# Supplementary material for: Endothelial Cells Are Heterogeneous in Different Brain Regions and Are Dramatically Altered in Alzheimer's Disease
Source: J Neurosci. 2023 Jun 14;43(24):4541–57. doi: 10.1523/JNEUROSCI.0237-23.2023 (PMC10278684; doi:10.1523/JNEUROSCI.0237-23.2023)
Supplement: Table 1-1 — Clinical and neuropathological characteristics of the n = 32 donors included in this study. In the five rightmost columns, an X indicates that nuclei were sequenced for the given donor and region, while a blank space means tissue was unavailable for sequencing. Download Table 1-1, XLSX file. [file ns-JN-RM-0237-23-s01.xlsx]

## Sheet: Ext 1-1
Donor ID	Pathology Group	Age at Death	Sex	ABC-A	ABC-B	ABC-C	APOE	CAA	EC	ITG	PFC	V2	V1
1	2	90+	F	2	1	1	e3/e3	0.75	X	X	X	X	X
2	4	72	F	3	3	3	e3/e3	0.5	X	X	X	X	X
3	4	65	F	3	3	3	e3/e3	1.33333		X	X	X	X
4	3	90+	F	3	3	2	e4/e3	2	X	X	X	X	X
5	3	90+	M	3	3	2	e4/e3	0.5	X	X	X	X	X
6	4	82	M	3	3	3	e4/e4	4	X	X	X	X	X
7	4	75	F	3	3	3	e4/e3	1.25		X	X	X	X
8	2	87	M	2	1	1	e2/e3	0	X	X	X	X	X
9	2	84	F	2	2	2	e3/e3	3	X	X	X	X	X
10	3	90+	F	3	3	2	e3/e3	NA	X	X	X	X	X
11	4	85	M	2	3	3	e4/e3	3	X	X	X	X	X
12	3	78	M	3	3	2	e3/e3	3	X	X	X	X	X
13	1	90+	M	0	1	0	e3/e3	2	X	X	X	X	X
14	1	79	F	0	1	0	e3/e3	0	X	X	X	X	X
15	3	85	M	3	3	2	e3/e3	1		X	X	X	X
16	3	85	F	2	3	2	e4/e3	NA	X	X	X	X	X
17	3	84	F	2	3	2	e3/e3	1	X	X	X	X	X
18	1	90+	F	0	1	0	e3/e3	0	X	X	X	X	X
19	2	90+	M	2	2	1	e3/e3	0.75	X	X	X	X	X
20	3	82	F	3	3	2	e2/e3	3	X	X	X	X	X
21	2	90+	F	1	2	1	e3/e3	0		X	X	X	X
22	2	71	M	3	2	2	e2/e2	3	X	X	X	X	X
23	1	58	F	0	0	0	e3/e3	0		X		X	X
24	2	90+	F	3	1	1	e3/e3	1.5	X	X	X	X	X
25	2	85	F	1	2	1	e3/e3	0	X	X	X	X	X
26	4	90+	F	3	3	3	e4/e3	0.5	X	X	X	X	X
27	1	68	M	0	1	0	e3/e3	0			X	X	X
28	1	90+	M	0	1	0	e3/e3	0.25		X		X	X
29	1	73	F	0	0	0	e3/e3	NA		X		X	X
30	1	86	M	0	1	0	e3/e3	0		X		X	X
31	4	86	M	3	3	3	e3/e3	1	X	X	X	X	X
32	4	60	F	3	3	3	e3/e3	0	X	X	X	X	X
