# Supplementary material for: Endothelial Cells Are Heterogeneous in Different Brain Regions and Are Dramatically Altered in Alzheimer's Disease
Source: J Neurosci. 2023 Jun 14;43(24):4541–57. doi: 10.1523/JNEUROSCI.0237-23.2023 (PMC10278684; doi:10.1523/JNEUROSCI.0237-23.2023)
Supplement: Table 1-2 — Marker genes used to identify cell types. (Data shown in Figure 4). Download Table 1-2, XLSX file. [file ns-JN-RM-0237-23-s02.xlsx]

## Sheet: Ext 1-2
Gene	Cell Type
SLC17A7	Neuron
CAMK2A	Neuron
NRGN	Neuron
GRIK2	Neuron
GRIA1	Neuron
GRIN2B	Neuron
NEFM	Neuron
GAD1	Neuron
GAD2	Neuron
VGAT	Neuron
GABRA1	Neuron
AQ1	Astrocyte
ALDH1L1	Astrocyte
GJA1	Astrocyte
ADGRV1	Astrocyte
GPC5	Astrocyte
RYR3	Astrocyte
AQP1	Astrocyte
CX3CR1	Microglia
CD74	Microglia
CSF1R	Microglia
HLA-DRA	Microglia
TMEM119	Microglia
ITGAM	Microglia
C1QB	Microglia
MBP	Oligodendrocyte
MOG	Oligodendrocyte
MOBP	Oligodendrocyte
PLP1	Oligodendrocyte
OLIG2	Oligodendrocyte
CNP1	Oligodendrocyte
CLDN11	Oligodendrocyte
VWF	Endothelial cell
CLDN5	Endothelial cell
ABCB1	Endothelial cell
EBF1	Endothelial cell
ITM2A	Endothelial cell
TIE1	Endothelial cell
FLT1	Endothelial cell
NOTCH3	Endothelial cell
PDGFRA	Oligodendrocyte precursor cell
GPNMB	Oligodendrocyte precursor cell
LPL	Oligodendrocyte precursor cell
PCDH15	Oligodendrocyte precursor cell
MEFG11	Oligodendrocyte precursor cell
ACTA2	Smooth Muscle Cell
TAGLN	Smooth Muscle Cell
GRM8	Pericyte
PDGFRB	Pericyte
