# Supplementary material for: Endothelial Cells Are Heterogeneous in Different Brain Regions and Are Dramatically Altered in Alzheimer's Disease
Source: J Neurosci. 2023 Jun 14;43(24):4541–57. doi: 10.1523/JNEUROSCI.0237-23.2023 (PMC10278684; doi:10.1523/JNEUROSCI.0237-23.2023)
Supplement: Table 1-3 — Genes significantly upregulated in endothelial cell nuclei relative to other cell types. (Data shown in Figure 1C). Download Table 1-3, XLSX file. [file ns-JN-RM-0237-23-s03.xlsx]

## Sheet: Ext 1-3
Gene	Brain Region	Average log2 FC	p-value	Bonferroni-corrected p-value	BH FDR	Percent of endothelial nuclei with detected expression	Percent of non-endothelial nuclei with detected expression
FLT1	ITG	5.3872	0	0	0	95.4	7.2
FLT1	V1	5.33069	0	0	0	96.9	10.7
FLT1	PFC	5.22587	0	0	0	93.4	7.8
FLT1	V2	5.22163	0	0	0	95.5	7.4
FLT1	EC	5.09361	0	0	0	93.4	6.1
ABCB1	V1	4.68991	0	0	0	90	3.7
ABCB1	ITG	4.67924	0	0	0	87.3	2.2
ABCB1	V2	4.678	0	0	0	88.8	3.4
CLDN5	V2	4.52394	0	0	0	96.4	4.5
ATP10A	ITG	4.52278	0	0	0	87.5	3
ATP10A	PFC	4.5225	0	0	0	86.2	2.5
CLDN5	EC	4.4106	0	0	0	91.2	1.5
ELOVL7	ITG	4.40683	0	0	0	90.3	3.2
ABCB1	EC	4.36475	0	0	0	83.7	1.1
ELOVL7	V2	4.35077	0	0	0	91.6	3.9
CLDN5	PFC	4.35009	0	0	0	94.5	3.6
CLDN5	ITG	4.34835	0	0	0	93.5	3
CLDN5	V1	4.34048	0	0	0	96.5	5.8
ATP10A	V1	4.31491	0	0	0	87.6	4.4
ATP10A	V2	4.29748	0	0	0	85.3	3.4
ABCB1	PFC	4.29378	0	0	0	84.9	2.3
ELOVL7	V1	4.27436	0	0	0	91.3	4
MECOM	V1	4.21751	0	0	0	83.2	2.5
ATP10A	EC	4.21539	0	0	0	81.7	1.3
MECOM	ITG	4.19566	0	0	0	79.1	2
MECOM	V2	4.16628	0	0	0	79.7	2.4
ELOVL7	PFC	4.15009	0	0	0	89.5	3.6
ANO2	PFC	4.10943	0	0	0	79	2.6
ELOVL7	EC	4.0902	0	0	0	86.4	2.5
MECOM	EC	4.07943	0	0	0	77	1.5
MECOM	PFC	4.06533	0	0	0	77.2	2.1
VWF	PFC	4.03246	0	0	0	87.3	3.9
ANO2	ITG	4.01099	0	0	0	76.5	2.3
VWF	V2	3.95805	0	0	0	88.3	3.7
VWF	ITG	3.93324	0	0	0	86.6	3.2
ANO2	V2	3.91139	0	0	0	74.6	2.5
VWF	EC	3.84058	0	0	0	85.9	2.4
ANO2	V1	3.80947	0	0	0	77	2.6
ANO2	EC	3.79812	0	0	0	73.1	1.7
VWF	V1	3.76933	0	0	0	88.1	3.9
PPFIBP1	V1	3.71036	0	0	0	87.3	4.8
COBLL1	ITG	3.69608	0	0	0	78.4	2.8
PPFIBP1	ITG	3.67998	0	0	0	83.1	4.4
PPFIBP1	V2	3.64503	0	0	0	83.4	5
PPFIBP1	PFC	3.64197	0	0	0	82.1	5
COBLL1	V1	3.6334	0	0	0	81	3.8
COBLL1	V2	3.59491	0	0	0	78.1	4
COBLL1	PFC	3.57682	0	0	0	78.3	3.5
EPAS1	PFC	3.50248	0	0	0	87.4	16.3
ADAMTS9	EC	3.47681	0	0	0	62.8	11.4
EPAS1	EC	3.45984	0	0	0	84.1	9.9
PPFIBP1	EC	3.43688	0	0	0	78.4	4.7
SLC7A5	ITG	3.43685	0	0	0	83.7	13.4
DOCK9	PFC	3.43045	0	0	0	86.1	25
THSD4	ITG	3.41475	0	0	0	72.8	6.9
DOCK9	ITG	3.39765	0	0	0	83.8	22.5
BSG	ITG	3.39609	0	0	0	88.2	30.8
DOCK9	V2	3.38882	0	0	0	86.1	21.7
ANGPT2	V2	3.38003	0	0	0	54.8	5
DOCK9	V1	3.37978	0	0	0	87.6	20.6
ANGPT2	EC	3.35627	0	0	0	49.8	7
SLC7A5	PFC	3.35476	0	0	0	79.7	13
ADAMTS9	ITG	3.34994	0	0	0	57.2	12.3
BSG	V2	3.33655	0	0	0	90.3	33
EPAS1	V2	3.33445	0	0	0	88.6	16
DOCK9	EC	3.33163	0	0	0	85	22.4
THSD4	V2	3.31661	0	0	0	72.4	8
ADAMTS9	PFC	3.3087	0	0	0	57.4	11.4
ANGPT2	V1	3.25994	0	0	0	56.2	5.4
PIK3R3	ITG	3.25709	0	0	0	67.9	6.6
TMSB10	V2	3.25378	0	0	0	84.4	19.3
EPAS1	ITG	3.24695	0	0	0	87.3	19
BSG	V1	3.22847	0	0	0	92.3	32.4
THSD4	PFC	3.22114	0	0	0	70.5	10.5
SLC7A5	V2	3.21841	0	0	0	83.5	13.4
ERG	PFC	3.21278	0	0	0	75.3	1.8
ERG	V2	3.20831	0	0	0	75.6	1.9
COBLL1	EC	3.19576	0	0	0	72.1	2.9
MYRIP	V1	3.18028	0	0	0	71.1	10.6
PIK3R3	PFC	3.17724	0	0	0	69.1	7.5
MYRIP	ITG	3.15702	0	0	0	67.4	12.7
ERG	ITG	3.15034	0	0	0	73.9	1.3
SORBS2	PFC	3.1335	0	0	0	68.4	6.2
SORBS2	ITG	3.13151	0	0	0	66.5	3.5
ERG	V1	3.12673	0	0	0	77.6	1.8
THSD4	EC	3.11764	0	0	0	64.4	4.7
EPAS1	V1	3.11574	0	0	0	90.6	19.1
ADGRL4	V1	3.11187	0	0	0	77.8	1.7
SLC7A5	V1	3.10332	0	0	0	86.5	16.3
ABCG2	V1	3.09098	0	0	0	77.5	2.4
MYRIP	V2	3.08642	0	0	0	68.4	13.7
PIK3R3	EC	3.08382	0	0	0	65.5	5.5
PTPRB	V2	3.08193	0	0	0	75.3	2
ERG	EC	3.08184	0	0	0	70.3	1.2
PODXL	V1	3.07733	0	0	0	86.2	3.1
PDE10A	ITG	3.07619	0	0	0	65.7	6.2
PTPRB	V1	3.04324	0	0	0	78.6	2
ADGRL4	V2	3.04299	0	0	0	72.8	1.6
ADAMTS9	V1	3.04073	0	0	0	61.7	15.9
PODXL	ITG	3.03293	0	0	0	80.3	2.9
SORBS2	V2	3.02692	0	0	0	68.1	6.4
HERC2	PFC	3.01958	0	0	0	94.4	70.8
PODXL	PFC	3.01338	0	0	0	78.8	3
TMSB10	V1	3.00484	0	0	0	85.7	19.4
SLC7A5	EC	3	0	0	0	70.7	10.1
PODXL	V2	2.99892	0	0	0	81.4	2.4
PIK3R3	V2	2.9928	0	0	0	66	8.1
SLC16A1	V2	2.99225	0	0	0	65.3	6.1
ABCG2	V2	2.99133	0	0	0	74.7	2.3
BSG	EC	2.97318	0	0	0	82.4	29.5
EGFL7	ITG	2.96036	0	0	0	80.7	2.3
BSG	PFC	2.95254	0	0	0	81.3	32.3
ARHGAP29	ITG	2.94312	0	0	0	82.6	24.8
THSD4	V1	2.94065	0	0	0	73.6	13.1
SLC16A1	PFC	2.93628	0	0	0	64	6
ARHGAP29	EC	2.93615	0	0	0	76.6	13.5
TMSB10	EC	2.93488	0	0	0	84.1	25.7
ADGRL4	ITG	2.93209	0	0	0	69.8	1.5
PODXL	EC	2.93143	0	0	0	75.2	1.5
HERC2	EC	2.92041	0	0	0	92.5	64.1
PIK3R3	V1	2.91651	0	0	0	66.6	7.4
ADAMTS9	V2	2.91396	0	0	0	54.5	15
EGFL7	EC	2.89978	0	0	0	77.2	1.4
EGFL7	V2	2.89796	0	0	0	82	3.3
PTPRB	ITG	2.89358	0	0	0	72.3	2.3
ARHGAP29	V2	2.89291	0	0	0	82.7	20.2
ST8SIA6	ITG	2.89273	0	0	0	66.4	0.9
SORBS2	V1	2.89173	0	0	0	66.5	4.4
ANGPT2	ITG	2.89071	0	0	0	45.4	5.8
ST6GALNAC3	V1	2.88601	0	0	0	89.5	44.3
GALNT18	EC	2.87618	0	0	0	78.4	35.5
SLC2A1	V2	2.8681	0	0	0	76.8	7.7
IFI27	V2	2.86414	0	0	0	67.3	3.1
SLC16A1	ITG	2.85858	0	0	0	61.6	5.6
EGFL7	V1	2.85053	0	0	0	83.4	3.5
ITGA1	ITG	2.84832	0	0	0	65.9	2.1
SORBS2	EC	2.84805	0	0	0	66.3	6.1
EGFL7	PFC	2.83916	0	0	0	78.1	2.3
MYRIP	PFC	2.83587	0	0	0	67.6	18.1
HERC2	V2	2.83385	0	0	0	93	59.1
ITGA1	V1	2.83008	0	0	0	70.9	2.3
TSC22D1	V2	2.82193	0	0	0	89.8	38
LEF1	V1	2.80758	0	0	0	64.9	1.4
ST8SIA6	V1	2.80758	0	0	0	68	1.4
PTPRB	PFC	2.79868	0	0	0	70.8	2.7
ABCG2	ITG	2.79287	0	0	0	69.3	2.4
ITGA1	V2	2.79069	0	0	0	67.8	2.7
GALNT18	PFC	2.79012	0	0	0	79.5	47.6
IFITM3	V2	2.78814	0	0	0	80.1	20.4
TSC22D1	V1	2.78539	0	0	0	90.7	38.2
CFH	PFC	2.7836	0	0	0	52.9	1.6
SLC16A1	EC	2.78134	0	0	0	59.7	5.4
ADGRL4	EC	2.77696	0	0	0	67.5	1.2
EMCN	V1	2.77379	0	0	0	60.2	1.3
CFH	EC	2.76792	0	0	0	55.1	0.9
CP	EC	2.75612	0	0	0	53	8.5
PDE10A	PFC	2.75569	0	0	0	62.6	7.3
ESYT2	ITG	2.75492	0	0	0	83.9	35
PDE10A	V2	2.75309	0	0	0	65.2	7.7
PTPRG	ITG	2.74996	0	0	0	87.3	53.2
TMSB10	PFC	2.74747	0	0	0	79	20.7
SYNE2	ITG	2.7462	0	0	0	74	13.4
ST8SIA6	V2	2.73937	0	0	0	63.6	1.4
TGM2	PFC	2.73921	0	0	0	73.4	0.8
SLC2A1	ITG	2.7378	0	0	0	73.2	7.2
ARHGAP29	V1	2.73371	0	0	0	84.6	26.4
ANGPT2	PFC	2.72599	0	0	0	41.5	8.6
GRB10	ITG	2.72427	0	0	0	60.6	2.4
B2M	V2	2.72282	0	0	0	89.7	34.6
ST6GALNAC3	PFC	2.72197	0	0	0	89.1	59.5
GRB10	V1	2.72126	0	0	0	66.3	2.9
SLC16A1	V1	2.71927	0	0	0	61.4	6.3
ESYT2	PFC	2.71857	0	0	0	83.3	40.6
HERC2	ITG	2.71616	0	0	0	93.5	65.4
ESYT2	V1	2.71581	0	0	0	87.2	32.6
ITGA1	PFC	2.71501	0	0	0	64.1	2.5
ST8SIA6	PFC	2.71328	0	0	0	62.3	1.3
SLC2A1	PFC	2.71056	0	0	0	73.6	8.1
SLC1A1	V2	2.70917	0	0	0	62.9	2.9
LEF1	ITG	2.70738	0	0	0	58.1	0.7
TSHZ2	ITG	2.70353	0	0	0	33.7	7.4
IFI27	V1	2.70275	0	0	0	70.4	3.5
GALNT18	V1	2.69889	0	0	0	84.3	41.9
GALNT18	ITG	2.69742	0	0	0	81.6	44.1
PTPRB	EC	2.69098	0	0	0	68.7	2.5
BTNL9	PFC	2.68833	0	0	0	66.7	0.4
ARHGAP29	PFC	2.6847	0	0	0	80.1	24.6
TGM2	V2	2.68289	0	0	0	73.1	0.9
MRTFB	EC	2.68031	0	0	0	79.6	37.7
ST6GALNAC3	ITG	2.67388	0	0	0	89.8	54.8
TGM2	ITG	2.67254	0	0	0	71.9	0.6
ADGRL4	PFC	2.67038	0	0	0	64.5	1.7
SLC1A1	ITG	2.67005	0	0	0	61.9	2.7
AC114757.1	V1	2.66847	0	0	0	60.5	0.7
TGM2	EC	2.66635	0	0	0	69.2	0.3
SLC2A1	EC	2.65698	0	0	0	69.8	7.3
ST6GALNAC3	V2	2.65681	0	0	0	89.1	50.7
TMSB10	ITG	2.65615	0	0	0	77.9	19.4
HERC2	V1	2.65387	0	0	0	94.2	59.1
GRB10	PFC	2.65351	0	0	0	57.7	3
ITM2A	V2	2.64767	0	0	0	65.3	1.4
CP	V2	2.64598	0	0	0	47.3	6.6
SLC1A1	PFC	2.64562	0	0	0	62.8	5
PDE10A	EC	2.64432	0	0	0	60.8	4.4
CP	ITG	2.64243	0	0	0	45.8	6.4
TGM2	V1	2.64121	0	0	0	75.3	1.1
LEF1	V2	2.64079	0	0	0	58.7	1
CP	PFC	2.63761	0	0	0	49	8
TACC1	PFC	2.63422	0	0	0	89.7	53.4
LINC02147	V1	2.63314	0	0	0	25.4	1.3
ABCG2	PFC	2.63215	0	0	0	67.3	2.3
SLC2A1	V1	2.63134	0	0	0	76.9	7.8
PTPRG	EC	2.62852	0	0	0	82.6	46.3
AFF3	EC	2.62202	0	0	0	39	13.7
GRB10	V2	2.62023	0	0	0	60.4	3.4
EMCN	V2	2.61779	0	0	0	55.4	1.3
AFF3	ITG	2.61494	0	0	0	36.4	11.8
B2M	EC	2.6139	0	0	0	88.3	39.1
MRTFB	V2	2.60776	0	0	0	81	38.7
IFI27	PFC	2.60498	0	0	0	62.3	3.6
AC114757.1	V2	2.60263	0	0	0	54.6	0.6
ADGRF5	V1	2.60254	0	0	0	72.9	1.1
B2M	PFC	2.60162	0	0	0	87.1	33.9
IFITM3	EC	2.60101	0	0	0	76.6	22.6
ADGRL2	V1	2.59378	0	0	0	62.3	3.4
LINC02147	ITG	2.59374	0	0	0	23	1.6
ADGRF5	V2	2.59317	0	0	0	69.1	1
ESYT2	V2	2.59112	0	0	0	83.1	32.6
GALNT18	V2	2.58815	0	0	0	79.7	39.8
SLC1A1	V1	2.584	0	0	0	62.9	2.2
BTNL9	ITG	2.58308	0	0	0	66	0.4
SLC7A1	V2	2.58233	0	0	0	62.7	7.1
ITGA1	EC	2.57936	0	0	0	60.7	2
SYNE2	V2	2.57765	0	0	0	75.1	12
PDE10A	V1	2.57761	0	0	0	71.6	11.4
PTPRG	PFC	2.57427	0	0	0	85.6	55.2
TSHZ2	PFC	2.57425	0	0	0	33.3	9.6
GRB10	EC	2.56976	0	0	0	58.3	3.6
CFH	ITG	2.56483	0	0	0	45.8	1
MYRIP	EC	2.56206	0	0	0	65.9	19.6
LINC02147	V2	2.56106	0	0	0	22	1.4
APOLD1	V1	2.5605	0	0	0	78	9.8
AFF3	PFC	2.55906	0	0	0	39	12.9
RAPGEF4	V1	2.55499	0	0	0	70.8	9.9
SLC1A1	EC	2.55336	0	0	0	60.7	4.1
EMCN	ITG	2.548	0	0	0	52.7	1.2
ST8SIA6	EC	2.54605	0	0	0	59.5	0.7
HIF1A-AS3	V2	2.54602	0	0	0	56.6	13.4
SYNE2	PFC	2.54222	0	0	0	72.8	14.7
SLC7A1	ITG	2.54152	0	0	0	60.8	7.1
ADGRL2	ITG	2.53797	0	0	0	57.8	3.6
MT2A	V2	2.53636	0	0	0	83.7	45.5
LINC02147	EC	2.53496	0	0	0	22.6	1.6
CFH	V2	2.53156	0	0	0	46.1	1.5
SYNE2	EC	2.5295	0	0	0	69	12.7
SLC7A1	PFC	2.52798	0	0	0	57.6	8.3
TSHZ2	V1	2.52765	0	0	0	37.6	8.9
EBF1	ITG	2.52431	0	0	0	49.4	1.5
PRKCH	ITG	2.52085	0	0	0	75.6	22.3
ESYT2	EC	2.51771	0	0	0	80.5	32.8
TSC22D1	EC	2.51472	0	0	0	83.7	42
SLCO4A1	PFC	2.50922	0	0	0	67.9	2.8
HLA-E	PFC	2.50797	0	0	0	83.9	27.2
BACE2	PFC	2.50489	0	0	0	55.2	10.6
IFI27	EC	2.50214	0	0	0	55.2	2.6
PTPRG	V1	2.50174	0	0	0	88.4	56.9
PTPRG	V2	2.49901	0	0	0	85.8	55.4
PECAM1	V1	2.49573	0	0	0	80.3	11.5
ITM2A	V1	2.4883	0	0	0	68.8	2.2
RAPGEF4	ITG	2.48816	0	0	0	65.3	10.2
ADGRL2	V2	2.48677	0	0	0	58.9	4.8
SYNE2	V1	2.48459	0	0	0	77.2	13.2
EBF1	V1	2.48394	0	0	0	53.9	2.2
PECAM1	PFC	2.48235	0	0	0	76.9	13
ABCG2	EC	2.47881	0	0	0	61.6	1.7
HIF1A-AS3	ITG	2.47717	0	0	0	59.4	19
BTNL9	V1	2.47208	0	0	0	66.4	0.6
B2M	V1	2.47189	0	0	0	91.8	35.5
EBF1	V2	2.47065	0	0	0	50.8	2.5
CP	V1	2.46831	0	0	0	43.1	5.9
ADIPOR2	PFC	2.46729	0	0	0	79.1	33.9
TSC22D1	ITG	2.46532	0	0	0	86.8	42.4
ADGRF5	ITG	2.46298	0	0	0	65.3	0.8
MCTP1	ITG	2.45531	0	0	0	38.1	7.7
IFITM3	V1	2.45515	0	0	0	83.8	24.9
HIF1A-AS3	EC	2.45191	0	0	0	59.8	19.3
SLCO4A1	EC	2.4497	0	0	0	65.8	0.8
SLC7A1	V1	2.44792	0	0	0	65.3	8.5
AC114757.1	ITG	2.44648	0	0	0	50.7	0.5
IFITM3	PFC	2.44434	0	0	0	73.7	22.3
RASGRF2	ITG	2.44409	0	0	0	57.7	4.4
TACC1	V2	2.43901	0	0	0	87.4	46.7
CRIM1	EC	2.42723	0	0	0	68.9	30.7
APOLD1	V2	2.4236	0	0	0	72.8	10.8
MT2A	PFC	2.42077	0	0	0	88.4	56.4
BTNL9	EC	2.41615	0	0	0	61	0.2
HLA-E	V2	2.41173	0	0	0	85.4	27.1
ITM2A	PFC	2.40985	0	0	0	58.1	1.1
HLA-E	V1	2.40839	0	0	0	88.8	27.9
ADIPOR2	V1	2.40739	0	0	0	79	27.2
HIF1A-AS3	V1	2.4053	0	0	0	61.5	16.9
AFF3	V2	2.39924	0	0	0	32.5	13.5
MRTFB	ITG	2.39816	0	0	0	77.9	42.5
TSC22D1	PFC	2.39225	0	0	0	86.4	50.8
SLCO4A1	V2	2.38864	0	0	0	64.4	2.1
TACC1	ITG	2.38697	0	0	0	86.5	53.1
ITM2A	EC	2.38591	0	0	0	56.1	0.5
ADIPOR2	V2	2.38532	0	0	0	75.9	27.9
MRTFB	PFC	2.38436	0	0	0	79.9	47
RASGRF2	V1	2.38309	0	0	0	63	5.1
IFITM3	ITG	2.37794	0	0	0	70.2	18.4
B2M	ITG	2.37454	0	0	0	83.9	35.6
A2M	V1	2.3715	0	0	0	83.8	26.6
ADIPOR2	ITG	2.36903	0	0	0	75.4	31.3
ITM2A	ITG	2.36713	0	0	0	59.7	0.9
SLCO4A1	ITG	2.36476	0	0	0	62	1.7
APOLD1	ITG	2.36402	0	0	0	69.7	10.6
SGPP2	ITG	2.36143	0	0	0	53.3	0.9
RUNDC3B	ITG	2.359	0	0	0	54.7	1.5
BTNL9	V2	2.35781	0	0	0	61.4	0.5
ITIH5	V1	2.35748	0	0	0	59.3	2.1
RUNDC3B	V1	2.35346	0	0	0	59.5	1.8
IFI27	ITG	2.3521	0	0	0	56.2	2.2
ST6GALNAC3	EC	2.35176	0	0	0	90.1	59.1
BACE2	V1	2.35108	0	0	0	61	11.7
TSHZ2	EC	2.34999	4.58e-267	1.68e-262	3.52e-265	42	16.5
PECAM1	V2	2.34812	0	0	0	75.4	12.8
TACC1	EC	2.3473	0	0	0	88.3	48.8
A2M	V2	2.34653	0	0	0	85.7	27.5
LEF1	EC	2.34206	0	0	0	50.9	0.5
PALMD	V2	2.34173	0	0	0	57.9	1.2
RUNDC3B	PFC	2.34073	0	0	0	60.2	2.8
GALNT15	PFC	2.33906	0	0	0	68.8	13.4
BACE2	ITG	2.33292	0	0	0	56.6	11.1
TSHZ2	V2	2.33141	0	0	0	33.8	11.1
BACE2	EC	2.32578	0	0	0	55.4	8
ADGRF5	PFC	2.3226	0	0	0	60.5	0.9
APOLD1	PFC	2.3158	0	0	0	70.2	13.2
SGPP2	V1	2.31231	0	0	0	58.2	1.2
PECAM1	EC	2.3115	0	0	0	74.4	12.5
LEF1	PFC	2.31126	0	0	0	52.7	1.1
PAPSS2	V2	2.31068	0	0	0	57	2.6
TACC1	V1	2.30845	0	0	0	88.5	46.6
RUNDC3B	V2	2.30454	0	0	0	56.8	2.6
RAPGEF4	V2	2.30407	0	0	0	63.8	11.3
MRTFB	V1	2.30378	0	0	0	81.7	42.4
SLC7A1	EC	2.29658	0	0	0	51.8	7.1
PAPSS2	EC	2.29305	0	0	0	55.3	2.2
EMP2	PFC	2.29197	0	0	0	65.7	7.9
SLC39A10	V1	2.28898	0	0	0	70.3	25.3
ARL15	EC	2.28432	0	0	0	73.7	40.6
ACER2	ITG	2.27847	0	0	0	53.3	3.5
ADIPOR2	EC	2.27405	0	0	0	75.9	28.1
CMTM8	V2	2.26946	0	0	0	52.9	1.3
PRKCH	V2	2.2678	0	0	0	74.3	20.9
ADGRL2	PFC	2.26701	0	0	0	54.5	5.2
HLA-E	ITG	2.26467	0	0	0	80.8	31
PECAM1	ITG	2.2646	0	0	0	73.9	15.5
PRKCH	PFC	2.26434	0	0	0	73.2	21.6
CFH	V1	2.26433	0	0	0	41.2	1.8
AC114757.1	PFC	2.25877	0	0	0	44.5	0.6
ITIH5	ITG	2.24871	0	0	0	52.1	2.2
RPGR	EC	2.24727	0	0	0	67.5	17.5
ANXA3	PFC	2.24464	0	0	0	54.8	0.7
ARL15	V1	2.2437	0	0	0	73.2	38.4
RGS5	V1	2.24295	0	0	0	61.1	9
PALMD	V1	2.23987	0	0	0	57.5	0.7
CMTM8	ITG	2.23601	0	0	0	51	1
ARL15	PFC	2.23324	0	0	0	67.3	42.8
SVIL	ITG	2.22676	0	0	0	53.2	5.9
LINC02147	PFC	2.22305	0	0	0	19.6	1.7
ITIH5	V2	2.22213	0	0	0	53.7	2.3
SLC39A10	V2	2.22189	0	0	0	68.9	29.2
SGPP2	V2	2.22095	0	0	0	51.3	1.3
RASGRF2	V2	2.21901	0	0	0	58.1	6.2
NOSTRIN	PFC	2.21838	0	0	0	53.6	0.6
EMCN	EC	2.21445	0	0	0	45.6	0.9
RAPGEF4	PFC	2.21439	0	0	0	61.1	12.1
PKP4	ITG	2.2066	0	0	0	60.7	17.8
SLCO4A1	V1	2.20584	0	0	0	63.5	2.1
PALMD	ITG	2.20507	0	0	0	53.2	0.6
CRIM1	V2	2.20112	0	0	0	72.9	34.6
CD59	EC	2.20051	0	0	0	69.5	20.5
HLA-E	EC	2.19858	0	0	0	79.6	30.4
ADGRF5	EC	2.19683	0	0	0	58.7	0.7
NXN	PFC	2.19492	0	0	0	66	26.6
SLC39A10	ITG	2.19404	0	0	0	67.9	31.9
TBC1D4	V1	2.18903	0	0	0	78	34
CAVIN2	PFC	2.18853	0	0	0	53.6	0.6
ADGRL2	EC	2.1847	0	0	0	52.9	5.4
ARL15	V2	2.18338	0	0	0	72.6	42.9
EDN1	PFC	2.17701	0	0	0	32.3	0.7
SCARB1	PFC	2.17399	0	0	0	64.2	24.9
NOSTRIN	V2	2.17244	0	0	0	53.7	0.5
PAPSS2	ITG	2.16628	0	0	0	51.1	2.7
PRKCH	V1	2.16287	0	0	0	77.9	20.2
CRIM1	PFC	2.16201	0	0	0	71.9	41.4
ID1	EC	2.16193	0	0	0	53.6	8.5
ZNF366	ITG	2.15927	0	0	0	42	0.6
ITIH5	PFC	2.15831	0	0	0	48.9	2.2
CMTM8	PFC	2.1578	0	0	0	51.2	1.4
SCARB1	ITG	2.15738	0	0	0	70	26.3
NOSTRIN	V1	2.15549	0	0	0	56.4	0.6
PTPRM	EC	2.15282	0	0	0	74.5	52.7
CMTM8	V1	2.15182	0	0	0	54.1	1.1
RPGR	PFC	2.14415	0	0	0	65	21.6
TBC1D4	PFC	2.13925	0	0	0	73	31.3
TM4SF1	V2	2.13884	0	0	0	54.2	0.8
ARL15	ITG	2.13869	0	0	0	71.6	44
AC114757.1	EC	2.13322	0	0	0	42.9	0.2
NAMPT	EC	2.13145	0	0	0	64.7	16.1
PAPSS2	PFC	2.13086	0	0	0	50.6	3
PAPSS2	V1	2.13049	0	0	0	55.5	2.6
TBC1D4	V2	2.12841	0	0	0	75.7	34.7
ID1	V2	2.12827	0	0	0	55.3	6.9
SVIL	V1	2.12524	0	0	0	57	4.9
AKAP12	EC	2.12181	0	0	0	54.2	22.2
PALMD	EC	2.11909	0	0	0	54.3	1.1
ACER2	V2	2.11859	0	0	0	51.6	3.3
PLEKHG1	ITG	2.11796	0	0	0	71.5	40
RPGR	V2	2.11774	0	0	0	64.1	19.5
PRKCH	EC	2.1165	0	0	0	73.8	24.1
HBB	EC	2.11609	2.55e-40	9.34e-36	2.21e-39	11.9	6.6
FLI1	V1	2.11591	0	0	0	81.8	28
PKP4	V2	2.11564	0	0	0	62.1	18.6
PTPRM	PFC	2.11358	0	0	0	74	57.3
CAVIN2	V2	2.11338	0	0	0	51.1	0.5
IFITM2	V2	2.11262	0	0	0	61.3	8.6
CD59	V2	2.11245	0	0	0	70.1	19.9
RASGRF2	PFC	2.11172	0	0	0	54.2	6.5
TAGLN2	V2	2.11097	0	0	0	60.1	2.7
CMTM8	EC	2.11055	0	0	0	48.2	1
HIF1A-AS3	PFC	2.10864	0	0	0	56	27.5
SCARB1	V1	2.10682	0	0	0	72.9	21
RPGR	ITG	2.1061	0	0	0	61.4	19.2
ID1	PFC	2.10213	0	0	0	47.7	7.1
CCDC85A	ITG	2.09995	0	0	0	41	4.5
BACE2	V2	2.09905	0	0	0	54.5	9.6
ACER2	PFC	2.09817	0	0	0	50.7	3.3
CAVIN2	V1	2.09581	0	0	0	56.4	0.8
ACER2	V1	2.09521	0	0	0	54.2	2.8
ETS2	V2	2.09471	0	0	0	74.1	18.2
CD59	PFC	2.08833	0	0	0	69.2	23.7
EMP2	EC	2.08678	0	0	0	61.1	8.2
EMCN	PFC	2.08582	0	0	0	42.7	1.5
MCTP1	V1	2.08565	0	0	0	38.6	7.8
MCTP1	EC	2.08408	0	0	0	45.8	9.5
HLA-B	V2	2.08267	0	0	0	76.4	23.1
APBB2	ITG	2.081	0	0	0	61.1	17.4
DEPP1	EC	2.07893	0	0	0	46.6	3
NOSTRIN	ITG	2.07717	0	0	0	50.6	0.4
APOLD1	EC	2.07563	0	0	0	66.6	15.7
PKP4	V1	2.0724	0	0	0	63.8	18.4
NXN	ITG	2.0713	0	0	0	67.6	27.4
SVIL	PFC	2.06995	0	0	0	53.9	7.6
SVIL	V2	2.06966	0	0	0	51.9	5.1
CGNL1	ITG	2.06944	0	0	0	68.8	34.6
PTPRM	ITG	2.06897	0	0	0	75.8	56.8
EBF1	PFC	2.06783	0	0	0	43.4	2.4
SGPP2	PFC	2.06769	0	0	0	46.5	1.5
EMP2	ITG	2.05829	0	0	0	60	7.4
MT2A	ITG	2.05569	0	0	0	77.2	44.7
NPIPB5	V1	2.05411	0	0	0	69.2	31.5
GALNT15	ITG	2.05374	0	0	0	62	10.7
ETS1	ITG	2.05291	0	0	0	52.8	5.7
ANKRD37	V1	2.05249	0	0	0	41.4	5.4
TM4SF1	EC	2.05028	0	0	0	48.4	0.4
NOSTRIN	EC	2.04807	0	0	0	51.5	0.4
ANXA3	EC	2.04577	0	0	0	52.2	0.4
EMP2	V1	2.04576	0	0	0	63.8	4.9
RGS5	V2	2.04566	0	0	0	53.5	9.8
EMP2	V2	2.04161	0	0	0	59.7	5.7
HMCN1	V1	2.03947	0	0	0	38.1	0.9
RUNDC3B	EC	2.03926	0	0	0	51.3	2.6
ID1	ITG	2.03909	0	0	0	46.2	5.2
AL929091.1	V1	2.03564	0	0	0	49.7	0.5
CAVIN2	EC	2.03562	0	0	0	51	0.2
MCTP1	V2	2.0354	0	0	0	37	10.2
SGPP2	EC	2.03243	0	0	0	46.8	1.1
ZNF366	V1	2.03126	0	0	0	42.9	0.5
TBC1D4	ITG	2.03008	0	0	0	75.7	36.3
ADAMTS9-AS2	ITG	2.02848	0	0	0	56	26.1
EPB41L4A	V2	2.02422	0	0	0	54.1	8.7
PTMA	V2	2.02122	0	0	0	77.7	32.4
TBC1D4	EC	2.02037	0	0	0	72.3	30.2
SEC14L1	EC	2.01806	0	0	0	81.5	44.7
CYYR1	V2	2.01497	0	0	0	44.2	0.5
PALMD	PFC	2.01407	0	0	0	49.8	0.6
WWTR1	EC	2.01375	0	0	0	65.6	25.5
SVIL	EC	2.01272	0	0	0	51.3	6.4
RAPGEF5	V1	2.01266	0	0	0	47.2	4.4
GALNT15	V2	2.01204	0	0	0	64	14.1
INSR	V1	2.01197	0	0	0	72.1	36.7
RAPGEF5	ITG	2.0099	0	0	0	40.7	3
DIPK2B	ITG	2.00927	0	0	0	51.3	0.6
PTPRM	V2	2.00707	0	0	0	74.1	52.7
EPB41L4A	V1	2.00531	0	0	0	56.1	8.4
DEPP1	V2	2.00514	0	0	0	49.9	6.4
APP	V1	2.00501	0	0	0	75.1	26.2
PLEKHG1	PFC	2.00467	0	0	0	72.5	45.6
ITGA6	V1	2.00371	0	0	0	76.9	37.5
DIPK2B	V1	2.00098	0	0	0	56.7	1.3
ZNF366	PFC	1.99838	0	0	0	39.6	0.6
NPIPB5	ITG	1.99657	0	0	0	64.8	36.9
PKP4	PFC	1.99537	0	0	0	57.2	18.5
TM4SF1	V1	1.99323	0	0	0	52	1
PTPRM	V1	1.98835	0	0	0	78.2	54
DIPK2B	V2	1.98332	0	0	0	52.3	1.6
PKP4	EC	1.98188	0	0	0	59.1	19.4
ETS2	V1	1.98155	0	0	0	76.6	19.2
APP	V2	1.98146	0	0	0	71.1	25.4
FN1	EC	1.97945	0	0	0	50.9	8.2
VIM	V2	1.97808	0	0	0	66.1	18.9
MFSD2A	V2	1.97741	0	0	0	53.3	2.9
CCNY	V1	1.97448	0	0	0	82.6	59.4
SLC2A3	ITG	1.97368	0	0	0	63.9	14.4
IFITM2	EC	1.97357	0	0	0	55.8	8.6
GALNT15	EC	1.97311	0	0	0	61.4	14.5
CYYR1	V1	1.96981	0	0	0	45.3	0.5
CDYL2	ITG	1.96969	0	0	0	54.6	12.7
ID3	EC	1.96954	0	0	0	57.1	13.1
ID3	V2	1.96904	0	0	0	58.4	10.4
EPB41L4A	ITG	1.96793	0	0	0	54.7	12.1
CDYL2	PFC	1.96777	0	0	0	56.5	15.6
SLC2A3	V1	1.96723	0	0	0	67.5	16
PLEKHG1	EC	1.9664	0	0	0	70.7	38.2
FN1	V2	1.96348	0	0	0	55.5	9
A2M	ITG	1.96124	0	0	0	80.6	33.4
RAPGEF4	EC	1.96115	0	0	0	56.4	11.6
CCNY	PFC	1.96092	0	0	0	82.2	71.8
CRIM1	ITG	1.96047	0	0	0	71.4	38.9
WWTR1	V2	1.95964	0	0	0	64.5	27.5
EBF1	EC	1.95948	0	0	0	39.7	2.3
RIMKLB	EC	1.95836	0	0	0	56	37.4
ZNF366	V2	1.9564	0	0	0	38.8	0.5
ANKRD37	ITG	1.95579	0	0	0	34.6	5.6
ZNF385D	ITG	1.95458	0	0	0	31.4	6.1
SLC2A3	EC	1.9541	0	0	0	58.9	12.8
APBB2	V2	1.95318	0	0	0	58.9	17.2
CDYL2	V1	1.95317	0	0	0	59.3	12.9
APBB2	PFC	1.94806	0	0	0	56.8	18.1
MT2A	EC	1.94734	0	0	0	88.3	60
CCDC85A	PFC	1.94696	0	0	0	40.7	5.3
ETS1	V1	1.94642	0	0	0	61.9	7.3
CDYL2	V2	1.94371	0	0	0	55.2	12.9
NAMPT	V2	1.93748	0	0	0	68	18.8
FLI1	V2	1.93717	0	0	0	79.2	31.3
ITGA6	V2	1.93666	0	0	0	74	38.2
IGFBP7	EC	1.93507	0	0	0	69.1	27
SCARB1	V2	1.93317	0	0	0	68.2	22
ADAMTS9-AS2	PFC	1.93128	0	0	0	52.6	26.7
TAGLN2	EC	1.92806	0	0	0	54.2	2.2
CEMIP2	EC	1.92595	0	0	0	55.4	12
APBB2	V1	1.92534	0	0	0	61.5	15.5
PLEKHG1	V1	1.92489	0	0	0	77	42.3
ID1	V1	1.92467	0	0	0	48.4	7
PAM	ITG	1.92286	0	0	0	66.3	30.8
LDLRAD3	ITG	1.92223	0	0	0	66.3	35.9
TNS1	PFC	1.91808	0	0	0	62.3	31
CYYR1	ITG	1.91804	0	0	0	40.9	0.4
NEDD9	EC	1.91796	0	0	0	59.5	16.3
AFF3	V1	1.91751	0	0	0	27.9	12
APP	ITG	1.91719	0	0	0	69.8	29.9
CEMIP2	V2	1.91663	0	0	0	62	18.6
CNKSR3	PFC	1.91609	0	0	0	40.1	5
PALM2-AKAP2	V2	1.91608	0	0	0	57.4	7.2
NXN	V2	1.91591	0	0	0	64	22.6
STOM	V2	1.91408	0	0	0	71.4	25.2
LDLRAD3	V2	1.91329	0	0	0	66.2	32.4
LDLRAD3	PFC	1.91304	0	0	0	61.4	36.3
CAVIN2	ITG	1.91303	0	0	0	47.3	0.3
HLA-A	V2	1.91263	0	0	0	67.6	21.4
PLEKHG1	V2	1.91244	0	0	0	71.5	38.4
JCAD	PFC	1.91156	0	0	0	51.4	1.3
EPB41L4A	PFC	1.9105	0	0	0	54.1	14.4
CCNY	ITG	1.90719	0	0	0	80.5	68.1
VIM	V1	1.90679	0	0	0	70	17.5
VIM	EC	1.90644	0	0	0	63.4	22.4
HLA-B	EC	1.90587	0	0	0	72.1	24.8
HLA-B	V1	1.90384	0	0	0	77.3	22.3
MFSD2A	V1	1.90359	0	0	0	55.9	3.2
RPGR	V1	1.90284	0	0	0	65.5	21.5
HLA-B	PFC	1.90128	0	0	0	65.3	18.4
PTMA	PFC	1.90068	0	0	0	73.3	32.9
PALM2-AKAP2	ITG	1.89909	0	0	0	51.7	6.9
RPS28	V2	1.89894	0	0	0	68.4	25.7
IQSEC1	PFC	1.8989	0	0	0	60.5	35.1
ZNF366	EC	1.89862	0	0	0	37.8	0.5
TAGLN2	V1	1.89859	0	0	0	59.7	3.1
IFITM2	V1	1.89781	0	0	0	63.3	10.4
CD59	V1	1.89626	0	0	0	70.1	20.6
NXN	V1	1.89605	0	0	0	66.7	21.8
HLA-B	ITG	1.8942	0	0	0	69.9	24.8
CEMIP2	ITG	1.89269	0	0	0	62.3	21.4
EDN1	EC	1.89114	0	0	0	32.8	0.4
CNKSR3	ITG	1.88935	0	0	0	39.9	5.4
ANXA3	V2	1.88875	0	0	0	47.8	0.5
FLI1	ITG	1.88497	0	0	0	78.9	36.1
SEC14L1	PFC	1.8842	0	0	0	83.1	58.4
ACER2	EC	1.88412	0	0	0	45.1	3.2
SEC14L1	ITG	1.87926	0	0	0	79.8	51.2
NPIPB5	V2	1.87788	0	0	0	61.7	31.2
MT2A	V1	1.87648	0	0	0	85.1	48.9
KLF2	ITG	1.87179	0	0	0	46.7	3.6
GPR85	V1	1.87086	0	0	0	46.7	1.8
LDB2	V2	1.86983	0	0	0	28.7	5.4
GNG11	V2	1.86837	0	0	0	48.3	1.2
RASGRF2	EC	1.86711	0	0	0	50.9	6.5
PTMA	EC	1.86622	0	0	0	75.8	37.5
ITIH5	EC	1.86552	0	0	0	40.2	2.1
ITGA6	ITG	1.86464	0	0	0	71.8	42.2
INSR	ITG	1.86356	0	0	0	65.3	39.1
WWTR1	ITG	1.86325	0	0	0	66.1	31.4
TNFRSF6B	EC	1.86213	0	0	0	38.7	2.3
ICAM2	V2	1.85917	0	0	0	49.8	1.4
PAM	V2	1.85685	0	0	0	66.5	27.6
ANXA3	ITG	1.85438	0	0	0	45.1	0.5
PLCB4	EC	1.85261	0	0	0	40.2	5.4
TNFRSF6B	V2	1.85157	0	0	0	35.2	2.4
TMEM123	V2	1.84864	0	0	0	64.9	20
AL929091.1	ITG	1.84817	0	0	0	43	0.5
IQSEC1	ITG	1.84557	0	0	0	59.7	26.9
KLF2	PFC	1.84532	0	0	0	47	4.2
MCTP1	PFC	1.84465	0	0	0	34.9	10.6
CD59	ITG	1.84211	0	0	0	62.7	22.1
PAM	V1	1.8415	0	0	0	72.7	32
TAGLN2	ITG	1.84104	0	0	0	52.2	2.2
PALM2-AKAP2	V1	1.83906	0	0	0	59.7	7.3
SPOCK2	V1	1.83797	0	0	0	64	15.6
HMCN1	V2	1.83472	0	0	0	32.2	0.8
NAMPT	PFC	1.83427	0	0	0	62.9	22.1
MFSD2A	ITG	1.8337	0	0	0	48.7	2.9
APBB2	EC	1.83298	0	0	0	55.1	16
LDB2	V1	1.83226	0	0	0	28	3.7
RGS5	ITG	1.83225	0	0	0	47.6	9.2
FKBP1A	V1	1.83078	0	0	0	64.3	11.5
AKAP12	PFC	1.83077	0	0	0	52.9	32.4
CDYL2	EC	1.83034	0	0	0	53.4	13.1
SLC2A3	V2	1.82616	0	0	0	61.7	13.8
SCARB1	EC	1.81929	0	0	0	61.1	21.9
SRARP	V2	1.81862	0	0	0	47.2	0.5
NPIPB5	PFC	1.81861	0	0	0	59.5	39.6
FLI1	PFC	1.81818	0	0	0	76.5	33
ID3	PFC	1.81802	0	0	0	50	10.6
SRARP	PFC	1.81769	0	0	0	46.6	0.5
CCNY	V2	1.81526	0	0	0	79.2	60.3
GALNT17	V1	1.81436	0	0	0	40	4.3
TM4SF1	ITG	1.81338	0	0	0	45.2	0.6
CADPS2	ITG	1.81324	0	0	0	64.6	37.5
PRICKLE2	ITG	1.81241	0	0	0	60.3	37.6
LDLRAD3	EC	1.81207	0	0	0	59.5	30.9
AL929091.1	PFC	1.8101	0	0	0	44.6	0.6
SEC14L1	V1	1.80885	0	0	0	83	49.7
DIPK2B	PFC	1.80818	0	0	0	46.1	0.7
KLF2	V1	1.80798	0	0	0	52.6	4.7
TM4SF1	PFC	1.80783	0	0	0	43.7	0.7
ETS2	ITG	1.80757	0	0	0	69.6	22.8
CCDC85A	EC	1.80622	4.17e-266	1.53e-261	3.18e-264	42.9	9.1
ETS2	PFC	1.80554	0	0	0	68.8	21.2
ITGA6	PFC	1.80491	0	0	0	67.9	42.7
FN1	V1	1.80372	0	0	0	59.2	12.5
EPB41L4A	EC	1.80329	0	0	0	48.7	10.6
CCDC85A	V2	1.80291	0	0	0	42.1	7.7
JCAD	ITG	1.80177	0	0	0	48.2	0.9
SPOCK2	ITG	1.80015	0	0	0	56.7	16.2
RAPGEF5	PFC	1.79941	0	0	0	39.9	5.1
PALM2-AKAP2	PFC	1.79751	0	0	0	52.4	7.9
VIM	PFC	1.79535	0	0	0	65.1	28
JCAD	V1	1.79525	0	0	0	53	1.1
CCNY	EC	1.79512	0	0	0	80.4	66.6
PTMA	V1	1.79452	0	0	0	81.4	36
GALNT17	ITG	1.79275	0	0	0	32.4	3.6
WWTR1	PFC	1.79003	0	0	0	65.2	33.5
SEC14L1	V2	1.78992	0	0	0	80.1	47.6
HLA-A	V1	1.78719	0	0	0	72.6	21.7
ETS1	EC	1.78676	0	0	0	46	3.4
ETS1	V2	1.78609	0	0	0	54.7	6.2
NEDD9	PFC	1.78585	0	0	0	63.3	23.6
LDB2	ITG	1.78562	0	0	0	23.4	3.4
PARVB	ITG	1.7814	0	0	0	56.9	11.8
CEMIP2	PFC	1.78117	0	0	0	57.9	18.4
CEMIP2	V1	1.78042	0	0	0	66.3	20.9
RNF144B	V2	1.77936	0	0	0	57.9	23.3
EEF1A1	V2	1.77916	0	0	0	65.9	22.3
PTMA	ITG	1.77864	0	0	0	70.3	31.4
AL929091.1	V2	1.77782	0	0	0	43.1	0.4
GALNT15	V1	1.77757	0	0	0	60.7	14.1
CNKSR3	V2	1.77583	0	0	0	40.6	6.1
KLF2	V2	1.77523	0	0	0	48.7	3.8
SLC39A10	PFC	1.77365	0	0	0	60.1	30.9
INSR	V2	1.77236	0	0	0	66.5	37.9
RGS5	EC	1.77097	0	0	0	40.9	8
ID3	ITG	1.76958	0	0	0	48.1	7.1
GPCPD1	V1	1.76674	0	0	0	69.2	36.4
IFITM2	ITG	1.76653	0	0	0	52.3	7.9
NXN	EC	1.76647	0	0	0	61.2	24.8
AL929091.1	EC	1.76456	0	0	0	42.4	0.4
MFSD2A	PFC	1.76405	0	0	0	45.3	2.9
HLA-C	V2	1.76248	0	0	0	55	12
IL4R	EC	1.76237	0	0	0	68	21.1
SPOCK2	V2	1.7619	0	0	0	59.3	17.4
ENG	V2	1.76147	0	0	0	59.3	11.8
FKBP1A	V2	1.76104	0	0	0	59.4	11.4
SAMD12	V1	1.76031	0	0	0	62.2	26
ITGA6	EC	1.75907	0	0	0	63.9	36.5
ETS1	PFC	1.75794	0	0	0	47.8	5.8
STOM	V1	1.75595	0	0	0	71.4	24.7
WWTR1	V1	1.75567	0	0	0	70.5	32.4
CCDC85A	V1	1.75388	0	0	0	39.8	5.1
DEPP1	PFC	1.75247	0	0	0	46.4	8.3
DIPK2B	EC	1.75074	0	0	0	46	1.6
SULF2	PFC	1.75009	0	0	0	45.5	3.2
NAMPT	ITG	1.74868	0	0	0	64.3	23.7
ICAM2	EC	1.74824	0	0	0	46.2	0.8
KLF2	EC	1.74786	0	0	0	44.6	3.4
AC019197.1	ITG	1.7475	0	0	0	24.8	1.8
ETS2	EC	1.74741	0	0	0	65.2	21.8
NFKBIA	ITG	1.74517	0	0	0	54.3	16
INSR	PFC	1.74375	0	0	0	59.2	40.6
DUSP1	ITG	1.74325	0	0	0	50.3	8.2
LDB2	PFC	1.74295	0	0	0	26.5	6.5
EDN1	V2	1.74229	0	0	0	26.6	0.7
RNF144B	ITG	1.74128	0	0	0	60.3	28.6
ANXA3	V1	1.74113	0	0	0	46.1	0.6
PDZD2	PFC	1.73885	0	0	0	54.7	24.5
VIM	ITG	1.73787	0	0	0	60.7	21.2
SPARC	V2	1.73664	0	0	0	48.3	5.3
SLCO3A1	ITG	1.73507	0	0	0	52.3	9.9
UBC	PFC	1.73427	0	0	0	71.2	36.1
CRIM1	V1	1.73344	0	0	0	73.4	39.5
GPR85	V2	1.73297	0	0	0	39.6	2.2
ID3	V1	1.73253	0	0	0	53.1	10.5
SPOCK3	ITG	1.73191	0	0	0	34.9	3.3
KCTD8	ITG	1.73095	0	0	0	43.2	29.9
IFITM2	PFC	1.7309	0	0	0	51.1	7.8
SLC9A3R2	V2	1.73057	0	0	0	48.4	1.6
CGNL1	V1	1.73047	0	0	0	71.6	36.7
CADPS2	V2	1.72972	0	0	0	64.8	36.5
KCTD8	EC	1.72799	2.39e-227	8.76e-223	1.48e-225	35.7	16.4
DEPP1	V1	1.72756	0	0	0	54.4	11.5
EDN1	ITG	1.72642	0	0	0	25	0.5
CADPS2	V1	1.72568	0	0	0	68.3	34.9
PLCB4	ITG	1.72434	0	0	0	38	7.3
GNG11	V1	1.72366	0	0	0	51.8	1.6
EIF1	PFC	1.71977	0	0	0	68.4	32
CPNE8	V2	1.719	0	0	0	69	32.9
PLCB4	PFC	1.71883	0	0	0	36.2	7.8
RNF144B	EC	1.71854	6.11e-284	2.24e-279	5.1e-282	58.9	25
NFKBIA	PFC	1.71616	0	0	0	56.9	19.1
SPOCK3	V1	1.71496	0	0	0	42.4	4.6
DEPP1	ITG	1.71473	0	0	0	47.2	8.7
SRARP	EC	1.71381	0	0	0	43.2	0.2
HERPUD1	V2	1.71348	0	0	0	61.5	18.4
NEDD9	ITG	1.71149	0	0	0	60.6	22.1
STOM	PFC	1.71146	0	0	0	67.2	30.8
SRARP	ITG	1.71024	0	0	0	43.9	0.3
HLA-C	EC	1.7092	0	0	0	54	14.3
CCSER1	ITG	1.70684	0	0	0	31.6	10.4
PARVB	PFC	1.70646	0	0	0	56.2	14.8
DUSP1	PFC	1.70604	0	0	0	51	8
TMEM132C	PFC	1.70405	0	0	0	46.7	21.2
DUSP1	V1	1.7029	0	0	0	54.2	8.8
HLA-A	ITG	1.70019	0	0	0	61	21.5
TNS1	ITG	1.69923	0	0	0	61.8	28.3
ESAM	V2	1.69821	0	0	0	48.6	0.9
HMCN1	ITG	1.69792	0	0	0	29.3	0.9
RGCC	V1	1.69726	0	0	0	47.7	8.8
RGS5	PFC	1.69471	0	0	0	44.2	11.4
LDLRAD3	V1	1.69462	0	0	0	70.7	36.6
IGF1R	PFC	1.69359	0	0	0	76.8	58.4
CNKSR3	EC	1.69299	0	0	0	36.9	5.9
DUSP1	V2	1.69078	0	0	0	50.1	8.2
PALM2-AKAP2	EC	1.69036	0	0	0	51.4	8.7
LY6E	V2	1.68894	0	0	0	46.8	3.5
CNKSR3	V1	1.68764	0	0	0	41.6	6.4
TMEM123	V1	1.68733	0	0	0	66.1	20
JCAD	V2	1.68729	0	0	0	45.3	1
CGNL1	V2	1.68624	0	0	0	64.9	34.3
GNG11	EC	1.68604	0	0	0	43.7	0.9
APP	PFC	1.68239	0	0	0	67	35.4
SLC9A3R2	V1	1.68237	0	0	0	49.7	1.9
GPR85	ITG	1.68228	0	0	0	38.2	2
ICAM2	V1	1.68176	0	0	0	49.5	1.6
RNF144B	PFC	1.68021	0	0	0	59.2	28
CGNL1	PFC	1.68008	0	0	0	65.7	42.2
RAPGEF5	V2	1.67627	0	0	0	39.9	4.7
IGFBP7	V2	1.67583	0	0	0	75.1	36.7
TFRC	PFC	1.67567	0	0	0	56.2	25.9
RPS28	V1	1.67524	0	0	0	71.2	26.6
A2M	EC	1.6747	0	0	0	75.3	32.8
TAGLN2	PFC	1.67349	0	0	0	48.1	2.3
HERPUD1	PFC	1.67282	0	0	0	59.8	20.7
PDZD2	ITG	1.67266	0	0	0	52.7	20.2
HERPUD1	EC	1.67074	0	0	0	58.5	20.6
HLA-A	PFC	1.6698	0	0	0	60	20.3
SRARP	V1	1.66828	0	0	0	47.7	0.7
SMAD6	PFC	1.66814	0	0	0	40	11.7
KCTD8	PFC	1.66631	0	0	0	41.9	31.6
NEDD9	V2	1.66495	0	0	0	60.3	19.3
PAM	PFC	1.66461	0	0	0	63.4	34.6
CNOT6L	ITG	1.66444	0	0	0	65.5	37.4
UBC	V2	1.66371	0	0	0	68.1	30.4
ACSL5	V2	1.66347	0	0	0	48.4	4
RNF144B	V1	1.66234	0	0	0	61	25.3
TMEM123	PFC	1.65759	0	0	0	55.6	20.7
A2M	PFC	1.65725	0	0	0	71.6	28.9
SH3BP4	PFC	1.65549	0	0	0	44.3	6
UBC	ITG	1.65172	0	0	0	62.8	29.3
FLI1	EC	1.65148	4.64e-306	1.7e-301	4.23e-304	76.1	35.1
TFRC	V2	1.65071	0	0	0	56.8	21.5
NFKBIA	EC	1.65011	0	0	0	57.9	21.9
ACSL5	V1	1.64848	0	0	0	51.5	3.7
FN1	PFC	1.64726	0	0	0	49.1	14.3
UACA	V2	1.64674	0	0	0	57.6	20.6
HERPUD1	V1	1.64602	0	0	0	63.7	19.3
S100A10	PFC	1.6457	0	0	0	39	2.7
CPNE8	V1	1.64526	0	0	0	71.4	33.8
TFRC	EC	1.64133	0	0	0	49.8	16
DUSP1	EC	1.64131	0	0	0	52.3	9.7
CRIP2	V2	1.64097	0	0	0	53	8.4
ZNF385B	ITG	1.63881	0	0	0	27.1	2.8
SMAD6	EC	1.63847	0	0	0	40.9	8.5
CD34	PFC	1.63835	0	0	0	37.9	0.4
FN1	ITG	1.63706	0	0	0	51.1	13.1
CCSER1	V1	1.63634	0	0	0	34.3	9.5
LMBR1	V1	1.63604	0	0	0	68.1	32.3
ANKRD37	EC	1.63562	0	0	0	31.7	6.4
YBX3	EC	1.63512	0	0	0	63.1	23.6
THSD7A	ITG	1.63456	0	0	0	52.8	40
AFDN	ITG	1.63449	0	0	0	74.9	52.1
LHFPL6	ITG	1.63447	0	0	0	68.3	46
CALCRL	V1	1.63397	0	0	0	34.8	2
PRICKLE2	V2	1.63355	0	0	0	60.1	38.2
DGKH	V2	1.63333	0	0	0	46.9	9
CADPS2	PFC	1.63209	0	0	0	65.5	42.1
SHANK3	ITG	1.63004	0	0	0	49.9	4.7
EPHA3	V1	1.62979	0	0	0	34.5	1.2
TMEM123	ITG	1.62976	0	0	0	58.7	20
GIMAP7	V2	1.62937	0	0	0	44.2	3.2
NAMPT	V1	1.6292	0	0	0	70.9	24.9
EEF1A1	EC	1.62854	0	0	0	67.4	30.3
IL4R	ITG	1.62737	0	0	0	64	23.1
PARVB	V1	1.62696	0	0	0	59.2	12.2
DGKH	V1	1.6253	0	0	0	50.5	9
PRICKLE2	V1	1.62477	0	0	0	66.7	41.7
SMAD6	ITG	1.62376	0	0	0	41	12.2
MT1E	V2	1.62088	0	0	0	52.4	26.4
NFKBIA	V2	1.6207	0	0	0	52.3	14
SLCO3A1	PFC	1.61774	0	0	0	50.7	11.9
PAM	EC	1.61649	0	0	0	58.7	29.4
UBC	V1	1.61522	0	0	0	71.5	32.1
HLA-C	V1	1.61504	0	0	0	58.6	12.6
S100A10	V2	1.61478	0	0	0	38.6	3.7
UACA	ITG	1.61389	0	0	0	58.4	22.9
IGF1R	ITG	1.61221	0	0	0	78	56
LY6E	V1	1.61217	0	0	0	48.3	3.9
NFKBIA	V1	1.61202	0	0	0	55.1	13.8
HLA-A	EC	1.61178	0	0	0	59.9	21.9
STOM	EC	1.61002	0	0	0	67.2	34.4
IQSEC1	V1	1.60834	0	0	0	65.8	32.7
ESAM	V1	1.60808	0	0	0	50.3	1.1
EIF1	EC	1.60605	0	0	0	69	33.3
ICAM2	PFC	1.60541	0	0	0	43.4	1.2
CD34	V2	1.6047	0	0	0	41.5	0.4
KCTD8	V2	1.60205	0	0	0	41.7	30.3
CYYR1	EC	1.60201	0	0	0	34.1	0.8
H3F3B	PFC	1.60132	0	0	0	66.6	30.5
TIE1	PFC	1.6011	0	0	0	42.9	0.6
ENG	ITG	1.60073	0	0	0	54.4	12.6
EIF1	V2	1.59721	0	0	0	66.2	29.3
IQSEC1	EC	1.59681	0	0	0	55.2	27.9
ICAM2	ITG	1.59669	0	0	0	42.8	1.1
CPNE8	EC	1.59667	0	0	0	67	37.8
STOM	ITG	1.59661	0	0	0	65.3	31.4
CPD	V2	1.59659	0	0	0	56.4	20.6
TIE1	V2	1.59573	0	0	0	43.9	0.6
FKBP1A	ITG	1.59489	0	0	0	54.6	12.4
KCNT2	ITG	1.59462	0	0	0	23.6	1.9
RPLP1	V2	1.59427	0	0	0	64.9	28.1
CNOT6L	V1	1.59308	0	0	0	69.3	31.8
RPS23	V2	1.59306	0	0	0	54.8	19.1
GPCPD1	ITG	1.5929	0	0	0	62.4	41
SLC39A10	EC	1.59239	0	0	0	61	31
DGKH	ITG	1.59224	0	0	0	45.1	10.1
TNS1	V1	1.59205	0	0	0	64.1	25.3
IGF1R	V2	1.59055	0	0	0	75.8	52.4
RPL10	V2	1.58888	0	0	0	62.3	26.9
UACA	V1	1.58879	0	0	0	61.3	19.8
SHANK3	PFC	1.58774	0	0	0	47.2	5.3
FKBP1A	EC	1.58749	0	0	0	55	12.8
TPM1	PFC	1.5862	0	0	0	60.1	28.1
NEDD9	V1	1.58574	0	0	0	65.8	23.5
CNOT6L	V2	1.58456	0	0	0	65.4	32.1
RGCC	V2	1.5842	0	0	0	44.2	10.1
AC019197.1	V1	1.58415	0	0	0	21.6	1.9
TNFRSF6B	V1	1.5836	0	0	0	33	2.1
RIMKLB	V2	1.58323	0	0	0	52.2	35.9
PDZD2	V1	1.5832	0	0	0	55.7	20.2
ATP7B	PFC	1.58309	0	0	0	40.8	7
MTUS1	V1	1.58195	0	0	0	81.3	55.1
TFRC	ITG	1.57979	0	0	0	56.5	25
HLA-C	PFC	1.57913	0	0	0	53	14.1
TMEM132C	V2	1.57815	0	0	0	45	18.9
FAT4	ITG	1.57772	0	0	0	33.1	5.9
ACSL5	PFC	1.57662	0	0	0	45.5	4.3
IL4R	PFC	1.57537	0	0	0	67.7	25.1
AFDN	V1	1.5749	0	0	0	79.6	49.7
ACSL5	EC	1.57367	0	0	0	46.5	4.1
CYYR1	PFC	1.57362	0	0	0	34.2	0.4
IRAK3	V1	1.57325	0	0	0	67.2	19.7
FKBP1A	PFC	1.56874	0	0	0	54.6	13.7
SULF2	ITG	1.56851	0	0	0	41.6	2
RIMKLB	ITG	1.56782	0	0	0	51.6	38.9
MFSD2A	EC	1.56765	0	0	0	39.7	2.9
FAT4	V2	1.56697	0	0	0	33.3	5
HERPUD1	ITG	1.56577	0	0	0	54.6	18.9
CALCRL	V2	1.5639	0	0	0	32.9	3.7
IL4R	V2	1.56175	0	0	0	61.9	20.1
FAT4	V1	1.56103	0	0	0	33.8	3.8
JCAD	EC	1.56021	0	0	0	40.5	0.9
PARVB	V2	1.55981	0	0	0	51.7	11.4
UBC	EC	1.55883	0	0	0	71.4	37.4
SLC9A3R2	EC	1.55874	0	0	0	40.4	1.1
RIMKLB	PFC	1.55871	0	0	0	50.9	43.1
MTUS1	PFC	1.55827	0	0	0	78.6	64.2
TIE1	V1	1.55765	0	0	0	48	0.7
GALNT17	PFC	1.55573	0	0	0	31.3	6.3
ENG	V1	1.55515	0	0	0	57.2	12
PCAT19	V1	1.55432	0	0	0	47	0.6
RTN1	V1	1.55404	0	0	0	46.5	12.2
PARVB	EC	1.55235	0	0	0	52.2	11.1
IGF1R	EC	1.55139	0	0	0	73.4	51.5
CD34	ITG	1.54928	0	0	0	39.7	0.3
TMEM123	EC	1.54914	0	0	0	55	19.9
TEK	PFC	1.54716	0	0	0	36.6	1
RTN1	ITG	1.546	0	0	0	43.7	13
AC019197.1	PFC	1.54496	0	0	0	21.8	2.2
SMAD6	V2	1.54404	0	0	0	39.2	9.9
EEF1A1	V1	1.54257	0	0	0	66.9	23.4
H3F3B	V2	1.54149	0	0	0	65.8	26.2
LHFPL6	EC	1.54043	1.34e-239	4.91e-235	8.76e-238	68.8	45.6
SLC9A3R2	ITG	1.53988	0	0	0	41	1.3
HEG1	V2	1.53984	0	0	0	50.5	13.6
TNFRSF6B	ITG	1.53898	0	0	0	31.6	2.3
SLC19A3	ITG	1.53876	0	0	0	42.4	3.1
RPL41	V2	1.53876	0	0	0	54.9	21
LMBR1	V2	1.53866	0	0	0	63.3	34.6
IGFBP7	PFC	1.53848	0	0	0	70.9	39.7
SHANK3	V1	1.53692	0	0	0	52	4.8
SHROOM4	V1	1.53667	0	0	0	43.7	2.4
OSMR	V2	1.53568	0	0	0	56.2	21.6
SHROOM4	V2	1.53553	0	0	0	39.8	2.1
ACSL5	ITG	1.53456	0	0	0	43.3	4
SLC19A3	V1	1.53449	0	0	0	45.9	2.6
DGKH	PFC	1.53315	0	0	0	44.4	10.2
CGNL1	EC	1.53284	0	0	0	58.5	33.3
TPM1	V1	1.52933	0	0	0	61.1	17.7
SHROOM4	ITG	1.52929	0	0	0	37.3	1.5
PDZD2	V2	1.52889	0	0	0	50.9	20
NOTCH4	PFC	1.52885	0	0	0	42	0.8
SPARC	ITG	1.52882	0	0	0	42.1	2.5
LMBR1	ITG	1.52632	0	0	0	62	37.9
ARRDC3	V1	1.52614	0	0	0	44.9	14
RGCC	PFC	1.5257	0	0	0	42.8	13.5
ENG	EC	1.52536	0	0	0	52.2	12.4
CALCRL	ITG	1.52423	0	0	0	28.9	2.7
EIF1	V1	1.52248	0	0	0	71.2	30.8
TPM1	V2	1.52237	0	0	0	58.8	20.3
EPHA3	V2	1.52189	0	0	0	30.7	1.5
ANKRD37	PFC	1.52181	0	0	0	30.3	6.2
PRICKLE2	PFC	1.52153	0	0	0	54.2	41.3
SESTD1	V1	1.5197	0	0	0	62.7	26.5
SH3BP4	ITG	1.5193	0	0	0	42.8	5.5
TEK	V2	1.51882	0	0	0	36.9	0.8
TIE1	ITG	1.5184	0	0	0	40.8	0.5
SOX18	V2	1.51835	0	0	0	38.4	0.4
GALNT17	V2	1.51819	0	0	0	32.5	5.4
HSP90AB1	EC	1.51773	0	0	0	66.4	36
RBMS2	PFC	1.51683	0	0	0	59.2	27.2
IL4R	V1	1.51661	0	0	0	64.1	19.6
PLCB4	V2	1.51651	0	0	0	34.7	10
LMBR1	PFC	1.51596	0	0	0	63.2	41.7
CRIP2	ITG	1.51561	0	0	0	46.2	6.8
NOTCH4	V1	1.51493	0	0	0	45.7	0.6
HES1	ITG	1.51443	0	0	0	29.4	9.8
FLNB	ITG	1.51433	0	0	0	42.5	5.4
GIMAP7	PFC	1.51383	0	0	0	42.1	3.2
MT1E	PFC	1.51282	0	0	0	52.7	32.2
CRIP2	EC	1.5119	0	0	0	46.9	7.9
SHANK3	V2	1.51092	0	0	0	45.9	4.7
LRRC32	EC	1.51055	0	0	0	38.8	0.1
AP3S1	V1	1.5098	0	0	0	55.9	18.4
SAMD12	V2	1.50914	0	0	0	55.7	30.7
PON2	ITG	1.50843	0	0	0	77.1	50.4
SAMD12	ITG	1.50834	0	0	0	54.9	32.2
SPARC	V1	1.50796	0	0	0	48	5.1
AP3S1	V2	1.50337	0	0	0	51.4	20
AKAP12	V1	1.50307	0	0	0	53.5	27.7
GNG11	PFC	1.50266	0	0	0	40.1	1.3
CPD	V1	1.49912	0	0	0	59	21.2
MTUS2	ITG	1.49618	0	0	0	20.9	2.5
CNOT6L	EC	1.4955	0	0	0	61.3	34.3
INSR	EC	1.49512	0	0	0	59.1	39.1
BBS9	V2	1.4939	0	0	0	68.4	54.6
THSD7A	EC	1.49265	2.37e-236	8.66e-232	1.52e-234	51.9	39.6
RPS28	EC	1.49199	0	0	0	67.3	36
PCAT19	V2	1.49169	0	0	0	41.6	0.4
OSMR	EC	1.4905	0	0	0	52.6	20.1
RBMS2	ITG	1.49039	0	0	0	59.6	24.6
FLNB	V1	1.48987	0	0	0	47.4	4.9
RPL3	V2	1.48982	0	0	0	57	20
PDXK	PFC	1.48965	0	0	0	65.5	42.5
CADPS2	EC	1.48929	0	0	0	61.9	41.2
SLC19A3	V2	1.48915	0	0	0	41.6	2.4
H3F3B	EC	1.48857	0	0	0	67.7	32.2
LHFPL6	V2	1.48786	0	0	0	70	46.5
PCAT19	EC	1.4877	0	0	0	38.8	0.3
HSP90AB1	V1	1.48741	0	0	0	71.9	35.1
EIF1	ITG	1.48605	0	0	0	60.8	29.3
PON2	V1	1.48486	0	0	0	78.4	45.5
SORT1	V1	1.48387	0	0	0	74.9	45.6
PLPP1	EC	1.48366	6.96e-305	2.55e-300	6.33e-303	61	45.3
TMEM132C	V1	1.48303	0	0	0	45	16.7
LHFPL6	PFC	1.48248	0	0	0	71.8	52.6
BMP6	PFC	1.48187	0	0	0	25.3	0.7
ATP7B	ITG	1.4811	0	0	0	37.4	6
UACA	PFC	1.48109	0	0	0	54.4	23.9
ZNF385B	V2	1.48085	0	0	0	27.2	3.9
YBX3	V2	1.47915	0	0	0	60.9	25.1
H3F3B	ITG	1.47889	0	0	0	60.5	26.8
ARRDC3	ITG	1.47646	0	0	0	40.1	14.5
PTPRK	V2	1.47605	0	0	0	59.8	35
SLC9A3R2	PFC	1.47406	0	0	0	38.9	1.5
CD34	V1	1.47313	0	0	0	41.8	0.5
SAMD12	PFC	1.47238	0	0	0	52	29.6
TEK	ITG	1.47186	0	0	0	34.8	0.7
BST2	V2	1.47169	0	0	0	50.4	11.1
UACA	EC	1.47143	0	0	0	54.4	20.9
EDN1	V1	1.47119	0	0	0	21	0.7
BBS9	V1	1.4695	0	0	0	69.3	51.8
H3F3B	V1	1.46881	0	0	0	68.6	27.3
CPD	ITG	1.46818	0	0	0	54.3	24.7
FLNB	V2	1.46798	0	0	0	42	5.1
RPS28	ITG	1.46763	0	0	0	58	25.6
LRRC32	V2	1.46761	0	0	0	37.8	0.4
SPOCK3	V2	1.46704	0	0	0	36.9	5.9
GPR85	PFC	1.46698	0	0	0	32.8	1.7
ADAMTS9-AS2	V2	1.46602	0	0	0	52.7	29.7
MTUS2	V1	1.46564	0	0	0	25.1	2.7
CDH5	V2	1.46503	0	0	0	42.2	0.5
CNOT6L	PFC	1.46462	0	0	0	61.7	38.1
ENG	PFC	1.46344	0	0	0	49.9	13.1
RAPGEF2	V1	1.46288	0	0	0	74	53.7
GIMAP7	EC	1.46229	0	0	0	39.2	4
RBMS2	V2	1.46229	0	0	0	59.1	22.9
HEG1	ITG	1.46186	0	0	0	46.3	13.6
TIMP3	PFC	1.46184	0	0	0	53.8	32.1
SESTD1	V2	1.46068	0	0	0	59.5	29
EEF1A1	PFC	1.46056	0	0	0	59.2	27.2
TANC1	PFC	1.45994	0	0	0	61.6	37.8
HEG1	V1	1.45878	0	0	0	50.5	12.3
TPM1	ITG	1.4586	0	0	0	56.5	23.7
ANKRD37	V2	1.45732	0	0	0	28.9	4.7
RBMS3	V1	1.45673	0	0	0	82	58.5
AFDN	EC	1.45649	0	0	0	70.3	48.6
PLPP1	V2	1.45635	0	0	0	61.5	43.7
CALCRL	EC	1.45587	1.16e-282	4.26e-278	9.55e-281	29.5	4.2
PON2	V2	1.45574	0	0	0	77.4	47.4
AGFG1	ITG	1.45523	0	0	0	67.3	42.1
DGKH	EC	1.45405	0	0	0	43	8.9
ESAM	ITG	1.45369	0	0	0	41.1	0.7
PTPRK	V1	1.45351	0	0	0	63.4	36
RAPGEF2	V2	1.4535	0	0	0	70.4	56
AGFG1	V1	1.45341	0	0	0	70.9	36.8
RGCC	EC	1.45307	0	0	0	38.5	8.3
SLC2A3	PFC	1.45275	0	0	0	60.1	18.2
SHROOM4	PFC	1.45224	0	0	0	35.7	1.6
EPHA3	ITG	1.45083	0	0	0	28.5	1.2
RPL13	V2	1.45004	0	0	0	73.8	38
IQSEC1	V2	1.45003	0	0	0	57.1	29.9
AGFG1	V2	1.44942	0	0	0	67.4	37.5
S1PR1	EC	1.44859	0	0	0	45.3	9.5
SHROOM4	EC	1.44851	0	0	0	38.5	2.4
HES1	V1	1.44773	0	0	0	34.8	10.3
OSMR	ITG	1.44734	0	0	0	58.9	26.4
AP3S1	PFC	1.44687	0	0	0	51.8	24.5
FLNB	PFC	1.44579	0	0	0	40.4	6.9
FOSL2	EC	1.44543	0	0	0	40.7	4.9
APP	EC	1.4454	0	0	0	68.7	41
NOTCH4	EC	1.44429	0	0	0	39.8	1.1
ATP7B	V1	1.44348	0	0	0	40	5.5
SH3BP4	V1	1.44327	0	0	0	46.9	6.3
BBS9	ITG	1.44295	0	0	0	68.9	57.8
DACH1	ITG	1.44258	0	0	0	35.8	13.1
PDZD2	EC	1.44244	0	9.74e-305	2.49e-307	51.1	19
SULF2	V1	1.44233	0	0	0	41.8	2.3
S100A10	ITG	1.44192	0	0	0	32.8	2.2
RNASE1	V2	1.44165	0	0	0	38.9	2.8
SPOCK2	PFC	1.4415	0	0	0	49.8	19.9
NOTCH4	V2	1.44139	0	0	0	40.2	0.5
RBMS2	V1	1.44135	0	0	0	61.9	21.6
ACTB	EC	1.44092	3.87e-293	1.42e-288	3.4e-291	73.1	50.7
CRIP2	V1	1.43974	0	0	0	51.8	8.5
PCAT19	ITG	1.43924	0	0	0	41.2	0.3
CEP112	ITG	1.43901	0	0	0	62.8	39.5
MTUS1	V2	1.43841	0	0	0	76.7	55.7
AC019197.1	V2	1.43796	0	0	0	19.8	2.7
S100A10	V1	1.43718	0	0	0	37.4	4.3
AFDN	PFC	1.43657	0	0	0	74	58.1
NOTCH4	ITG	1.43632	0	0	0	40.2	0.6
GNG11	ITG	1.43519	0	0	0	38	0.9
TEK	V1	1.43425	0	0	0	38.1	0.6
CCSER1	V2	1.43333	0	0	0	33.4	13.2
SULF2	EC	1.43228	0	0	0	37.7	2.2
RPS28	PFC	1.43149	0	0	0	56.6	26.9
CPNE8	ITG	1.43133	0	0	0	70.6	40.5
SESTD1	ITG	1.42945	0	0	0	57.5	31.4
CDH5	PFC	1.42938	0	0	0	40.3	0.5
TPM1	EC	1.42928	0	0	0	57.5	26.4
RBMS3	V2	1.42803	0	0	0	80.6	60
RPS23	V1	1.42681	0	0	0	56.5	19.4
RPL10	PFC	1.42641	0	0	0	60.1	33.6
AP3S1	ITG	1.42553	0	0	0	49.2	21.8
TNFRSF6B	PFC	1.42514	0	0	0	30.3	2.5
KANK3	PFC	1.42469	0	0	0	40.3	1.6
KCNT2	V2	1.42462	0	0	0	21.8	3.1
LY6E	PFC	1.42365	0	0	0	36.2	2.6
SLC38A5	V2	1.42343	0	0	0	35.3	0.6
LIMS2	V2	1.4234	0	0	0	40	0.6
LIMS2	PFC	1.42308	0	0	0	37.7	0.4
TFRC	V1	1.42245	0	0	0	60.4	25.9
SHANK3	EC	1.42153	0	0	0	42.4	4.7
IL18R1	PFC	1.42078	0	0	0	34.4	1.6
RPL10	V1	1.42018	0	0	0	65.3	27.9
S100A10	EC	1.42017	0	0	0	34.9	4.5
NDRG1	EC	1.41939	5.24e-292	1.92e-287	4.53e-290	41.3	15.7
HSP90AB1	ITG	1.41925	0	0	0	60.6	30.1
KCNT2	PFC	1.41753	0	0	0	24.7	3.3
PLPP1	PFC	1.41705	0	0	0	61.8	51.6
CDH5	V1	1.41678	0	0	0	44.2	0.6
WWC2	PFC	1.41518	0	0	0	56.6	31.4
BMP6	ITG	1.41412	0	0	0	23.8	0.6
RELL1	EC	1.41332	0	0	0	50.2	17.8
AFDN	V2	1.41306	0	0	0	72.4	47.5
MT1M	V2	1.41136	0	0	0	42	16.6
HLA-C	ITG	1.41121	0	0	0	45.6	12.6
NET1	V2	1.41116	0	0	0	35.5	2.1
RGCC	ITG	1.41109	0	0	0	36.8	8.6
NR3C2	ITG	1.41109	0	0	0	66.4	56.4
SH3BP4	V2	1.40959	0	0	0	41.5	5.3
SLC26A2	V2	1.40896	0	0	0	34.2	6.7
YES1	V1	1.40857	0	0	0	49.2	11.5
SEMA6A	V1	1.40833	0	0	0	51.9	18.2
ANXA2	V2	1.40789	0	0	0	41.2	4.2
YBX3	PFC	1.40711	0	0	0	59.4	32.5
ZNF385D	PFC	1.40686	0	0	0	32.2	9.1
YBX3	V1	1.4045	0	0	0	65.6	31.4
TEK	EC	1.40415	0	0	0	34.3	0.8
CD46	V1	1.40318	0	0	0	63.4	27.2
SULF2	V2	1.40297	0	0	0	37.2	2
GPCPD1	V2	1.40283	0	0	0	61.4	36.6
EPHA4	V2	1.40184	0	0	0	47.3	18.6
THSD7A	V2	1.40116	0	0	0	50.3	39.5
GIMAP7	V1	1.40044	0	0	0	43.2	2.7
CDH5	ITG	1.40031	0	0	0	39.1	0.4
HMCN1	EC	1.39937	0	0	0	22.5	0.7
SAMD12	EC	1.39937	9.31e-211	3.41e-206	5.19e-209	54.3	28.2
EPHA4	ITG	1.39907	0	0	0	48	22
MTUS1	ITG	1.39829	0	0	0	76.9	62.7
PRICKLE2	EC	1.39805	1.09e-255	4e-251	7.83e-254	50.6	34.5
TM4SF18	V2	1.39781	0	0	0	35.9	0.3
SMAD6	V1	1.39737	0	0	0	41.2	11.4
FAT4	PFC	1.39689	0	0	0	32.2	6.8
SLC19A3	PFC	1.39638	0	0	0	37.1	3.4
FOSL2	ITG	1.39559	0	0	0	46	10.4
EPHA4	V1	1.39528	0	0	0	49.7	17.3
MAGI1	ITG	1.39527	0	0	0	64.8	55.8
LIMS2	ITG	1.39504	0	0	0	38.6	0.5
S1PR1	V2	1.39471	0	0	0	47.8	10.2
RIMKLB	V1	1.39451	0	0	0	55.5	34.6
RTN1	V2	1.39366	0	0	0	42.5	14.5
CCN2	V2	1.39363	0	0	0	19.4	0.6
PLPP1	V1	1.39339	0	0	0	62.6	40.7
LY6E	ITG	1.39294	0	0	0	37	2.3
YES1	V2	1.39249	0	0	0	43.9	11.2
PRRG1	ITG	1.39217	0	0	0	40.2	12.7
SLC26A2	ITG	1.39214	0	0	0	32.7	7.2
SOX18	V1	1.39186	0	0	0	37.8	0.4
MYH9	EC	1.38981	0	0	0	59	25.5
RASGRP3	V1	1.38957	0	0	0	39.1	8.9
BST2	V1	1.38949	0	0	0	53	10.8
PON2	EC	1.38911	0	0	0	79	50.9
TNS1	V2	1.38752	0	0	0	54.4	23.4
SPARC	PFC	1.38687	0	0	0	38.7	2.5
TIE1	EC	1.38591	0	0	0	37.5	0.3
ARRDC3	V2	1.38576	0	0	0	37.2	12.8
TPT1	V2	1.38524	0	0	0	67.6	33.7
ZNF385D	V1	1.38428	0	0	0	30.9	10.8
ZNF385D	V2	1.38387	0	0	0	30.6	10.3
ANXA2	EC	1.3835	0	0	0	39.2	3.8
ZNF385B	V1	1.38272	0	0	0	25.1	2.8
SPTBN1	ITG	1.38257	0	0	0	79.9	54.2
LIMCH1	EC	1.38164	5.57e-236	2.04e-231	3.56e-234	62.7	41.6
RBMS2	EC	1.37983	0	0	0	53.8	20.7
AC092957.1	V1	1.3797	0	0	0	16.8	1.4
KCNT2	EC	1.3792	9.24e-260	3.38e-255	6.78e-258	24.6	2.8
NET1	PFC	1.37889	0	0	0	31.7	2.3
FOSL2	PFC	1.37765	0	0	0	42.1	7.6
MT1M	PFC	1.37734	0	0	0	45.4	21.4
AP3S1	EC	1.37733	0	0	0	50.4	20.7
THSD7A	PFC	1.37712	0	0	0	52	46.3
LY6E	EC	1.37652	0	0	0	35.5	1.9
NPIPB5	EC	1.3759	0	0	0	47.8	33.7
PTPN14	ITG	1.37555	0	0	0	46.4	18.5
RPLP1	V1	1.37532	0	0	0	65.9	29.5
OSMR	PFC	1.37443	0	0	0	55.3	30.6
HSP90AB1	PFC	1.37408	0	0	0	62.8	39.4
TIMP3	EC	1.37261	4.87e-272	1.78e-267	3.85e-270	50.4	27.9
RPL3	PFC	1.37251	0	0	0	56.6	25.3
BMP6	V2	1.37053	0	0	0	23.8	0.9
CD46	V2	1.37042	0	0	0	58.7	28
UNC13B	ITG	1.36928	0	0	0	49.7	23.4
RAPGEF2	ITG	1.36918	0	0	0	70.5	61.7
LMBR1	EC	1.3691	0	0	0	60	35.7
WWC2	V1	1.36764	0	0	0	61.8	27.5
CD46	PFC	1.36655	0	0	0	59.5	34.9
GPR85	EC	1.36644	0	0	0	29.7	1.8
AC080132.1	PFC	1.36589	0	0	0	23.9	0.8
KCTD8	V1	1.36451	0	0	0	44.3	34.4
FLNB	EC	1.36437	0	0	0	39.5	5.8
IGFBP7	ITG	1.36375	0	0	0	70.4	39.2
SLC5A6	ITG	1.36248	0	0	0	32.8	4
MYL12B	V2	1.36154	0	0	0	42.9	8.7
YES1	ITG	1.3615	0	0	0	41.8	12.1
SLCO3A1	V2	1.361	0	0	0	51.3	15.6
PTPRK	ITG	1.36067	0	0	0	58.4	37.1
ESAM	PFC	1.35908	0	0	0	38	0.8
ADAMTS9-AS2	V1	1.35886	0	0	0	59.7	37.1
ACTG1	EC	1.35778	0	0	0	55.4	31.7
CEP112	V2	1.35751	0	0	0	60.8	37.3
ANXA2	PFC	1.35702	0	0	0	38.9	5
CLIC4	EC	1.35693	9.91e-266	3.63e-261	7.49e-264	52.6	23.4
PDXK	ITG	1.35643	0	0	0	61.8	38
MYO1E	ITG	1.35625	0	0	0	57.4	32.3
HSP90AB1	V2	1.35595	0	0	0	64.1	33.4
GAPDH	PFC	1.35591	0	0	0	67.6	46.3
RPS23	PFC	1.35528	0	0	0	50.4	21.5
SPOCK2	EC	1.35406	0	0	0	50.2	22.2
BMP6	EC	1.35298	0	0	0	23.3	0.6
SLC5A6	V1	1.35246	0	0	0	36	3.6
PLCB4	V1	1.35227	0	0	0	36.9	12.1
FOSL2	V2	1.35206	0	0	0	44.3	8.2
CPNE8	PFC	1.35204	0	0	0	67.7	44.6
LRRC32	PFC	1.35181	0	0	0	34.9	0.3
TNS1	EC	1.35141	0	5.73e-304	1.45e-306	55.8	31.5
HEG1	PFC	1.35139	0	0	0	44	16.4
IRAK3	PFC	1.34969	0	0	0	63.7	24.7
BST2	EC	1.34827	4.36e-283	1.6e-278	3.6e-281	41.3	11.7
SH3BP4	EC	1.34774	0	0	0	36.6	3.8
RAPGEF5	EC	1.34677	1.04e-241	3.8e-237	6.85e-240	35	6
RPL10	EC	1.34674	3.07165552675961e-319	1.12425663934929e-314	2.91853124334097e-317	65.2	38.7
KANK3	ITG	1.34622	0	0	0	38.6	1.3
ARRDC3	EC	1.34537	2.18e-296	7.99e-292	1.94e-294	37.4	11.2
LRRC32	V1	1.3451	0	0	0	37.2	0.4
RPL3	V1	1.34453	0	0	0	59.2	21.2
RPL28	V2	1.34428	0	0	0	64.2	28.9
LRRC32	ITG	1.34372	0	0	0	34.7	0.3
SOX18	EC	1.34316	0	0	0	32.5	0.1
PRRG1	V1	1.34295	0	0	0	44.1	12
CD46	EC	1.34258	0	0	0	56.5	29.2
ADAMTS9-AS2	EC	1.34185	3.54e-134	1.3e-129	1.16e-132	51.4	31.9
PRRG1	PFC	1.34131	0	0	0	38.2	12.7
PTPN14	PFC	1.34044	0	0	0	45	21.6
ESAM	EC	1.33852	0	0	0	38	0.4
HEG1	EC	1.33784	1.64e-283	5.99e-279	1.36e-281	43.8	14.1
MAGI1	EC	1.3378	1.4e-304	5.13e-300	1.27e-302	62.6	51.7
MYO1E	PFC	1.33735	0	0	0	55.3	33.1
SPTBN1	V1	1.33711	0	0	0	85.9	56.2
GADD45B	PFC	1.33689	0	0	0	39.8	11.9
BBS9	PFC	1.33595	0	0	0	65.3	59
MYL6	V2	1.33262	0	0	0	48.8	17.7
TANC1	ITG	1.33219	0	0	0	63.1	40.8
SOX18	ITG	1.3319	0	0	0	32.6	0.2
IRAK3	V2	1.3318	0	0	0	63.6	23
RBPMS	EC	1.33122	1.24e-248	4.55e-244	8.59e-247	42.9	16.9
PCAT19	PFC	1.33117	0	0	0	35.8	0.4
CEP112	EC	1.33113	2.2e-282	8.05e-278	1.8e-280	60.3	38.7
UNC13B	PFC	1.33019	0	0	0	49	28
S1PR1	V1	1.32795	0	0	0	48.9	9.1
NLK	V2	1.32609	0	0	0	61.3	42.2
ATP7B	V2	1.32502	0	0	0	34.5	5.9
SLC5A6	V2	1.32465	0	0	0	31.9	3.8
SORT1	ITG	1.32463	0	0	0	69.7	52.7
NLK	ITG	1.32346	0	0	0	60.4	45.5
UNC13B	V2	1.32321	0	0	0	48.5	22.3
GADD45B	EC	1.32213	4.89e-272	1.79e-267	3.86e-270	37.6	8
RPS23	EC	1.32174	3.5e-259	1.28e-254	2.56e-257	58.3	29.2
LDB2	EC	1.32075	2.88e-213	1.05e-208	1.64e-211	23.9	7.5
SEMA6A	ITG	1.32073	0	0	0	44.8	20
GIMAP7	ITG	1.31987	0	0	0	36.7	3
ITGB1	EC	1.31952	0	0	0	58.2	28.9
RELL1	V2	1.31837	0	0	0	57.3	24.6
CRIP2	PFC	1.3174	0	0	0	41.5	8.9
PRRG1	V2	1.31733	0	0	0	39	12.1
C2orf83	ITG	1.31672	0	0	0	21.3	0.3
AGFG1	PFC	1.31658	0	0	0	65.6	46
SLCO3A1	EC	1.31446	1.03e-223	3.77e-219	6.18e-222	47.3	12.9
DAB2IP	PFC	1.31418	0	0	0	47.8	23.1
SLC30A1	V1	1.31343	0	0	0	49.1	9.9
SLC26A2	V1	1.31235	0	0	0	34.4	6.5
TMEM132C	EC	1.31134	1.46e-186	5.36e-182	7.07e-185	44.4	26.2
SDCBP	V2	1.31	0	0	0	54.6	19.6
CD46	ITG	1.30982	0	0	0	57.6	31.8
RHOC	V2	1.30921	0	0	0	41.3	7.1
NET1	V1	1.3077	0	0	0	35.3	2
RPL3	EC	1.30748	3.5e-269	1.28e-264	2.71e-267	59	26
CFLAR	PFC	1.30737	0	0	0	70.9	50.2
UTRN	V1	1.30731	0	0	0	80.1	62.7
GAPDH	V2	1.3057	0	0	0	70.7	43
C2orf83	V2	1.30549	0	0	0	21.3	0.3
RPS27A	V2	1.30505	0	0	0	51.1	19
WWC2	V2	1.3045	0	0	0	54.4	27.8
RPS27	V2	1.30441	0	0	0	57	25.6
GAPDH	EC	1.30339	1.08e-292	3.95e-288	9.41e-291	69	44.5
AKAP12	V2	1.30314	0	0	0	44.4	24.6
ACTB	V2	1.30305	0	0	0	75.8	51
UNC13B	V1	1.30279	0	0	0	51.1	20.8
SLC26A2	PFC	1.30277	0	0	0	31.8	6.7
RPL13	V1	1.30259	0	0	0	76.3	36.9
TANC1	V2	1.30236	0	0	0	60.6	35.5
ACTN4	ITG	1.30165	0	0	0	54	23.8
SLCO3A1	V1	1.30034	0	0	0	52.3	15.2
THSD7A	V1	1.29992	0	0	0	52	39
IRAK3	ITG	1.2994	0	0	0	64	26.8
IGF1R	V1	1.29931	0	0	0	78.1	56.9
TPT1	PFC	1.29898	0	0	0	63.3	33.6
TM4SF18	EC	1.29866	0	0	0	30.2	0.1
AKAP12	ITG	1.29841	0	0	0	51.6	32.8
RBPMS	ITG	1.29811	0	0	0	43.3	20.1
HMCN1	PFC	1.29808	0	0	0	21.1	0.9
YES1	PFC	1.29781	0	0	0	41.7	15.4
HIPK3	V2	1.29771	0	0	0	65.5	45.7
PTTG1IP	PFC	1.29725	0	0	0	60.8	40.9
CDH5	EC	1.29569	0	0	0	36	0.4
RPL8	V2	1.29379	0	0	0	50.8	19.1
KANK3	V1	1.29359	0	0	0	42	1.5
STC1	V1	1.29342	0	0	0	18.3	0.5
ANXA2	ITG	1.29286	0	0	0	36.7	4.4
ATP1A1	PFC	1.29263	0	0	0	43.9	13.7
PDXK	V1	1.2925	0	0	0	64.9	33.3
RPS6	V2	1.29243	0	0	0	53.8	21
WWC2	ITG	1.29206	0	0	0	57.3	31.2
AC092957.1	V2	1.29176	0	0	0	15	1.4
HIPK3	EC	1.29079	0	0	0	65.4	47.9
SORT1	V2	1.28939	0	0	0	69.8	48.2
EEF1A1	ITG	1.28873	0	0	0	54.3	23.1
CALM1	V2	1.28845	0	0	0	70.5	44.4
IVNS1ABP	V1	1.28833	0	0	0	39.9	15.2
SORT1	PFC	1.28824	0	0	0	69.3	57.5
ACTN1	EC	1.28653	1.13e-290	4.13e-286	9.63e-289	38	9.8
MYL12B	PFC	1.28652	0	0	0	39.3	10
MYO1E	V2	1.28646	0	0	0	53.7	28.1
FGD5	ITG	1.28598	0	0	0	34.2	0.6
DLL4	V1	1.28589	0	0	0	36	0.2
LIMS2	V1	1.2856	0	0	0	38.2	0.6
SLC39A8	V1	1.28532	0	0	0	41.2	7.8
MYO1E	EC	1.28391	2.38e-174	8.72e-170	1.07e-172	56.3	29.8
PON2	PFC	1.28337	0	0	0	77.4	56.8
MAGI1	PFC	1.2831	0	0	0	59.6	56
SLC30A1	V2	1.28267	0	0	0	44.1	9.8
MT1M	EC	1.28215	3.68e-233	1.35e-228	2.31e-231	48.4	27.1
S1PR1	ITG	1.282	0	0	0	43.2	9.8
SLC39A8	V2	1.28198	0	0	0	38.2	7.9
MT1E	ITG	1.28089	0	0	0	45.5	26.6
SOX18	PFC	1.28071	0	0	0	30	0.2
VEGFC	V1	1.28004	0	0	0	27.7	6.2
RAMP2	V2	1.27983	0	0	0	31.4	0.6
SELENOW	PFC	1.27939	0	0	0	55.5	32.5
ACTG1	V2	1.27929	0	0	0	55.7	30.3
SPTBN1	V2	1.27921	0	0	0	81.5	54.2
BMPR2	EC	1.27876	0	0	0	70.5	57.1
RASAL2	V1	1.27769	0	0	0	68.2	41
SMAD9	PFC	1.27713	0	0	0	37.5	14.4
NR3C2	PFC	1.27638	0	0	0	64.3	57.9
TIMP3	V2	1.27609	0	0	0	54.2	27.4
FRAS1	ITG	1.27568	0	0	0	21.6	1.4
LEPR	V1	1.27538	0	0	0	52.5	21.9
SRGN	EC	1.27528	2.82e-269	1.03e-264	2.19e-267	65.6	21.5
HES1	V2	1.27488	0	0	0	29.3	10
CLIC5	ITG	1.2748	0	0	0	26.6	2.1
RPL41	V1	1.27462	0	0	0	54.7	20.6
IQGAP1	V1	1.27362	0	0	0	64.3	29.5
AC019197.1	EC	1.27298	3.21e-172	1.18e-167	1.42e-170	15.6	1.9
CHSY1	V2	1.27288	0	0	0	59.7	36.5
RAC1	PFC	1.27285	0	0	0	61	32.9
IQGAP1	V2	1.27199	0	0	0	59.6	29.4
GCNT1	V1	1.27127	0	0	0	33.3	3.9
ATP1A1	EC	1.27062	1.17e-260	4.28e-256	8.64e-259	42.5	11.6
ITGA2	V1	1.27025	0	0	0	32.4	2.1
CLEC14A	V2	1.27019	0	0	0	33.1	0.2
CPD	EC	1.26919	2.16e-304	7.92e-300	1.95e-302	48.3	22.1
LIMCH1	ITG	1.26888	0	0	0	67.4	49.2
RAC1	V2	1.26856	0	0	0	59.9	28.3
LIMS2	EC	1.26841	0	0	0	35.4	0.4
MYO1E	V1	1.26822	0	0	0	60.8	32.2
KANK3	V2	1.26795	0	0	0	37.8	1.6
RPS12	V2	1.26737	0	0	0	47.1	20
SLC12A2	V1	1.26732	0	0	0	42.8	11.3
SLC39A8	ITG	1.2669	0	0	0	36.7	7.3
TM4SF18	V1	1.26654	0	0	0	36.2	0.3
YES1	EC	1.26633	0	0	0	40.3	11.1
MT1X	PFC	1.26616	0	0	0	50.4	29.8
SPTBN1	PFC	1.26417	0	0	0	80.8	59.7
SRGN	PFC	1.26292	0	0	0	64.8	20.2
IQGAP1	ITG	1.26266	0	0	0	60.7	34.5
RPL13	PFC	1.26255	0	0	0	64.9	40.3
MTUS1	EC	1.26233	0	0	0	74	59.3
CHSY1	PFC	1.2623	0	0	0	63.9	47.5
GNAI2	V2	1.26143	0	0	0	60.2	28
TUBA1B	V2	1.2612	0	0	0	55.9	21.8
NET1	ITG	1.2612	0	0	0	31.1	2.2
MT1X	V2	1.26111	0	0	0	44.5	22.9
CLEC14A	EC	1.26109	0	0	0	30.2	0.1
CPD	PFC	1.26073	0	0	0	48.5	26.5
TIMP3	ITG	1.25984	0	0	0	50.3	28.1
MT1E	EC	1.25785	3.18e-255	1.16e-250	2.27e-253	53.1	37.5
UNC13B	EC	1.25749	7.29e-285	2.67e-280	6.11e-283	45.3	20.7
SMAD9	ITG	1.25745	0	0	0	36.7	11
CD34	EC	1.25722	0	0	0	29.4	0.2
NLK	PFC	1.25683	0	0	0	59.8	45.7
MAGI1	V2	1.25513	0	0	0	62.1	51.6
BMP6	V1	1.25499	0	0	0	25.1	1.5
SLC30A1	PFC	1.25491	0	0	0	39.8	11
MCF2L	V1	1.25412	0	0	0	59.6	19.9
FGD5	V1	1.25404	0	0	0	36.7	0.6
HIPK3	PFC	1.25384	0	0	0	65.4	56.8
CEBPD	PFC	1.25379	0	0	0	55.4	30.3
PTPN14	EC	1.25327	1.57e-271	5.75e-267	1.23e-269	43.2	18.6
RNASE1	V1	1.25325	0	0	0	38.6	3.2
ANXA2	V1	1.25262	0	0	0	41.8	5.7
NEDD4	EC	1.25242	2.13e-266	7.78e-262	1.63e-264	43.3	18.1
ACTN4	V2	1.25228	0	0	0	56.4	23.7
DOCK6	V1	1.25197	0	0	0	46.2	12.7
PDXK	EC	1.25162	0	0	0	60.7	39
HIPK3	ITG	1.25148	0	0	0	64.4	53.2
CEBPD	V2	1.24988	0	0	0	50.5	21.3
TANC1	V1	1.24863	0	0	0	62.9	36.8
TCF4	V1	1.24802	0	0	0	90.6	82.5
PDXK	V2	1.24726	0	0	0	59.5	34.8
ZBTB38	V2	1.24687	0	0	0	57.2	29.7
AGFG1	EC	1.24644	5.06e-291	1.85e-286	4.34e-289	61.1	39.1
USP6NL	V1	1.24636	0	0	0	62.1	33.2
CALCRL	PFC	1.2457	0	0	0	24.6	2.7
SYNE1	ITG	1.2456	0	0	0	82.6	63.5
C2orf83	EC	1.24524	4.58235947003906e-314	0	4.32167413129983e-312	17.9	0.2
ADIRF	PFC	1.24452	0	0	0	30	11.1
OSBPL10	V1	1.24409	0	0	0	31.8	1.7
SLC12A2	V2	1.24325	0	0	0	40.6	12.2
VEGFC	ITG	1.24308	0	0	0	22.5	6.3
KCNT2	V1	1.24222	0	0	0	18.9	2.2
TPM4	EC	1.24178	4.95e-276	1.81e-271	3.97e-274	44.9	13.7
MYL12B	EC	1.24136	9.84e-303	3.6e-298	8.83e-301	39.4	8.8
TCF4	ITG	1.24119	0	0	0	87	85.4
CALM1	EC	1.23985	1.06634921716069e-310	3.9e-306	0	68	46.2
RTN1	PFC	1.23981	0	0	0	41.1	19.7
SPARC	EC	1.23977	8.49e-290	3.11e-285	7.2e-288	45	13.9
TPT1	EC	1.23975	4.96e-265	1.82e-260	3.73e-263	69	43.9
RAMP2	V1	1.23967	0	0	0	35.3	0.6
NEDD4	ITG	1.23915	0	0	0	46.2	22.8
FOSL2	V1	1.23862	0	0	0	49.8	13.2
CEP112	PFC	1.23813	0	0	0	59.7	44.6
RPLP1	PFC	1.23799	0	0	0	56.5	31.6
RPS27	V1	1.23678	0	0	0	61.2	26.5
YBX3	ITG	1.23643	0	0	0	58.5	31.8
XAF1	V1	1.23601	0	0	0	67.8	36.5
C2orf83	V1	1.23581	0	0	0	21.7	0.3
ITGB1	V2	1.2358	0	0	0	58.3	28.9
TMEM132C	ITG	1.23561	0	0	0	46.8	29.6
GAPDH	ITG	1.23503	0	0	0	62.6	40.8
RPLP1	EC	1.23354	1.4e-246	5.12e-242	9.44e-245	67.9	41.5
CEP112	V1	1.23255	0	0	0	64.3	39.2
BST2	PFC	1.23181	0	0	0	39.5	10.2
RHOC	EC	1.23173	0	0	0	37.4	7.6
ARRDC3	PFC	1.23144	0	0	0	35.8	15.5
PLPP1	ITG	1.23052	0	0	0	60.1	48.4
NEDD4	V1	1.23048	0	0	0	49.2	19.7
SDCBP	V1	1.23043	0	0	0	59.7	21.8
HIPK3	V1	1.23015	0	0	0	68.9	47.7
SESTD1	PFC	1.22969	0	0	0	56.4	37.5
PTTG1IP	V2	1.22951	0	0	0	57.4	30.4
FGD5	PFC	1.22947	0	0	0	32.6	0.9
NDRG1	PFC	1.22876	0	0	0	43.4	23.6
OSBPL10	ITG	1.22847	0	0	0	27.3	1.7
RBM17	V1	1.22831	0	0	0	55.3	20.8
CALM1	ITG	1.22789	0	0	0	63.5	43.2
AC018816.1	V1	1.22756	0	0	0	35.7	9.9
ITGA2	ITG	1.22738	0	0	0	28.3	1.2
SLC38A5	V1	1.22699	0	0	0	34.1	0.7
RPL41	EC	1.22662	2.76e-247	1.01e-242	1.87e-245	59	31.5
DAB2IP	EC	1.2258	5.28e-283	1.93e-278	4.35e-281	40.7	14.2
UTRN	ITG	1.22539	0	0	0	76.2	69.8
XAF1	V2	1.22478	0	0	0	60.3	34.1
BST2	ITG	1.22443	0	0	0	41.2	10.3
IL1R1	EC	1.22426	1.52e-195	5.55e-191	7.64e-194	20.1	5.3
SLC19A3	EC	1.22336	0	0	0	32.2	2.6
ATP7B	EC	1.22283	0	0	0	33.2	5.5
JMJD1C	V1	1.2222	0	0	0	84.1	76.9
IGFBP7	V1	1.22176	0	0	0	78.4	43
MTUS2	V2	1.22156	0	0	0	21.4	4.4
DOCK6	ITG	1.22059	0	0	0	41.9	15.4
HYAL2	PFC	1.22036	0	0	0	32.3	2
RBMS3	ITG	1.21983	0	0	0	81.1	61.2
RHOC	V1	1.21919	0	0	0	41.9	7
RPL10	ITG	1.21838	0	0	0	54.1	29.7
CALM1	PFC	1.21799	0	0	0	69	51.6
GCNT1	ITG	1.21737	0	0	0	28	3.8
RPL41	PFC	1.21723	0	0	0	52.7	29.8
MYL6	EC	1.21644	2.25e-308	8.22e-304	2.08e-306	45.9	20.9
FGD5	V2	1.21594	0	0	0	33.2	0.8
S1PR1	PFC	1.21549	0	0	0	39.6	11.4
TANC1	EC	1.21544	2.87e-237	1.05e-232	1.85e-235	58.3	38.4
NLK	V1	1.21438	0	0	0	61.6	40.5
CNOT8	V2	1.21426	0	0	0	41.5	9.7
ZBTB38	ITG	1.21391	0	0	0	56.5	33.5
ACVR1	V2	1.21322	0	0	0	47.1	23.5
SLC38A5	ITG	1.21305	0	0	0	31	0.5
IQGAP1	PFC	1.21252	0	0	0	59.4	37.1
PTPN14	V1	1.21216	0	0	0	46.9	19
CFLAR	V2	1.21184	0	0	0	68.6	41.9
RBMS1	EC	1.21071	2.21e-169	8.08e-165	9.71e-168	57.1	26
IL18R1	ITG	1.2103	0	0	0	27.9	1
AC092957.1	PFC	1.21027	3.11e-297	1.04e-292	6.88e-296	15.6	3.4
PLAT	V1	1.2098	0	0	0	31.9	3
GRASP	PFC	1.20783	0	0	0	32.1	1.3
ATP1A1	V2	1.2077	0	0	0	41.1	11.1
SPOCK3	PFC	1.20622	0	0	0	28.4	4.9
SLC12A2	ITG	1.20547	0	0	0	38	12.7
SEMA6A	V2	1.20545	0	0	0	45.5	21.4
MYL12A	V2	1.20471	0	0	0	34.3	6
MYH9	PFC	1.2039	0	0	0	54.3	31.6
CHSY1	EC	1.20385	2.36e-201	8.64e-197	1.24e-199	59.6	38.1
RPL36	V2	1.20384	0	0	0	50.9	21.3
KANK3	EC	1.20342	0	0	0	33.7	1.2
HYAL2	V2	1.20309	0	0	0	30.7	1.8
DLL4	V2	1.203	0	0	0	30.2	0.2
NEDD4	V2	1.20192	0	0	0	45.6	20.2
IL18R1	V1	1.20141	0	0	0	31.6	1.6
LAMA3	ITG	1.20124	0	0	0	30.1	10.1
SESTD1	EC	1.20109	5.64e-266	2.06e-261	4.27e-264	53.4	31.1
AC018816.1	ITG	1.20063	0	0	0	32.9	11.3
RPL3	ITG	1.20058	0	0	0	50.1	21.1
SEMA6A	PFC	1.20051	0	0	0	41.4	22.5
CFLAR	V1	1.20028	0	0	0	71.9	40.3
RPS6	V1	1.19989	0	0	0	56.4	20.9
KLF6	EC	1.19964	6.57e-200	2.41e-195	3.43e-198	53.1	24.6
BMPR2	V2	1.19962	0	0	0	76.1	58.5
ZBTB38	PFC	1.19918	0	0	0	55.1	35.8
CNOT8	PFC	1.19824	0	0	0	40.9	12.9
RPS27A	V1	1.19761	0	0	0	54.8	20.5
ZBTB16	PFC	1.19756	0	0	0	76.1	67
GCNT1	V2	1.19712	0	0	0	29.9	4.6
EPHA3	EC	1.19614	1.78e-280	6.53e-276	1.45e-278	24.4	1.9
CCSER1	PFC	1.19574	6.36e-262	2.13e-257	1.17e-260	33.8	18.2
ZBTB38	V1	1.19474	0	0	0	61.1	30
HES1	PFC	1.19353	0	0	0	28.7	15.3
SELENOW	EC	1.19324	2.83e-278	1.03e-273	2.28e-276	55.4	29.7
RELL1	PFC	1.19313	0	0	0	50.3	28.4
NR3C2	V1	1.19266	0	0	0	67.1	54.8
GFOD1	PFC	1.19247	0	0	0	37.1	18.5
GNAI2	V1	1.19242	0	0	0	61.6	27.1
LIMCH1	V2	1.19228	0	0	0	68	49.8
REEP3	V1	1.19202	0	0	0	53.6	27.5
CLEC14A	V1	1.19052	0	0	0	34.6	0.3
SMG1	V1	1.18902	0	0	0	71.5	55.8
RPS7	V2	1.18878	0	0	0	43.3	16.3
DOCK1	PFC	1.18873	0	0	0	71	55
CCN2	EC	1.18845	1.42e-291	5.19e-287	1.22e-289	19.6	0.5
DACH1	V2	1.18795	0	0	0	36.4	16.2
RASAL2	V2	1.1875	0	0	0	63.9	43.7
MIF	V2	1.18735	0	0	0	39.2	9.4
IL18R1	V2	1.18735	0	0	0	28.1	1.4
PRRG1	EC	1.18697	3.27e-211	1.2e-206	1.83e-209	34.9	12
EXOC6	V1	1.18635	0	0	0	58	32.5
C2orf83	PFC	1.1861	0	0	0	17.7	0.2
RPS23	ITG	1.18476	0	0	0	45.2	19.5
ACTN1	PFC	1.18471	0	0	0	38.5	16.6
SAT1	EC	1.18465	7.76e-176	2.84e-171	3.51e-174	79.6	64.5
NR3C2	EC	1.18461	1.71e-211	6.26e-207	9.59e-210	60.4	51.9
DUSP6	ITG	1.1845	0	0	0	32.3	4.5
HYAL2	V1	1.1843	0	0	0	32.6	1.8
TPT1	V1	1.18409	0	0	0	70	35.1
RBM17	V2	1.18386	0	0	0	51	22.5
SELENOW	V2	1.18355	0	0	0	53.1	25.4
RPL21	V2	1.18348	0	0	0	48.3	20.7
PRKY	ITG	1.18152	0	0	0	21.6	4.6
DLL4	ITG	1.18134	0	0	0	29.4	0.2
SELENOW	V1	1.18106	0	0	0	54.5	24.6
SRGN	V2	1.18077	0	0	0	66.6	20.4
MAGI1	V1	1.18016	0	0	0	67.8	53.5
RPL15	V2	1.17992	0	0	0	46.1	17.9
RPL18	V2	1.17988	0	0	0	48.6	21.6
GFOD1	ITG	1.17917	0	0	0	36.3	15.5
RAC1	V1	1.17906	0	0	0	60.5	26.8
EVA1C	EC	1.17891	1.94e-213	7.11e-209	1.11e-211	46.6	22.7
STOX2	ITG	1.17858	0	0	0	28.1	12.8
TUBA1B	EC	1.17705	2.12e-190	7.76e-186	1.04e-188	56.1	24.8
POMP	V2	1.17675	0	0	0	42.2	14.9
SDCBP	PFC	1.17643	0	0	0	49.7	21.4
DUSP6	V1	1.17521	0	0	0	36	5.1
XAF1	ITG	1.17512	0	0	0	58.7	34.5
RPS14	V2	1.1751	0	0	0	49.8	21.9
ADAMTS1	PFC	1.17504	0	0	0	21.1	2.2
CALD1	V1	1.17491	0	0	0	45.2	18
DUSP6	V2	1.17483	0	0	0	33.7	5.7
DAB2IP	ITG	1.17473	0	0	0	49.5	22.8
ADAMTS1	EC	1.17469	3.46e-248	1.27e-243	2.36e-246	21.2	1.8
SDCBP	ITG	1.17373	0	0	0	50.6	22.3
KIAA1549	ITG	1.17311	0	0	0	31.3	4.5
HLF	V2	1.17293	0	0	0	33.9	9.4
NLK	EC	1.17235	1.24e-199	4.53e-195	6.43e-198	57.5	39.6
SLC26A2	EC	1.17234	1.87e-282	6.85e-278	1.53e-280	32	6.2
CLEC14A	PFC	1.1718	0	0	0	31.2	0.2
FAT4	EC	1.17148	8.27e-247	3.03e-242	5.6e-245	27.4	6.7
RPS18	V2	1.17147	0	0	0	48.6	19.8
SYNE1	PFC	1.17095	0	0	0	81.1	66.5
RPL28	V1	1.17094	0	0	0	66	29.8
TM4SF18	ITG	1.17087	0	0	0	29.8	0.2
MCF2L	PFC	1.17079	0	0	0	56.7	26.1
PLAT	V2	1.17068	0	0	0	28.3	2.6
RASAL2	PFC	1.17066	0	0	0	62	45.7
MYCT1	V1	1.16953	0	0	0	34.5	0.2
DSTN	V2	1.16785	0	0	0	40.6	12.9
ZNF385B	PFC	1.16719	0	0	0	25.4	5.1
TM4SF18	PFC	1.16718	0	0	0	28.2	0.2
CCDC3	PFC	1.16718	0	0	0	23.9	10.9
ACVR1	ITG	1.16709	0	0	0	45.7	27
ITGA2	V2	1.16705	0	0	0	28.8	2.3
PTPN14	V2	1.16701	0	0	0	42.6	19.9
ADAMTS1	V1	1.16628	0	0	0	22.3	2.1
PTPRK	EC	1.16576	4.22e-161	1.55e-156	1.72e-159	58.7	38.1
KIAA1549	V1	1.16484	0	0	0	36	4.9
BMPR2	PFC	1.16419	0	0	0	70.5	62.5
NEDD4	PFC	1.16409	0	0	0	42.4	22.1
ADAMTS1	ITG	1.16367	0	0	0	20.9	3
SLC5A6	PFC	1.16285	0	0	0	27.9	3.9
DOCK6	V2	1.16226	0	0	0	41.4	14.1
CLIC1	V2	1.1616	0	0	0	34	4.6
ZBTB16	ITG	1.161	0	0	0	67.5	57.2
HLF	V1	1.16084	0	0	0	32.9	6.5
ACVR1	V1	1.16072	0	0	0	48.2	22.9
TSPAN9	ITG	1.16056	0	0	0	36.2	10.4
HYAL2	EC	1.16044	0	0	0	28.5	1.7
KIAA1549	V2	1.15949	0	0	0	32.6	5.3
TBX3	PFC	1.15928	0	0	0	26.3	0.2
TUBA1B	V1	1.15854	0	0	0	55.5	20.9
EXOC6	V2	1.15809	0	0	0	56.4	35.6
FRAS1	V1	1.15783	0	0	0	22.2	1.5
FOXC1	V2	1.15751	0	0	0	32.4	0.3
MYL12B	V1	1.15678	0	0	0	41.8	9.3
MYL12A	EC	1.15674	1.10429106567623e-318	4.04181572948156e-314	1.04534078323108e-316	33.7	5.7
SRP14	PFC	1.15651	0	0	0	44.7	24.4
RALGAPA1	V2	1.15613	0	0	0	68.5	58.9
OSMR	V1	1.15583	0	0	0	58.8	29
CALD1	EC	1.15577	2e-215	7.33e-211	1.15e-213	40.9	22.4
KIAA1549	PFC	1.15564	0	0	0	31.1	6.2
CLIC5	PFC	1.15519	0	0	0	24.6	2.9
SLC30A1	ITG	1.15431	0	0	0	38.9	10.2
DUSP6	EC	1.15385	2.77e-269	1.01e-264	2.15e-267	29.6	4
DACH1	EC	1.15374	1.85e-147	6.76e-143	6.72e-146	30.7	10.7
CNOT8	ITG	1.15318	0	0	0	40.1	11.4
LHFPL6	V1	1.15302	0	0	0	74.1	54.2
HLF	ITG	1.15287	0	0	0	31.8	9.5
CHSY1	ITG	1.15267	0	0	0	62.1	45.8
BHLHE40	EC	1.15233	1.79e-255	6.54e-251	1.28e-253	37.4	14.6
SMG1	ITG	1.15205	0	0	0	68.2	61.6
TBX3	V1	1.15156	0	0	0	30	0.2
GALNT17	EC	1.1513	2.92e-208	1.07e-203	1.61e-206	24.6	5.9
RPL13	EC	1.15128	4.9e-235	1.79e-230	3.11e-233	72.5	44.7
CLIC5	V1	1.15102	0	0	0	27.5	2.3
PRKY	V1	1.1507	0	0	0	26.9	6.2
AL158206.1	V2	1.15057	0	0	0	30.9	0.8
LRP8	ITG	1.1498	0	0	0	42.7	19
PTTG1IP	V1	1.14969	0	0	0	60.8	31.3
CEBPD	EC	1.14815	7.26e-202	2.66e-197	3.84e-200	57	29.5
RPL13	ITG	1.14814	0	0	0	65.5	39.2
SLC52A3	V2	1.14793	0	0	0	30.5	0.3
ITGB1	V1	1.14674	0	0	0	64.5	32.4
RBM17	ITG	1.14627	0	0	0	50.8	25.7
CFLAR	ITG	1.14606	0	0	0	67.8	47.3
RPS15	V2	1.14594	0	0	0	52.9	25.7
RPL7A	V2	1.14591	0	0	0	45.2	18.2
UTRN	PFC	1.14576	0	0	0	76.4	69.8
MYOF	EC	1.14515	2.09e-160	7.67e-156	8.47e-159	51.8	25
RALGAPA1	V1	1.14462	0	0	0	72.1	58.9
RBMS3	PFC	1.14461	0	0	0	80.2	64.6
UTRN	V2	1.14426	0	0	0	76.3	65.5
TCF4	EC	1.14416	1.01e-283	3.68e-279	8.37e-282	84.4	81.5
RHOC	ITG	1.14391	0	0	0	36.2	7.7
SORT1	EC	1.14328	7.37e-262	2.7e-257	5.47e-260	68.2	54.9
CALD1	PFC	1.14296	0	0	0	43.8	27.1
CALD1	V2	1.14287	0	0	0	39.2	18.1
RPL28	EC	1.14269	8.63e-207	3.16e-202	4.71e-205	62.2	34.3
EPHA3	PFC	1.14235	0	0	0	24	1.9
SPTBN1	EC	1.14222	1.79e-221	6.55e-217	1.07e-219	75.4	52.8
LEPR	V2	1.1422	0	0	0	51.2	27.5
PTPRK	PFC	1.14118	0	0	0	54.3	42
TJP1	ITG	1.14021	0	0	0	77.3	60.8
DOCK1	ITG	1.13973	0	0	0	71.4	53.5
TSPAN9	PFC	1.13934	0	0	0	36	12.2
LEPR	ITG	1.13844	0	0	0	48.9	27.7
IQGAP1	EC	1.13842	1.97e-241	7.2e-237	1.29e-239	58.7	33.3
MT1M	ITG	1.1384	0	0	0	34.9	16.2
SLCO1A2	ITG	1.13813	0	0	0	19.9	1.8
RELL1	ITG	1.13797	0	0	0	52.6	28.4
TMOD3	PFC	1.13716	0	0	0	54.9	34.4
EPHA4	PFC	1.13681	0	0	0	41.5	22.7
RPS19	V2	1.1366	0	0	0	57.6	28.6
SMG1	V2	1.13657	0	0	0	65.1	55
MPDZ	V1	1.13618	0	0	0	57.4	32.8
DACH1	PFC	1.13591	5.86e-270	1.97e-265	1.13e-268	29.6	12.6
FRY	V2	1.1356	0	0	0	43.1	14.4
ATP1A1	V1	1.13514	0	0	0	44.5	12.4
ACTN4	EC	1.13488	6.9e-251	2.53e-246	4.82e-249	49.7	21.1
IFNAR2	V2	1.13476	0	0	0	60.4	36.1
PXN	ITG	1.13415	0	0	0	47.7	20.6
ADIRF	V2	1.13347	0	0	0	28.5	8.4
GRASP	ITG	1.13307	0	0	0	30.7	1.1
ACVR1	EC	1.13275	7.69e-203	2.81e-198	4.1e-201	41.3	21.2
RASIP1	V2	1.13273	0	0	0	31.8	0.6
TCF4	V2	1.13259	0	0	0	86.7	82.9
ZBTB38	EC	1.13255	7.97e-252	2.92e-247	5.6e-250	54.1	30.5
SERF2	V2	1.13239	0	0	0	49.2	23.6
RBMS3	EC	1.13116	6.77e-109	2.48e-104	1.71e-107	79.2	60.5
XAF1	PFC	1.13105	0	0	0	52.2	34
RBPMS	V2	1.13078	0	0	0	42.3	21.5
SMAD7	PFC	1.13072	0	0	0	33.1	8.7
FRY	V1	1.13056	0	0	0	43.4	11.6
OSBPL10	V2	1.13025	0	0	0	26.8	2.4
LGALS3	EC	1.12887	8.69e-294	3.18e-289	7.65e-292	39.3	14.1
DOCK6	EC	1.12864	7.39e-274	2.7e-269	5.88e-272	39.3	13.8
RBMS1	PFC	1.12787	0	0	0	54.2	24.8
CLIC4	PFC	1.12776	0	0	0	49.6	29.5
PLXNA2	PFC	1.1276	0	0	0	54.1	43.5
PLXNA2	ITG	1.12734	0	0	0	53.5	38.9
SYNE1	V2	1.12693	0	0	0	80.6	64.3
VEGFC	V2	1.12666	0	0	0	21.3	5.7
LAMA3	PFC	1.12603	0	0	0	27.6	10.4
SMAD7	ITG	1.126	0	0	0	35.6	9.6
SMAD7	EC	1.1257	2.39e-245	8.74e-241	1.6e-243	35.9	8.4
PXN	EC	1.1255	6.6e-219	2.42e-214	3.89e-217	46.2	19.2
ZFPM2	ITG	1.12453	0	0	0	46.9	34.6
DOCK6	PFC	1.12443	0	0	0	39.9	17.6
CNOT8	V1	1.12423	0	0	0	42.7	9.6
RASIP1	ITG	1.1235	0	0	0	30.9	0.5
FRY	ITG	1.12316	0	0	0	37.4	11.6
EVA1C	PFC	1.12303	0	0	0	48.6	30.3
RAMP2	EC	1.12204	0	0	0	25.8	0.8
ACTB	PFC	1.12165	0	0	0	65.4	48.2
RPS27A	PFC	1.12044	0	0	0	48.8	23.7
IFNAR2	V1	1.1199	0	0	0	63.4	38.3
IFI6	V2	1.11971	0	0	0	30.3	3.7
LIMCH1	V1	1.11959	0	0	0	71.8	52.3
CLEC14A	ITG	1.11857	0	0	0	28.4	0.1
PLAT	ITG	1.11837	0	0	0	27.2	3.5
ACTB	ITG	1.11828	0	0	0	68.1	49.1
RASGRP3	V2	1.11819	0	0	0	29.7	8.2
BHLHE40	ITG	1.11781	0	0	0	39.9	16.3
RBMS1	ITG	1.11772	0	0	0	54.2	26.2
EXOC6	ITG	1.11742	0	0	0	55.4	40.2
CLEC2B	EC	1.11726	8.34e-212	3.05e-207	4.71e-210	31.6	5.3
SMAD9	V2	1.11706	0	0	0	38.2	15
TIMP3	V1	1.11687	0	0	0	56.4	27.2
ITGA2	EC	1.11674	1.99e-257	7.27e-253	1.44e-255	28.4	2.6
LAMA4	V1	1.1163	0	0	0	32.4	9.3
LINC00472	EC	1.11623	7.12e-246	2.61e-241	4.8e-244	65.4	48.2
MYL6	V1	1.11608	0	0	0	47.6	17.7
RALGAPA1	ITG	1.11599	0	0	0	69	64.3
MYH9	ITG	1.11596	0	0	0	55.6	33
SYNE1	EC	1.11578	6.61e-179	2.42e-174	3.04e-177	78	59.3
MYL6	PFC	1.11481	0	0	0	44.5	22.7
SRP14	V2	1.11471	0	0	0	39	16.8
ROBO4	V2	1.1141	0	0	0	31.3	1.4
TDRP	V2	1.11396	0	0	0	36.9	13.6
RPL8	V1	1.11389	0	0	0	50.1	18.4
ITGA2	PFC	1.11386	0	0	0	25.5	1
CALM1	V1	1.1127	0	0	0	72.9	46.5
DAB2IP	V2	1.11268	0	0	0	45.4	19.4
IL18R1	EC	1.11255	0	0	0	26.7	0.8
CDK17	V2	1.11213	0	0	0	55.6	36.1
ZNF385B	EC	1.11206	1.12e-265	4.09e-261	8.42e-264	27.2	5.2
RELL1	V1	1.11166	0	0	0	59	28.1
IFI6	V1	1.11159	0	0	0	34.4	5
MYCT1	V2	1.11143	0	0	0	30.1	0.2
FOXC1	EC	1.1114	0	0	0	30.2	0.2
EPHA4	EC	1.11129	3.52e-227	1.29e-222	2.14e-225	39	14.6
CTNNB1	V2	1.11115	0	0	0	66.1	43.3
CAVIN1	V2	1.11103	0	0	0	31.6	1.2
PRKY	EC	1.11057	4.31e-128	1.58e-123	1.31e-126	20.5	3.2
ZNF385D	EC	1.1105	2.39e-167	8.73e-163	1.02e-165	25.6	6.8
TMEM204	PFC	1.10998	0	0	0	29.3	0.9
MIF	EC	1.10955	9.09e-197	3.33e-192	4.62e-195	35	10.3
JAM2	EC	1.10937	2.12e-185	7.75e-181	1.02e-183	37.8	18.8
RBMS1	V1	1.10893	0	0	0	56.7	22.6
TMOD3	V1	1.10868	0	0	0	58.8	27.3
RBFOX2	ITG	1.10832	0	0	0	69.8	53.6
REEP3	ITG	1.10814	0	0	0	48.8	29.7
GGT5	V2	1.10808	0	0	0	31	1.9
GRASP	V2	1.1074	0	0	0	31.2	1.4
TMOD3	V2	1.10728	0	0	0	53.5	27.8
ATP1A1	ITG	1.10653	0	0	0	36.7	10.7
PTPN12	V1	1.10622	0	0	0	64.2	39.1
SMCHD1	V1	1.1059	0	0	0	69.5	48.5
GNAI2	EC	1.10542	1.38e-249	5.05e-245	9.6e-248	58.8	31.6
ZEB1	V1	1.10496	0	0	0	74.9	58
AC080132.1	V1	1.1046	0	0	0	23.9	0.4
RNASE1	ITG	1.10442	0	0	0	30.8	2.7
NPAS2	PFC	1.10382	0	0	0	53.5	42.1
FOXC1	ITG	1.10354	0	0	0	29.9	0.3
POMP	V1	1.10314	0	0	0	44.2	15.1
PLSCR1	EC	1.10219	2.03e-181	7.43e-177	9.52e-180	59.6	33.8
MT1E	V1	1.10216	0	0	0	53.3	30.8
ACTN4	V1	1.10183	0	0	0	57.8	25.6
DLL4	EC	1.10169	0	0	0	27.4	0.1
CDK17	ITG	1.10165	0	0	0	55	39.3
FGD5	EC	1.10149	0	0	0	29.7	0.6
FRAS1	V2	1.10099	0	0	0	20.9	2.2
PLXNA2	V2	1.10064	0	0	0	54.9	37.8
RPLP1	ITG	1.10048	0	0	0	53.4	28.9
GIMAP5	V2	1.10029	0	0	0	35.5	4.4
RNASE1	EC	1.10005	2.56e-251	9.36e-247	1.79e-249	30.9	2.9
STARD8	V2	1.0999	0	0	0	30.3	1.9
OSBPL10	EC	1.09958	2.88e-307	1.05e-302	2.64e-305	27.4	2.4
BHLHE40	V1	1.09898	0	0	0	45	16
RPS26	V2	1.09849	0	0	0	32.9	8.9
SDCBP	EC	1.09804	4.27e-185	1.56e-180	2.04e-183	47.6	19.3
LEPR	PFC	1.09753	0	0	0	45	27
IRAK3	EC	1.09652	1.06e-180	3.89e-176	4.96e-179	63.8	29.3
RPS16	V2	1.09614	0	0	0	44.2	16.7
PTPN12	V2	1.09585	0	0	0	59.1	38
KCTD12	V2	1.09584	0	0	0	47.2	17.2
USP54	ITG	1.09557	0	0	0	51.7	31.8
NET1	EC	1.09509	3.58e-278	1.31e-273	2.87e-276	27	2.7
ACTG1	ITG	1.09489	0	0	0	48.6	30.2
SLC39A8	PFC	1.09486	0	0	0	31	7.9
CLIC5	V2	1.0946	0	0	0	24.4	2.9
IFNAR2	ITG	1.09425	0	0	0	59.5	42
CDK17	V1	1.09417	0	0	0	60.1	36.3
ITGB1	ITG	1.09396	0	0	0	55.3	33.7
RBPMS	PFC	1.09383	0	0	0	38.8	22.9
AC018816.1	V2	1.09377	0	0	0	30.7	10.5
ADAMTS1	V2	1.09311	0	0	0	18.6	1.7
TUBB4B	V2	1.09296	0	0	0	32.5	6.7
KIAA0355	V1	1.09267	0	0	0	54.2	25.4
GPCPD1	EC	1.0916	1.41e-172	5.17e-168	6.26e-171	55.4	34.2
LAMA3	V1	1.0909	0	0	0	25.4	5.1
EVA1C	ITG	1.09015	0	0	0	48.6	27.8
RHOC	PFC	1.09007	0	0	0	33.7	8
REEP3	V2	1.09	0	0	0	48.3	26.7
SLCO1A2	V1	1.08978	0	0	0	20.9	2.9
SERPINB6	PFC	1.08968	0	0	0	58.1	41.9
ERO1A	V1	1.08941	0	0	0	43.1	16.4
MPDZ	ITG	1.08938	0	0	0	50	33.7
TPST2	V2	1.08938	0	0	0	39.5	12.7
NPAS2	ITG	1.0892	0	0	0	56.1	40
CFLAR	EC	1.08907	1.04e-256	3.82e-252	7.52e-255	66.9	45.2
RASIP1	V1	1.08864	0	0	0	33.7	0.5
DSTN	PFC	1.0886	0	0	0	37.4	15.9
SLC12A2	PFC	1.08764	0	0	0	34.6	13.5
RASAL2	ITG	1.08761	0	0	0	64.1	48.4
AL158206.1	V1	1.08748	0	0	0	31.7	0.7
PGR	V1	1.08747	0	0	0	26.6	0.7
SAT1	V2	1.08712	0	0	0	72	51.5
GNAI2	ITG	1.08672	0	0	0	55.2	30.2
LAMA3	V2	1.08621	0	0	0	26.1	7.8
CCSER1	EC	1.08594	5.6e-153	2.05e-148	2.14e-151	38	21.1
PLXNA2	EC	1.08576	1.5e-186	5.48e-182	7.22e-185	53.2	38.1
BBS9	EC	1.08574	3.11e-208	1.14e-203	1.71e-206	61.4	54.5
DSTN	V1	1.08531	0	0	0	43.2	14
TMOD3	EC	1.0849	9.73e-213	3.56e-208	5.52e-211	53.2	29.3
FCHO2	V1	1.08476	0	0	0	57.9	30.8
POMP	PFC	1.08461	0	0	0	38.8	16.7
RBM17	EC	1.08447	4.34e-244	1.59e-239	2.9e-242	47.3	23.4
KIAA1549	EC	1.08386	4.94e-272	1.81e-267	3.88e-270	30.4	5.9
GPCPD1	PFC	1.08323	0	0	0	54.1	41.7
CCDC3	ITG	1.0832	0	0	0	20.2	8.6
RPL17	V2	1.08307	0	0	0	48.3	22.9
WDR60	PFC	1.08273	0	0	0	62.6	54.6
XAF1	EC	1.08233	2.75e-200	1.01e-195	1.44e-198	50.7	27.1
RBFOX2	EC	1.08218	1.68e-220	6.16e-216	1e-218	66.3	47.9
TMOD3	ITG	1.08184	0	0	0	53.7	31.3
HYAL2	ITG	1.08166	0	0	0	26.4	1.7
STOX2	V1	1.0816	0	0	0	29.9	12.4
RAMP2	ITG	1.08129	0	0	0	27.1	0.4
SMCHD1	ITG	1.08107	0	0	0	64.3	54.5
RHOBTB1	V1	1.08107	0	0	0	34.2	6.7
DACH1	V1	1.08044	0	0	0	38	19.2
RPL28	ITG	1.07996	0	0	0	54	28
RAC1	ITG	1.07977	0	0	0	55.9	31.5
EFNB2	V1	1.07906	0	0	0	35.8	12.3
WARS	EC	1.07906	3.11e-180	1.14e-175	1.44e-178	33.7	10.1
FRAS1	PFC	1.07804	0	0	0	19.4	2.4
RPL15	PFC	1.07775	0	0	0	43.6	21.6
RBMS1	V2	1.07759	0	0	0	55.6	25.2
RPL28	PFC	1.0767	0	0	0	52.7	29.7
ACTG1	V1	1.07656	0	0	0	56.3	29.8
RPL18A	V2	1.07622	0	0	0	34.9	9.7
ACVR1	PFC	1.07563	0	0	0	41.2	26.3
RTN1	EC	1.07528	8.72e-142	3.19e-137	3.05e-140	43.1	22.2
CLIC1	V1	1.07475	0	0	0	36.4	5.2
PLAT	PFC	1.07422	0	0	0	24.2	2.9
CCN2	PFC	1.0742	0	0	0	16	0.4
RPL13A	V2	1.07373	0	0	0	57	27.5
WDR60	ITG	1.07333	0	0	0	60.7	46.9
GADD45B	ITG	1.07321	0	0	0	32.7	11.5
AL158206.1	ITG	1.07253	0	0	0	28.7	0.7
MYOF	PFC	1.07243	2.67e-293	8.95e-289	5.83e-292	45.2	21.5
TMEM204	V2	1.07201	0	0	0	29.4	0.7
TRPM6	ITG	1.07174	0	0	0	22.1	0.9
RPS27A	EC	1.07169	2.52e-174	9.21e-170	1.13e-172	53.3	28.9
ACTN4	PFC	1.07155	0	0	0	49.5	30.1
TJP1	V1	1.07111	0	0	0	80.6	59.2
CREM	EC	1.0707	2.11e-184	7.72e-180	1e-182	44.2	25.6
NDRG1	V1	1.07065	0	0	0	48.1	21.9
IGFBP3	V2	1.07055	0	0	0	15.2	0.4
CREM	V1	1.07045	0	0	0	54.8	32.8
SMAD7	V1	1.07044	0	0	0	38.2	9.1
FAU	V2	1.07018	0	0	0	38.7	14.4
ITGB1	PFC	1.07014	0	0	0	54.2	36.7
MYL12B	ITG	1.06966	0	0	0	33.6	8.9
KLF6	PFC	1.0693	0	0	0	45.9	25.2
RAC1	EC	1.06841	5.94e-199	2.18e-194	3.08e-197	61.6	34.8
ACTB	V1	1.06825	0	0	0	77.6	51.6
RAMP2	PFC	1.0678	0	0	0	24.8	0.7
SEMA6A	EC	1.06758	4.01e-174	1.47e-169	1.79e-172	39	22.6
MYH9	V2	1.06629	0	0	0	57.1	30.6
RAPGEF2	EC	1.06611	1.23e-243	4.51e-239	8.18e-242	67.3	60.9
ASAP1	PFC	1.06583	0	0	0	74.5	69.9
PRSS23	V2	1.06532	0	0	0	29.8	8.1
MT1M	V1	1.06449	0	0	0	40.8	20.4
AC018816.1	PFC	1.06347	0	0	0	29.4	13.5
RPL41	ITG	1.06313	0	0	0	42.3	21.6
DAB2IP	V1	1.06307	0	0	0	51.4	21.5
PPA1	V2	1.06261	0	0	0	40.9	15.9
GRASP	EC	1.06246	0	0	0	27.1	0.9
SERINC5	PFC	1.06231	0	0	0	49.4	40.8
JMJD1C	ITG	1.0617	0	0	0	81	83
RPL18	PFC	1.06153	0	0	0	47	24.5
BMPR2	ITG	1.06107	0	0	0	74.6	64.2
CNOT8	EC	1.05973	3.33e-248	1.22e-243	2.28e-246	37.4	10.8
FOXC1	V1	1.05946	0	0	0	32.3	0.4
MYO1B	ITG	1.05933	0	0	0	23.7	0.8
TPST2	ITG	1.05877	0	0	0	38.6	14.4
NR3C2	V2	1.05854	0	0	0	62.3	55.1
SMAD9	EC	1.05845	1.71e-155	6.26e-151	6.68e-154	38.5	16.4
STARD8	ITG	1.05794	0	0	0	28.9	2.1
ARFGEF2	PFC	1.05762	0	0	0	54.9	42.6
ACVRL1	V2	1.05714	0	0	0	29	0.3
LINC00472	PFC	1.05705	0	0	0	68.4	57.2
MPDZ	V2	1.05686	0	0	0	52.4	33.6
MCF2L	ITG	1.05677	0	0	0	57.2	27.6
LAPTM4A	V2	1.05659	0	0	0	42	16.8
DSTN	EC	1.05644	3.45e-202	1.26e-197	1.83e-200	36.9	13.1
TMEM204	V1	1.05602	0	0	0	32	0.7
RASIP1	EC	1.056	0	0	0	27.4	0.5
OSBPL10	PFC	1.05503	0	0	0	25	2.5
LAMA2	V2	1.05477	0	0	0	26.1	8.3
PTPN12	ITG	1.05347	0	0	0	60.7	43.3
SERPINB6	V2	1.05345	0	0	0	58	33.9
GNAI2	PFC	1.05341	0	0	0	52.4	31.5
PDE4D	V1	1.05339	0	0	0	66	63.2
MYL6	ITG	1.05326	0	0	0	40.8	18.1
AC018816.1	EC	1.05271	7.25e-179	2.65e-174	3.33e-177	30.8	10.7
RPS7	PFC	1.05179	0	0	0	40.8	20.2
GCNT1	PFC	1.05154	0	0	0	25	5.5
DSTN	ITG	1.05144	0	0	0	36.2	12.4
REEP3	PFC	1.05142	0	0	0	45	31.4
RPS12	PFC	1.05132	0	0	0	42.3	24.4
MYO1B	V1	1.05126	0	0	0	26.5	0.9
PTTG1IP	ITG	1.05067	0	0	0	53.2	34.1
TRPM6	V2	1.05043	0	0	0	22.1	1.1
CAVIN1	ITG	1.0493	0	0	0	27.6	0.9
CCDC85B	V2	1.04928	0	0	0	32.5	5.3
CREM	ITG	1.04862	0	0	0	45.2	32.4
CAVIN1	V1	1.04853	0	0	0	32.2	1.4
RPS7	EC	1.04848	2.24e-193	8.2e-189	1.12e-191	47.4	23.6
LEPR	EC	1.04837	8.57e-132	3.14e-127	2.74e-130	43.1	22.3
RPL36	V1	1.0475	0	0	0	50.9	20.9
ARL4A	PFC	1.04706	0	0	0	26.6	1.3
MCC	ITG	1.04702	0	0	0	58.5	46.8
ACTG1	PFC	1.04646	0	0	0	50.4	34.7
JAM2	ITG	1.0462	0	0	0	40.9	24.3
SLC52A3	V1	1.04612	0	0	0	30.9	0.3
NFIB	EC	1.04588	2.1e-121	7.69e-117	5.97e-120	72	53.4
KIAA0355	PFC	1.04567	0	0	0	50.7	32.9
RPL11	V2	1.04553	0	0	0	51.1	24.9
CDK17	EC	1.04496	2.66e-227	9.73e-223	1.64e-225	54.5	37.6
WDR60	V1	1.04371	0	0	0	62.9	42.1
SLC52A3	ITG	1.0436	0	0	0	27.7	0.2
MX1	V1	1.04255	0	0	0	42.9	11.4
[truncated: 163 more rows]
