# Supplementary material for: Endothelial Cells Are Heterogeneous in Different Brain Regions and Are Dramatically Altered in Alzheimer's Disease
Source: J Neurosci. 2023 Jun 14;43(24):4541–57. doi: 10.1523/JNEUROSCI.0237-23.2023 (PMC10278684; doi:10.1523/JNEUROSCI.0237-23.2023)
Supplement: Table 1-4 — Comparison of endothelial marker genes expression in other cell types (Data shown in Figure 1D). Download Table 1-4, XLSX file. [file ns-JN-RM-0237-23-s04.xlsx]

## Sheet: Ext 1-4
Gene	Cell Type	Brain Region	Average log2 FC	p-value	Bonferroni-corrected p-value	BH FDR	Percent of nuclei with detected expression
FLT1	Endothelial cell	ITG	5.3872	0	0	0	95.4
FLT1	Endothelial cell	V1	5.33069	0	0	0	96.9
FLT1	Endothelial cell	PFC	5.22587	0	0	0	93.4
FLT1	Endothelial cell	V2	5.22163	0	0	0	95.5
FLT1	Endothelial cell	EC	5.09361	0	0	0	93.4
ABCB1	Endothelial cell	V1	4.68991	0	0	0	90
ABCB1	Endothelial cell	ITG	4.67924	0	0	0	87.3
ABCB1	Endothelial cell	V2	4.678	0	0	0	88.8
CLDN5	Endothelial cell	V2	4.52394	0	0	0	96.4
ATP10A	Endothelial cell	ITG	4.52278	0	0	0	87.5
ATP10A	Endothelial cell	PFC	4.5225	0	0	0	86.2
CLDN5	Endothelial cell	EC	4.4106	0	0	0	91.2
ELOVL7	Endothelial cell	ITG	4.40683	0	0	0	90.3
ABCB1	Endothelial cell	EC	4.36475	0	0	0	83.7
ELOVL7	Endothelial cell	V2	4.35077	0	0	0	91.6
CLDN5	Endothelial cell	PFC	4.35009	0	0	0	94.5
CLDN5	Endothelial cell	ITG	4.34835	0	0	0	93.5
CLDN5	Endothelial cell	V1	4.34048	0	0	0	96.5
ATP10A	Endothelial cell	V1	4.31491	0	0	0	87.6
ATP10A	Endothelial cell	V2	4.29748	0	0	0	85.3
ABCB1	Endothelial cell	PFC	4.29378	0	0	0	84.9
ELOVL7	Endothelial cell	V1	4.27436	0	0	0	91.3
MECOM	Endothelial cell	V1	4.21751	0	0	0	83.2
ATP10A	Endothelial cell	EC	4.21539	0	0	0	81.7
MECOM	Endothelial cell	ITG	4.19566	0	0	0	79.1
MECOM	Endothelial cell	V2	4.16628	0	0	0	79.7
ELOVL7	Endothelial cell	PFC	4.15009	0	0	0	89.5
ANO2	Endothelial cell	PFC	4.10943	0	0	0	79
ELOVL7	Endothelial cell	EC	4.0902	0	0	0	86.4
MECOM	Endothelial cell	EC	4.07943	0	0	0	77
MECOM	Endothelial cell	PFC	4.06533	0	0	0	77.2
VWF	Endothelial cell	PFC	4.03246	0	0	0	87.3
ANO2	Endothelial cell	ITG	4.01099	0	0	0	76.5
VWF	Endothelial cell	V2	3.95805	0	0	0	88.3
VWF	Endothelial cell	ITG	3.93324	0	0	0	86.6
ANO2	Endothelial cell	V2	3.91139	0	0	0	74.6
VWF	Endothelial cell	EC	3.84058	0	0	0	85.9
ANO2	Endothelial cell	V1	3.80947	0	0	0	77
ANO2	Endothelial cell	EC	3.79812	0	0	0	73.1
VWF	Endothelial cell	V1	3.76933	0	0	0	88.1
PPFIBP1	Endothelial cell	V1	3.71036	0	0	0	87.3
COBLL1	Endothelial cell	ITG	3.69608	0	0	0	78.4
PPFIBP1	Endothelial cell	ITG	3.67998	0	0	0	83.1
PPFIBP1	Endothelial cell	V2	3.64503	0	0	0	83.4
PPFIBP1	Endothelial cell	PFC	3.64197	0	0	0	82.1
COBLL1	Endothelial cell	V1	3.6334	0	0	0	81
COBLL1	Endothelial cell	V2	3.59491	0	0	0	78.1
COBLL1	Endothelial cell	PFC	3.57682	0	0	0	78.3
SPOCK3	Oligodendrocyte	ITG	3.56194	0	0	0	75.7
EPAS1	Endothelial cell	PFC	3.50248	0	0	0	87.4
ADAMTS9	Endothelial cell	EC	3.47681	0	0	0	62.8
SPOCK3	Oligodendrocyte	EC	3.47097	0	0	0	81.3
EPAS1	Endothelial cell	EC	3.45984	0	0	0	84.1
PPFIBP1	Endothelial cell	EC	3.43688	0	0	0	78.4
SLC7A5	Endothelial cell	ITG	3.43685	0	0	0	83.7
DOCK9	Endothelial cell	PFC	3.43045	0	0	0	86.1
THSD4	Endothelial cell	ITG	3.41475	0	0	0	72.8
DOCK9	Endothelial cell	ITG	3.39765	0	0	0	83.8
BSG	Endothelial cell	ITG	3.39609	0	0	0	88.2
DOCK9	Endothelial cell	V2	3.38882	0	0	0	86.1
ANGPT2	Endothelial cell	V2	3.38003	0	0	0	54.8
DOCK9	Endothelial cell	V1	3.37978	0	0	0	87.6
ANGPT2	Endothelial cell	EC	3.35627	0	0	0	49.8
SLC7A5	Endothelial cell	PFC	3.35476	0	0	0	79.7
ADAMTS9	Endothelial cell	ITG	3.34994	0	0	0	57.2
BSG	Endothelial cell	V2	3.33655	0	0	0	90.3
EPAS1	Endothelial cell	V2	3.33445	0	0	0	88.6
DOCK9	Endothelial cell	EC	3.33163	0	0	0	85
THSD4	Endothelial cell	V2	3.31661	0	0	0	72.4
ADAMTS9	Endothelial cell	PFC	3.3087	0	0	0	57.4
ANGPT2	Endothelial cell	V1	3.25994	0	0	0	56.2
PIK3R3	Endothelial cell	ITG	3.25709	0	0	0	67.9
TMSB10	Endothelial cell	V2	3.25378	0	0	0	84.4
EPAS1	Endothelial cell	ITG	3.24695	0	0	0	87.3
BSG	Endothelial cell	V1	3.22847	0	0	0	92.3
ZNF385D	Neuron	V2	3.227	0	0	0	70.5
THSD4	Endothelial cell	PFC	3.22114	0	0	0	70.5
SLC7A5	Endothelial cell	V2	3.21841	0	0	0	83.5
ERG	Endothelial cell	PFC	3.21278	0	0	0	75.3
ERG	Endothelial cell	V2	3.20831	0	0	0	75.6
COBLL1	Endothelial cell	EC	3.19576	0	0	0	72.1
MYRIP	Endothelial cell	V1	3.18028	0	0	0	71.1
PIK3R3	Endothelial cell	PFC	3.17724	0	0	0	69.1
CCSER1	Neuron	PFC	3.17217	0	0	0	83
MYRIP	Endothelial cell	ITG	3.15702	0	0	0	67.4
ERG	Endothelial cell	ITG	3.15034	0	0	0	73.9
CCSER1	Neuron	EC	3.13767	0	0	0	83.8
SORBS2	Endothelial cell	PFC	3.1335	0	0	0	68.4
SORBS2	Endothelial cell	ITG	3.13151	0	0	0	66.5
ERG	Endothelial cell	V1	3.12673	0	0	0	77.6
THSD4	Endothelial cell	EC	3.11764	0	0	0	64.4
EPAS1	Endothelial cell	V1	3.11574	0	0	0	90.6
ADGRL4	Endothelial cell	V1	3.11187	0	0	0	77.8
SLC7A5	Endothelial cell	V1	3.10332	0	0	0	86.5
ABCG2	Endothelial cell	V1	3.09098	0	0	0	77.5
MYRIP	Endothelial cell	V2	3.08642	0	0	0	68.4
PIK3R3	Endothelial cell	EC	3.08382	0	0	0	65.5
PTPRB	Endothelial cell	V2	3.08193	0	0	0	75.3
ERG	Endothelial cell	EC	3.08184	0	0	0	70.3
PODXL	Endothelial cell	V1	3.07733	0	0	0	86.2
PDE10A	Endothelial cell	ITG	3.07619	0	0	0	65.7
ZNF385D	Neuron	PFC	3.07264	0	0	0	48.5
PTPRB	Endothelial cell	V1	3.04324	0	0	0	78.6
ADGRL4	Endothelial cell	V2	3.04299	0	0	0	72.8
ADAMTS9	Endothelial cell	V1	3.04073	0	0	0	61.7
PODXL	Endothelial cell	ITG	3.03293	0	0	0	80.3
SORBS2	Endothelial cell	V2	3.02692	0	0	0	68.1
HERC2	Endothelial cell	PFC	3.01958	0	0	0	94.4
PODXL	Endothelial cell	PFC	3.01338	0	0	0	78.8
TMSB10	Endothelial cell	V1	3.00484	0	0	0	85.7
SLC7A5	Endothelial cell	EC	3	0	0	0	70.7
PODXL	Endothelial cell	V2	2.99892	0	0	0	81.4
PIK3R3	Endothelial cell	V2	2.9928	0	0	0	66
SLC16A1	Endothelial cell	V2	2.99225	0	0	0	65.3
ABCG2	Endothelial cell	V2	2.99133	0	0	0	74.7
CCSER1	Neuron	V2	2.97948	0	0	0	76.3
BSG	Endothelial cell	EC	2.97318	0	0	0	82.4
EGFL7	Endothelial cell	ITG	2.96036	0	0	0	80.7
ZNF385D	Neuron	EC	2.95279	0	0	0	41.7
BSG	Endothelial cell	PFC	2.95254	0	0	0	81.3
ARHGAP29	Endothelial cell	ITG	2.94312	0	0	0	82.6
THSD4	Endothelial cell	V1	2.94065	0	0	0	73.6
SLC16A1	Endothelial cell	PFC	2.93628	0	0	0	64
ARHGAP29	Endothelial cell	EC	2.93615	0	0	0	76.6
TMSB10	Endothelial cell	EC	2.93488	0	0	0	84.1
ADGRL4	Endothelial cell	ITG	2.93209	0	0	0	69.8
PODXL	Endothelial cell	EC	2.93143	0	0	0	75.2
HERC2	Endothelial cell	EC	2.92041	0	0	0	92.5
PIK3R3	Endothelial cell	V1	2.91651	0	0	0	66.6
ADAMTS9	Endothelial cell	V2	2.91396	0	0	0	54.5
EGFL7	Endothelial cell	EC	2.89978	0	0	0	77.2
EGFL7	Endothelial cell	V2	2.89796	0	0	0	82
PTPRB	Endothelial cell	ITG	2.89358	0	0	0	72.3
ARHGAP29	Endothelial cell	V2	2.89291	0	0	0	82.7
ST8SIA6	Endothelial cell	ITG	2.89273	0	0	0	66.4
SORBS2	Endothelial cell	V1	2.89173	0	0	0	66.5
ANGPT2	Endothelial cell	ITG	2.89071	0	0	0	45.4
ST6GALNAC3	Endothelial cell	V1	2.88601	0	0	0	89.5
GALNT18	Endothelial cell	EC	2.87618	0	0	0	78.4
SLC2A1	Endothelial cell	V2	2.8681	0	0	0	76.8
IFI27	Endothelial cell	V2	2.86414	0	0	0	67.3
SLC16A1	Endothelial cell	ITG	2.85858	0	0	0	61.6
EGFL7	Endothelial cell	V1	2.85053	0	0	0	83.4
ITGA1	Endothelial cell	ITG	2.84832	0	0	0	65.9
SORBS2	Endothelial cell	EC	2.84805	0	0	0	66.3
EGFL7	Endothelial cell	PFC	2.83916	0	0	0	78.1
MYRIP	Endothelial cell	PFC	2.83587	0	0	0	67.6
HERC2	Endothelial cell	V2	2.83385	0	0	0	93
ITGA1	Endothelial cell	V1	2.83008	0	0	0	70.9
TSC22D1	Endothelial cell	V2	2.82193	0	0	0	89.8
LEF1	Endothelial cell	V1	2.80758	0	0	0	64.9
ST8SIA6	Endothelial cell	V1	2.80758	0	0	0	68
PTPRB	Endothelial cell	PFC	2.79868	0	0	0	70.8
ABCG2	Endothelial cell	ITG	2.79287	0	0	0	69.3
ITGA1	Endothelial cell	V2	2.79069	0	0	0	67.8
GALNT18	Endothelial cell	PFC	2.79012	0	0	0	79.5
IFITM3	Endothelial cell	V2	2.78814	0	0	0	80.1
TSC22D1	Endothelial cell	V1	2.78539	0	0	0	90.7
CFH	Endothelial cell	PFC	2.7836	0	0	0	52.9
SLC16A1	Endothelial cell	EC	2.78134	0	0	0	59.7
ADGRL4	Endothelial cell	EC	2.77696	0	0	0	67.5
EMCN	Endothelial cell	V1	2.77379	0	0	0	60.2
CFH	Endothelial cell	EC	2.76792	0	0	0	55.1
CP	Endothelial cell	EC	2.75612	0	0	0	53
PDE10A	Endothelial cell	PFC	2.75569	0	0	0	62.6
ESYT2	Endothelial cell	ITG	2.75492	0	0	0	83.9
PDE10A	Endothelial cell	V2	2.75309	0	0	0	65.2
PTPRG	Endothelial cell	ITG	2.74996	0	0	0	87.3
TMSB10	Endothelial cell	PFC	2.74747	0	0	0	79
SYNE2	Endothelial cell	ITG	2.7462	0	0	0	74
PALM2-AKAP2	Oligodendrocyte	ITG	2.7448	0	0	0	60.8
ST8SIA6	Endothelial cell	V2	2.73937	0	0	0	63.6
TGM2	Endothelial cell	PFC	2.73921	0	0	0	73.4
SLC2A1	Endothelial cell	ITG	2.7378	0	0	0	73.2
ARHGAP29	Endothelial cell	V1	2.73371	0	0	0	84.6
ANGPT2	Endothelial cell	PFC	2.72599	0	0	0	41.5
GRB10	Endothelial cell	ITG	2.72427	0	0	0	60.6
B2M	Endothelial cell	V2	2.72282	0	0	0	89.7
ST6GALNAC3	Endothelial cell	PFC	2.72197	0	0	0	89.1
GRB10	Endothelial cell	V1	2.72126	0	0	0	66.3
SLC16A1	Endothelial cell	V1	2.71927	0	0	0	61.4
ESYT2	Endothelial cell	PFC	2.71857	0	0	0	83.3
HERC2	Endothelial cell	ITG	2.71616	0	0	0	93.5
ESYT2	Endothelial cell	V1	2.71581	0	0	0	87.2
ITGA1	Endothelial cell	PFC	2.71501	0	0	0	64.1
ST8SIA6	Endothelial cell	PFC	2.71328	0	0	0	62.3
SLC2A1	Endothelial cell	PFC	2.71056	0	0	0	73.6
SLC1A1	Endothelial cell	V2	2.70917	0	0	0	62.9
SPOCK3	Oligodendrocyte	V1	2.70758	0	0	0	39.2
LEF1	Endothelial cell	ITG	2.70738	0	0	0	58.1
TSHZ2	Endothelial cell	ITG	2.70353	0	0	0	33.7
IFI27	Endothelial cell	V1	2.70275	0	0	0	70.4
GALNT18	Endothelial cell	V1	2.69889	0	0	0	84.3
GALNT18	Endothelial cell	ITG	2.69742	0	0	0	81.6
PTPRB	Endothelial cell	EC	2.69098	0	0	0	68.7
BTNL9	Endothelial cell	PFC	2.68833	0	0	0	66.7
ARHGAP29	Endothelial cell	PFC	2.6847	0	0	0	80.1
TGM2	Endothelial cell	V2	2.68289	0	0	0	73.1
MRTFB	Endothelial cell	EC	2.68031	0	0	0	79.6
ST6GALNAC3	Endothelial cell	ITG	2.67388	0	0	0	89.8
TGM2	Endothelial cell	ITG	2.67254	0	0	0	71.9
ADGRL4	Endothelial cell	PFC	2.67038	0	0	0	64.5
SLC1A1	Endothelial cell	ITG	2.67005	0	0	0	61.9
AC114757.1	Endothelial cell	V1	2.66847	0	0	0	60.5
TGM2	Endothelial cell	EC	2.66635	0	0	0	69.2
SLC2A1	Endothelial cell	EC	2.65698	0	0	0	69.8
ST6GALNAC3	Endothelial cell	V2	2.65681	0	0	0	89.1
TMSB10	Endothelial cell	ITG	2.65615	0	0	0	77.9
HERC2	Endothelial cell	V1	2.65387	0	0	0	94.2
GRB10	Endothelial cell	PFC	2.65351	0	0	0	57.7
ITM2A	Endothelial cell	V2	2.64767	0	0	0	65.3
CP	Endothelial cell	V2	2.64598	0	0	0	47.3
SLC1A1	Endothelial cell	PFC	2.64562	0	0	0	62.8
PDE10A	Endothelial cell	EC	2.64432	0	0	0	60.8
CP	Endothelial cell	ITG	2.64243	0	0	0	45.8
TGM2	Endothelial cell	V1	2.64121	0	0	0	75.3
LEF1	Endothelial cell	V2	2.64079	0	0	0	58.7
CP	Endothelial cell	PFC	2.63761	0	0	0	49
TACC1	Endothelial cell	PFC	2.63422	0	0	0	89.7
LINC02147	Endothelial cell	V1	2.63314	0	0	0	25.4
ABCG2	Endothelial cell	PFC	2.63215	0	0	0	67.3
SLC2A1	Endothelial cell	V1	2.63134	0	0	0	76.9
LDB2	Neuron	EC	2.63069	0	0	0	53.9
PTPRG	Endothelial cell	EC	2.62852	0	0	0	82.6
AFF3	Endothelial cell	EC	2.62202	0	0	0	39
GRB10	Endothelial cell	V2	2.62023	0	0	0	60.4
EMCN	Endothelial cell	V2	2.61779	0	0	0	55.4
AFF3	Endothelial cell	ITG	2.61494	0	0	0	36.4
B2M	Endothelial cell	EC	2.6139	0	0	0	88.3
MRTFB	Endothelial cell	V2	2.60776	0	0	0	81
IFI27	Endothelial cell	PFC	2.60498	0	0	0	62.3
AC114757.1	Endothelial cell	V2	2.60263	0	0	0	54.6
ADGRF5	Endothelial cell	V1	2.60254	0	0	0	72.9
B2M	Endothelial cell	PFC	2.60162	0	0	0	87.1
IFITM3	Endothelial cell	EC	2.60101	0	0	0	76.6
ADGRL2	Endothelial cell	V1	2.59378	0	0	0	62.3
LINC02147	Endothelial cell	ITG	2.59374	0	0	0	23
ADGRF5	Endothelial cell	V2	2.59317	0	0	0	69.1
ESYT2	Endothelial cell	V2	2.59112	0	0	0	83.1
GALNT18	Endothelial cell	V2	2.58815	0	0	0	79.7
ZNF385B	Neuron	EC	2.58517	0	0	0	54.2
SLC1A1	Endothelial cell	V1	2.584	0	0	0	62.9
BTNL9	Endothelial cell	ITG	2.58308	0	0	0	66
SLC7A1	Endothelial cell	V2	2.58233	0	0	0	62.7
PTPRK	Oligodendrocyte	ITG	2.58084	0	0	0	80.4
ITGA1	Endothelial cell	EC	2.57936	0	0	0	60.7
SYNE2	Endothelial cell	V2	2.57765	0	0	0	75.1
PDE10A	Endothelial cell	V1	2.57761	0	0	0	71.6
PTPRG	Endothelial cell	PFC	2.57427	0	0	0	85.6
TSHZ2	Endothelial cell	PFC	2.57425	0	0	0	33.3
GRB10	Endothelial cell	EC	2.56976	0	0	0	58.3
CFH	Endothelial cell	ITG	2.56483	0	0	0	45.8
MYRIP	Endothelial cell	EC	2.56206	0	0	0	65.9
LINC02147	Endothelial cell	V2	2.56106	0	0	0	22
APOLD1	Endothelial cell	V1	2.5605	0	0	0	78
AFF3	Endothelial cell	PFC	2.55906	0	0	0	39
RAPGEF4	Endothelial cell	V1	2.55499	0	0	0	70.8
SLC1A1	Endothelial cell	EC	2.55336	0	0	0	60.7
GALNT17	Neuron	EC	2.55237	0	0	0	54.9
EMCN	Endothelial cell	ITG	2.548	0	0	0	52.7
ST8SIA6	Endothelial cell	EC	2.54605	0	0	0	59.5
HIF1A-AS3	Endothelial cell	V2	2.54602	0	0	0	56.6
SYNE2	Endothelial cell	PFC	2.54222	0	0	0	72.8
SLC7A1	Endothelial cell	ITG	2.54152	0	0	0	60.8
ADGRL2	Endothelial cell	ITG	2.53797	0	0	0	57.8
MT2A	Endothelial cell	V2	2.53636	0	0	0	83.7
RAPGEF5	Oligodendrocyte	EC	2.53632	0	0	0	73.5
LINC02147	Endothelial cell	EC	2.53496	0	0	0	22.6
CFH	Endothelial cell	V2	2.53156	0	0	0	46.1
SYNE2	Endothelial cell	EC	2.5295	0	0	0	69
SLC7A1	Endothelial cell	PFC	2.52798	0	0	0	57.6
TSHZ2	Endothelial cell	V1	2.52765	0	0	0	37.6
EBF1	Endothelial cell	ITG	2.52431	0	0	0	49.4
PRKCH	Endothelial cell	ITG	2.52085	0	0	0	75.6
ESYT2	Endothelial cell	EC	2.51771	0	0	0	80.5
SLCO3A1	Oligodendrocyte	ITG	2.51745	0	0	0	71
TSC22D1	Endothelial cell	EC	2.51472	0	0	0	83.7
SLCO4A1	Endothelial cell	PFC	2.50922	0	0	0	67.9
HLA-E	Endothelial cell	PFC	2.50797	0	0	0	83.9
BACE2	Endothelial cell	PFC	2.50489	0	0	0	55.2
IFI27	Endothelial cell	EC	2.50214	0	0	0	55.2
PTPRG	Endothelial cell	V1	2.50174	0	0	0	88.4
PTPRG	Endothelial cell	V2	2.49901	0	0	0	85.8
PECAM1	Endothelial cell	V1	2.49573	0	0	0	80.3
PALM2-AKAP2	Oligodendrocyte	EC	2.49435	0	0	0	55.1
ITM2A	Endothelial cell	V1	2.4883	0	0	0	68.8
RAPGEF4	Endothelial cell	ITG	2.48816	0	0	0	65.3
ADGRL2	Endothelial cell	V2	2.48677	0	0	0	58.9
SYNE2	Endothelial cell	V1	2.48459	0	0	0	77.2
EBF1	Endothelial cell	V1	2.48394	0	0	0	53.9
PECAM1	Endothelial cell	PFC	2.48235	0	0	0	76.9
ZNF385D	Neuron	V1	2.4801	0	0	0	43
ABCG2	Endothelial cell	EC	2.47881	0	0	0	61.6
HIF1A-AS3	Endothelial cell	ITG	2.47717	0	0	0	59.4
RAPGEF5	Oligodendrocyte	ITG	2.47599	0	0	0	63.8
BTNL9	Endothelial cell	V1	2.47208	0	0	0	66.4
B2M	Endothelial cell	V1	2.47189	0	0	0	91.8
EBF1	Endothelial cell	V2	2.47065	0	0	0	50.8
CP	Endothelial cell	V1	2.46831	0	0	0	43.1
ADIPOR2	Endothelial cell	PFC	2.46729	0	0	0	79.1
TSC22D1	Endothelial cell	ITG	2.46532	0	0	0	86.8
ADGRF5	Endothelial cell	ITG	2.46298	0	0	0	65.3
MCTP1	Endothelial cell	ITG	2.45531	0	0	0	38.1
IFITM3	Endothelial cell	V1	2.45515	0	0	0	83.8
SPOCK3	Neuron	V2	2.45326	0	0	0	59.7
HIF1A-AS3	Endothelial cell	EC	2.45191	0	0	0	59.8
SLCO4A1	Endothelial cell	EC	2.4497	0	0	0	65.8
SLC7A1	Endothelial cell	V1	2.44792	0	0	0	65.3
AC114757.1	Endothelial cell	ITG	2.44648	0	0	0	50.7
IFITM3	Endothelial cell	PFC	2.44434	0	0	0	73.7
RASGRF2	Endothelial cell	ITG	2.44409	0	0	0	57.7
TACC1	Endothelial cell	V2	2.43901	0	0	0	87.4
ZNF385D	Neuron	ITG	2.43568	0	0	0	36.7
ZNF385B	Neuron	PFC	2.43166	0	0	0	47.9
CRIM1	Endothelial cell	EC	2.42723	0	0	0	68.9
APOLD1	Endothelial cell	V2	2.4236	0	0	0	72.8
ADGRL2	Neuron	EC	2.42217	0	0	0	54.6
MT2A	Endothelial cell	PFC	2.42077	0	0	0	88.4
BTNL9	Endothelial cell	EC	2.41615	0	0	0	61
HLA-E	Endothelial cell	V2	2.41173	0	0	0	85.4
ITM2A	Endothelial cell	PFC	2.40985	0	0	0	58.1
HLA-E	Endothelial cell	V1	2.40839	0	0	0	88.8
ADIPOR2	Endothelial cell	V1	2.40739	0	0	0	79
HIF1A-AS3	Endothelial cell	V1	2.4053	0	0	0	61.5
SPOCK3	Oligodendrocyte	PFC	2.40346	0	0	0	39.1
AFF3	Endothelial cell	V2	2.39924	0	0	0	32.5
MRTFB	Endothelial cell	ITG	2.39816	0	0	0	77.9
PTPRK	Oligodendrocyte	EC	2.39779	0	0	0	82.3
TSC22D1	Endothelial cell	PFC	2.39225	0	0	0	86.4
ETS1	Oligodendrocyte	PFC	2.39162	0	0	0	48.1
SLCO4A1	Endothelial cell	V2	2.38864	0	0	0	64.4
TACC1	Endothelial cell	ITG	2.38697	0	0	0	86.5
ITM2A	Endothelial cell	EC	2.38591	0	0	0	56.1
ADIPOR2	Endothelial cell	V2	2.38532	0	0	0	75.9
MRTFB	Endothelial cell	PFC	2.38436	0	0	0	79.9
RASGRF2	Endothelial cell	V1	2.38309	0	0	0	63
ETS1	Oligodendrocyte	V2	2.3824	0	0	0	51.6
IFITM3	Endothelial cell	ITG	2.37794	0	0	0	70.2
B2M	Endothelial cell	ITG	2.37454	0	0	0	83.9
A2M	Endothelial cell	V1	2.3715	0	0	0	83.8
ADIPOR2	Endothelial cell	ITG	2.36903	0	0	0	75.4
ITM2A	Endothelial cell	ITG	2.36713	0	0	0	59.7
SLCO4A1	Endothelial cell	ITG	2.36476	0	0	0	62
APOLD1	Endothelial cell	ITG	2.36402	0	0	0	69.7
SGPP2	Endothelial cell	ITG	2.36143	0	0	0	53.3
SHROOM4	Oligodendrocyte	EC	2.36063	0	0	0	60.4
RUNDC3B	Endothelial cell	ITG	2.359	0	0	0	54.7
BTNL9	Endothelial cell	V2	2.35781	0	0	0	61.4
ITIH5	Endothelial cell	V1	2.35748	0	0	0	59.3
PALM2-AKAP2	Oligodendrocyte	PFC	2.35502	0	0	0	34.4
RUNDC3B	Endothelial cell	V1	2.35346	0	0	0	59.5
IFI27	Endothelial cell	ITG	2.3521	0	0	0	56.2
ST6GALNAC3	Endothelial cell	EC	2.35176	0	0	0	90.1
BACE2	Endothelial cell	V1	2.35108	0	0	0	61
TSHZ2	Endothelial cell	EC	2.34999	5.2e-267	1.9e-262	9.48e-267	42
PECAM1	Endothelial cell	V2	2.34812	0	0	0	75.4
TACC1	Endothelial cell	EC	2.3473	0	0	0	88.3
A2M	Endothelial cell	V2	2.34653	0	0	0	85.7
GALNT17	Neuron	V2	2.34606	0	0	0	55.3
LEF1	Endothelial cell	EC	2.34206	0	0	0	50.9
PALMD	Endothelial cell	V2	2.34173	0	0	0	57.9
RUNDC3B	Endothelial cell	PFC	2.34073	0	0	0	60.2
GALNT15	Endothelial cell	PFC	2.33906	0	0	0	68.8
BACE2	Endothelial cell	ITG	2.33292	0	0	0	56.6
TSHZ2	Endothelial cell	V2	2.33141	0	0	0	33.8
BACE2	Endothelial cell	EC	2.32578	0	0	0	55.4
ADGRF5	Endothelial cell	PFC	2.3226	0	0	0	60.5
APOLD1	Endothelial cell	PFC	2.3158	0	0	0	70.2
SGPP2	Endothelial cell	V1	2.31231	0	0	0	58.2
PECAM1	Endothelial cell	EC	2.3115	0	0	0	74.4
LEF1	Endothelial cell	PFC	2.31126	0	0	0	52.7
PAPSS2	Endothelial cell	V2	2.31068	0	0	0	57
TACC1	Endothelial cell	V1	2.30845	0	0	0	88.5
RUNDC3B	Endothelial cell	V2	2.30454	0	0	0	56.8
RAPGEF4	Endothelial cell	V2	2.30407	0	0	0	63.8
SORBS2	Neuron	EC	2.30387	0	0	0	54.5
MRTFB	Endothelial cell	V1	2.30378	0	0	0	81.7
SLC7A1	Endothelial cell	EC	2.29658	0	0	0	51.8
PAPSS2	Endothelial cell	EC	2.29305	0	0	0	55.3
EMP2	Endothelial cell	PFC	2.29197	0	0	0	65.7
SLC39A10	Endothelial cell	V1	2.28898	0	0	0	70.3
ARL15	Endothelial cell	EC	2.28432	0	0	0	73.7
ACER2	Endothelial cell	ITG	2.27847	0	0	0	53.3
ADIPOR2	Endothelial cell	EC	2.27405	0	0	0	75.9
APBB2	Oligodendrocyte	ITG	2.27337	0	0	0	69.3
CMTM8	Endothelial cell	V2	2.26946	0	0	0	52.9
PRKCH	Endothelial cell	V2	2.2678	0	0	0	74.3
ADGRL2	Endothelial cell	PFC	2.26701	0	0	0	54.5
HLA-E	Endothelial cell	ITG	2.26467	0	0	0	80.8
PECAM1	Endothelial cell	ITG	2.2646	0	0	0	73.9
PRKCH	Endothelial cell	PFC	2.26434	0	0	0	73.2
CFH	Endothelial cell	V1	2.26433	0	0	0	41.2
SHROOM4	Oligodendrocyte	ITG	2.26156	0	0	0	55.4
AC114757.1	Endothelial cell	PFC	2.25877	0	0	0	44.5
ITIH5	Endothelial cell	ITG	2.24871	0	0	0	52.1
RPGR	Endothelial cell	EC	2.24727	0	0	0	67.5
ANXA3	Endothelial cell	PFC	2.24464	0	0	0	54.8
ARL15	Endothelial cell	V1	2.2437	0	0	0	73.2
RGS5	Endothelial cell	V1	2.24295	0	0	0	61.1
PALMD	Endothelial cell	V1	2.23987	0	0	0	57.5
CMTM8	Endothelial cell	ITG	2.23601	0	0	0	51
SLCO3A1	Oligodendrocyte	EC	2.2333	0	0	0	69.1
ARL15	Endothelial cell	PFC	2.23324	0	0	0	67.3
PRKCH	Oligodendrocyte	V2	2.23062	0	0	0	59.2
SVIL	Endothelial cell	ITG	2.22676	0	0	0	53.2
LINC02147	Endothelial cell	PFC	2.22305	0	0	0	19.6
ITIH5	Endothelial cell	V2	2.22213	0	0	0	53.7
SLC39A10	Endothelial cell	V2	2.22189	0	0	0	68.9
ETS1	Oligodendrocyte	V1	2.22117	0	0	0	48.7
SGPP2	Endothelial cell	V2	2.22095	0	0	0	51.3
RASGRF2	Endothelial cell	V2	2.21901	0	0	0	58.1
NOSTRIN	Endothelial cell	PFC	2.21838	0	0	0	53.6
EMCN	Endothelial cell	EC	2.21445	0	0	0	45.6
RAPGEF4	Endothelial cell	PFC	2.21439	0	0	0	61.1
PKP4	Endothelial cell	ITG	2.2066	0	0	0	60.7
SLCO4A1	Endothelial cell	V1	2.20584	0	0	0	63.5
PALMD	Endothelial cell	ITG	2.20507	0	0	0	53.2
CRIM1	Endothelial cell	V2	2.20112	0	0	0	72.9
CD59	Endothelial cell	EC	2.20051	0	0	0	69.5
SPOCK3	Oligodendrocyte	V2	2.19962	0	0	0	33.9
HLA-E	Endothelial cell	EC	2.19858	0	0	0	79.6
GALNT17	Neuron	PFC	2.19857	0	0	0	50.7
ADGRF5	Endothelial cell	EC	2.19683	0	0	0	58.7
NXN	Endothelial cell	PFC	2.19492	0	0	0	66
SLC39A10	Endothelial cell	ITG	2.19404	0	0	0	67.9
TBC1D4	Endothelial cell	V1	2.18903	0	0	0	78
CAVIN2	Endothelial cell	PFC	2.18853	0	0	0	53.6
ADGRL2	Endothelial cell	EC	2.1847	0	0	0	52.9
FLI1	Microglia	EC	2.18419	0	0	0	78.4
ARL15	Endothelial cell	V2	2.18338	0	0	0	72.6
EDN1	Endothelial cell	PFC	2.17701	0	0	0	32.3
SCARB1	Endothelial cell	PFC	2.17399	0	0	0	64.2
NOSTRIN	Endothelial cell	V2	2.17244	0	0	0	53.7
PAPSS2	Endothelial cell	ITG	2.16628	0	0	0	51.1
PRKCH	Endothelial cell	V1	2.16287	0	0	0	77.9
CRIM1	Endothelial cell	PFC	2.16201	0	0	0	71.9
ID1	Endothelial cell	EC	2.16193	0	0	0	53.6
ZNF366	Endothelial cell	ITG	2.15927	0	0	0	42
ITIH5	Endothelial cell	PFC	2.15831	0	0	0	48.9
CMTM8	Endothelial cell	PFC	2.1578	0	0	0	51.2
SCARB1	Endothelial cell	ITG	2.15738	0	0	0	70
NOSTRIN	Endothelial cell	V1	2.15549	0	0	0	56.4
PTPRM	Endothelial cell	EC	2.15282	0	0	0	74.5
CMTM8	Endothelial cell	V1	2.15182	0	0	0	54.1
RPGR	Endothelial cell	PFC	2.14415	0	0	0	65
TBC1D4	Endothelial cell	PFC	2.13925	0	0	0	73
TM4SF1	Endothelial cell	V2	2.13884	0	0	0	54.2
ARL15	Endothelial cell	ITG	2.13869	0	0	0	71.6
AC114757.1	Endothelial cell	EC	2.13322	0	0	0	42.9
NAMPT	Endothelial cell	EC	2.13145	0	0	0	64.7
PAPSS2	Endothelial cell	PFC	2.13086	0	0	0	50.6
PAPSS2	Endothelial cell	V1	2.13049	0	0	0	55.5
TBC1D4	Endothelial cell	V2	2.12841	0	0	0	75.7
ID1	Endothelial cell	V2	2.12827	0	0	0	55.3
SVIL	Endothelial cell	V1	2.12524	0	0	0	57
AKAP12	Endothelial cell	EC	2.12181	0	0	0	54.2
PALMD	Endothelial cell	EC	2.11909	0	0	0	54.3
ACER2	Endothelial cell	V2	2.11859	0	0	0	51.6
PLEKHG1	Endothelial cell	ITG	2.11796	0	0	0	71.5
RPGR	Endothelial cell	V2	2.11774	0	0	0	64.1
PRKCH	Endothelial cell	EC	2.1165	0	0	0	73.8
FLI1	Endothelial cell	V1	2.11591	0	0	0	81.8
PKP4	Endothelial cell	V2	2.11564	0	0	0	62.1
PTPRM	Endothelial cell	PFC	2.11358	0	0	0	74
CAVIN2	Endothelial cell	V2	2.11338	0	0	0	51.1
IFITM2	Endothelial cell	V2	2.11262	0	0	0	61.3
CD59	Endothelial cell	V2	2.11245	0	0	0	70.1
RASGRF2	Endothelial cell	PFC	2.11172	0	0	0	54.2
TAGLN2	Endothelial cell	V2	2.11097	0	0	0	60.1
CMTM8	Endothelial cell	EC	2.11055	0	0	0	48.2
HIF1A-AS3	Endothelial cell	PFC	2.10864	0	0	0	56
SCARB1	Endothelial cell	V1	2.10682	0	0	0	72.9
RPGR	Endothelial cell	ITG	2.1061	0	0	0	61.4
LDB2	Neuron	PFC	2.1058	0	0	0	36.6
AFF3	Neuron	EC	2.10231	0	0	0	56.9
ID1	Endothelial cell	PFC	2.10213	0	0	0	47.7
SPOCK3	Neuron	PFC	2.10179	0	0	0	39.9
CCDC85A	Endothelial cell	ITG	2.09995	0	0	0	41
BACE2	Endothelial cell	V2	2.09905	0	0	0	54.5
ACER2	Endothelial cell	PFC	2.09817	0	0	0	50.7
CAVIN2	Endothelial cell	V1	2.09581	0	0	0	56.4
ACER2	Endothelial cell	V1	2.09521	0	0	0	54.2
ETS2	Endothelial cell	V2	2.09471	0	0	0	74.1
APBB2	Oligodendrocyte	EC	2.09438	0	0	0	67.5
CD59	Endothelial cell	PFC	2.08833	0	0	0	69.2
EMP2	Endothelial cell	EC	2.08678	0	0	0	61.1
EMCN	Endothelial cell	PFC	2.08582	0	0	0	42.7
MCTP1	Endothelial cell	V1	2.08565	0	0	0	38.6
MCTP1	Endothelial cell	EC	2.08408	0	0	0	45.8
HLA-B	Endothelial cell	V2	2.08267	0	0	0	76.4
APBB2	Endothelial cell	ITG	2.081	0	0	0	61.1
RBMS3	Astrocyte	EC	2.08085	0	0	0	92.9
DEPP1	Endothelial cell	EC	2.07893	0	0	0	46.6
NOSTRIN	Endothelial cell	ITG	2.07717	0	0	0	50.6
APOLD1	Endothelial cell	EC	2.07563	0	0	0	66.6
PKP4	Endothelial cell	V1	2.0724	0	0	0	63.8
NXN	Endothelial cell	ITG	2.0713	0	0	0	67.6
SVIL	Endothelial cell	PFC	2.06995	0	0	0	53.9
SVIL	Endothelial cell	V2	2.06966	0	0	0	51.9
CGNL1	Endothelial cell	ITG	2.06944	0	0	0	68.8
PTPRM	Endothelial cell	ITG	2.06897	0	0	0	75.8
EBF1	Endothelial cell	PFC	2.06783	0	0	0	43.4
SGPP2	Endothelial cell	PFC	2.06769	0	0	0	46.5
RAPGEF5	Neuron	EC	2.06113	5.7e-286	2.09e-281	1.06e-285	46.3
EMP2	Endothelial cell	ITG	2.05829	0	0	0	60
MT2A	Endothelial cell	ITG	2.05569	0	0	0	77.2
NPIPB5	Endothelial cell	V1	2.05411	0	0	0	69.2
GALNT15	Endothelial cell	ITG	2.05374	0	0	0	62
ETS1	Endothelial cell	ITG	2.05291	0	0	0	52.8
ANKRD37	Endothelial cell	V1	2.05249	0	0	0	41.4
TM4SF1	Endothelial cell	EC	2.05028	0	0	0	48.4
PDZD2	Neuron	EC	2.04879	0	0	0	40
NOSTRIN	Endothelial cell	EC	2.04807	0	0	0	51.5
ANXA3	Endothelial cell	EC	2.04577	0	0	0	52.2
EMP2	Endothelial cell	V1	2.04576	0	0	0	63.8
RGS5	Endothelial cell	V2	2.04566	0	0	0	53.5
EMP2	Endothelial cell	V2	2.04161	0	0	0	59.7
HMCN1	Endothelial cell	V1	2.03947	0	0	0	38.1
RUNDC3B	Endothelial cell	EC	2.03926	0	0	0	51.3
ID1	Endothelial cell	ITG	2.03909	0	0	0	46.2
SPOCK3	Neuron	EC	2.03604	6.32e-298	2.31e-293	1.19e-297	40.8
AL929091.1	Endothelial cell	V1	2.03564	0	0	0	49.7
CAVIN2	Endothelial cell	EC	2.03562	0	0	0	51
MCTP1	Endothelial cell	V2	2.0354	0	0	0	37
SGPP2	Endothelial cell	EC	2.03243	0	0	0	46.8
SLCO3A1	Oligodendrocyte	PFC	2.03161	0	0	0	59.5
ZNF366	Endothelial cell	V1	2.03126	0	0	0	42.9
TBC1D4	Endothelial cell	ITG	2.03008	0	0	0	75.7
ADAMTS9-AS2	Endothelial cell	ITG	2.02848	0	0	0	56
EPB41L4A	Endothelial cell	V2	2.02422	0	0	0	54.1
PTMA	Endothelial cell	V2	2.02122	0	0	0	77.7
TBC1D4	Endothelial cell	EC	2.02037	0	0	0	72.3
SEC14L1	Endothelial cell	EC	2.01806	0	0	0	81.5
CYYR1	Endothelial cell	V2	2.01497	0	0	0	44.2
PALMD	Endothelial cell	PFC	2.01407	0	0	0	49.8
WWTR1	Endothelial cell	EC	2.01375	0	0	0	65.6
SVIL	Endothelial cell	EC	2.01272	0	0	0	51.3
RAPGEF5	Endothelial cell	V1	2.01266	0	0	0	47.2
GALNT15	Endothelial cell	V2	2.01204	0	0	0	64
INSR	Endothelial cell	V1	2.01197	0	0	0	72.1
RAPGEF5	Endothelial cell	ITG	2.0099	0	0	0	40.7
DIPK2B	Endothelial cell	ITG	2.00927	0	0	0	51.3
PTPRM	Endothelial cell	V2	2.00707	0	0	0	74.1
EPB41L4A	Endothelial cell	V1	2.00531	0	0	0	56.1
DEPP1	Endothelial cell	V2	2.00514	0	0	0	49.9
APP	Endothelial cell	V1	2.00501	0	0	0	75.1
PLEKHG1	Endothelial cell	PFC	2.00467	0	0	0	72.5
ITGA6	Endothelial cell	V1	2.00371	0	0	0	76.9
DIPK2B	Endothelial cell	V1	2.00098	0	0	0	56.7
ZNF366	Endothelial cell	PFC	1.99838	0	0	0	39.6
NPIPB5	Endothelial cell	ITG	1.99657	0	0	0	64.8
PKP4	Endothelial cell	PFC	1.99537	0	0	0	57.2
TM4SF1	Endothelial cell	V1	1.99323	0	0	0	52
PTPRM	Endothelial cell	V1	1.98835	0	0	0	78.2
DIPK2B	Endothelial cell	V2	1.98332	0	0	0	52.3
PKP4	Endothelial cell	EC	1.98188	0	0	0	59.1
ETS2	Endothelial cell	V1	1.98155	0	0	0	76.6
APP	Endothelial cell	V2	1.98146	0	0	0	71.1
FN1	Endothelial cell	EC	1.97945	0	0	0	50.9
VIM	Endothelial cell	V2	1.97808	0	0	0	66.1
MFSD2A	Endothelial cell	V2	1.97741	0	0	0	53.3
CCSER1	Neuron	V1	1.97595	0	0	0	37.5
CCNY	Endothelial cell	V1	1.97448	0	0	0	82.6
SLC2A3	Endothelial cell	ITG	1.97368	0	0	0	63.9
IFITM2	Endothelial cell	EC	1.97357	0	0	0	55.8
GALNT15	Endothelial cell	EC	1.97311	0	0	0	61.4
CYYR1	Endothelial cell	V1	1.96981	0	0	0	45.3
CDYL2	Endothelial cell	ITG	1.96969	0	0	0	54.6
ID3	Endothelial cell	EC	1.96954	0	0	0	57.1
ID3	Endothelial cell	V2	1.96904	0	0	0	58.4
EPB41L4A	Endothelial cell	ITG	1.96793	0	0	0	54.7
CDYL2	Endothelial cell	PFC	1.96777	0	0	0	56.5
SLC2A3	Endothelial cell	V1	1.96723	0	0	0	67.5
IRAK3	Microglia	EC	1.96658	0	0	0	65.4
PLEKHG1	Endothelial cell	EC	1.9664	0	0	0	70.7
FN1	Endothelial cell	V2	1.96348	0	0	0	55.5
A2M	Endothelial cell	ITG	1.96124	0	0	0	80.6
RAPGEF4	Endothelial cell	EC	1.96115	0	0	0	56.4
CCNY	Endothelial cell	PFC	1.96092	0	0	0	82.2
CRIM1	Endothelial cell	ITG	1.96047	0	0	0	71.4
WWTR1	Endothelial cell	V2	1.95964	0	0	0	64.5
EBF1	Endothelial cell	EC	1.95948	0	0	0	39.7
RIMKLB	Endothelial cell	EC	1.95836	0	0	0	56
ZNF366	Endothelial cell	V2	1.9564	0	0	0	38.8
ANKRD37	Endothelial cell	ITG	1.95579	0	0	0	34.6
ZNF385D	Endothelial cell	ITG	1.95458	0	0	0	31.4
SLC2A3	Endothelial cell	EC	1.9541	0	0	0	58.9
APBB2	Endothelial cell	V2	1.95318	0	0	0	58.9
CDYL2	Endothelial cell	V1	1.95317	0	0	0	59.3
APBB2	Endothelial cell	PFC	1.94806	0	0	0	56.8
MT2A	Endothelial cell	EC	1.94734	0	0	0	88.3
SYNE2	Oligodendrocyte	PFC	1.94729	7.0189292415782e-314	0	1.33822961648924e-313	50.7
CCDC85A	Endothelial cell	PFC	1.94696	0	0	0	40.7
ETS1	Endothelial cell	V1	1.94642	0	0	0	61.9
CDYL2	Endothelial cell	V2	1.94371	0	0	0	55.2
SLCO3A1	Oligodendrocyte	V1	1.94271	0	0	0	60.9
NAMPT	Endothelial cell	V2	1.93748	0	0	0	68
FLI1	Endothelial cell	V2	1.93717	0	0	0	79.2
ITGA6	Endothelial cell	V2	1.93666	0	0	0	74
IGFBP7	Endothelial cell	EC	1.93507	0	0	0	69.1
SCARB1	Endothelial cell	V2	1.93317	0	0	0	68.2
ADAMTS9-AS2	Endothelial cell	PFC	1.93128	0	0	0	52.6
TAGLN2	Endothelial cell	EC	1.92806	0	0	0	54.2
CEMIP2	Endothelial cell	EC	1.92595	0	0	0	55.4
APBB2	Endothelial cell	V1	1.92534	0	0	0	61.5
PLEKHG1	Endothelial cell	V1	1.92489	0	0	0	77
ID1	Endothelial cell	V1	1.92467	0	0	0	48.4
PRKCH	Oligodendrocyte	V1	1.92357	0	0	0	53.9
PAM	Endothelial cell	ITG	1.92286	0	0	0	66.3
LDLRAD3	Endothelial cell	ITG	1.92223	0	0	0	66.3
TNS1	Endothelial cell	PFC	1.91808	0	0	0	62.3
CYYR1	Endothelial cell	ITG	1.91804	0	0	0	40.9
NEDD9	Endothelial cell	EC	1.91796	0	0	0	59.5
AFF3	Endothelial cell	V1	1.91751	0	0	0	27.9
APP	Endothelial cell	ITG	1.91719	0	0	0	69.8
CEMIP2	Endothelial cell	V2	1.91663	0	0	0	62
CNKSR3	Endothelial cell	PFC	1.91609	0	0	0	40.1
PALM2-AKAP2	Endothelial cell	V2	1.91608	0	0	0	57.4
NXN	Endothelial cell	V2	1.91591	0	0	0	64
STOM	Endothelial cell	V2	1.91408	0	0	0	71.4
LDLRAD3	Endothelial cell	V2	1.91329	0	0	0	66.2
LDLRAD3	Endothelial cell	PFC	1.91304	0	0	0	61.4
CAVIN2	Endothelial cell	ITG	1.91303	0	0	0	47.3
HLA-A	Endothelial cell	V2	1.91263	0	0	0	67.6
PLEKHG1	Endothelial cell	V2	1.91244	0	0	0	71.5
JCAD	Endothelial cell	PFC	1.91156	0	0	0	51.4
EPB41L4A	Endothelial cell	PFC	1.9105	0	0	0	54.1
CCSER1	Neuron	ITG	1.9072	0	0	0	37.2
CCNY	Endothelial cell	ITG	1.90719	0	0	0	80.5
VIM	Endothelial cell	V1	1.90679	0	0	0	70
VIM	Endothelial cell	EC	1.90644	0	0	0	63.4
HLA-B	Endothelial cell	EC	1.90587	0	0	0	72.1
HLA-B	Endothelial cell	V1	1.90384	0	0	0	77.3
MFSD2A	Endothelial cell	V1	1.90359	0	0	0	55.9
RPGR	Endothelial cell	V1	1.90284	0	0	0	65.5
HLA-B	Endothelial cell	PFC	1.90128	0	0	0	65.3
PTMA	Endothelial cell	PFC	1.90068	0	0	0	73.3
PALM2-AKAP2	Endothelial cell	ITG	1.89909	0	0	0	51.7
RPS28	Endothelial cell	V2	1.89894	0	0	0	68.4
IQSEC1	Endothelial cell	PFC	1.8989	0	0	0	60.5
ZNF366	Endothelial cell	EC	1.89862	0	0	0	37.8
TAGLN2	Endothelial cell	V1	1.89859	0	0	0	59.7
IFITM2	Endothelial cell	V1	1.89781	0	0	0	63.3
CD59	Endothelial cell	V1	1.89626	0	0	0	70.1
NXN	Endothelial cell	V1	1.89605	0	0	0	66.7
SYNE2	Oligodendrocyte	V2	1.89524	0	0	0	53
HLA-B	Endothelial cell	ITG	1.8942	0	0	0	69.9
CEMIP2	Endothelial cell	ITG	1.89269	0	0	0	62.3
EDN1	Endothelial cell	EC	1.89114	0	0	0	32.8
CNKSR3	Endothelial cell	ITG	1.88935	0	0	0	39.9
ANXA3	Endothelial cell	V2	1.88875	0	0	0	47.8
FLI1	Endothelial cell	ITG	1.88497	0	0	0	78.9
SEC14L1	Endothelial cell	PFC	1.8842	0	0	0	83.1
ACER2	Endothelial cell	EC	1.88412	0	0	0	45.1
SEC14L1	Endothelial cell	ITG	1.87926	0	0	0	79.8
NPIPB5	Endothelial cell	V2	1.87788	0	0	0	61.7
MT2A	Endothelial cell	V1	1.87648	0	0	0	85.1
APP	Oligodendrocyte	ITG	1.87573	0	0	0	69.5
PRKCH	Oligodendrocyte	PFC	1.87347	1.33e-304	4.47e-300	2.52e-304	52.3
KLF2	Endothelial cell	ITG	1.87179	0	0	0	46.7
GPR85	Endothelial cell	V1	1.87086	0	0	0	46.7
LDB2	Endothelial cell	V2	1.86983	0	0	0	28.7
GNG11	Endothelial cell	V2	1.86837	0	0	0	48.3
RASGRF2	Endothelial cell	EC	1.86711	0	0	0	50.9
PTMA	Endothelial cell	EC	1.86622	0	0	0	75.8
ITIH5	Endothelial cell	EC	1.86552	0	0	0	40.2
ITGA6	Endothelial cell	ITG	1.86464	0	0	0	71.8
INSR	Endothelial cell	ITG	1.86356	0	0	0	65.3
WWTR1	Endothelial cell	ITG	1.86325	0	0	0	66.1
TNFRSF6B	Endothelial cell	EC	1.86213	0	0	0	38.7
ICAM2	Endothelial cell	V2	1.85917	0	0	0	49.8
PAM	Endothelial cell	V2	1.85685	0	0	0	66.5
ANXA3	Endothelial cell	ITG	1.85438	0	0	0	45.1
PLCB4	Endothelial cell	EC	1.85261	0	0	0	40.2
TNFRSF6B	Endothelial cell	V2	1.85157	0	0	0	35.2
TMEM123	Endothelial cell	V2	1.84864	0	0	0	64.9
AL929091.1	Endothelial cell	ITG	1.84817	0	0	0	43
IQSEC1	Endothelial cell	ITG	1.84557	0	0	0	59.7
KLF2	Endothelial cell	PFC	1.84532	0	0	0	47
MCTP1	Endothelial cell	PFC	1.84465	0	0	0	34.9
CD59	Endothelial cell	ITG	1.84211	0	0	0	62.7
PAM	Endothelial cell	V1	1.8415	0	0	0	72.7
TAGLN2	Endothelial cell	ITG	1.84104	0	0	0	52.2
PALM2-AKAP2	Endothelial cell	V1	1.83906	0	0	0	59.7
SPOCK2	Endothelial cell	V1	1.83797	0	0	0	64
HMCN1	Endothelial cell	V2	1.83472	0	0	0	32.2
NAMPT	Endothelial cell	PFC	1.83427	0	0	0	62.9
MFSD2A	Endothelial cell	ITG	1.8337	0	0	0	48.7
APBB2	Endothelial cell	EC	1.83298	0	0	0	55.1
MCTP1	Neuron	EC	1.83277	4.26e-203	1.56e-198	7.28e-203	44.7
LDB2	Endothelial cell	V1	1.83226	0	0	0	28
RGS5	Endothelial cell	ITG	1.83225	0	0	0	47.6
FKBP1A	Endothelial cell	V1	1.83078	0	0	0	64.3
AKAP12	Endothelial cell	PFC	1.83077	0	0	0	52.9
CDYL2	Endothelial cell	EC	1.83034	0	0	0	53.4
SLC2A3	Endothelial cell	V2	1.82616	0	0	0	61.7
PDE10A	Neuron	EC	1.82476	3.81e-229	1.39e-224	6.66e-229	39.5
ADIPOR2	Oligodendrocyte	EC	1.82175	0	0	0	71.5
LIMCH1	Oligodendrocyte	EC	1.81977	0	0	0	78.1
FLI1	Microglia	ITG	1.81968	0	0	0	81.2
SCARB1	Endothelial cell	EC	1.81929	0	0	0	61.1
SRARP	Endothelial cell	V2	1.81862	0	0	0	47.2
NPIPB5	Endothelial cell	PFC	1.81861	0	0	0	59.5
FLI1	Endothelial cell	PFC	1.81818	0	0	0	76.5
ID3	Endothelial cell	PFC	1.81802	0	0	0	50
SRARP	Endothelial cell	PFC	1.81769	0	0	0	46.6
CCNY	Endothelial cell	V2	1.81526	0	0	0	79.2
GALNT17	Endothelial cell	V1	1.81436	0	0	0	40
TM4SF1	Endothelial cell	ITG	1.81338	0	0	0	45.2
CADPS2	Endothelial cell	ITG	1.81324	0	0	0	64.6
PRICKLE2	Endothelial cell	ITG	1.81241	0	0	0	60.3
LDLRAD3	Endothelial cell	EC	1.81207	0	0	0	59.5
AL929091.1	Endothelial cell	PFC	1.8101	0	0	0	44.6
PALM2-AKAP2	Oligodendrocyte	V1	1.80912	0	0	0	34.5
SEC14L1	Endothelial cell	V1	1.80885	0	0	0	83
PKP4	Oligodendrocyte	ITG	1.80872	5.35e-260	1.79e-255	9.69e-260	56.3
DIPK2B	Endothelial cell	PFC	1.80818	0	0	0	46.1
KLF2	Endothelial cell	V1	1.80798	0	0	0	52.6
TM4SF1	Endothelial cell	PFC	1.80783	0	0	0	43.7
ETS2	Endothelial cell	ITG	1.80757	0	0	0	69.6
CCDC85A	Endothelial cell	EC	1.80622	4.52e-266	1.66e-261	8.24e-266	42.9
ETS2	Endothelial cell	PFC	1.80554	0	0	0	68.8
ITGA6	Endothelial cell	PFC	1.80491	0	0	0	67.9
FN1	Endothelial cell	V1	1.80372	0	0	0	59.2
EPB41L4A	Endothelial cell	EC	1.80329	0	0	0	48.7
DOCK9	Oligodendrocyte	EC	1.80325	0	0	0	71.3
CCDC85A	Endothelial cell	V2	1.80291	0	0	0	42.1
JCAD	Endothelial cell	ITG	1.80177	0	0	0	48.2
SPOCK2	Endothelial cell	ITG	1.80015	0	0	0	56.7
RAPGEF5	Endothelial cell	PFC	1.79941	0	0	0	39.9
PALM2-AKAP2	Endothelial cell	PFC	1.79751	0	0	0	52.4
VIM	Endothelial cell	PFC	1.79535	0	0	0	65.1
JCAD	Endothelial cell	V1	1.79525	0	0	0	53
CCNY	Endothelial cell	EC	1.79512	0	0	0	80.4
SLCO3A1	Oligodendrocyte	V2	1.79473	0	0	0	57
PTMA	Endothelial cell	V1	1.79452	0	0	0	81.4
GALNT17	Endothelial cell	ITG	1.79275	0	0	0	32.4
CNOT6L	Oligodendrocyte	V1	1.79044	0	0	0	56.2
WWTR1	Endothelial cell	PFC	1.79003	0	0	0	65.2
SEC14L1	Endothelial cell	V2	1.78992	0	0	0	80.1
RAPGEF4	Neuron	EC	1.78768	4.98e-270	1.82e-265	9.1e-270	47.6
HLA-A	Endothelial cell	V1	1.78719	0	0	0	72.6
ETS1	Endothelial cell	EC	1.78676	0	0	0	46
ETS1	Endothelial cell	V2	1.78609	0	0	0	54.7
NEDD9	Endothelial cell	PFC	1.78585	0	0	0	63.3
LDB2	Endothelial cell	ITG	1.78562	0	0	0	23.4
FLI1	Microglia	PFC	1.78272	0	0	0	77.9
PARVB	Endothelial cell	ITG	1.7814	0	0	0	56.9
CEMIP2	Endothelial cell	PFC	1.78117	0	0	0	57.9
CEMIP2	Endothelial cell	V1	1.78042	0	0	0	66.3
RNF144B	Endothelial cell	V2	1.77936	0	0	0	57.9
EEF1A1	Endothelial cell	V2	1.77916	0	0	0	65.9
PTMA	Endothelial cell	ITG	1.77864	0	0	0	70.3
AL929091.1	Endothelial cell	V2	1.77782	0	0	0	43.1
MYRIP	Neuron	PFC	1.77766	0	0	0	51.7
GALNT15	Endothelial cell	V1	1.77757	0	0	0	60.7
CNKSR3	Endothelial cell	V2	1.77583	0	0	0	40.6
KLF2	Endothelial cell	V2	1.77523	0	0	0	48.7
SLC39A10	Endothelial cell	PFC	1.77365	0	0	0	60.1
INSR	Endothelial cell	V2	1.77236	0	0	0	66.5
RGS5	Endothelial cell	EC	1.77097	0	0	0	40.9
ID3	Endothelial cell	ITG	1.76958	0	0	0	48.1
GPCPD1	Endothelial cell	V1	1.76674	0	0	0	69.2
IFITM2	Endothelial cell	ITG	1.76653	0	0	0	52.3
NXN	Endothelial cell	EC	1.76647	0	0	0	61.2
AL929091.1	Endothelial cell	EC	1.76456	0	0	0	42.4
MFSD2A	Endothelial cell	PFC	1.76405	0	0	0	45.3
RAPGEF5	Neuron	PFC	1.76379	0	0	0	37.4
HLA-C	Endothelial cell	V2	1.76248	0	0	0	55
IL4R	Endothelial cell	EC	1.76237	0	0	0	68
SPOCK2	Endothelial cell	V2	1.7619	0	0	0	59.3
ENG	Endothelial cell	V2	1.76147	0	0	0	59.3
FKBP1A	Endothelial cell	V2	1.76104	0	0	0	59.4
SAMD12	Endothelial cell	V1	1.76031	0	0	0	62.2
ITGA6	Endothelial cell	EC	1.75907	0	0	0	63.9
ETS1	Endothelial cell	PFC	1.75794	0	0	0	47.8
STOM	Endothelial cell	V1	1.75595	0	0	0	71.4
WWTR1	Endothelial cell	V1	1.75567	0	0	0	70.5
A2M	Microglia	EC	1.75442	0	0	0	65.8
CCDC85A	Endothelial cell	V1	1.75388	0	0	0	39.8
DEPP1	Endothelial cell	PFC	1.75247	0	0	0	46.4
DIPK2B	Endothelial cell	EC	1.75074	0	0	0	46
SULF2	Endothelial cell	PFC	1.75009	0	0	0	45.5
NAMPT	Endothelial cell	ITG	1.74868	0	0	0	64.3
ICAM2	Endothelial cell	EC	1.74824	0	0	0	46.2
KLF2	Endothelial cell	EC	1.74786	0	0	0	44.6
AC019197.1	Endothelial cell	ITG	1.7475	0	0	0	24.8
ETS2	Endothelial cell	EC	1.74741	0	0	0	65.2
NFKBIA	Endothelial cell	ITG	1.74517	0	0	0	54.3
KCNT2	Neuron	PFC	1.74473	0	0	0	35.8
INSR	Endothelial cell	PFC	1.74375	0	0	0	59.2
DUSP1	Endothelial cell	ITG	1.74325	0	0	0	50.3
LDB2	Endothelial cell	PFC	1.74295	0	0	0	26.5
EDN1	Endothelial cell	V2	1.74229	0	0	0	26.6
RNF144B	Endothelial cell	ITG	1.74128	0	0	0	60.3
ANXA3	Endothelial cell	V1	1.74113	0	0	0	46.1
ST6GALNAC3	Microglia	EC	1.74009	0	0	0	80.1
PDZD2	Endothelial cell	PFC	1.73885	0	0	0	54.7
VIM	Endothelial cell	ITG	1.73787	0	0	0	60.7
SPARC	Endothelial cell	V2	1.73664	0	0	0	48.3
SLCO3A1	Endothelial cell	ITG	1.73507	0	0	0	52.3
UBC	Endothelial cell	PFC	1.73427	0	0	0	71.2
CRIM1	Endothelial cell	V1	1.73344	0	0	0	73.4
ZNF385B	Neuron	V2	1.73312	0	0	0	38
GPR85	Endothelial cell	V2	1.73297	0	0	0	39.6
ID3	Endothelial cell	V1	1.73253	0	0	0	53.1
SPOCK3	Endothelial cell	ITG	1.73191	0	0	0	34.9
KCTD8	Endothelial cell	ITG	1.73095	0	0	0	43.2
IFITM2	Endothelial cell	PFC	1.7309	0	0	0	51.1
SLC9A3R2	Endothelial cell	V2	1.73057	0	0	0	48.4
CGNL1	Endothelial cell	V1	1.73047	0	0	0	71.6
CADPS2	Endothelial cell	V2	1.72972	0	0	0	64.8
RBMS3	Astrocyte	ITG	1.72911	0	0	0	92.6
KCTD8	Endothelial cell	EC	1.72799	2.95e-227	1.08e-222	5.16e-227	35.7
DEPP1	Endothelial cell	V1	1.72756	0	0	0	54.4
EDN1	Endothelial cell	ITG	1.72642	0	0	0	25
CADPS2	Endothelial cell	V1	1.72568	0	0	0	68.3
PLCB4	Endothelial cell	ITG	1.72434	0	0	0	38
GNG11	Endothelial cell	V1	1.72366	0	0	0	51.8
EIF1	Endothelial cell	PFC	1.71977	0	0	0	68.4
CNOT6L	Oligodendrocyte	V2	1.71954	0	0	0	57.9
CPNE8	Endothelial cell	V2	1.719	0	0	0	69
PLCB4	Endothelial cell	PFC	1.71883	0	0	0	36.2
RNF144B	Endothelial cell	EC	1.71854	6.74e-284	2.47e-279	1.25e-283	58.9
NFKBIA	Endothelial cell	PFC	1.71616	0	0	0	56.9
SPOCK3	Endothelial cell	V1	1.71496	0	0	0	42.4
DEPP1	Endothelial cell	ITG	1.71473	0	0	0	47.2
SRARP	Endothelial cell	EC	1.71381	0	0	0	43.2
HERPUD1	Endothelial cell	V2	1.71348	0	0	0	61.5
NEDD9	Endothelial cell	ITG	1.71149	0	0	0	60.6
STOM	Endothelial cell	PFC	1.71146	0	0	0	67.2
SRARP	Endothelial cell	ITG	1.71024	0	0	0	43.9
HLA-C	Endothelial cell	EC	1.7092	0	0	0	54
RAPGEF5	Oligodendrocyte	PFC	1.70913	7.47e-286	2.5e-281	1.39e-285	43.2
CCSER1	Endothelial cell	ITG	1.70684	0	0	0	31.6
ADGRL2	Neuron	PFC	1.70663	0	0	0	37.9
PARVB	Endothelial cell	PFC	1.70646	0	0	0	56.2
DUSP1	Endothelial cell	PFC	1.70604	0	0	0	51
TMEM132C	Endothelial cell	PFC	1.70405	0	0	0	46.7
DUSP1	Endothelial cell	V1	1.7029	0	0	0	54.2
HLA-A	Endothelial cell	ITG	1.70019	0	0	0	61
TNS1	Endothelial cell	ITG	1.69923	0	0	0	61.8
ESAM	Endothelial cell	V2	1.69821	0	0	0	48.6
HMCN1	Endothelial cell	ITG	1.69792	0	0	0	29.3
RGCC	Endothelial cell	V1	1.69726	0	0	0	47.7
RGS5	Endothelial cell	PFC	1.69471	0	0	0	44.2
LDLRAD3	Endothelial cell	V1	1.69462	0	0	0	70.7
IGF1R	Endothelial cell	PFC	1.69359	0	0	0	76.8
CNKSR3	Endothelial cell	EC	1.69299	0	0	0	36.9
DUSP1	Endothelial cell	V2	1.69078	0	0	0	50.1
PALM2-AKAP2	Endothelial cell	EC	1.69036	0	0	0	51.4
LY6E	Endothelial cell	V2	1.68894	0	0	0	46.8
CNKSR3	Endothelial cell	V1	1.68764	0	0	0	41.6
TMEM123	Endothelial cell	V1	1.68733	0	0	0	66.1
JCAD	Endothelial cell	V2	1.68729	0	0	0	45.3
SYNE2	Oligodendrocyte	V1	1.6866	0	0	0	49.2
CGNL1	Endothelial cell	V2	1.68624	0	0	0	64.9
GNG11	Endothelial cell	EC	1.68604	0	0	0	43.7
APP	Endothelial cell	PFC	1.68239	0	0	0	67
SLC9A3R2	Endothelial cell	V1	1.68237	0	0	0	49.7
GPR85	Endothelial cell	ITG	1.68228	0	0	0	38.2
ICAM2	Endothelial cell	V1	1.68176	0	0	0	49.5
RNF144B	Endothelial cell	PFC	1.68021	0	0	0	59.2
CGNL1	Endothelial cell	PFC	1.68008	0	0	0	65.7
RASGRF2	Neuron	EC	1.67744	1.86e-222	6.8e-218	3.23e-222	36.5
RAPGEF5	Endothelial cell	V2	1.67627	0	0	0	39.9
IGFBP7	Endothelial cell	V2	1.67583	0	0	0	75.1
TFRC	Endothelial cell	PFC	1.67567	0	0	0	56.2
RPS28	Endothelial cell	V1	1.67524	0	0	0	71.2
A2M	Endothelial cell	EC	1.6747	0	0	0	75.3
TAGLN2	Endothelial cell	PFC	1.67349	0	0	0	48.1
HERPUD1	Endothelial cell	PFC	1.67282	0	0	0	59.8
PDZD2	Endothelial cell	ITG	1.67266	0	0	0	52.7
HERPUD1	Endothelial cell	EC	1.67074	0	0	0	58.5
HLA-A	Endothelial cell	PFC	1.6698	0	0	0	60
SRARP	Endothelial cell	V1	1.66828	0	0	0	47.7
SMAD6	Endothelial cell	PFC	1.66814	0	0	0	40
KCTD8	Endothelial cell	PFC	1.66631	0	0	0	41.9
NEDD9	Endothelial cell	V2	1.66495	0	0	0	60.3
PAM	Endothelial cell	PFC	1.66461	0	0	0	63.4
CNOT6L	Endothelial cell	ITG	1.66444	0	0	0	65.5
UBC	Endothelial cell	V2	1.66371	0	0	0	68.1
ACSL5	Endothelial cell	V2	1.66347	0	0	0	48.4
RNF144B	Endothelial cell	V1	1.66234	0	0	0	61
RAPGEF5	Oligodendrocyte	V1	1.66009	0	0	0	39.6
LHFPL6	Astrocyte	EC	1.66006	0	0	0	77.7
TMEM123	Endothelial cell	PFC	1.65759	0	0	0	55.6
A2M	Endothelial cell	PFC	1.65725	0	0	0	71.6
SH3BP4	Endothelial cell	PFC	1.65549	0	0	0	44.3
RTN1	Neuron	EC	1.65518	3.24e-244	1.18e-239	5.75e-244	53.2
AFF3	Neuron	PFC	1.65194	0	0	0	51.5
UBC	Endothelial cell	ITG	1.65172	0	0	0	62.8
FLI1	Endothelial cell	EC	1.65148	4.9e-306	1.79e-301	9.29e-306	76.1
TFRC	Endothelial cell	V2	1.65071	0	0	0	56.8
NFKBIA	Endothelial cell	EC	1.65011	0	0	0	57.9
ACSL5	Endothelial cell	V1	1.64848	0	0	0	51.5
PALM2-AKAP2	Oligodendrocyte	V2	1.64748	0	0	0	27.5
FN1	Endothelial cell	PFC	1.64726	0	0	0	49.1
UACA	Endothelial cell	V2	1.64674	0	0	0	57.6
HERPUD1	Endothelial cell	V1	1.64602	0	0	0	63.7
S100A10	Endothelial cell	PFC	1.6457	0	0	0	39
CPNE8	Endothelial cell	V1	1.64526	0	0	0	71.4
PDE10A	Neuron	PFC	1.64509	0	0	0	44.3
SAMD12	Neuron	EC	1.64418	1.12e-306	4.11e-302	2.13e-306	63.2
TFRC	Endothelial cell	EC	1.64133	0	0	0	49.8
DUSP1	Endothelial cell	EC	1.64131	0	0	0	52.3
KCNT2	Neuron	EC	1.64107	6.57e-236	2.41e-231	1.16e-235	27.7
CRIP2	Endothelial cell	V2	1.64097	0	0	0	53
ZNF385B	Endothelial cell	ITG	1.63881	0	0	0	27.1
SMAD6	Endothelial cell	EC	1.63847	0	0	0	40.9
CD34	Endothelial cell	PFC	1.63835	0	0	0	37.9
FN1	Endothelial cell	ITG	1.63706	0	0	0	51.1
CCSER1	Endothelial cell	V1	1.63634	0	0	0	34.3
LMBR1	Endothelial cell	V1	1.63604	0	0	0	68.1
ANKRD37	Endothelial cell	EC	1.63562	0	0	0	31.7
YBX3	Endothelial cell	EC	1.63512	0	0	0	63.1
THSD7A	Endothelial cell	ITG	1.63456	0	0	0	52.8
AFDN	Endothelial cell	ITG	1.63449	0	0	0	74.9
LHFPL6	Endothelial cell	ITG	1.63447	0	0	0	68.3
CALCRL	Endothelial cell	V1	1.63397	0	0	0	34.8
PRICKLE2	Endothelial cell	V2	1.63355	0	0	0	60.1
DGKH	Endothelial cell	V2	1.63333	0	0	0	46.9
CADPS2	Endothelial cell	PFC	1.63209	0	0	0	65.5
APP	Oligodendrocyte	EC	1.63033	0	0	0	78.6
SHANK3	Endothelial cell	ITG	1.63004	0	0	0	49.9
EPHA3	Endothelial cell	V1	1.62979	0	0	0	34.5
TMEM123	Endothelial cell	ITG	1.62976	0	0	0	58.7
GIMAP7	Endothelial cell	V2	1.62937	0	0	0	44.2
NAMPT	Endothelial cell	V1	1.6292	0	0	0	70.9
EEF1A1	Endothelial cell	EC	1.62854	0	0	0	67.4
IL4R	Endothelial cell	ITG	1.62737	0	0	0	64
PARVB	Endothelial cell	V1	1.62696	0	0	0	59.2
KCNT2	Neuron	V2	1.62665	0	0	0	36.9
MYRIP	Neuron	EC	1.62576	3.21e-227	1.17e-222	5.6e-227	47.2
DGKH	Endothelial cell	V1	1.6253	0	0	0	50.5
PRICKLE2	Endothelial cell	V1	1.62477	0	0	0	66.7
SMAD6	Endothelial cell	ITG	1.62376	0	0	0	41
MT1E	Endothelial cell	V2	1.62088	0	0	0	52.4
NFKBIA	Endothelial cell	V2	1.6207	0	0	0	52.3
RGCC	Oligodendrocyte	EC	1.61858	0	0	0	50.2
SLCO3A1	Endothelial cell	PFC	1.61774	0	0	0	50.7
PAM	Endothelial cell	EC	1.61649	0	0	0	58.7
UBC	Endothelial cell	V1	1.61522	0	0	0	71.5
HLA-C	Endothelial cell	V1	1.61504	0	0	0	58.6
S100A10	Endothelial cell	V2	1.61478	0	0	0	38.6
UACA	Endothelial cell	ITG	1.61389	0	0	0	58.4
IGF1R	Endothelial cell	ITG	1.61221	0	0	0	78
LY6E	Endothelial cell	V1	1.61217	0	0	0	48.3
NFKBIA	Endothelial cell	V1	1.61202	0	0	0	55.1
HLA-A	Endothelial cell	EC	1.61178	0	0	0	59.9
STOM	Endothelial cell	EC	1.61002	0	0	0	67.2
IQSEC1	Endothelial cell	V1	1.60834	0	0	0	65.8
ESAM	Endothelial cell	V1	1.60808	0	0	0	50.3
HLA-B	Oligodendrocyte	V1	1.60713	0	0	0	49.6
EIF1	Endothelial cell	EC	1.60605	0	0	0	69
ICAM2	Endothelial cell	PFC	1.60541	0	0	0	43.4
CD34	Endothelial cell	V2	1.6047	0	0	0	41.5
IRAK3	Microglia	ITG	1.60326	0	0	0	60.8
KCTD8	Endothelial cell	V2	1.60205	0	0	0	41.7
CYYR1	Endothelial cell	EC	1.60201	0	0	0	34.1
H3F3B	Endothelial cell	PFC	1.60132	0	0	0	66.6
TIE1	Endothelial cell	PFC	1.6011	0	0	0	42.9
ENG	Endothelial cell	ITG	1.60073	0	0	0	54.4
EIF1	Endothelial cell	V2	1.59721	0	0	0	66.2
LIMCH1	Oligodendrocyte	ITG	1.5969	0	0	0	79.2
IRAK3	Microglia	PFC	1.59683	0	0	0	59
IQSEC1	Endothelial cell	EC	1.59681	0	0	0	55.2
ICAM2	Endothelial cell	ITG	1.59669	0	0	0	42.8
CPNE8	Endothelial cell	EC	1.59667	0	0	0	67
STOM	Endothelial cell	ITG	1.59661	0	0	0	65.3
CPD	Endothelial cell	V2	1.59659	0	0	0	56.4
TIE1	Endothelial cell	V2	1.59573	0	0	0	43.9
FKBP1A	Endothelial cell	ITG	1.59489	0	0	0	54.6
KCNT2	Endothelial cell	ITG	1.59462	0	0	0	23.6
RPLP1	Endothelial cell	V2	1.59427	0	0	0	64.9
CNOT6L	Endothelial cell	V1	1.59308	0	0	0	69.3
RPS23	Endothelial cell	V2	1.59306	0	0	0	54.8
GPCPD1	Endothelial cell	ITG	1.5929	0	0	0	62.4
SLC39A10	Endothelial cell	EC	1.59239	0	0	0	61
DGKH	Endothelial cell	ITG	1.59224	0	0	0	45.1
TNS1	Endothelial cell	V1	1.59205	0	0	0	64.1
IGF1R	Endothelial cell	V2	1.59055	0	0	0	75.8
RPL10	Endothelial cell	V2	1.58888	0	0	0	62.3
UACA	Endothelial cell	V1	1.58879	0	0	0	61.3
SHANK3	Endothelial cell	PFC	1.58774	0	0	0	47.2
FKBP1A	Endothelial cell	EC	1.58749	0	0	0	55
TPM1	Endothelial cell	PFC	1.5862	0	0	0	60.1
NEDD9	Endothelial cell	V1	1.58574	0	0	0	65.8
CNOT6L	Endothelial cell	V2	1.58456	0	0	0	65.4
RGCC	Endothelial cell	V2	1.5842	0	0	0	44.2
AC019197.1	Endothelial cell	V1	1.58415	0	0	0	21.6
TNFRSF6B	Endothelial cell	V1	1.5836	0	0	0	33
RIMKLB	Endothelial cell	V2	1.58323	0	0	0	52.2
PDZD2	Endothelial cell	V1	1.5832	0	0	0	55.7
ATP7B	Endothelial cell	PFC	1.58309	0	0	0	40.8
MTUS1	Endothelial cell	V1	1.58195	0	0	0	81.3
TFRC	Endothelial cell	ITG	1.57979	0	0	0	56.5
HLA-C	Endothelial cell	PFC	1.57913	0	0	0	53
TMEM132C	Endothelial cell	V2	1.57815	0	0	0	45
FAT4	Endothelial cell	ITG	1.57772	0	0	0	33.1
ACSL5	Endothelial cell	PFC	1.57662	0	0	0	45.5
IL4R	Endothelial cell	PFC	1.57537	0	0	0	67.7
RAPGEF5	Oligodendrocyte	V2	1.57505	0	0	0	35.8
AFDN	Endothelial cell	V1	1.5749	0	0	0	79.6
ACSL5	Endothelial cell	EC	1.57367	0	0	0	46.5
CYYR1	Endothelial cell	PFC	1.57362	0	0	0	34.2
IRAK3	Endothelial cell	V1	1.57325	0	0	0	67.2
FKBP1A	Endothelial cell	PFC	1.56874	0	0	0	54.6
SULF2	Endothelial cell	ITG	1.56851	0	0	0	41.6
RIMKLB	Endothelial cell	ITG	1.56782	0	0	0	51.6
MFSD2A	Endothelial cell	EC	1.56765	0	0	0	39.7
FAT4	Endothelial cell	V2	1.56697	0	0	0	33.3
HERPUD1	Endothelial cell	ITG	1.56577	0	0	0	54.6
FLI1	Microglia	V2	1.56545	0	0	0	77.4
CALCRL	Endothelial cell	V2	1.5639	0	0	0	32.9
IL4R	Endothelial cell	V2	1.56175	0	0	0	61.9
FAT4	Endothelial cell	V1	1.56103	0	0	0	33.8
JCAD	Endothelial cell	EC	1.56021	0	0	0	40.5
PARVB	Endothelial cell	V2	1.55981	0	0	0	51.7
UBC	Endothelial cell	EC	1.55883	0	0	0	71.4
SLC9A3R2	Endothelial cell	EC	1.55874	0	0	0	40.4
RIMKLB	Endothelial cell	PFC	1.55871	0	0	0	50.9
MTUS1	Endothelial cell	PFC	1.55827	0	0	0	78.6
TIE1	Endothelial cell	V1	1.55765	0	0	0	48
GALNT17	Endothelial cell	PFC	1.55573	0	0	0	31.3
ENG	Endothelial cell	V1	1.55515	0	0	0	57.2
PCAT19	Endothelial cell	V1	1.55432	0	0	0	47
RTN1	Endothelial cell	V1	1.55404	0	0	0	46.5
IRAK3	Microglia	V2	1.55378	0	0	0	59
PARVB	Endothelial cell	EC	1.55235	0	0	0	52.2
IGF1R	Endothelial cell	EC	1.55139	0	0	0	73.4
CD34	Endothelial cell	ITG	1.54928	0	0	0	39.7
TMEM123	Endothelial cell	EC	1.54914	0	0	0	55
TEK	Endothelial cell	PFC	1.54716	0	0	0	36.6
RTN1	Endothelial cell	ITG	1.546	0	0	0	43.7
PAM	Neuron	EC	1.54539	0	0	0	49.6
AC019197.1	Endothelial cell	PFC	1.54496	0	0	0	21.8
SMAD6	Endothelial cell	V2	1.54404	0	0	0	39.2
EEF1A1	Endothelial cell	V1	1.54257	0	0	0	66.9
H3F3B	Endothelial cell	V2	1.54149	0	0	0	65.8
LHFPL6	Endothelial cell	EC	1.54043	1.45e-239	5.29e-235	2.56e-239	68.8
SLC9A3R2	Endothelial cell	ITG	1.53988	0	0	0	41
HEG1	Endothelial cell	V2	1.53984	0	0	0	50.5
TNFRSF6B	Endothelial cell	ITG	1.53898	0	0	0	31.6
SLC19A3	Endothelial cell	ITG	1.53876	0	0	0	42.4
RPL41	Endothelial cell	V2	1.53876	0	0	0	54.9
LMBR1	Endothelial cell	V2	1.53866	0	0	0	63.3
IGFBP7	Endothelial cell	PFC	1.53848	0	0	0	70.9
SHANK3	Endothelial cell	V1	1.53692	0	0	0	52
SHROOM4	Endothelial cell	V1	1.53667	0	0	0	43.7
OSMR	Endothelial cell	V2	1.53568	0	0	0	56.2
SHROOM4	Endothelial cell	V2	1.53553	0	0	0	39.8
ACSL5	Endothelial cell	ITG	1.53456	0	0	0	43.3
SLC19A3	Endothelial cell	V1	1.53449	0	0	0	45.9
DGKH	Endothelial cell	PFC	1.53315	0	0	0	44.4
CGNL1	Endothelial cell	EC	1.53284	0	0	0	58.5
ARL15	Microglia	EC	1.53249	0	0	0	70
TPM1	Endothelial cell	V1	1.52933	0	0	0	61.1
SHROOM4	Endothelial cell	ITG	1.52929	0	0	0	37.3
PDZD2	Endothelial cell	V2	1.52889	0	0	0	50.9
NOTCH4	Endothelial cell	PFC	1.52885	0	0	0	42
SPARC	Endothelial cell	ITG	1.52882	0	0	0	42.1
B2M	Oligodendrocyte	V1	1.52766	0	0	0	61.5
LMBR1	Endothelial cell	ITG	1.52632	0	0	0	62
ARRDC3	Endothelial cell	V1	1.52614	0	0	0	44.9
RGCC	Endothelial cell	PFC	1.5257	0	0	0	42.8
ENG	Endothelial cell	EC	1.52536	0	0	0	52.2
CALCRL	Endothelial cell	ITG	1.52423	0	0	0	28.9
EIF1	Endothelial cell	V1	1.52248	0	0	0	71.2
TPM1	Endothelial cell	V2	1.52237	0	0	0	58.8
EPHA3	Endothelial cell	V2	1.52189	0	0	0	30.7
ANKRD37	Endothelial cell	PFC	1.52181	0	0	0	30.3
PRICKLE2	Endothelial cell	PFC	1.52153	0	0	0	54.2
SHROOM4	Oligodendrocyte	PFC	1.52124	2.77e-266	9.27e-262	5.04e-266	30.9
SESTD1	Endothelial cell	V1	1.5197	0	0	0	62.7
SH3BP4	Endothelial cell	ITG	1.5193	0	0	0	42.8
TEK	Endothelial cell	V2	1.51882	0	0	0	36.9
TIE1	Endothelial cell	ITG	1.5184	0	0	0	40.8
SOX18	Endothelial cell	V2	1.51835	0	0	0	38.4
GALNT17	Endothelial cell	V2	1.51819	0	0	0	32.5
HSP90AB1	Endothelial cell	EC	1.51773	0	0	0	66.4
RBMS2	Endothelial cell	PFC	1.51683	0	0	0	59.2
IL4R	Endothelial cell	V1	1.51661	0	0	0	64.1
PLCB4	Endothelial cell	V2	1.51651	0	0	0	34.7
LMBR1	Endothelial cell	PFC	1.51596	0	0	0	63.2
SORBS2	Neuron	PFC	1.51572	0	0	0	42.8
CRIP2	Endothelial cell	ITG	1.51561	0	0	0	46.2
NOTCH4	Endothelial cell	V1	1.51493	0	0	0	45.7
HES1	Endothelial cell	ITG	1.51443	0	0	0	29.4
FLNB	Endothelial cell	ITG	1.51433	0	0	0	42.5
GIMAP7	Endothelial cell	PFC	1.51383	0	0	0	42.1
ITGA2	Oligodendrocyte	ITG	1.51329	4.24874234598869e-311	1.42e-306	8.08613177994983e-311	36.8
MT1E	Endothelial cell	PFC	1.51282	0	0	0	52.7
CRIP2	Endothelial cell	EC	1.5119	0	0	0	46.9
SHANK3	Endothelial cell	V2	1.51092	0	0	0	45.9
LRRC32	Endothelial cell	EC	1.51055	0	0	0	38.8
AP3S1	Endothelial cell	V1	1.5098	0	0	0	55.9
SAMD12	Endothelial cell	V2	1.50914	0	0	0	55.7
PON2	Endothelial cell	ITG	1.50843	0	0	0	77.1
SAMD12	Endothelial cell	ITG	1.50834	0	0	0	54.9
SPARC	Endothelial cell	V1	1.50796	0	0	0	48
AP3S1	Endothelial cell	V2	1.50337	0	0	0	51.4
AKAP12	Endothelial cell	V1	1.50307	0	0	0	53.5
GNG11	Endothelial cell	PFC	1.50266	0	0	0	40.1
ITGA2	Oligodendrocyte	EC	1.49986	0	0	0	42.1
CPD	Endothelial cell	V1	1.49912	0	0	0	59
CNOT6L	Endothelial cell	EC	1.4955	0	0	0	61.3
ARL15	Microglia	ITG	1.49539	0	0	0	76.5
INSR	Endothelial cell	EC	1.49512	0	0	0	59.1
BBS9	Endothelial cell	V2	1.4939	0	0	0	68.4
THSD7A	Endothelial cell	EC	1.49265	2.69e-236	9.86e-232	4.76e-236	51.9
RPS28	Endothelial cell	EC	1.49199	0	0	0	67.3
PCAT19	Endothelial cell	V2	1.49169	0	0	0	41.6
OSMR	Endothelial cell	EC	1.4905	0	0	0	52.6
RBMS2	Endothelial cell	ITG	1.49039	0	0	0	59.6
FLNB	Endothelial cell	V1	1.48987	0	0	0	47.4
RPL3	Endothelial cell	V2	1.48982	0	0	0	57
PDXK	Endothelial cell	PFC	1.48965	0	0	0	65.5
CADPS2	Endothelial cell	EC	1.48929	0	0	0	61.9
SLC19A3	Endothelial cell	V2	1.48915	0	0	0	41.6
RBMS3	Astrocyte	PFC	1.48863	0	0	0	92.5
H3F3B	Endothelial cell	EC	1.48857	0	0	0	67.7
LHFPL6	Endothelial cell	V2	1.48786	0	0	0	70
B2M	Oligodendrocyte	PFC	1.48778	1.38e-198	4.62e-194	2.34e-198	60.5
PCAT19	Endothelial cell	EC	1.4877	0	0	0	38.8
HSP90AB1	Endothelial cell	V1	1.48741	0	0	0	71.9
EIF1	Endothelial cell	ITG	1.48605	0	0	0	60.8
PON2	Endothelial cell	V1	1.48486	0	0	0	78.4
PTPRK	Oligodendrocyte	PFC	1.4846	0	0	0	47.1
SORT1	Endothelial cell	V1	1.48387	0	0	0	74.9
PLPP1	Endothelial cell	EC	1.48366	8.21e-305	3e-300	1.55e-304	61
TMEM132C	Endothelial cell	V1	1.48303	0	0	0	45
LHFPL6	Endothelial cell	PFC	1.48248	0	0	0	71.8
BMP6	Endothelial cell	PFC	1.48187	0	0	0	25.3
ATP7B	Endothelial cell	ITG	1.4811	0	0	0	37.4
UACA	Endothelial cell	PFC	1.48109	0	0	0	54.4
ZNF385B	Endothelial cell	V2	1.48085	0	0	0	27.2
YBX3	Endothelial cell	V2	1.47915	0	0	0	60.9
H3F3B	Endothelial cell	ITG	1.47889	0	0	0	60.5
ARRDC3	Endothelial cell	ITG	1.47646	0	0	0	40.1
PTPRK	Endothelial cell	V2	1.47605	0	0	0	59.8
SAMD12	Neuron	PFC	1.47598	0	0	0	56.3
SLC9A3R2	Endothelial cell	PFC	1.47406	0	0	0	38.9
CD34	Endothelial cell	V1	1.47313	0	0	0	41.8
SAMD12	Endothelial cell	PFC	1.47238	0	0	0	52
TEK	Endothelial cell	ITG	1.47186	0	0	0	34.8
BST2	Endothelial cell	V2	1.47169	0	0	0	50.4
UACA	Endothelial cell	EC	1.47143	0	0	0	54.4
EDN1	Endothelial cell	V1	1.47119	0	0	0	21
BBS9	Endothelial cell	V1	1.4695	0	0	0	69.3
H3F3B	Endothelial cell	V1	1.46881	0	0	0	68.6
CPD	Endothelial cell	ITG	1.46818	0	0	0	54.3
FLNB	Endothelial cell	V2	1.46798	0	0	0	42
RPS28	Endothelial cell	ITG	1.46763	0	0	0	58
LRRC32	Endothelial cell	V2	1.46761	0	0	0	37.8
SPOCK3	Endothelial cell	V2	1.46704	0	0	0	36.9
GPR85	Endothelial cell	PFC	1.46698	0	0	0	32.8
ADAMTS9-AS2	Endothelial cell	V2	1.46602	0	0	0	52.7
CDH5	Endothelial cell	V2	1.46503	0	0	0	42.2
PTPRK	Oligodendrocyte	V1	1.46463	0	0	0	44.4
CNOT6L	Endothelial cell	PFC	1.46462	0	0	0	61.7
ADGRL2	Neuron	V2	1.46347	3.89387463391216e-318	1.29915233285845e-313	7.44747143556407e-318	41.9
ENG	Endothelial cell	PFC	1.46344	0	0	0	49.9
RAPGEF2	Endothelial cell	V1	1.46288	0	0	0	74
GIMAP7	Endothelial cell	EC	1.46229	0	0	0	39.2
RBMS2	Endothelial cell	V2	1.46229	0	0	0	59.1
HEG1	Endothelial cell	ITG	1.46186	0	0	0	46.3
TIMP3	Endothelial cell	PFC	1.46184	0	0	0	53.8
SESTD1	Endothelial cell	V2	1.46068	0	0	0	59.5
EEF1A1	Endothelial cell	PFC	1.46056	0	0	0	59.2
TANC1	Endothelial cell	PFC	1.45994	0	0	0	61.6
HEG1	Endothelial cell	V1	1.45878	0	0	0	50.5
TPM1	Endothelial cell	ITG	1.4586	0	0	0	56.5
ANKRD37	Endothelial cell	V2	1.45732	0	0	0	28.9
SORT1	Oligodendrocyte	EC	1.45731	0	0	0	82.7
RBMS3	Endothelial cell	V1	1.45673	0	0	0	82
AFDN	Endothelial cell	EC	1.45649	0	0	0	70.3
PLPP1	Endothelial cell	V2	1.45635	0	0	0	61.5
CALCRL	Endothelial cell	EC	1.45587	2.03e-282	7.42e-278	3.75e-282	29.5
PON2	Endothelial cell	V2	1.45574	0	0	0	77.4
AGFG1	Endothelial cell	ITG	1.45523	0	0	0	67.3
DGKH	Endothelial cell	EC	1.45405	0	0	0	43
ESAM	Endothelial cell	ITG	1.45369	0	0	0	41.1
PTPRK	Endothelial cell	V1	1.45351	0	0	0	63.4
RAPGEF2	Endothelial cell	V2	1.4535	0	0	0	70.4
AGFG1	Endothelial cell	V1	1.45341	0	0	0	70.9
SLC2A3	Microglia	PFC	1.4533	0	0	0	36.8
RGCC	Endothelial cell	EC	1.45307	0	0	0	38.5
RUNDC3B	Neuron	EC	1.45289	2.01e-195	7.36e-191	3.41e-195	31.3
SLC2A3	Endothelial cell	PFC	1.45275	0	0	0	60.1
SHROOM4	Endothelial cell	PFC	1.45224	0	0	0	35.7
EPHA3	Endothelial cell	ITG	1.45083	0	0	0	28.5
RPL13	Endothelial cell	V2	1.45004	0	0	0	73.8
IQSEC1	Endothelial cell	V2	1.45003	0	0	0	57.1
AGFG1	Endothelial cell	V2	1.44942	0	0	0	67.4
A2M	Microglia	ITG	1.44899	0	0	0	67.8
S1PR1	Endothelial cell	EC	1.44859	0	0	0	45.3
SHROOM4	Endothelial cell	EC	1.44851	0	0	0	38.5
HES1	Endothelial cell	V1	1.44773	0	0	0	34.8
OSMR	Endothelial cell	ITG	1.44734	0	0	0	58.9
AP3S1	Endothelial cell	PFC	1.44687	0	0	0	51.8
FLNB	Endothelial cell	PFC	1.44579	0	0	0	40.4
FOSL2	Endothelial cell	EC	1.44543	0	0	0	40.7
APP	Endothelial cell	EC	1.4454	0	0	0	68.7
NOTCH4	Endothelial cell	EC	1.44429	0	0	0	39.8
ATP7B	Endothelial cell	V1	1.44348	0	0	0	40
PKP4	Oligodendrocyte	EC	1.44341	1.22e-293	4.46e-289	2.28e-293	53
SH3BP4	Endothelial cell	V1	1.44327	0	0	0	46.9
BBS9	Endothelial cell	ITG	1.44295	0	0	0	68.9
DACH1	Endothelial cell	ITG	1.44258	0	0	0	35.8
PDZD2	Endothelial cell	EC	1.44244	0	1.17e-304	0	51.1
SULF2	Endothelial cell	V1	1.44233	0	0	0	41.8
S100A10	Endothelial cell	ITG	1.44192	0	0	0	32.8
RNASE1	Endothelial cell	V2	1.44165	0	0	0	38.9
SPOCK2	Endothelial cell	PFC	1.4415	0	0	0	49.8
NOTCH4	Endothelial cell	V2	1.44139	0	0	0	40.2
RBMS2	Endothelial cell	V1	1.44135	0	0	0	61.9
ACTB	Endothelial cell	EC	1.44092	4.27e-293	1.56e-288	7.99e-293	73.1
CRIP2	Endothelial cell	V1	1.43974	0	0	0	51.8
PCAT19	Endothelial cell	ITG	1.43924	0	0	0	41.2
CEP112	Endothelial cell	ITG	1.43901	0	0	0	62.8
MTUS1	Endothelial cell	V2	1.43841	0	0	0	76.7
AC019197.1	Endothelial cell	V2	1.43796	0	0	0	19.8
MT2A	Astrocyte	EC	1.43744	0	0	0	83.8
S100A10	Endothelial cell	V1	1.43718	0	0	0	37.4
AFDN	Endothelial cell	PFC	1.43657	0	0	0	74
NOTCH4	Endothelial cell	ITG	1.43632	0	0	0	40.2
RBMS1	Microglia	ITG	1.43544	0	0	0	55.7
GNG11	Endothelial cell	ITG	1.43519	0	0	0	38
FLI1	Microglia	V1	1.43512	0	0	0	78.2
TEK	Endothelial cell	V1	1.43425	0	0	0	38.1
CCSER1	Endothelial cell	V2	1.43333	0	0	0	33.4
SULF2	Endothelial cell	EC	1.43228	0	0	0	37.7
RPS28	Endothelial cell	PFC	1.43149	0	0	0	56.6
CPNE8	Endothelial cell	ITG	1.43133	0	0	0	70.6
SESTD1	Endothelial cell	ITG	1.42945	0	0	0	57.5
CDH5	Endothelial cell	PFC	1.42938	0	0	0	40.3
TPM1	Endothelial cell	EC	1.42928	0	0	0	57.5
RBMS3	Endothelial cell	V2	1.42803	0	0	0	80.6
RPS23	Endothelial cell	V1	1.42681	0	0	0	56.5
RPL10	Endothelial cell	PFC	1.42641	0	0	0	60.1
AP3S1	Endothelial cell	ITG	1.42553	0	0	0	49.2
TNFRSF6B	Endothelial cell	PFC	1.42514	0	0	0	30.3
KANK3	Endothelial cell	PFC	1.42469	0	0	0	40.3
KCNT2	Endothelial cell	V2	1.42462	0	0	0	21.8
LY6E	Endothelial cell	PFC	1.42365	0	0	0	36.2
LIMS2	Endothelial cell	V2	1.4234	0	0	0	40
LIMS2	Endothelial cell	PFC	1.42308	0	0	0	37.7
TFRC	Endothelial cell	V1	1.42245	0	0	0	60.4
SHANK3	Endothelial cell	EC	1.42153	0	0	0	42.4
IL18R1	Endothelial cell	PFC	1.42078	0	0	0	34.4
RPL10	Endothelial cell	V1	1.42018	0	0	0	65.3
S100A10	Endothelial cell	EC	1.42017	0	0	0	34.9
HSP90AB1	Endothelial cell	ITG	1.41925	0	0	0	60.6
KCNT2	Endothelial cell	PFC	1.41753	0	0	0	24.7
PLPP1	Endothelial cell	PFC	1.41705	0	0	0	61.8
CDH5	Endothelial cell	V1	1.41678	0	0	0	44.2
WWC2	Endothelial cell	PFC	1.41518	0	0	0	56.6
BMP6	Endothelial cell	ITG	1.41412	0	0	0	23.8
RELL1	Endothelial cell	EC	1.41332	0	0	0	50.2
AFDN	Endothelial cell	V2	1.41306	0	0	0	72.4
IRAK3	Microglia	V1	1.41162	0	0	0	58.3
MT1M	Endothelial cell	V2	1.41136	0	0	0	42
HLA-C	Endothelial cell	ITG	1.41121	0	0	0	45.6
NET1	Endothelial cell	V2	1.41116	0	0	0	35.5
RGCC	Endothelial cell	ITG	1.41109	0	0	0	36.8
NR3C2	Endothelial cell	ITG	1.41109	0	0	0	66.4
SH3BP4	Endothelial cell	V2	1.40959	0	0	0	41.5
SLC26A2	Endothelial cell	V2	1.40896	0	0	0	34.2
YES1	Endothelial cell	V1	1.40857	0	0	0	49.2
SEMA6A	Endothelial cell	V1	1.40833	0	0	0	51.9
ANXA2	Endothelial cell	V2	1.40789	0	0	0	41.2
YBX3	Endothelial cell	PFC	1.40711	0	0	0	59.4
ZNF385D	Endothelial cell	PFC	1.40686	0	0	0	32.2
HLA-B	Oligodendrocyte	V2	1.40543	0	0	0	50.5
YBX3	Endothelial cell	V1	1.4045	0	0	0	65.6
TEK	Endothelial cell	EC	1.40415	0	0	0	34.3
CD46	Endothelial cell	V1	1.40318	0	0	0	63.4
SULF2	Endothelial cell	V2	1.40297	0	0	0	37.2
GPCPD1	Endothelial cell	V2	1.40283	0	0	0	61.4
EPHA4	Endothelial cell	V2	1.40184	0	0	0	47.3
APBB2	Oligodendrocyte	PFC	1.40144	1.71e-239	5.72e-235	3.02e-239	37.8
THSD7A	Endothelial cell	V2	1.40116	0	0	0	50.3
GIMAP7	Endothelial cell	V1	1.40044	0	0	0	43.2
CDH5	Endothelial cell	ITG	1.40031	0	0	0	39.1
HMCN1	Endothelial cell	EC	1.39937	0	0	0	22.5
SAMD12	Endothelial cell	EC	1.39937	1.01e-210	3.71e-206	1.75e-210	54.3
EPHA4	Endothelial cell	ITG	1.39907	0	0	0	48
MTUS1	Endothelial cell	ITG	1.39829	0	0	0	76.9
PRICKLE2	Endothelial cell	EC	1.39805	1.3e-255	4.75e-251	2.34e-255	50.6
TM4SF18	Endothelial cell	V2	1.39781	0	0	0	35.9
SMAD6	Endothelial cell	V1	1.39737	0	0	0	41.2
FAT4	Endothelial cell	PFC	1.39689	0	0	0	32.2
SLC19A3	Endothelial cell	PFC	1.39638	0	0	0	37.1
FOSL2	Endothelial cell	ITG	1.39559	0	0	0	46
EPHA4	Endothelial cell	V1	1.39528	0	0	0	49.7
MAGI1	Endothelial cell	ITG	1.39527	0	0	0	64.8
LIMS2	Endothelial cell	ITG	1.39504	0	0	0	38.6
S1PR1	Endothelial cell	V2	1.39471	0	0	0	47.8
RIMKLB	Endothelial cell	V1	1.39451	0	0	0	55.5
RTN1	Endothelial cell	V2	1.39366	0	0	0	42.5
PLPP1	Endothelial cell	V1	1.39339	0	0	0	62.6
LY6E	Endothelial cell	ITG	1.39294	0	0	0	37
YES1	Endothelial cell	V2	1.39249	0	0	0	43.9
PRRG1	Endothelial cell	ITG	1.39217	0	0	0	40.2
SLC26A2	Endothelial cell	ITG	1.39214	0	0	0	32.7
SHROOM4	Oligodendrocyte	V1	1.39214	0	0	0	27.1
SORT1	Oligodendrocyte	ITG	1.39198	1.35749476851341e-318	4.53715476480237e-314	2.59753037038452e-318	75.5
SOX18	Endothelial cell	V1	1.39186	0	0	0	37.8
BST2	Endothelial cell	V1	1.38949	0	0	0	53
PON2	Endothelial cell	EC	1.38911	0	0	0	79
TNS1	Endothelial cell	V2	1.38752	0	0	0	54.4
CADPS2	Neuron	PFC	1.38749	0	0	0	39
PRKCH	Microglia	EC	1.3869	0	0	0	51.7
SPARC	Endothelial cell	PFC	1.38687	0	0	0	38.7
TIE1	Endothelial cell	EC	1.38591	0	0	0	37.5
ARRDC3	Endothelial cell	V2	1.38576	0	0	0	37.2
TPT1	Endothelial cell	V2	1.38524	0	0	0	67.6
SPTBN1	Astrocyte	EC	1.38507	0	0	0	84.5
ZNF385D	Endothelial cell	V1	1.38428	0	0	0	30.9
ZNF385D	Endothelial cell	V2	1.38387	0	0	0	30.6
ANXA2	Endothelial cell	EC	1.3835	0	0	0	39.2
ZNF385B	Endothelial cell	V1	1.38272	0	0	0	25.1
SPTBN1	Endothelial cell	ITG	1.38257	0	0	0	79.9
LIMCH1	Endothelial cell	EC	1.38164	6.13e-236	2.24e-231	1.08e-235	62.7
RBMS2	Endothelial cell	EC	1.37983	0	0	0	53.8
KCNT2	Endothelial cell	EC	1.3792	1.32e-259	4.82e-255	2.38e-259	24.6
SAMD12	Oligodendrocyte	ITG	1.37918	3.18e-132	1.06e-127	5e-132	57.8
NET1	Endothelial cell	PFC	1.37889	0	0	0	31.7
FOSL2	Endothelial cell	PFC	1.37765	0	0	0	42.1
MT1M	Endothelial cell	PFC	1.37734	0	0	0	45.4
AP3S1	Endothelial cell	EC	1.37733	0	0	0	50.4
THSD7A	Endothelial cell	PFC	1.37712	0	0	0	52
LY6E	Endothelial cell	EC	1.37652	0	0	0	35.5
NPIPB5	Endothelial cell	EC	1.3759	0	0	0	47.8
PTPN14	Endothelial cell	ITG	1.37555	0	0	0	46.4
RPLP1	Endothelial cell	V1	1.37532	0	0	0	65.9
RASGRF2	Oligodendrocyte	PFC	1.37504	1.69e-188	5.67e-184	2.86e-188	37.1
OSMR	Endothelial cell	PFC	1.37443	0	0	0	55.3
HSP90AB1	Endothelial cell	PFC	1.37408	0	0	0	62.8
TIMP3	Endothelial cell	EC	1.37261	5.94e-272	2.17e-267	1.09e-271	50.4
RPL3	Endothelial cell	PFC	1.37251	0	0	0	56.6
BMP6	Endothelial cell	V2	1.37053	0	0	0	23.8
CD46	Endothelial cell	V2	1.37042	0	0	0	58.7
IL4R	Microglia	PFC	1.37007	0	0	0	58
UNC13B	Endothelial cell	ITG	1.36928	0	0	0	49.7
RAPGEF2	Endothelial cell	ITG	1.36918	0	0	0	70.5
LMBR1	Endothelial cell	EC	1.3691	0	0	0	60
WWC2	Endothelial cell	V1	1.36764	0	0	0	61.8
CD46	Endothelial cell	PFC	1.36655	0	0	0	59.5
GPR85	Endothelial cell	EC	1.36644	0	0	0	29.7
RTN1	Neuron	PFC	1.36605	0	0	0	45.7
KCTD8	Endothelial cell	V1	1.36451	0	0	0	44.3
FLNB	Endothelial cell	EC	1.36437	0	0	0	39.5
IGFBP7	Endothelial cell	ITG	1.36375	0	0	0	70.4
MYL12B	Endothelial cell	V2	1.36154	0	0	0	42.9
YES1	Endothelial cell	ITG	1.3615	0	0	0	41.8
SLCO3A1	Endothelial cell	V2	1.361	0	0	0	51.3
PTPRK	Endothelial cell	ITG	1.36067	0	0	0	58.4
ESAM	Endothelial cell	PFC	1.35908	0	0	0	38
ADAMTS9-AS2	Endothelial cell	V1	1.35886	0	0	0	59.7
ACTG1	Endothelial cell	EC	1.35778	0	0	0	55.4
CEP112	Endothelial cell	V2	1.35751	0	0	0	60.8
ANXA2	Endothelial cell	PFC	1.35702	0	0	0	38.9
PDXK	Endothelial cell	ITG	1.35643	0	0	0	61.8
MYO1E	Endothelial cell	ITG	1.35625	0	0	0	57.4
HSP90AB1	Endothelial cell	V2	1.35595	0	0	0	64.1
GAPDH	Endothelial cell	PFC	1.35591	0	0	0	67.6
RPS23	Endothelial cell	PFC	1.35528	0	0	0	50.4
SPOCK2	Endothelial cell	EC	1.35406	0	0	0	50.2
BMP6	Endothelial cell	EC	1.35298	0	0	0	23.3
PLCB4	Endothelial cell	V1	1.35227	0	0	0	36.9
FOSL2	Endothelial cell	V2	1.35206	0	0	0	44.3
CPNE8	Endothelial cell	PFC	1.35204	0	0	0	67.7
LRRC32	Endothelial cell	PFC	1.35181	0	0	0	34.9
TNS1	Endothelial cell	EC	1.35141	0	7.19e-304	3.73e-308	55.8
HEG1	Endothelial cell	PFC	1.35139	0	0	0	44
IRAK3	Endothelial cell	PFC	1.34969	0	0	0	63.7
BST2	Endothelial cell	EC	1.34827	6.3e-283	2.31e-278	1.17e-282	41.3
SH3BP4	Endothelial cell	EC	1.34774	0	0	0	36.6
RAPGEF5	Endothelial cell	EC	1.34677	1.07e-241	3.92e-237	1.9e-241	35
RPL10	Endothelial cell	EC	1.34674	3.51690748679175e-319	1.28722330924065e-314	6.73406534625161e-319	65.2
KANK3	Endothelial cell	ITG	1.34622	0	0	0	38.6
ARRDC3	Endothelial cell	EC	1.34537	3.43e-296	1.26e-291	6.44e-296	37.4
B2M	Oligodendrocyte	V2	1.34517	0	0	0	64.4
LRRC32	Endothelial cell	V1	1.3451	0	0	0	37.2
RPL3	Endothelial cell	V1	1.34453	0	0	0	59.2
RPL28	Endothelial cell	V2	1.34428	0	0	0	64.2
LRRC32	Endothelial cell	ITG	1.34372	0	0	0	34.7
SOX18	Endothelial cell	EC	1.34316	0	0	0	32.5
PRRG1	Endothelial cell	V1	1.34295	0	0	0	44.1
CD46	Endothelial cell	EC	1.34258	0	0	0	56.5
ADAMTS9-AS2	Endothelial cell	EC	1.34185	3.69e-134	1.35e-129	5.82e-134	51.4
PRRG1	Endothelial cell	PFC	1.34131	0	0	0	38.2
PTPN14	Endothelial cell	PFC	1.34044	0	0	0	45
DOCK9	Oligodendrocyte	ITG	1.33917	8.51e-208	2.84e-203	1.46e-207	64.2
ESAM	Endothelial cell	EC	1.33852	0	0	0	38
HEG1	Endothelial cell	EC	1.33784	2.2e-283	8.06e-279	4.08e-283	43.8
MAGI1	Endothelial cell	EC	1.3378	1.59e-304	5.82e-300	3.01e-304	62.6
MYO1E	Endothelial cell	PFC	1.33735	0	0	0	55.3
SPTBN1	Endothelial cell	V1	1.33711	0	0	0	85.9
GADD45B	Endothelial cell	PFC	1.33689	0	0	0	39.8
BBS9	Endothelial cell	PFC	1.33595	0	0	0	65.3
LHFPL6	Astrocyte	PFC	1.33329	0	0	0	83.7
MYL6	Endothelial cell	V2	1.33262	0	0	0	48.8
TANC1	Endothelial cell	ITG	1.33219	0	0	0	63.1
SOX18	Endothelial cell	ITG	1.3319	0	0	0	32.6
IRAK3	Endothelial cell	V2	1.3318	0	0	0	63.6
A2M	Microglia	PFC	1.33136	0	0	0	57.6
PCAT19	Endothelial cell	PFC	1.33117	0	0	0	35.8
CEP112	Endothelial cell	EC	1.33113	2.57e-282	9.4e-278	4.75e-282	60.3
UNC13B	Endothelial cell	PFC	1.33019	0	0	0	49
KCTD8	Oligodendrocyte	EC	1.32857	2.56e-187	9.37e-183	4.31e-187	39.9
S1PR1	Endothelial cell	V1	1.32795	0	0	0	48.9
NLK	Endothelial cell	V2	1.32609	0	0	0	61.3
ATP7B	Endothelial cell	V2	1.32502	0	0	0	34.5
SORT1	Endothelial cell	ITG	1.32463	0	0	0	69.7
LIMCH1	Neuron	EC	1.32441	0	0	0	62.1
AFF3	Neuron	V2	1.32423	0	0	0	55.9
RAPGEF4	Neuron	V2	1.32383	0	0	0	52.1
CCDC85A	Neuron	PFC	1.32378	0	0	0	31.3
NLK	Endothelial cell	ITG	1.32346	0	0	0	60.4
UNC13B	Endothelial cell	V2	1.32321	0	0	0	48.5
GADD45B	Endothelial cell	EC	1.32213	6.18e-272	2.26e-267	1.13e-271	37.6
RPS23	Endothelial cell	EC	1.32174	3.88e-259	1.42e-254	7.03e-259	58.3
LDB2	Endothelial cell	EC	1.32075	3.8e-213	1.39e-208	6.55e-213	23.9
SEMA6A	Endothelial cell	ITG	1.32073	0	0	0	44.8
GIMAP7	Endothelial cell	ITG	1.31987	0	0	0	36.7
ITGB1	Endothelial cell	EC	1.31952	0	0	0	58.2
RELL1	Endothelial cell	V2	1.31837	0	0	0	57.3
CRIP2	Endothelial cell	PFC	1.3174	0	0	0	41.5
PRRG1	Endothelial cell	V2	1.31733	0	0	0	39
C2orf83	Endothelial cell	ITG	1.31672	0	0	0	21.3
AGFG1	Endothelial cell	PFC	1.31658	0	0	0	65.6
SLCO3A1	Endothelial cell	EC	1.31446	1.09e-223	3.98e-219	1.89e-223	47.3
RASGRF2	Oligodendrocyte	V2	1.31436	0	0	0	34.9
DAB2IP	Endothelial cell	PFC	1.31418	0	0	0	47.8
SLC26A2	Endothelial cell	V1	1.31235	0	0	0	34.4
TMEM132C	Endothelial cell	EC	1.31134	1.64e-186	6.01e-182	2.76e-186	44.4
TBC1D4	Microglia	EC	1.31038	0	0	0	54.6
SDCBP	Endothelial cell	V2	1.31	0	0	0	54.6
CD46	Endothelial cell	ITG	1.30982	0	0	0	57.6
RHOC	Endothelial cell	V2	1.30921	0	0	0	41.3
NET1	Endothelial cell	V1	1.3077	0	0	0	35.3
RPL3	Endothelial cell	EC	1.30748	3.86e-269	1.41e-264	7.04e-269	59
CFLAR	Endothelial cell	PFC	1.30737	0	0	0	70.9
GAPDH	Endothelial cell	V2	1.3057	0	0	0	70.7
C2orf83	Endothelial cell	V2	1.30549	0	0	0	21.3
RAPGEF4	Neuron	PFC	1.30473	0	0	0	40.6
WWC2	Endothelial cell	V2	1.3045	0	0	0	54.4
PTPRK	Oligodendrocyte	V2	1.30374	0	0	0	38.5
GAPDH	Endothelial cell	EC	1.30339	1.22e-292	4.45e-288	2.27e-292	69
AKAP12	Endothelial cell	V2	1.30314	0	0	0	44.4
SORBS2	Neuron	V2	1.30307	0	0	0	50
ACTB	Endothelial cell	V2	1.30305	0	0	0	75.8
UNC13B	Endothelial cell	V1	1.30279	0	0	0	51.1
SLC26A2	Endothelial cell	PFC	1.30277	0	0	0	31.8
RPL13	Endothelial cell	V1	1.30259	0	0	0	76.3
TANC1	Endothelial cell	V2	1.30236	0	0	0	60.6
ACTN4	Endothelial cell	ITG	1.30165	0	0	0	54
SHROOM4	Oligodendrocyte	V2	1.3016	0	0	0	23.9
SLCO3A1	Endothelial cell	V1	1.30034	0	0	0	52.3
PTMA	Oligodendrocyte	EC	1.30001	2.39e-240	8.76e-236	4.24e-240	68
THSD7A	Endothelial cell	V1	1.29992	0	0	0	52
IRAK3	Endothelial cell	ITG	1.2994	0	0	0	64
IGF1R	Endothelial cell	V1	1.29931	0	0	0	78.1
TPT1	Endothelial cell	PFC	1.29898	0	0	0	63.3
TM4SF18	Endothelial cell	EC	1.29866	0	0	0	30.2
AKAP12	Endothelial cell	ITG	1.29841	0	0	0	51.6
HMCN1	Endothelial cell	PFC	1.29808	0	0	0	21.1
YES1	Endothelial cell	PFC	1.29781	0	0	0	41.7
HIPK3	Endothelial cell	V2	1.29771	0	0	0	65.5
GALNT17	Neuron	V1	1.29725	2.04e-255	6.83e-251	3.68e-255	29.9
CDH5	Endothelial cell	EC	1.29569	0	0	0	36
KANK3	Endothelial cell	V1	1.29359	0	0	0	42
ANXA2	Endothelial cell	ITG	1.29286	0	0	0	36.7
ATP1A1	Endothelial cell	PFC	1.29263	0	0	0	43.9
PDXK	Endothelial cell	V1	1.2925	0	0	0	64.9
MYRIP	Neuron	V2	1.29211	0	0	0	53.8
WWC2	Endothelial cell	ITG	1.29206	0	0	0	57.3
RBMS1	Microglia	PFC	1.29104	0	0	0	54.2
HIPK3	Endothelial cell	EC	1.29079	0	0	0	65.4
SORT1	Endothelial cell	V2	1.28939	0	0	0	69.8
EEF1A1	Endothelial cell	ITG	1.28873	0	0	0	54.3
CALM1	Endothelial cell	V2	1.28845	0	0	0	70.5
SORT1	Endothelial cell	PFC	1.28824	0	0	0	69.3
TSHZ2	Neuron	EC	1.28728	9.63e-75	3.52e-70	1.38e-74	27
ETS2	Microglia	EC	1.28699	0	0	0	47.6
MYL12B	Endothelial cell	PFC	1.28652	0	0	0	39.3
MYO1E	Endothelial cell	V2	1.28646	0	0	0	53.7
CNOT6L	Oligodendrocyte	PFC	1.28606	1.8e-218	6.04e-214	3.13e-218	52
FGD5	Endothelial cell	ITG	1.28598	0	0	0	34.2
DLL4	Endothelial cell	V1	1.28589	0	0	0	36
LIMS2	Endothelial cell	V1	1.2856	0	0	0	38.2
SLC39A8	Endothelial cell	V1	1.28532	0	0	0	41.2
THSD7A	Neuron	V2	1.284	7.7e-276	2.57e-271	1.42e-275	56.8
MYO1E	Endothelial cell	EC	1.28391	2.51e-174	9.2e-170	4.17e-174	56.3
RPL28	Oligodendrocyte	V1	1.28389	0	0	0	56.7
PON2	Endothelial cell	PFC	1.28337	0	0	0	77.4
PKP4	Neuron	EC	1.28318	2.6e-185	9.5e-181	4.36e-185	42.1
MAGI1	Endothelial cell	PFC	1.2831	0	0	0	59.6
MT1M	Endothelial cell	EC	1.28215	4.29e-233	1.57e-228	7.54e-233	48.4
S1PR1	Endothelial cell	ITG	1.282	0	0	0	43.2
SLC39A8	Endothelial cell	V2	1.28198	0	0	0	38.2
MT1E	Endothelial cell	ITG	1.28089	0	0	0	45.5
SOX18	Endothelial cell	PFC	1.28071	0	0	0	30
VEGFC	Endothelial cell	V1	1.28004	0	0	0	27.7
RAMP2	Endothelial cell	V2	1.27983	0	0	0	31.4
RASGRF2	Oligodendrocyte	V1	1.27956	0	0	0	34.9
SELENOW	Endothelial cell	PFC	1.27939	0	0	0	55.5
ACTG1	Endothelial cell	V2	1.27929	0	0	0	55.7
SPTBN1	Endothelial cell	V2	1.27921	0	0	0	81.5
BMPR2	Endothelial cell	EC	1.27876	0	0	0	70.5
SMAD9	Endothelial cell	PFC	1.27713	0	0	0	37.5
NR3C2	Endothelial cell	PFC	1.27638	0	0	0	64.3
TIMP3	Endothelial cell	V2	1.27609	0	0	0	54.2
LEPR	Endothelial cell	V1	1.27538	0	0	0	52.5
HES1	Endothelial cell	V2	1.27488	0	0	0	29.3
RPL41	Endothelial cell	V1	1.27462	0	0	0	54.7
IQGAP1	Endothelial cell	V1	1.27362	0	0	0	64.3
AC019197.1	Endothelial cell	EC	1.27298	5.51e-172	2.02e-167	9.12e-172	15.6
CHSY1	Endothelial cell	V2	1.27288	0	0	0	59.7
RAC1	Endothelial cell	PFC	1.27285	0	0	0	61
IQGAP1	Endothelial cell	V2	1.27199	0	0	0	59.6
ATP1A1	Endothelial cell	EC	1.27062	1.47e-260	5.37e-256	2.66e-260	42.5
ITGA2	Endothelial cell	V1	1.27025	0	0	0	32.4
CLEC14A	Endothelial cell	V2	1.27019	0	0	0	33.1
RBMS1	Microglia	EC	1.2692	0	0	0	48.8
CPD	Endothelial cell	EC	1.26919	2.98e-304	1.09e-299	5.64e-304	48.3
LIMCH1	Endothelial cell	ITG	1.26888	0	0	0	67.4
RAC1	Endothelial cell	V2	1.26856	0	0	0	59.9
LIMS2	Endothelial cell	EC	1.26841	0	0	0	35.4
MYO1E	Endothelial cell	V1	1.26822	0	0	0	60.8
KANK3	Endothelial cell	V2	1.26795	0	0	0	37.8
SLC39A8	Endothelial cell	ITG	1.2669	0	0	0	36.7
TM4SF18	Endothelial cell	V1	1.26654	0	0	0	36.2
YES1	Endothelial cell	EC	1.26633	0	0	0	40.3
ZNF385B	Neuron	V1	1.26509	1.12e-220	3.74e-216	1.95e-220	22.3
SPTBN1	Endothelial cell	PFC	1.26417	0	0	0	80.8
EPHA4	Neuron	EC	1.26333	2.58e-173	9.44e-169	4.28e-173	31.5
APBB2	Oligodendrocyte	V1	1.26274	0	0	0	35.3
IQGAP1	Endothelial cell	ITG	1.26266	0	0	0	60.7
RPL13	Endothelial cell	PFC	1.26255	0	0	0	64.9
MTUS1	Endothelial cell	EC	1.26233	0	0	0	74
CHSY1	Endothelial cell	PFC	1.2623	0	0	0	63.9
GNAI2	Endothelial cell	V2	1.26143	0	0	0	60.2
TUBA1B	Endothelial cell	V2	1.2612	0	0	0	55.9
NET1	Endothelial cell	ITG	1.2612	0	0	0	31.1
CLEC14A	Endothelial cell	EC	1.26109	0	0	0	30.2
MAGI1	Neuron	EC	1.26092	0	0	0	65.9
CPD	Endothelial cell	PFC	1.26073	0	0	0	48.5
ADIPOR2	Oligodendrocyte	ITG	1.26006	2.05e-164	6.86e-160	3.36e-164	60.4
TIMP3	Endothelial cell	ITG	1.25984	0	0	0	50.3
RUNDC3B	Neuron	PFC	1.25905	0	0	0	32.7
MT1E	Endothelial cell	EC	1.25785	3.67e-255	1.34e-250	6.6e-255	53.1
UNC13B	Endothelial cell	EC	1.25749	1e-284	3.67e-280	1.86e-284	45.3
SMAD9	Endothelial cell	ITG	1.25745	0	0	0	36.7
CD34	Endothelial cell	EC	1.25722	0	0	0	29.4
NLK	Endothelial cell	PFC	1.25683	0	0	0	59.8
MAGI1	Endothelial cell	V2	1.25513	0	0	0	62.1
BMP6	Endothelial cell	V1	1.25499	0	0	0	25.1
ADAMTS9-AS2	Astrocyte	EC	1.2545	0	0	0	52.9
FGD5	Endothelial cell	V1	1.25404	0	0	0	36.7
HIPK3	Endothelial cell	PFC	1.25384	0	0	0	65.4
PTPN14	Endothelial cell	EC	1.25327	2.13e-271	7.8e-267	3.9e-271	43.2
RNASE1	Endothelial cell	V1	1.25325	0	0	0	38.6
ANXA2	Endothelial cell	V1	1.25262	0	0	0	41.8
NEDD4	Endothelial cell	EC	1.25242	2.95e-266	1.08e-261	5.38e-266	43.3
SEMA6A	Oligodendrocyte	ITG	1.25238	4.33e-179	1.45e-174	7.23e-179	48.2
ACTN4	Endothelial cell	V2	1.25228	0	0	0	56.4
DOCK6	Endothelial cell	V1	1.25197	0	0	0	46.2
PDXK	Endothelial cell	EC	1.25162	0	0	0	60.7
HIPK3	Endothelial cell	ITG	1.25148	0	0	0	64.4
TANC1	Endothelial cell	V1	1.24863	0	0	0	62.9
TCF4	Endothelial cell	V1	1.24802	0	0	0	90.6
PDXK	Endothelial cell	V2	1.24726	0	0	0	59.5
ZBTB38	Endothelial cell	V2	1.24687	0	0	0	57.2
APP	Neuron	EC	1.24679	0	0	0	55.9
AGFG1	Endothelial cell	EC	1.24644	5.89e-291	2.15e-286	1.1e-290	61.1
CALCRL	Endothelial cell	PFC	1.2457	0	0	0	24.6
C2orf83	Endothelial cell	EC	1.24524	8.95930273190542e-314	0	1.70779795284777e-313	17.9
OSBPL10	Endothelial cell	V1	1.24409	0	0	0	31.8
CCDC85A	Neuron	EC	1.2432	1.67e-184	6.1e-180	2.8e-184	33
VEGFC	Endothelial cell	ITG	1.24308	0	0	0	22.5
KCNT2	Endothelial cell	V1	1.24222	0	0	0	18.9
MYL12B	Endothelial cell	EC	1.24136	1.51e-302	5.51e-298	2.84e-302	39.4
PDE10A	Neuron	V2	1.24125	3.3e-308	1.1e-303	6.26e-308	45.2
TCF4	Endothelial cell	ITG	1.24119	0	0	0	87
RBMS1	Microglia	V1	1.24057	0	0	0	56.4
GALNT17	Neuron	ITG	1.24045	5.73e-229	1.92e-224	1e-228	25.6
CALM1	Endothelial cell	EC	1.23985	1.24049137570911e-310	4.54e-306	2.3598236475183e-310	68
RTN1	Endothelial cell	PFC	1.23981	0	0	0	41.1
SPARC	Endothelial cell	EC	1.23977	1.05e-289	3.86e-285	1.97e-289	45
TPT1	Endothelial cell	EC	1.23975	5.35e-265	1.96e-260	9.73e-265	69
RAMP2	Endothelial cell	V1	1.23967	0	0	0	35.3
NEDD4	Endothelial cell	ITG	1.23915	0	0	0	46.2
FOSL2	Endothelial cell	V1	1.23862	0	0	0	49.8
CEP112	Endothelial cell	PFC	1.23813	0	0	0	59.7
RPLP1	Endothelial cell	PFC	1.23799	0	0	0	56.5
YBX3	Endothelial cell	ITG	1.23643	0	0	0	58.5
XAF1	Endothelial cell	V1	1.23601	0	0	0	67.8
C2orf83	Endothelial cell	V1	1.23581	0	0	0	21.7
ITGB1	Endothelial cell	V2	1.2358	0	0	0	58.3
TMEM132C	Endothelial cell	ITG	1.23561	0	0	0	46.8
GAPDH	Endothelial cell	ITG	1.23503	0	0	0	62.6
RPLP1	Endothelial cell	EC	1.23354	1.5e-246	5.5e-242	2.68e-246	67.9
CEP112	Endothelial cell	V1	1.23255	0	0	0	64.3
BST2	Endothelial cell	PFC	1.23181	0	0	0	39.5
RHOC	Endothelial cell	EC	1.23173	0	0	0	37.4
ARRDC3	Endothelial cell	PFC	1.23144	0	0	0	35.8
PLPP1	Endothelial cell	ITG	1.23052	0	0	0	60.1
NEDD4	Endothelial cell	V1	1.23048	0	0	0	49.2
SDCBP	Endothelial cell	V1	1.23043	0	0	0	59.7
HIPK3	Endothelial cell	V1	1.23015	0	0	0	68.9
SESTD1	Endothelial cell	PFC	1.22969	0	0	0	56.4
FGD5	Endothelial cell	PFC	1.22947	0	0	0	32.6
OSBPL10	Endothelial cell	ITG	1.22847	0	0	0	27.3
RBM17	Endothelial cell	V1	1.22831	0	0	0	55.3
CALM1	Endothelial cell	ITG	1.22789	0	0	0	63.5
AC018816.1	Endothelial cell	V1	1.22756	0	0	0	35.7
ITGA2	Endothelial cell	ITG	1.22738	0	0	0	28.3
RPL41	Endothelial cell	EC	1.22662	3.08e-247	1.13e-242	5.5e-247	59
DAB2IP	Endothelial cell	EC	1.2258	7.8e-283	2.85e-278	1.44e-282	40.7
XAF1	Endothelial cell	V2	1.22478	0	0	0	60.3
BST2	Endothelial cell	ITG	1.22443	0	0	0	41.2
ST6GALNAC3	Microglia	ITG	1.22404	0	0	0	77.7
SLC19A3	Endothelial cell	EC	1.22336	0	0	0	32.2
LHFPL6	Astrocyte	ITG	1.22319	0	0	0	74.8
ATP7B	Endothelial cell	EC	1.22283	0	0	0	33.2
RASGRF2	Oligodendrocyte	EC	1.22222	5.68e-288	2.08e-283	1.06e-287	35.8
IGFBP7	Endothelial cell	V1	1.22176	0	0	0	78.4
DOCK6	Endothelial cell	ITG	1.22059	0	0	0	41.9
HYAL2	Endothelial cell	PFC	1.22036	0	0	0	32.3
RBMS3	Endothelial cell	ITG	1.21983	0	0	0	81.1
RHOC	Endothelial cell	V1	1.21919	0	0	0	41.9
ARL15	Microglia	PFC	1.21918	0	0	0	71.4
RPL13	Oligodendrocyte	V1	1.21854	0	0	0	59.2
RPL10	Endothelial cell	ITG	1.21838	0	0	0	54.1
CALM1	Endothelial cell	PFC	1.21799	0	0	0	69
RPL41	Endothelial cell	PFC	1.21723	0	0	0	52.7
MYL6	Endothelial cell	EC	1.21644	3.21e-308	1.17e-303	6.09e-308	45.9
FGD5	Endothelial cell	V2	1.21594	0	0	0	33.2
PON2	Astrocyte	EC	1.2159	0	0	0	78.7
S1PR1	Endothelial cell	PFC	1.21549	0	0	0	39.6
TANC1	Endothelial cell	EC	1.21544	3.21e-237	1.17e-232	5.67e-237	58.3
NLK	Endothelial cell	V1	1.21438	0	0	0	61.6
CNOT8	Endothelial cell	V2	1.21426	0	0	0	41.5
ZBTB38	Endothelial cell	ITG	1.21391	0	0	0	56.5
IL4R	Microglia	EC	1.2134	0	0	0	45.5
ACVR1	Endothelial cell	V2	1.21322	0	0	0	47.1
IQGAP1	Endothelial cell	PFC	1.21252	0	0	0	59.4
PTPN14	Endothelial cell	V1	1.21216	0	0	0	46.9
CFLAR	Endothelial cell	V2	1.21184	0	0	0	68.6
RBMS1	Endothelial cell	EC	1.21071	2.31e-169	8.45e-165	3.81e-169	57.1
PKP4	Oligodendrocyte	V1	1.21055	8.57358181428518e-311	2.86e-306	1.6313434184833e-310	40.4
IL18R1	Endothelial cell	ITG	1.2103	0	0	0	27.9
GRASP	Endothelial cell	PFC	1.20783	0	0	0	32.1
ATP1A1	Endothelial cell	V2	1.2077	0	0	0	41.1
HLA-A	Oligodendrocyte	V1	1.20732	0	0	0	44.5
SPOCK3	Endothelial cell	PFC	1.20622	0	0	0	28.4
SEMA6A	Endothelial cell	V2	1.20545	0	0	0	45.5
RBMS1	Microglia	V2	1.2046	0	0	0	54
CHSY1	Endothelial cell	EC	1.20385	2.57e-201	9.4e-197	4.38e-201	59.6
KANK3	Endothelial cell	EC	1.20342	0	0	0	33.7
HYAL2	Endothelial cell	V2	1.20309	0	0	0	30.7
DLL4	Endothelial cell	V2	1.203	0	0	0	30.2
NEDD4	Endothelial cell	V2	1.20192	0	0	0	45.6
IL18R1	Endothelial cell	V1	1.20141	0	0	0	31.6
SESTD1	Endothelial cell	EC	1.20109	6.99e-266	2.56e-261	1.27e-265	53.4
AC018816.1	Endothelial cell	ITG	1.20063	0	0	0	32.9
RPL3	Endothelial cell	ITG	1.20058	0	0	0	50.1
SEMA6A	Endothelial cell	PFC	1.20051	0	0	0	41.4
CFLAR	Endothelial cell	V1	1.20028	0	0	0	71.9
BMPR2	Endothelial cell	V2	1.19962	0	0	0	76.1
ZBTB38	Endothelial cell	PFC	1.19918	0	0	0	55.1
CNOT8	Endothelial cell	PFC	1.19824	0	0	0	40.9
EPHA3	Endothelial cell	EC	1.19614	2.47e-280	9.05e-276	4.57e-280	24.4
CCSER1	Endothelial cell	PFC	1.19574	7.5e-262	2.51e-257	1.36e-261	33.8
ZBTB38	Endothelial cell	V1	1.19474	0	0	0	61.1
HES1	Endothelial cell	PFC	1.19353	0	0	0	28.7
SELENOW	Endothelial cell	EC	1.19324	3.56e-278	1.3e-273	6.56e-278	55.4
RELL1	Endothelial cell	PFC	1.19313	0	0	0	50.3
NR3C2	Endothelial cell	V1	1.19266	0	0	0	67.1
GNAI2	Endothelial cell	V1	1.19242	0	0	0	61.6
LIMCH1	Endothelial cell	V2	1.19228	0	0	0	68
REEP3	Endothelial cell	V1	1.19202	0	0	0	53.6
CLEC14A	Endothelial cell	V1	1.19052	0	0	0	34.6
DACH1	Endothelial cell	V2	1.18795	0	0	0	36.4
IL18R1	Endothelial cell	V2	1.18735	0	0	0	28.1
PRRG1	Endothelial cell	EC	1.18697	4.32e-211	1.58e-206	7.45e-211	34.9
C2orf83	Endothelial cell	PFC	1.1861	0	0	0	17.7
A2M	Microglia	V1	1.18578	0	0	0	64.7
RPS23	Endothelial cell	ITG	1.18476	0	0	0	45.2
NR3C2	Endothelial cell	EC	1.18461	1.88e-211	6.87e-207	3.23e-211	60.4
HYAL2	Endothelial cell	V1	1.1843	0	0	0	32.6
TPT1	Endothelial cell	V1	1.18409	0	0	0	70
RBM17	Endothelial cell	V2	1.18386	0	0	0	51
SELENOW	Endothelial cell	V2	1.18355	0	0	0	53.1
DLL4	Endothelial cell	ITG	1.18134	0	0	0	29.4
SELENOW	Endothelial cell	V1	1.18106	0	0	0	54.5
MAGI1	Endothelial cell	V1	1.18016	0	0	0	67.8
RAC1	Endothelial cell	V1	1.17906	0	0	0	60.5
TUBA1B	Endothelial cell	EC	1.17705	2.27e-190	8.31e-186	3.84e-190	56.1
SDCBP	Endothelial cell	PFC	1.17643	0	0	0	49.7
XAF1	Endothelial cell	ITG	1.17512	0	0	0	58.7
ADAMTS1	Endothelial cell	PFC	1.17504	0	0	0	21.1
DAB2IP	Endothelial cell	ITG	1.17473	0	0	0	49.5
ADAMTS1	Endothelial cell	EC	1.17469	7.37e-248	2.7e-243	1.32e-247	21.2
SDCBP	Endothelial cell	ITG	1.17373	0	0	0	50.6
KIAA1549	Endothelial cell	ITG	1.17311	0	0	0	31.3
PTMA	Oligodendrocyte	PFC	1.17296	1.32e-163	4.41e-159	2.15e-163	59.2
NLK	Endothelial cell	EC	1.17235	1.36e-199	4.99e-195	2.32e-199	57.5
SLC26A2	Endothelial cell	EC	1.17234	3.49e-282	1.28e-277	6.45e-282	32
CLEC14A	Endothelial cell	PFC	1.1718	0	0	0	31.2
FAT4	Endothelial cell	EC	1.17148	1.55e-246	5.67e-242	2.76e-246	27.4
SPTBN1	Astrocyte	ITG	1.1713	0	0	0	84.6
RPL28	Endothelial cell	V1	1.17094	0	0	0	66
TM4SF18	Endothelial cell	ITG	1.17087	0	0	0	29.8
MCTP1	Neuron	V2	1.16927	4.13e-230	1.38e-225	7.24e-230	43.7
DSTN	Endothelial cell	V2	1.16785	0	0	0	40.6
ZNF385B	Endothelial cell	PFC	1.16719	0	0	0	25.4
TM4SF18	Endothelial cell	PFC	1.16718	0	0	0	28.2
ACVR1	Endothelial cell	ITG	1.16709	0	0	0	45.7
ITGA2	Endothelial cell	V2	1.16705	0	0	0	28.8
PTPN14	Endothelial cell	V2	1.16701	0	0	0	42.6
ADAMTS1	Endothelial cell	V1	1.16628	0	0	0	22.3
PTPRK	Endothelial cell	EC	1.16576	4.49e-161	1.64e-156	7.33e-161	58.7
KIAA1549	Endothelial cell	V1	1.16484	0	0	0	36
BMPR2	Endothelial cell	PFC	1.16419	0	0	0	70.5
NEDD4	Endothelial cell	PFC	1.16409	0	0	0	42.4
ADAMTS1	Endothelial cell	ITG	1.16367	0	0	0	20.9
ARL15	Microglia	V2	1.16282	0	0	0	75.4
DOCK6	Endothelial cell	V2	1.16226	0	0	0	41.4
ACVR1	Endothelial cell	V1	1.16072	0	0	0	48.2
HYAL2	Endothelial cell	EC	1.16044	0	0	0	28.5
KIAA1549	Endothelial cell	V2	1.15949	0	0	0	32.6
PAM	Neuron	PFC	1.15865	0	0	0	49.4
TUBA1B	Endothelial cell	V1	1.15854	0	0	0	55.5
APP	Oligodendrocyte	PFC	1.1585	6.19e-179	2.07e-174	1.03e-178	48.7
RBMS1	Oligodendrocyte	V2	1.15781	4.62e-234	1.54e-229	8.13e-234	48.5
ARL15	Microglia	V1	1.15754	0	0	0	74.6
FOXC1	Endothelial cell	V2	1.15751	0	0	0	32.4
MYL12B	Endothelial cell	V1	1.15678	0	0	0	41.8
OSMR	Endothelial cell	V1	1.15583	0	0	0	58.8
KIAA1549	Endothelial cell	PFC	1.15564	0	0	0	31.1
DACH1	Endothelial cell	EC	1.15374	2.1e-147	7.69e-143	3.38e-147	30.7
CNOT8	Endothelial cell	ITG	1.15318	0	0	0	40.1
LHFPL6	Endothelial cell	V1	1.15302	0	0	0	74.1
CHSY1	Endothelial cell	ITG	1.15267	0	0	0	62.1
BHLHE40	Endothelial cell	EC	1.15233	2.65e-255	9.69e-251	4.76e-255	37.4
GALNT17	Endothelial cell	EC	1.1513	3.68e-208	1.35e-203	6.32e-208	24.6
RPL13	Endothelial cell	EC	1.15128	5.16e-235	1.89e-230	9.09e-235	72.5
KCNT2	Neuron	ITG	1.15107	7.76e-208	2.59e-203	1.33e-207	23.6
CADPS2	Neuron	EC	1.14929	1.1e-265	4.03e-261	2.01e-265	39.5
PALM2-AKAP2	Neuron	EC	1.14852	2.19e-131	8.02e-127	3.44e-131	30.6
RPL13	Endothelial cell	ITG	1.14814	0	0	0	65.5
IL4R	Microglia	V1	1.14771	0	0	0	54.7
ITGB1	Endothelial cell	V1	1.14674	0	0	0	64.5
RBM17	Endothelial cell	ITG	1.14627	0	0	0	50.8
CFLAR	Endothelial cell	ITG	1.14606	0	0	0	67.8
RBMS3	Endothelial cell	PFC	1.14461	0	0	0	80.2
TCF4	Endothelial cell	EC	1.14416	1.09e-283	3.99e-279	2.02e-283	84.4
SEMA6A	Oligodendrocyte	EC	1.144	1.06e-248	3.89e-244	1.9e-248	50.5
RHOC	Endothelial cell	ITG	1.14391	0	0	0	36.2
SORT1	Endothelial cell	EC	1.14328	8.18e-262	2.99e-257	1.48e-261	68.2
RPL28	Endothelial cell	EC	1.14269	9.22e-207	3.37e-202	1.58e-206	62.2
RTN1	Neuron	V2	1.14253	1.5e-274	5.01e-270	2.76e-274	46.8
EPHA3	Endothelial cell	PFC	1.14235	0	0	0	24
SPTBN1	Endothelial cell	EC	1.14222	1.95e-221	7.13e-217	3.39e-221	75.4
LEPR	Endothelial cell	V2	1.1422	0	0	0	51.2
PTPRK	Endothelial cell	PFC	1.14118	0	0	0	54.3
LEPR	Endothelial cell	ITG	1.13844	0	0	0	48.9
IQGAP1	Endothelial cell	EC	1.13842	2.29e-241	8.37e-237	4.06e-241	58.7
MT1M	Endothelial cell	ITG	1.1384	0	0	0	34.9
LHFPL6	Astrocyte	V1	1.13829	0	0	0	77.7
RELL1	Endothelial cell	ITG	1.13797	0	0	0	52.6
THSD7A	Astrocyte	EC	1.13723	0	0	0	68.7
TMOD3	Endothelial cell	PFC	1.13716	0	0	0	54.9
EPHA4	Endothelial cell	PFC	1.13681	0	0	0	41.5
DACH1	Endothelial cell	PFC	1.13591	9.35e-270	3.13e-265	1.71e-269	29.6
ATP1A1	Endothelial cell	V1	1.13514	0	0	0	44.5
ACTN4	Endothelial cell	EC	1.13488	8.6e-251	3.15e-246	1.54e-250	49.7
SPOCK3	Neuron	ITG	1.13338	1.95e-172	6.5e-168	3.22e-172	24.7
GRASP	Endothelial cell	ITG	1.13307	0	0	0	30.7
ACVR1	Endothelial cell	EC	1.13275	9.52e-203	3.49e-198	1.63e-202	41.3
TCF4	Endothelial cell	V2	1.13259	0	0	0	86.7
ZBTB38	Endothelial cell	EC	1.13255	9.59e-252	3.51e-247	1.72e-251	54.1
RBMS3	Endothelial cell	EC	1.13116	6.89e-109	2.52e-104	1.05e-108	79.2
APP	Neuron	PFC	1.13106	0	0	0	47.8
XAF1	Endothelial cell	PFC	1.13105	0	0	0	52.2
SMAD7	Endothelial cell	PFC	1.13072	0	0	0	33.1
OSBPL10	Endothelial cell	V2	1.13025	0	0	0	26.8
RPL28	Oligodendrocyte	V2	1.12877	0	0	0	55.8
DOCK6	Endothelial cell	EC	1.12864	1.13e-273	4.12e-269	2.07e-273	39.3
RBMS1	Endothelial cell	PFC	1.12787	0	0	0	54.2
IL4R	Microglia	ITG	1.12739	0	0	0	50.4
VEGFC	Endothelial cell	V2	1.12666	0	0	0	21.3
SMAD7	Endothelial cell	ITG	1.126	0	0	0	35.6
SMAD7	Endothelial cell	EC	1.1257	3.39e-245	1.24e-240	6.03e-245	35.9
RNF144B	Microglia	PFC	1.12545	0	0	0	45.8
DOCK6	Endothelial cell	PFC	1.12443	0	0	0	39.9
CNOT8	Endothelial cell	V1	1.12423	0	0	0	42.7
RAMP2	Endothelial cell	EC	1.12204	0	0	0	25.8
ACTB	Endothelial cell	PFC	1.12165	0	0	0	65.4
RBMS1	Oligodendrocyte	V1	1.11973	5.17e-245	1.73e-240	9.2e-245	44.2
LIMCH1	Endothelial cell	V1	1.11959	0	0	0	71.8
IQGAP1	Oligodendrocyte	PFC	1.11869	1.13e-210	3.78e-206	1.94e-210	61
CLEC14A	Endothelial cell	ITG	1.11857	0	0	0	28.4
ACTB	Endothelial cell	ITG	1.11828	0	0	0	68.1
BHLHE40	Endothelial cell	ITG	1.11781	0	0	0	39.9
RBMS1	Endothelial cell	ITG	1.11772	0	0	0	54.2
SMAD9	Endothelial cell	V2	1.11706	0	0	0	38.2
TIMP3	Endothelial cell	V1	1.11687	0	0	0	56.4
ITGA2	Endothelial cell	EC	1.11674	2.32e-257	8.5e-253	4.19e-257	28.4
MYL6	Endothelial cell	V1	1.11608	0	0	0	47.6
MYL6	Endothelial cell	PFC	1.11481	0	0	0	44.5
ITGA2	Endothelial cell	PFC	1.11386	0	0	0	25.5
A2M	Microglia	V2	1.11356	0	0	0	62.7
CALM1	Endothelial cell	V1	1.1127	0	0	0	72.9
DAB2IP	Endothelial cell	V2	1.11268	0	0	0	45.4
IL18R1	Endothelial cell	EC	1.11255	0	0	0	26.7
CDK17	Endothelial cell	V2	1.11213	0	0	0	55.6
ZNF385B	Endothelial cell	EC	1.11206	1.54e-265	5.64e-261	2.81e-265	27.2
IGFBP7	Astrocyte	ITG	1.11169	0	0	0	64
RELL1	Endothelial cell	V1	1.11166	0	0	0	59
FOXC1	Endothelial cell	EC	1.1114	0	0	0	30.2
EPHA4	Endothelial cell	EC	1.11129	4.5e-227	1.65e-222	7.85e-227	39
ZNF385D	Endothelial cell	EC	1.1105	2.65e-167	9.71e-163	4.36e-167	25.6
APP	Neuron	V2	1.10924	2.13e-187	7.11e-183	3.59e-187	55
RBMS1	Endothelial cell	V1	1.10893	0	0	0	56.7
TMOD3	Endothelial cell	V1	1.10868	0	0	0	58.8
RBMS1	Oligodendrocyte	PFC	1.10833	8.24e-86	2.76e-81	1.21e-85	44.4
REEP3	Endothelial cell	ITG	1.10814	0	0	0	48.8
GRASP	Endothelial cell	V2	1.1074	0	0	0	31.2
TMOD3	Endothelial cell	V2	1.10728	0	0	0	53.5
ATP1A1	Endothelial cell	ITG	1.10653	0	0	0	36.7
GNAI2	Endothelial cell	EC	1.10542	1.6e-249	5.87e-245	2.87e-249	58.8
RNASE1	Endothelial cell	ITG	1.10442	0	0	0	30.8
FOXC1	Endothelial cell	ITG	1.10354	0	0	0	29.9
MT1E	Endothelial cell	V1	1.10216	0	0	0	53.3
ACTN4	Endothelial cell	V1	1.10183	0	0	0	57.8
DLL4	Endothelial cell	EC	1.10169	0	0	0	27.4
CDK17	Endothelial cell	ITG	1.10165	0	0	0	55
FGD5	Endothelial cell	EC	1.10149	0	0	0	29.7
RPLP1	Endothelial cell	ITG	1.10048	0	0	0	53.4
RNASE1	Endothelial cell	EC	1.10005	2.79e-251	1.02e-246	5e-251	30.9
LIMCH1	Astrocyte	ITG	1.09993	0	0	0	77.5
OSBPL10	Endothelial cell	EC	1.09958	4.77e-307	1.75e-302	9.05e-307	27.4
BHLHE40	Endothelial cell	V1	1.09898	0	0	0	45
SDCBP	Endothelial cell	EC	1.09804	4.74e-185	1.73e-180	7.96e-185	47.6
LEPR	Endothelial cell	PFC	1.09753	0	0	0	45
IRAK3	Endothelial cell	EC	1.09652	1.08e-180	3.96e-176	1.81e-180	63.8
NET1	Endothelial cell	EC	1.09509	6.22e-278	2.27e-273	1.15e-277	27
ACTG1	Endothelial cell	ITG	1.09489	0	0	0	48.6
SLC39A8	Endothelial cell	PFC	1.09486	0	0	0	31
PTPRG	Neuron	EC	1.09467	5.54e-266	2.03e-261	1.01e-265	62.8
CDK17	Endothelial cell	V1	1.09417	0	0	0	60.1
ITGB1	Endothelial cell	ITG	1.09396	0	0	0	55.3
AC018816.1	Endothelial cell	V2	1.09377	0	0	0	30.7
ADAMTS1	Endothelial cell	V2	1.09311	0	0	0	18.6
IQGAP1	Oligodendrocyte	V2	1.09298	0	0	0	57.6
ST6GALNAC3	Microglia	V2	1.09203	0	0	0	75
GPCPD1	Endothelial cell	EC	1.0916	1.55e-172	5.69e-168	2.57e-172	55.4
CEMIP2	Oligodendrocyte	V2	1.09147	4.63e-239	1.55e-234	8.21e-239	37.1
RHOC	Endothelial cell	PFC	1.09007	0	0	0	33.7
REEP3	Endothelial cell	V2	1.09	0	0	0	48.3
SPTBN1	Astrocyte	PFC	1.08932	0	0	0	90.3
CFLAR	Endothelial cell	EC	1.08907	1.16e-256	4.26e-252	2.1e-256	66.9
DSTN	Endothelial cell	PFC	1.0886	0	0	0	37.4
GNAI2	Endothelial cell	ITG	1.08672	0	0	0	55.2
ETS2	Microglia	PFC	1.08631	0	0	0	47.3
CCSER1	Endothelial cell	EC	1.08594	6.05e-153	2.22e-148	9.78e-153	38
BBS9	Endothelial cell	EC	1.08574	3.39e-208	1.24e-203	5.83e-208	61.4
DSTN	Endothelial cell	V1	1.08531	0	0	0	43.2
TMOD3	Endothelial cell	EC	1.0849	1.13e-212	4.13e-208	1.95e-212	53.2
RBM17	Endothelial cell	EC	1.08447	5.56e-244	2.03e-239	9.88e-244	47.3
KIAA1549	Endothelial cell	EC	1.08386	9.11e-272	3.33e-267	1.67e-271	30.4
GPCPD1	Endothelial cell	PFC	1.08323	0	0	0	54.1
IQGAP1	Oligodendrocyte	V1	1.08276	0	0	0	56.8
PRRG1	Oligodendrocyte	EC	1.08266	1.42e-214	5.18e-210	2.44e-214	39.6
XAF1	Endothelial cell	EC	1.08233	3.17e-200	1.16e-195	5.41e-200	50.7
TMOD3	Endothelial cell	ITG	1.08184	0	0	0	53.7
HYAL2	Endothelial cell	ITG	1.08166	0	0	0	26.4
RPL13	Microglia	EC	1.08148	0	0	0	58
RAMP2	Endothelial cell	ITG	1.08129	0	0	0	27.1
DACH1	Endothelial cell	V1	1.08044	0	0	0	38
RPL28	Endothelial cell	ITG	1.07996	0	0	0	54
RAC1	Endothelial cell	ITG	1.07977	0	0	0	55.9
PRRG1	Oligodendrocyte	ITG	1.07968	1.32e-130	4.43e-126	2.08e-130	37.8
RBMS1	Endothelial cell	V2	1.07759	0	0	0	55.6
ST6GALNAC3	Microglia	PFC	1.07679	0	0	0	75.8
RPL28	Endothelial cell	PFC	1.0767	0	0	0	52.7
ACTG1	Endothelial cell	V1	1.07656	0	0	0	56.3
ACVR1	Endothelial cell	PFC	1.07563	0	0	0	41.2
RTN1	Endothelial cell	EC	1.07528	9.41e-142	3.44e-137	1.5e-141	43.1
PLEKHG1	Astrocyte	EC	1.07359	0	0	0	65.9
GADD45B	Endothelial cell	ITG	1.07321	0	0	0	32.7
ETS2	Microglia	ITG	1.0721	0	0	0	48.6
ACTN4	Endothelial cell	PFC	1.07155	0	0	0	49.5
LHFPL6	Astrocyte	V2	1.07142	0	0	0	72.3
CREM	Endothelial cell	EC	1.0707	2.47e-184	9.06e-180	4.15e-184	44.2
CREM	Endothelial cell	V1	1.07045	0	0	0	54.8
SMAD7	Endothelial cell	V1	1.07044	0	0	0	38.2
HLA-A	Oligodendrocyte	V2	1.07044	1.42028220418837e-313	0	2.70669579848108e-313	44.9
ITGB1	Endothelial cell	PFC	1.07014	0	0	0	54.2
MYL12B	Endothelial cell	ITG	1.06966	0	0	0	33.6
PAM	Neuron	V2	1.0696	3.99e-106	1.33e-101	6.04e-106	55.8
RAC1	Endothelial cell	EC	1.06841	6.44e-199	2.36e-194	1.1e-198	61.6
SLC2A3	Microglia	EC	1.06827	0	0	0	25
ACTB	Endothelial cell	V1	1.06825	0	0	0	77.6
RAMP2	Endothelial cell	PFC	1.0678	0	0	0	24.8
SEMA6A	Endothelial cell	EC	1.06758	4.76e-174	1.74e-169	7.9e-174	39
RAPGEF2	Endothelial cell	EC	1.06611	1.35e-243	4.92e-239	2.39e-243	67.3
MT1M	Endothelial cell	V1	1.06449	0	0	0	40.8
PDZD2	Neuron	PFC	1.06394	0	0	0	31.2
AC018816.1	Endothelial cell	PFC	1.06347	0	0	0	29.4
RPL41	Endothelial cell	ITG	1.06313	0	0	0	42.3
DAB2IP	Endothelial cell	V1	1.06307	0	0	0	51.4
GRASP	Endothelial cell	EC	1.06246	0	0	0	27.1
PTPRK	Neuron	EC	1.06181	3.37e-185	1.23e-180	5.67e-185	38.2
BMPR2	Endothelial cell	ITG	1.06107	0	0	0	74.6
CNOT8	Endothelial cell	EC	1.05973	4.81e-248	1.76e-243	8.61e-248	37.4
FOXC1	Endothelial cell	V1	1.05946	0	0	0	32.3
ETS2	Microglia	V1	1.05857	0	0	0	51.4
NR3C2	Endothelial cell	V2	1.05854	0	0	0	62.3
SMAD9	Endothelial cell	EC	1.05845	1.95e-155	7.13e-151	3.15e-155	38.5
RASGRF2	Oligodendrocyte	ITG	1.05787	2.87e-96	9.6e-92	4.29e-96	27.5
CALM1	Neuron	PFC	1.05687	0	0	0	52.2
DSTN	Endothelial cell	EC	1.05644	4.44e-202	1.62e-197	7.58e-202	36.9
RNF144B	Microglia	EC	1.05539	0	0	0	38.5
OSBPL10	Endothelial cell	PFC	1.05503	0	0	0	25
GNAI2	Endothelial cell	PFC	1.05341	0	0	0	52.4
MYL6	Endothelial cell	ITG	1.05326	0	0	0	40.8
AC018816.1	Endothelial cell	EC	1.05271	9.76e-179	3.57e-174	1.63e-178	30.8
DSTN	Endothelial cell	ITG	1.05144	0	0	0	36.2
REEP3	Endothelial cell	PFC	1.05142	0	0	0	45
HLA-B	Oligodendrocyte	PFC	1.05126	1.18e-119	3.95e-115	1.82e-119	40.3
CREM	Endothelial cell	ITG	1.04862	0	0	0	45.2
ST6GALNAC3	Microglia	V1	1.04862	0	0	0	75.3
LEPR	Endothelial cell	EC	1.04837	9.5e-132	3.48e-127	1.5e-131	43.1
KCTD8	Neuron	EC	1.04735	2.87e-125	1.05e-120	4.47e-125	30.3
ACTG1	Endothelial cell	PFC	1.04646	0	0	0	50.4
CHSY1	Microglia	V1	1.04564	0	0	0	60.8
CDK17	Endothelial cell	EC	1.04496	3.11e-227	1.14e-222	5.43e-227	54.5
SPOCK3	Neuron	V1	1.04307	4.89e-133	1.64e-128	7.71e-133	25.2
RPS28	Oligodendrocyte	V1	1.04301	0	0	0	49.4
GRASP	Endothelial cell	V1	1.04241	0	0	0	34.5
CHSY1	Endothelial cell	V1	1.04171	0	0	0	62.8
GADD45B	Endothelial cell	V2	1.04145	0	0	0	31.2
RAPGEF2	Endothelial cell	PFC	1.04068	0	0	0	68.2
HES1	Endothelial cell	EC	1.04023	1.9e-165	6.96e-161	3.12e-165	26.1
SELENOW	Endothelial cell	ITG	1.03979	0	0	0	46.5
AFF3	Neuron	V1	1.03936	3.37e-138	1.13e-133	5.35e-138	32.8
RPL13	Oligodendrocyte	V2	1.0393	0	0	0	59.7
DLL4	Endothelial cell	PFC	1.03854	0	0	0	25.4
IL4R	Microglia	V2	1.03826	0	0	0	48
APBB2	Oligodendrocyte	V2	1.03692	1.16e-257	3.86e-253	2.09e-257	30.8
PKP4	Oligodendrocyte	PFC	1.03663	6.02e-92	2.02e-87	8.93e-92	39.4
GAPDH	Endothelial cell	V1	1.03458	0	0	0	73.8
MAGI1	Neuron	PFC	1.03456	0	0	0	61.7
TBC1D4	Microglia	ITG	1.03421	0	0	0	59
RNASE1	Endothelial cell	PFC	1.03383	0	0	0	27.6
SPOCK3	Endothelial cell	EC	1.03326	6.75e-169	2.47e-164	1.11e-168	30.8
CEMIP2	Oligodendrocyte	V1	1.03304	3.72e-281	1.24e-276	6.87e-281	36
BMPR2	Endothelial cell	V1	1.03077	0	0	0	77.1
CREM	Endothelial cell	V2	1.03062	0	0	0	44.8
LDB2	Neuron	V2	1.0306	1.1e-143	3.66e-139	1.75e-143	26
BHLHE40	Endothelial cell	PFC	1.02955	0	0	0	36.8
RPL3	Oligodendrocyte	V1	1.02807	0	0	0	42
LIMCH1	Astrocyte	PFC	1.0277	0	0	0	83
GADD45B	Endothelial cell	V1	1.02745	0	0	0	38.7
VEGFC	Endothelial cell	PFC	1.02648	0	0	0	21.1
ACTB	Oligodendrocyte	V1	1.02641	3.12e-304	1.04e-299	5.9e-304	67.1
TUBA1B	Endothelial cell	ITG	1.02574	0	0	0	46.6
WWC2	Endothelial cell	EC	1.02511	2.61e-150	9.54e-146	4.2e-150	53.8
CDK17	Endothelial cell	PFC	1.02407	0	0	0	53.8
PPFIBP1	Neuron	EC	1.02368	1.74e-104	6.35e-100	2.62e-104	26.7
LIMCH1	Endothelial cell	PFC	1.02208	0	0	0	65.4
DOCK9	Oligodendrocyte	PFC	1.02184	1.78e-162	5.98e-158	2.91e-162	59.1
CREM	Endothelial cell	PFC	1.0204	0	0	0	43
MCTP1	Neuron	PFC	1.01955	6.38e-146	2.14e-141	1.02e-145	28.6
SLC39A8	Endothelial cell	EC	1.0192	9.27e-234	3.39e-229	1.63e-233	28.1
RBMS3	Astrocyte	V2	1.01897	0	0	0	84.9
FOXC1	Endothelial cell	PFC	1.01831	0	0	0	26.2
BHLHE40	Endothelial cell	V2	1.01482	0	0	0	37.8
TCF4	Endothelial cell	PFC	1.01137	0	0	0	83.5
VEGFC	Endothelial cell	EC	1.01066	9.05e-180	3.31e-175	1.51e-179	19.9
SMAD9	Endothelial cell	V1	1.01041	0	0	0	38.4
REEP3	Endothelial cell	EC	1.00973	8.01e-169	2.93e-164	1.32e-168	45.5
SAMD12	Neuron	V2	1.00459	6e-265	2e-260	1.09e-264	58.5
SMAD7	Endothelial cell	V2	1.00419	0	0	0	31.6
TPT1	Endothelial cell	ITG	1.00407	0	0	0	59.3
TUBA1B	Endothelial cell	PFC	1.00237	0	0	0	45.2
RBM17	Endothelial cell	PFC	1.00148	0	0	0	44.9
MTUS1	Oligodendrocyte	EC	0.994945	7.28e-243	2.66e-238	1.29e-242	71.5
SAMD12	Oligodendrocyte	V1	0.992126	5.47e-171	1.83e-166	9.04e-171	37.4
IQGAP1	Oligodendrocyte	EC	0.991463	4.34e-204	1.59e-199	7.43e-204	55.5
TMEM132C	Astrocyte	EC	0.991312	0	0	0	45
RAC1	Microglia	EC	0.990129	0	0	0	51.8
[truncated: 6,493 more rows]
