# Supplementary material for: Endothelial Cells Are Heterogeneous in Different Brain Regions and Are Dramatically Altered in Alzheimer's Disease
Source: J Neurosci. 2023 Jun 14;43(24):4541–57. doi: 10.1523/JNEUROSCI.0237-23.2023 (PMC10278684; doi:10.1523/JNEUROSCI.0237-23.2023)
Supplement: Table 5-1 — Markers used to identify vessel segments. Gene list adapted from Yang et al., 2022(Yang et al., 2022). (Data shown in Figure 5B). Download Table 5-1, XLSX file. [file ns-JN-RM-0237-23-s05.xlsx]

## Sheet: Ext 5-1
Gene	Vessel Segment
ARL15	Arterial
VEGFC	Arterial
MECOM	Arterial
THSD7A	Arterial
BMP6	Arterial
AC019197.1	Arterial
CP	Arterial
THSD4	Arterial
LDB2	Arterial
MCTP1	Arterial
RNF144B	Arterial
ALPL	Arterial
ST6GALNAC3	Arterial
PLPP1	Arterial
ELOVL7	Arterial
GFOD1	Arterial
SMAD6	Arterial
EPAS1	Arterial
FLT1	Arterial
ARHGEF28	Arterial
CRIM1	Arterial
TMTC1	Arterial
SAT1	Arterial
MYRIP	Arterial
COL8A1	Arterial
FLNB	Arterial
PCDH11X	Arterial
PTPRM	Arterial
EFNB2	Arterial
CLDN5	Arterial
GRB10	Arterial
PLCG2	Arterial
ERG	Arterial
CMTM8	Arterial
KYNU	Arterial
CFH	Arterial
PECAM1	Arterial
EXOC6	Arterial
LAMA3	Arterial
PELI1	Arterial
CCDC85A	Arterial
TMSB10	Arterial
PLXNA2	Arterial
ADAMTS6	Arterial
PTPRB	Arterial
CPNE8	Arterial
CHSY1	Arterial
TM4SF1	Arterial
ADGRL4	Arterial
PTPRG	Arterial
PDZRN3	Arterial
EMCN	Arterial
SEC14L1	Arterial
ADAMTS1	Arterial
KIAA1549L	Arterial
VWF	Arterial
CTTNBP2NL	Arterial
ITGA1	Arterial
BMPR2	Arterial
ANO2	Arterial
PALMD	Arterial
EMP1	Arterial
FLT1	Capillary
ATP10A	Capillary
SLC7A5	Capillary
CLDN5	Capillary
ABCB1	Capillary
ST8SIA6	Capillary
SLC7A1	Capillary
SLC39A10	Capillary
ANO2	Capillary
CGNL1	Capillary
ANGPT2	Capillary
BTNL9	Capillary
ABCG2	Capillary
VWF	Capillary
ADGRL4	Capillary
GALNT18	Capillary
MECOM	Capillary
BSG	Capillary
PTPRB	Capillary
ELOVL7	Capillary
ST6GALNAC3	Capillary
PLEKHG1	Capillary
THSD4	Capillary
CMTM8	Capillary
SGPP2	Capillary
ERG	Capillary
TBC1D4	Capillary
PODXL	Capillary
FLI1	Capillary
EGFL7	Capillary
TFRC	Capillary
ITGA6	Capillary
SLC16A1	Capillary
PPFIBP1	Capillary
PECAM1	Capillary
INPP5D	Capillary
CDYL2	Capillary
SLC2A1	Capillary
MYRIP	Capillary
RIMKLB	Capillary
EPAS1	Capillary
SEC14L1	Capillary
NPIPB5	Capillary
IRAK3	Capillary
PRKCH	Capillary
ZNF366	Capillary
TMEM132C	Capillary
EMCN	Capillary
PLXNA2	Capillary
DOCK9	Capillary
A2M	Capillary
SYNE1	Capillary
EPHA4	Capillary
SLCO4A1	Capillary
ST6GAL1	Capillary
NXN	Capillary
SLCO2B1	Capillary
NEDD9	Capillary
SLC1A1	Capillary
CYYR1	Capillary
ACER2	Capillary
HLA-E	Capillary
ITGA1	Capillary
SCARB1	Capillary
ANKS1A	Capillary
CCNY	Capillary
SMAD6	Capillary
PTPRM	Capillary
MT2A	Capillary
ESYT2	Capillary
ADGRF5	Capillary
SORBS2	Capillary
BACE2	Capillary
TMSB10	Capillary
LEF1	Capillary
KLF2	Capillary
ADIPOR2	Capillary
GPR85	Capillary
CCDC85A	Capillary
SPOCK2	Capillary
LMBR1	Capillary
AKAP12	Capillary
USP6NL	Capillary
HMCN1	Capillary
MFSD2A	Capillary
RUNDC3B	Capillary
IGF1R	Capillary
PDXK	Capillary
WWTR1	Capillary
RNF144B	Capillary
CPNE8	Capillary
NOTCH4	Capillary
PDE10A	Capillary
MEF2A	Capillary
CNOT6L	Capillary
PRICKLE2	Capillary
NR3C2	Capillary
INSR	Capillary
PARVB	Capillary
CXorf36	Capillary
ANXA3	Capillary
HIF1A-AS2	Capillary
CEMIP2	Capillary
CHSY1	Capillary
RAPGEF1	Capillary
AFDN	Capillary
GRB10	Capillary
PTPRG	Capillary
PCAT19	Capillary
XAF1	Capillary
GPCPD1	Capillary
ATP7B	Capillary
AP3S1	Capillary
RPGR	Capillary
RBMS2	Capillary
NOSTRIN	Capillary
CRIM1	Capillary
JCAD	Capillary
RAPGEF4	Capillary
KIAA1549	Capillary
RAPGEF2	Capillary
TGM2	Capillary
PTPN14	Capillary
MYO10	Capillary
PAM	Capillary
ARHGAP31	Capillary
HERPUD1	Capillary
CD34	Capillary
SHANK3	Capillary
TSHZ2	Venous
AFF3	Venous
LINC02147	Venous
SNTG2	Venous
MCTP1	Venous
KCTD8	Venous
ADAMTS6	Venous
MKL2	Venous
RALGAPA2	Venous
C2orf83	Venous
PDE4D	Venous
MTUS2	Venous
ABCB1	Venous
PLA2G4A	Venous
FLI1	Venous
ABCC4	Venous
NAMPT	Venous
IER3	Venous
CEMIP2	Venous
IL4R	Venous
VWF	Venous
ELOVL7	Venous
ANO2	Venous
CLDN5	Venous
CFH	Venous
PDLIM1	Venous
RAMP3	Venous
CMIP	Venous
ETS2	Venous
SLC1A1	Venous
ADGRL2	Venous
HIPK3	Venous
CDH11	Venous
CP	Venous
BACE2	Venous
CADPS2	Venous
THSD7A	Venous
TRPM6	Venous
RNF144B	Venous
RIMS2	Venous
SLC26A2	Venous
TBC1D4	Venous
ACKR1	Venous
ADGRG6	Venous
PRKCH	Venous
SDK1	Venous
MECOM	Venous
SORBS2	Venous
CNKSR3	Venous
IL1R1	Venous
ATP10A	Venous
CCSER1	Venous
GALNT18	Venous
ERG	Venous
THSD4	Venous
CRIM1	Venous
BMPR2	Venous
IL6R	Venous
PDZRN3	Venous
MYRIP	Venous
TGFBR2	Venous
PECAM1	Venous
SLC16A1	Venous
BNC2	Venous
EGFL7	Venous
OSMR	Venous
LEPR	Venous
LDB2	Venous
CHSY1	Venous
LDLRAD3	Venous
ESYT2	Venous
PON2	Venous
ARRDC3	Venous
C1GALT1	Venous
NOSTRIN	Venous
MT2A	Venous
FENDRR	Venous
SLC19A3	Venous
TGM2	Venous
SCARB1	Venous
CALCRL	Venous
TLL1	Venous
ITM2A	Venous
PDE10A	Venous
PELI2	Venous
PLA1A	Venous
SLC2A3	Venous
