# Supplementary material for: Endothelial Cells Are Heterogeneous in Different Brain Regions and Are Dramatically Altered in Alzheimer's Disease
Source: J Neurosci. 2023 Jun 14;43(24):4541–57. doi: 10.1523/JNEUROSCI.0237-23.2023 (PMC10278684; doi:10.1523/JNEUROSCI.0237-23.2023)
Supplement: Table 5-2 — Differentially upregulated endothelial cell markers between brain regions in low-pathology subjects. (Data shown in Figure 5D). Download Table 5-2, XLSX file. [file ns-JN-RM-0237-23-s06.xlsx]

## Sheet: Ext 5-2
Gene	Region in which gene is a marker	Region in which expression is measured	Average log2 FC	p-value	Bonferroni-corrected p-value	BH FDR	Percent of nuclei with detected expression
CTNNA2	ITG	ITG	0.454082	2.73e-26	1e-21	3.43e-23	58.1
CTNNA2	ITG	PFC	-0.195813	9.43e-12	3.45e-07	8.71e-10	56.5
CTNNA2	ITG	EC	-0.366878	0.00382082	1	0.0521671	47.1
CTNNA2	ITG	V1	-0.0856916	3.82e-29	1.4e-24	8.42e-27	57.4
CTNNA2	ITG	V2	-0.0839124	1.64e-07	0.00599768	7.28e-06	51.4
DST	ITG	ITG	0.757252	1.18e-21	4.34e-17	8.61e-19	45
DST	ITG	PFC	-0.202543	5.49e-07	0.0200995	2.05e-05	42.5
DST	ITG	EC	-0.173204	7.85e-05	1	0.00321743	39.2
DST	ITG	V1	-0.125364	5.13e-34	1.88e-29	2.02e-31	46.1
DST	ITG	V2	-0.404124	1.16e-13	4.26e-09	1.7e-11	38.3
CADM1	ITG	ITG	0.328104	3.14e-13	1.15e-08	7.35e-11	27.7
CADM1	ITG	PFC	-0.0114728	0.00124571	1	0.0112511	25.8
CADM1	ITG	EC	-0.22611	2.74e-10	1e-05	9.38e-08	16.3
CADM1	ITG	V1	-0.0864102	1.27e-23	4.65e-19	9.1e-22	26.7
CADM1	ITG	V2	-0.113563	7.41e-06	0.271181	0.000192644	22.2
LSAMP	ITG	ITG	0.344754	5.11e-13	1.87e-08	1.13e-10	63.1
LSAMP	ITG	PFC	0.0315456	0.00101999	1	0.00972329	62.2
LSAMP	ITG	EC	0.0788808	1.51e-11	5.51e-07	7.85e-09	55.4
LSAMP	ITG	V1	-0.071968	6.98e-30	2.56e-25	1.85e-27	65.1
LSAMP	ITG	V2	-0.261601	1.17e-11	4.29e-07	1.29e-09	56.4
PIK3R3	ITG	ITG	0.212247	5.2e-13	1.9e-08	1.14e-10	68.6
PIK3R3	ITG	PFC	0.121098	0.828987	1	0.879878	70.5
PIK3R3	ITG	EC	0.0541647	0.0992863	1	0.319244	66.5
PIK3R3	ITG	V1	-0.180231	6.82e-06	0.249493	2.01e-05	67.3
PIK3R3	ITG	V2	-0.0709749	0.000139938	1	0.00206724	66.4
SLC7A5	ITG	ITG	0.15702	2.13e-12	7.79e-08	4.07e-10	85.1
SLC7A5	ITG	PFC	0.05685	8.85e-07	0.0323777	3.12e-05	81.7
SLC7A5	ITG	EC	-0.3032	2.78e-05	1	0.00150464	73.3
SLC7A5	ITG	V1	-0.0467019	1e-17	3.66e-13	2.15e-16	87.9
SLC7A5	ITG	V2	-0.0342788	0.726709	1	0.797991	84.6
GNA14	ITG	ITG	0.416193	3.24e-12	1.19e-07	5.82e-10	26.6
GNA14	ITG	PFC	-0.12845	0.477676	1	0.619876	20
GNA14	ITG	EC	-0.0287428	0.0851995	1	0.297729	19.2
GNA14	ITG	V1	-0.100806	8.62e-13	3.16e-08	6.98e-12	22.8
GNA14	ITG	V2	-0.158037	4.96e-12	1.82e-07	5.83e-10	17.9
COL5A3	ITG	ITG	0.153271	3.85e-12	1.41e-07	6.85e-10	15.8
COL5A3	ITG	PFC	0.00446218	0.000457496	1	0.00531852	12.5
COL5A3	ITG	EC	-0.219473	1.04e-08	0.000381328	2.13e-06	8.1
COL5A3	ITG	V1	-0.113692	6.03e-25	2.21e-20	5.72e-23	14.6
COL5A3	ITG	V2	0.0558327	0.0481578	1	0.144256	15.4
INPP5D	ITG	ITG	0.14258	1.11e-11	4.05e-07	1.81e-09	53.5
INPP5D	ITG	PFC	-0.158495	0.220634	1	0.379708	48.7
INPP5D	ITG	EC	-0.36636	2.56e-07	0.00937918	3.12e-05	42.8
INPP5D	ITG	V1	0.0730738	1.46e-10	5.36e-06	8.37e-10	56.8
INPP5D	ITG	V2	-0.00847674	0.0902442	1	0.216513	52
ECHDC2	ITG	ITG	0.141893	2.13e-11	7.81e-07	3.3e-09	30.8
ECHDC2	ITG	PFC	-0.0301072	0.767841	1	0.837877	28.1
ECHDC2	ITG	EC	0.00393619	0.0542706	1	0.234976	27.5
ECHDC2	ITG	V1	-0.0460144	2.24e-15	8.19e-11	3e-14	30.9
ECHDC2	ITG	V2	-0.044892	0.0792016	1	0.198504	28.4
MARK3	ITG	ITG	0.127738	1.05e-10	3.85e-06	1.46e-08	51.4
MARK3	ITG	PFC	0.000973149	0.0675294	1	0.181149	48.7
MARK3	ITG	EC	0.0751369	0.00374123	1	0.0513102	48.9
MARK3	ITG	V1	-0.0434834	6.98e-21	2.55e-16	2.88e-19	52.6
MARK3	ITG	V2	-0.0765191	0.00763033	1	0.0407085	48.5
NRXN1	ITG	ITG	0.321461	3.86e-10	1.41e-05	4.79e-08	43.8
NRXN1	ITG	PFC	0.0247997	1.92e-11	7.04e-07	1.72e-09	41.6
NRXN1	ITG	EC	-0.245691	2.8e-06	0.102365	0.000236485	32
NRXN1	ITG	V1	-0.152044	3.01e-26	1.1e-21	3.7e-24	40.3
NRXN1	ITG	V2	-0.0534089	0.00492546	1	0.0296588	38.6
PITPNC1	ITG	ITG	0.26654	9.42e-10	3.45e-05	1.09e-07	71.1
PITPNC1	ITG	PFC	-0.0765712	0.374784	1	0.532688	69
PITPNC1	ITG	EC	-0.183738	4.49e-06	0.164365	0.000341622	66.2
PITPNC1	ITG	V1	-0.0204499	4.8e-13	1.76e-08	4.08e-12	72.4
PITPNC1	ITG	V2	-0.101754	3.75e-08	0.0013741	1.97e-06	67.3
MSRA	ITG	ITG	0.210343	1.16e-09	4.25e-05	1.29e-07	36.5
MSRA	ITG	PFC	-0.0709039	0.06766	1	0.181361	31.5
MSRA	ITG	EC	-0.0689074	0.900463	1	0.934662	32.6
MSRA	ITG	V1	-0.0314471	2.49e-11	9.12e-07	1.59e-10	36.1
MSRA	ITG	V2	-0.0736131	0.0032901	1	0.0220617	32.5
ANO2	ITG	ITG	0.104841	1.37e-09	5.01e-05	1.5e-07	78
ANO2	ITG	PFC	0.238184	0.103383	1	0.236775	79.6
ANO2	ITG	EC	-0.056468	0.774112	1	0.855903	76.1
ANO2	ITG	V1	-0.163297	3.88e-12	1.42e-07	2.83e-11	77.7
ANO2	ITG	V2	-0.0499335	0.000277315	1	0.00351737	75.2
CGNL1	ITG	ITG	0.195024	1.63e-09	5.95e-05	1.74e-07	69
CGNL1	ITG	PFC	-0.0749829	0.0100931	1	0.0493867	65.2
CGNL1	ITG	EC	-0.352607	0.00204492	1	0.0343471	58.6
CGNL1	ITG	V1	0.0869125	9.92e-10	3.63e-05	4.99e-09	70.9
CGNL1	ITG	V2	-0.12343	8.35e-05	1	0.00138177	65
TNRC6B	ITG	ITG	0.124321	2.1e-09	7.67e-05	2.18e-07	61.6
TNRC6B	ITG	PFC	0.0126395	0.000205857	1	0.00287624	58.2
TNRC6B	ITG	EC	-0.102726	0.104453	1	0.328701	56.7
TNRC6B	ITG	V1	-0.0762446	2.1e-21	7.7e-17	9.78e-20	62
TNRC6B	ITG	V2	0.00475982	0.0571828	1	0.161372	59.9
DISC1	ITG	ITG	0.160042	2.28e-09	8.35e-05	2.31e-07	37.7
DISC1	ITG	PFC	-0.0698098	0.130226	1	0.273657	34.1
DISC1	ITG	EC	0.0606444	0.559437	1	0.717479	36.6
DISC1	ITG	V1	-0.0505606	1.44e-14	5.27e-10	1.63e-13	38.7
DISC1	ITG	V2	-0.0463451	0.00157448	1	0.0128617	35.5
RORA	ITG	ITG	0.225477	2.62e-09	9.6e-05	2.6e-07	67.5
RORA	ITG	PFC	-0.0992739	0.00148045	1	0.0127194	65.5
RORA	ITG	EC	-0.0855851	0.177904	1	0.4252	62.4
RORA	ITG	V1	-0.0204356	1.23e-17	4.51e-13	2.59e-16	70.3
RORA	ITG	V2	-0.0770618	0.000104762	1	0.00164715	63.8
PPP1R13B	ITG	ITG	0.158075	5.43e-09	0.000198778	4.74e-07	42.2
PPP1R13B	ITG	PFC	0.0289334	0.000425418	1	0.00505864	38
PPP1R13B	ITG	EC	-0.168315	0.0228774	1	0.147574	35.6
PPP1R13B	ITG	V1	-0.0662426	5.11e-17	1.87e-12	9.51e-16	41.6
PPP1R13B	ITG	V2	-0.0278401	0.00977356	1	0.0483036	38.8
DAB2IP	ITG	ITG	0.136235	2.15e-08	0.000786104	1.6e-06	49.4
DAB2IP	ITG	PFC	0.0590096	0.000698428	1	0.00735852	47.1
DAB2IP	ITG	EC	-0.117688	0.000650055	1	0.0158886	41.6
DAB2IP	ITG	V1	0.00586945	4.97e-16	1.82e-11	7.52e-15	50.7
DAB2IP	ITG	V2	-0.124412	2.3e-07	0.00841085	9.84e-06	44.7
KANK1	ITG	ITG	0.157477	2.5e-08	0.000914282	1.83e-06	42.6
KANK1	ITG	PFC	-0.0258926	0.0114015	1	0.0537813	38.9
KANK1	ITG	EC	0.00071952	0.0892798	1	0.304499	38.9
KANK1	ITG	V1	-0.0329174	2.6e-13	9.53e-09	2.33e-12	43.3
KANK1	ITG	V2	-0.0745571	0.0570468	1	0.161196	39.9
SGCD	ITG	ITG	0.191659	2.75e-08	0.00100749	1.98e-06	12.5
SGCD	ITG	PFC	-0.0296544	0.275588	1	0.437836	9.9
SGCD	ITG	EC	-0.112289	0.00972268	1	0.0908003	7.3
SGCD	ITG	V1	-0.0641442	4.75e-12	1.74e-07	3.41e-11	11
SGCD	ITG	V2	-0.0353039	0.249363	1	0.413358	9.9
TCF7L2	ITG	ITG	0.187068	3.27e-08	0.00119861	2.3e-06	52.9
TCF7L2	ITG	PFC	-0.0025095	0.182348	1	0.33738	48.7
TCF7L2	ITG	EC	0.0423054	0.012597	1	0.105456	46.8
TCF7L2	ITG	V1	-0.10831	4.19e-12	1.53e-07	3.05e-11	50.7
TCF7L2	ITG	V2	-0.0424056	0.0363799	1	0.119742	48.5
PRKCA	ITG	ITG	0.185027	3.28e-08	0.00120092	2.3e-06	52.1
PRKCA	ITG	PFC	-0.0509434	0.284614	1	0.447412	47.4
PRKCA	ITG	EC	-0.150616	6.2e-06	0.226808	0.000445482	43.2
PRKCA	ITG	V1	0.0368155	1.41e-18	5.15e-14	3.56e-17	53.2
PRKCA	ITG	V2	-0.12107	1.62e-07	0.00594027	7.23e-06	46.4
BCAS3	ITG	ITG	0.226706	4.28e-08	0.0015683	2.9e-06	51.2
BCAS3	ITG	PFC	-0.177501	0.258854	1	0.420796	44.8
BCAS3	ITG	EC	-0.243087	0.0405041	1	0.199752	43.5
BCAS3	ITG	V1	-0.0379146	2.75e-14	1.01e-09	2.97e-13	50.6
BCAS3	ITG	V2	0.0279936	0.00733217	1	0.0396004	48.1
YAP1	ITG	ITG	0.123474	4.5e-08	0.00164687	3.03e-06	39.4
YAP1	ITG	PFC	-0.111033	0.218517	1	0.377742	35.4
YAP1	ITG	EC	-0.150307	0.00382915	1	0.0522157	34.3
YAP1	ITG	V1	0.0293871	1.28e-18	4.7e-14	3.28e-17	42.6
YAP1	ITG	V2	-0.0228926	0.00356834	1	0.0233924	37.5
FNBP1	ITG	ITG	0.147372	4.63e-08	0.00169538	3.1e-06	36.1
FNBP1	ITG	PFC	0.0752386	0.0283215	1	0.10062	34.8
FNBP1	ITG	EC	-0.0280171	0.104773	1	0.329012	31.5
FNBP1	ITG	V1	-0.0804188	2.11e-16	7.72e-12	3.46e-15	35.1
FNBP1	ITG	V2	-0.0709601	0.000203415	1	0.00279085	32
SRSF4	ITG	ITG	0.142506	6.11e-08	0.00223729	3.95e-06	48.1
SRSF4	ITG	PFC	-0.0413585	0.00245265	1	0.0181308	43.2
SRSF4	ITG	EC	-0.0010119	0.897508	1	0.932767	45.9
SRSF4	ITG	V1	-0.0316162	5.19e-14	1.9e-09	5.32e-13	47.9
SRSF4	ITG	V2	-0.05304	0.0104217	1	0.0505321	44.5
UBR5	ITG	ITG	0.161897	7.73e-08	0.00283039	4.9e-06	61.1
UBR5	ITG	PFC	-0.0881663	0.196857	1	0.353738	56.3
UBR5	ITG	EC	-0.139192	0.38895	1	0.60122	56.3
UBR5	ITG	V1	0.0226665	1.7e-10	6.23e-06	9.63e-10	62.2
UBR5	ITG	V2	-0.0642396	0.00032957	1	0.00400437	57.2
CHST15	ITG	ITG	0.215969	9.82e-08	0.00359382	6.05e-06	33.6
CHST15	ITG	PFC	0.0926762	3.71e-08	0.00135936	1.9e-06	29
CHST15	ITG	EC	-0.0614562	0.0337706	1	0.1823	27
CHST15	ITG	V1	0.0392102	1.23e-13	4.5e-09	1.16e-12	35.2
CHST15	ITG	V2	-0.275094	4.78e-12	1.75e-07	5.65e-10	28.3
ANKIB1	ITG	ITG	0.100051	1.6e-07	0.00585811	9.21e-06	34.5
ANKIB1	ITG	PFC	-0.0393187	0.277912	1	0.440605	33.2
ANKIB1	ITG	EC	-0.103636	0.0262514	1	0.158638	30.6
ANKIB1	ITG	V1	-0.0284907	2.34e-15	8.56e-11	3.12e-14	36.7
ANKIB1	ITG	V2	0.00493674	0.157683	1	0.309586	34.6
NOVA2	ITG	ITG	0.129011	2.55e-07	0.00932606	1.4e-05	25.7
NOVA2	ITG	PFC	-0.132553	3.57e-07	0.0130527	1.42e-05	19.2
NOVA2	ITG	EC	0.0216758	0.15391	1	0.396126	23.9
NOVA2	ITG	V1	-0.00935294	2.05e-14	7.5e-10	2.26e-13	25.3
NOVA2	ITG	V2	-0.0170948	0.243023	1	0.406079	23.3
GATAD2A	ITG	ITG	0.12144	2.73e-07	0.0100035	1.47e-05	30
GATAD2A	ITG	PFC	0.0735098	0.050402	1	0.149684	29.4
GATAD2A	ITG	EC	-0.0201134	0.0433537	1	0.20762	27.5
GATAD2A	ITG	V1	-0.0661642	5.15e-19	1.88e-14	1.43e-17	30.5
GATAD2A	ITG	V2	-0.0662031	0.000167183	1	0.00238536	27
REV1	ITG	ITG	0.126427	2.79e-07	0.0102103	1.49e-05	28.6
REV1	ITG	PFC	0.00922488	0.018342	1	0.0749548	25.5
REV1	ITG	EC	-0.0639664	0.0476597	1	0.218403	24.1
REV1	ITG	V1	-0.0404352	1.17e-10	4.3e-06	6.8e-10	28
REV1	ITG	V2	-0.0447088	0.289444	1	0.453233	26.1
TANC1	ITG	ITG	0.151118	2.96e-07	0.0108401	1.57e-05	62.4
TANC1	ITG	PFC	0.00167485	0.0237433	1	0.0893015	60.1
TANC1	ITG	EC	-0.00137574	0.0424684	1	0.204788	57.2
TANC1	ITG	V1	-0.0847998	1.62e-13	5.94e-09	1.5e-12	61.6
TANC1	ITG	V2	-0.0282997	0.0325404	1	0.110998	59.3
LINC00623	ITG	ITG	0.106078	4.42e-07	0.0161707	2.19e-05	20.2
LINC00623	ITG	PFC	-0.154351	0.32147	1	0.483287	16
LINC00623	ITG	EC	-0.0620628	0.0900574	1	0.305651	16.8
LINC00623	ITG	V1	-0.00874913	2.48e-15	9.1e-11	3.3e-14	21.1
LINC00623	ITG	V2	0.0366274	0.0200616	1	0.0798199	19.4
PPP6R2	ITG	ITG	0.123557	4.78e-07	0.017498	2.35e-05	30.8
PPP6R2	ITG	PFC	0.0697669	0.00116614	1	0.0107297	29.4
PPP6R2	ITG	EC	-0.0253431	0.00566645	1	0.0658697	26.3
PPP6R2	ITG	V1	-0.0136142	1.89e-17	6.91e-13	3.82e-16	31.2
PPP6R2	ITG	V2	-0.12386	1.76e-07	0.00644459	7.79e-06	26.2
TCF7L1	ITG	ITG	0.176361	4.82e-07	0.0176242	2.35e-05	21
TCF7L1	ITG	PFC	-0.0463257	0.0042744	1	0.0271312	17
TCF7L1	ITG	EC	-0.00925158	0.522854	1	0.693242	18.9
TCF7L1	ITG	V1	-0.0940853	5.01e-07	0.0183241	1.73e-06	19
NRCAM	ITG	ITG	0.21634	5.12e-07	0.0187298	2.47e-05	21.8
NRCAM	ITG	PFC	0.0596901	0.0525438	1	0.154097	21.4
NRCAM	ITG	EC	0.0489196	0.0010022	1	0.0214968	18.7
NRCAM	ITG	V1	0.0651676	1.93e-19	7.07e-15	5.77e-18	22.1
NRCAM	ITG	V2	-0.317592	5.96e-27	2.18e-22	4.18e-24	13.7
CCDC85A	ITG	ITG	0.186999	5.8e-07	0.0212306	2.74e-05	42.2
CCDC85A	ITG	PFC	0.0501021	0.238524	1	0.399101	41.2
CCDC85A	ITG	EC	0.148787	0.380736	1	0.596049	43.8
CCDC85A	ITG	V1	-0.249579	7.61e-09	0.000278617	3.34e-08	40.4
CCDC85A	ITG	V2	0.0431046	0.382429	1	0.537432	42.9
PUM2	ITG	ITG	0.107696	6.09e-07	0.0222992	2.86e-05	50.8
PUM2	ITG	PFC	-0.113254	0.297097	1	0.46029	46.5
PUM2	ITG	EC	-0.0555549	0.0775084	1	0.282801	46.9
PUM2	ITG	V1	-0.000724819	1.09e-17	3.97e-13	2.31e-16	53.2
PUM2	ITG	V2	0.000405238	0.0016378	1	0.013231	49.2
PVT1	ITG	ITG	0.162618	6.14e-07	0.0224676	2.87e-05	13.7
PVT1	ITG	PFC	-0.103025	0.00838289	1	0.0434518	8.7
PVT1	ITG	EC	0.0893471	0.00975492	1	0.0910625	11.3
PVT1	ITG	V1	-0.0620857	4.61e-07	0.0168729	1.6e-06	11.2
PVT1	ITG	V2	-0.0236639	0.0452866	1	0.138459	10.2
GNAQ	ITG	ITG	0.131081	6.27e-07	0.02296	2.92e-05	74.6
GNAQ	ITG	PFC	-0.135908	0.0113898	1	0.0537505	70.8
GNAQ	ITG	EC	0.0511865	0.168226	1	0.413159	74.2
GNAQ	ITG	V1	-0.0763261	5.21e-15	1.91e-10	6.52e-14	74.8
GNAQ	ITG	V2	0.0484625	1.55e-05	0.565798	0.000353155	72.6
HPCAL1	ITG	ITG	0.147736	6.73e-07	0.0246171	3.12e-05	27.9
HPCAL1	ITG	PFC	0.0630058	0.000420161	1	0.0050066	24.6
HPCAL1	ITG	EC	-0.0266659	0.00201456	1	0.0341742	22.4
HPCAL1	ITG	V1	-0.128459	2.12e-14	7.75e-10	2.34e-13	25.4
HPCAL1	ITG	V2	-0.0105753	0.651001	1	0.744223	25.4
MRTFA	ITG	ITG	0.138228	7.12e-07	0.0260433	3.28e-05	42.6
MRTFA	ITG	PFC	0.0477709	0.0168142	1	0.0703146	41.1
MRTFA	ITG	EC	-0.0112443	0.0606863	1	0.24922	40
MRTFA	ITG	V1	-0.0532879	5.79e-13	2.12e-08	4.83e-12	42.9
MRTFA	ITG	V2	-0.0800454	8.22e-06	0.300984	0.00020825	38.8
PIAS1	ITG	ITG	0.131799	7.78e-07	0.0284608	3.53e-05	55.7
PIAS1	ITG	PFC	-0.109727	0.0783741	1	0.198481	50.8
PIAS1	ITG	EC	-0.133015	0.0262184	1	0.15857	48.7
PIAS1	ITG	V1	-0.0175041	2.79e-15	1.02e-10	3.68e-14	56.5
PIAS1	ITG	V2	0.0175257	0.00987978	1	0.0486243	53.3
STX8	ITG	ITG	0.13157	7.9e-07	0.0289261	3.58e-05	28.4
STX8	ITG	PFC	-0.0324365	0.0793017	1	0.199942	26.4
STX8	ITG	EC	0.0200732	0.137078	1	0.374786	26.9
STX8	ITG	V1	-0.079682	2.85e-09	0.000104238	1.33e-08	28.4
STX8	ITG	V2	-0.00214497	0.706067	1	0.783912	28.3
MTSS1	ITG	ITG	0.115498	8.19e-07	0.029979	3.68e-05	40.7
MTSS1	ITG	PFC	-0.0146195	0.0880462	1	0.213751	39.7
MTSS1	ITG	EC	-0.0986562	0.372099	1	0.589693	37.6
MTSS1	ITG	V1	0.0782406	5.38e-16	1.97e-11	8.07e-15	44.9
MTSS1	ITG	V2	-0.147629	3.41e-07	0.0124669	1.4e-05	37.5
STEAP1B	ITG	ITG	0.161243	8.46e-07	0.0309475	3.77e-05	15.6
STEAP1B	ITG	PFC	-0.307333	0.135996	1	0.281495	13.9
STEAP1B	ITG	EC	-0.115163	0.662964	1	0.788257	16.3
STEAP1B	ITG	V1	0.0715655	2.98e-12	1.09e-07	2.22e-11	20.1
ATP9A	ITG	ITG	0.137571	8.68e-07	0.0317716	3.85e-05	38.2
ATP9A	ITG	PFC	-0.0328838	0.070364	1	0.185783	34.9
ATP9A	ITG	EC	-0.0744203	0.00108015	1	0.0225634	31.8
ATP9A	ITG	V1	0.0226874	9.01e-22	3.3e-17	4.54e-20	40.3
ATP9A	ITG	V2	-0.0958928	7.43e-06	0.272067	0.000192663	33.8
MACF1	ITG	ITG	0.162304	9.8e-07	0.0358665	4.24e-05	88
MACF1	ITG	PFC	-0.0167159	0.482923	1	0.623983	85.9
MACF1	ITG	EC	0.0571239	0.0415326	1	0.20226	84.8
MACF1	ITG	V1	-0.0128959	1.71e-08	0.00062694	7.2e-08	89.2
MACF1	ITG	V2	-0.124052	1.03e-07	0.00376972	4.85e-06	85.1
SRPK2	ITG	ITG	0.121497	1.01e-06	0.036969	4.35e-05	56.5
SRPK2	ITG	PFC	0.0354686	0.00823447	1	0.0428838	54.9
SRPK2	ITG	EC	-0.14663	0.00812846	1	0.0813961	51.5
SRPK2	ITG	V1	-0.0672907	2.9e-15	1.06e-10	3.81e-14	57.8
SRPK2	ITG	V2	-0.00614228	0.0457724	1	0.13939	55.3
SIPA1L3	ITG	ITG	0.144733	1.06e-06	0.038815	4.52e-05	23.7
SIPA1L3	ITG	PFC	-0.0281935	0.666512	1	0.76487	21.2
SIPA1L3	ITG	EC	0.0521757	0.0067333	1	0.0724474	21.4
SIPA1L3	ITG	V1	-0.0850368	7.76e-08	0.00284171	2.98e-07	22
SIPA1L3	ITG	V2	-0.0189378	0.42868	1	0.575135	21.8
NTM	ITG	ITG	0.213938	1.06e-06	0.0389151	4.53e-05	34.1
NTM	ITG	PFC	-0.0697465	0.00049559	1	0.0056364	33.2
NTM	ITG	EC	-0.102871	8.23e-08	0.00301051	1.18e-05	26.6
NTM	ITG	V1	-0.00441019	1.28e-24	4.67e-20	1.12e-22	37.3
NTM	ITG	V2	-0.0991682	6.13e-06	0.22433	0.000163389	31.1
CLIC5	ITG	ITG	0.145068	1.07e-06	0.0392692	4.56e-05	27.1
CLIC5	ITG	PFC	0.0168802	0.36459	1	0.523597	25.1
CLIC5	ITG	EC	-0.203639	0.0926982	1	0.308763	22.4
CLIC5	ITG	V1	-0.00621714	6.61e-10	2.42e-05	3.41e-09	28.1
CLIC5	ITG	V2	-0.067589	0.0436476	1	0.135117	25.1
CBFA2T2	ITG	ITG	0.149723	1.35e-06	0.0492515	5.59e-05	25.7
CBFA2T2	ITG	PFC	-0.0538753	0.000308666	1	0.00396623	21.9
CBFA2T2	ITG	EC	-0.0925117	0.218654	1	0.467082	22.5
CBFA2T2	ITG	V1	-0.0463589	2.07e-15	7.58e-11	2.8e-14	25.8
CBFA2T2	ITG	V2	-0.009824	0.121621	1	0.261315	23.8
OPHN1	ITG	ITG	0.187794	1.53e-06	0.0559823	6.24e-05	32.2
OPHN1	ITG	PFC	0.0105137	0.195783	1	0.352677	28.9
OPHN1	ITG	EC	-0.0141799	0.898951	1	0.933918	28.7
OPHN1	ITG	V1	-0.0776763	2.53e-07	0.00925148	9.06e-07	29.5
OPHN1	ITG	V2	-0.0693797	0.000771071	1	0.00751823	27.1
EXOC2	ITG	ITG	0.102124	1.54e-06	0.0562718	6.25e-05	42.1
EXOC2	ITG	PFC	0.0128965	0.00794425	1	0.0418962	41.1
EXOC2	ITG	EC	-0.0732995	0.0263231	1	0.15894	38.9
EXOC2	ITG	V1	0.023782	7.62e-19	2.79e-14	2.01e-17	46.2
EXOC2	ITG	V2	-0.0974701	0.000443774	1	0.00503106	40.4
MEF2C-AS1	ITG	ITG	0.239811	1.56e-06	0.0569946	6.31e-05	33.5
MEF2C-AS1	ITG	PFC	-0.0676712	0.0284971	1	0.101124	27.5
MEF2C-AS1	ITG	EC	-0.0579334	0.422226	1	0.62339	28.3
MEF2C-AS1	ITG	V1	-0.0757493	1.81e-09	6.63e-05	8.75e-09	30.4
MEF2C-AS1	ITG	V2	-0.0544459	0.176903	1	0.333137	28.9
DAAM1	ITG	ITG	0.116644	1.77e-06	0.0647149	7.03e-05	21.8
DAAM1	ITG	PFC	0.0379004	0.220499	1	0.379534	21.8
DAAM1	ITG	EC	0.0462231	0.405567	1	0.612722	21.7
DAAM1	ITG	V1	-0.0450923	2.87e-06	0.104899	8.95e-06	21.2
DAAM1	ITG	V2	-0.0811502	0.00229546	1	0.01691	19.4
RBPMS	ITG	ITG	0.14301	1.78e-06	0.0649954	7.05e-05	42.4
RBPMS	ITG	PFC	-0.145782	0.00651351	1	0.0367208	37.6
RBPMS	ITG	EC	0.0890396	0.863321	1	0.910685	43.8
RBPMS	ITG	V1	-0.0500478	3.22e-19	1.18e-14	9.28e-18	44.8
RBPMS	ITG	V2	0.00502944	0.00538741	1	0.0317001	41.4
RUFY3	ITG	ITG	0.176347	1.84e-06	0.0675029	7.29e-05	43.2
RUFY3	ITG	PFC	0.00832911	0.274416	1	0.436783	38.5
RUFY3	ITG	EC	0.0451163	0.719339	1	0.82294	39.7
RUFY3	ITG	V1	-0.0572365	5.36e-08	0.00196128	2.1e-07	40.9
RUFY3	ITG	V2	-0.0982182	0.000128826	1	0.00194695	37.5
CARMIL1	ITG	ITG	0.192606	1.9e-06	0.0696936	7.47e-05	15.9
CARMIL1	ITG	PFC	0.0865377	0.00087395	1	0.00866595	14.3
CARMIL1	ITG	EC	0.0853222	0.0707282	1	0.268588	13.5
CARMIL1	ITG	V1	-0.164492	2.15e-12	7.88e-08	1.64e-11	12.1
CARMIL1	ITG	V2	-0.0568558	0.000231098	1	0.00308348	11.6
TNFRSF10B	ITG	ITG	0.112314	2.04e-06	0.0746708	7.94e-05	27
TNFRSF10B	ITG	PFC	-0.0925996	0.011319	1	0.0535369	23.1
TNFRSF10B	ITG	EC	0.0731519	0.04395	1	0.20946	25.8
TNFRSF10B	ITG	V1	-0.0723909	5.11e-13	1.87e-08	4.32e-12	26.5
TNFRSF10B	ITG	V2	0.0273991	0.179635	1	0.336284	26.1
LRP8	ITG	ITG	0.128183	2.1e-06	0.0767565	8.13e-05	42.2
LRP8	ITG	PFC	0.0110705	0.00507361	1	0.0308327	37.3
LRP8	ITG	EC	-0.354295	3.52e-08	0.00128804	5.79e-06	27
LRP8	ITG	V1	0.0532901	6.97e-15	2.55e-10	8.5e-14	44.7
LRP8	ITG	V2	-0.0818944	0.00763154	1	0.0407085	38.5
HDLBP	ITG	ITG	0.105526	2.37e-06	0.0866682	9.03e-05	25.7
HDLBP	ITG	PFC	0.0444542	0.372348	1	0.530471	24.6
HDLBP	ITG	EC	-0.0609781	0.198509	1	0.447719	22.5
HDLBP	ITG	V1	-0.0345223	1.87e-14	6.86e-10	2.09e-13	25.9
HDLBP	ITG	V2	-0.0578991	2.47e-05	0.902977	0.000517101	22.3
MAST4	ITG	ITG	0.221764	2.56e-06	0.0937721	9.64e-05	51.8
MAST4	ITG	PFC	-0.114734	0.408747	1	0.561709	47.2
MAST4	ITG	EC	-0.0896465	0.2687	1	0.509792	48.5
MAST4	ITG	V1	0.0362244	5.75e-12	2.1e-07	4.06e-11	52.6
MAST4	ITG	V2	-0.128536	5.97e-08	0.00218598	2.96e-06	45.6
UBE2E1	ITG	ITG	0.130235	2.94e-06	0.107577	0.000108346	29.5
UBE2E1	ITG	PFC	0.00966132	0.318367	1	0.481008	27.9
UBE2E1	ITG	V1	-0.0849155	8.23e-12	3.01e-07	5.68e-11	28.9
UBE2E1	ITG	V2	-0.0207256	0.034636	1	0.115868	27.3
TSPAN9	ITG	ITG	0.11996	2.98e-06	0.108924	0.000109301	36.5
TSPAN9	ITG	PFC	0.0920431	0.000174175	1	0.00252963	34.9
TSPAN9	ITG	EC	-0.150552	0.0288669	1	0.16777	30.8
TSPAN9	ITG	V1	-0.0289291	8.14e-15	2.98e-10	9.72e-14	37.5
TSPAN9	ITG	V2	-0.0843977	3.76e-05	1	0.00072929	33.3
ZBTB46	ITG	ITG	0.102735	3.51e-06	0.128446	0.000127262	30.6
ZBTB46	ITG	EC	-0.140113	6.85e-07	0.0250855	7.29e-05	23.1
ZBTB46	ITG	V1	-0.0455367	8.09e-22	2.96e-17	4.11e-20	31.3
ZBTB46	ITG	V2	-0.0276007	0.00105349	1	0.00949883	28
LRP1B	ITG	ITG	0.169237	3.74e-06	0.136849	0.000134375	42.3
LRP1B	ITG	PFC	0.0842452	2.21e-06	0.0808997	6.9e-05	44.4
LRP1B	ITG	EC	-0.0500121	1.75e-07	0.00639703	2.25e-05	34.4
LRP1B	ITG	V1	-0.0092674	7.76e-28	2.84e-23	1.24e-25	45.9
LRP1B	ITG	V2	-0.171517	2.38e-09	8.72e-05	1.66e-07	37.4
CELF2	ITG	ITG	0.104246	3.92e-06	0.143566	0.000140217	52.5
CELF2	ITG	PFC	0.0811596	0.000114572	1	0.00182031	50.5
CELF2	ITG	EC	0.0314079	0.807321	1	0.876644	51.9
CELF2	ITG	V1	-0.0829431	4.72e-13	1.73e-08	4.02e-12	52.9
CELF2	ITG	V2	-0.0529647	0.0364447	1	0.119898	50.2
VGLL4	ITG	ITG	0.106384	4.17e-06	0.15276	0.000147621	51.9
VGLL4	ITG	PFC	0.0949415	0.00307907	1	0.021439	50.7
VGLL4	ITG	EC	-0.0359227	0.30282	1	0.538204	49.4
VGLL4	ITG	V1	-0.026962	4.1e-14	1.5e-09	4.29e-13	53.7
VGLL4	ITG	V2	-0.108229	7.71e-08	0.00282162	3.74e-06	47.8
KALRN	ITG	ITG	0.180199	4.96e-06	0.181667	0.000171039	29.9
KALRN	ITG	PFC	0.204163	0.0871484	1	0.212422	32.6
KALRN	ITG	EC	0.122341	0.827278	1	0.888455	32
KALRN	ITG	V1	-0.242228	7.37e-10	2.7e-05	3.77e-09	27.7
KALRN	ITG	V2	-0.0551659	0.00102295	1	0.00929166	27.3
SGPP2	ITG	ITG	0.130183	5.45e-06	0.199416	0.000184273	54.1
SGPP2	ITG	PFC	-0.191403	3.74e-05	1	0.000738281	47.4
SGPP2	ITG	EC	-0.16886	0.0107291	1	0.0964488	48.1
SGPP2	ITG	V1	0.0888834	3.27e-18	1.2e-13	7.79e-17	59.5
SGPP2	ITG	V2	-0.0438527	0.0221935	1	0.0854971	52.4
KMT5B	ITG	ITG	0.118599	6.43e-06	0.235467	0.000211187	28.8
KMT5B	ITG	PFC	0.0192393	0.00382453	1	0.0251436	26.5
KMT5B	ITG	EC	-0.0834912	0.00696137	1	0.0738276	24.1
KMT5B	ITG	V1	-0.0259376	1.16e-13	4.23e-09	1.1e-12	28.8
KMT5B	ITG	V2	-0.0557622	0.0485314	1	0.144864	26
GATAD2B	ITG	ITG	0.102792	6.59e-06	0.24114	0.000215219	36.3
GATAD2B	ITG	PFC	-0.0698462	0.0199014	1	0.0794239	32.6
GATAD2B	ITG	EC	-0.00675291	0.0351327	1	0.185833	33
GATAD2B	ITG	V1	0.00202012	5.89e-12	2.16e-07	4.16e-11	37.7
GATAD2B	ITG	V2	-0.0385621	0.215308	1	0.375813	34.9
PTK2	ITG	ITG	0.108204	6.72e-06	0.245987	0.000218834	61.6
PTK2	ITG	PFC	0.0476045	0.00259971	1	0.0189127	60
PTK2	ITG	EC	0.0249594	0.322023	1	0.55217	62.8
PTK2	ITG	V1	-0.044972	4.31e-15	1.58e-10	5.48e-14	63.9
PTK2	ITG	V2	-0.0745126	1.03e-05	0.376335	0.000249706	58.8
TPST1	ITG	ITG	0.178991	7.63e-06	0.279268	0.000243701	21.3
TPST1	ITG	PFC	-0.0899286	0.310049	1	0.473066	17.4
TPST1	ITG	EC	-0.0433055	0.889504	1	0.928191	18.6
TPST1	ITG	V1	0.00840509	4.75e-13	1.74e-08	4.04e-12	21.6
TPST1	ITG	V2	-0.0871613	1.32e-05	0.482828	0.000307081	17.5
CAMK1D	ITG	ITG	0.121669	9.9e-06	0.362292	0.000302125	37.8
CAMK1D	ITG	PFC	0.00476485	0.00516883	1	0.0312394	35.2
CAMK1D	ITG	EC	-0.182373	0.255343	1	0.499242	33
CAMK1D	ITG	V1	-0.0375634	1.26e-10	4.6e-06	7.24e-10	39
CAMK1D	ITG	V2	-0.010381	0.598711	1	0.706266	36.8
ZNF366	ITG	ITG	0.182746	1.01e-05	0.368122	0.00030615	43.2
ZNF366	ITG	PFC	-0.0305677	0.623459	1	0.731923	41.2
ZNF366	ITG	EC	-0.115963	0.128875	1	0.364081	39.4
ZNF366	ITG	V1	0.011537	2.91e-08	0.00106524	1.18e-07	44.3
ZNF366	ITG	V2	-0.112008	0.00863161	1	0.0443476	40.3
ACER2	ITG	ITG	0.201066	1.02e-05	0.374269	0.000310792	54.2
ACER2	ITG	PFC	-0.0233893	0.00623726	1	0.0357	51.6
ACER2	ITG	EC	-0.207067	0.0179124	1	0.129082	46.7
ACER2	ITG	V1	-0.0727887	6.9e-13	2.53e-08	5.66e-12	55
ACER2	ITG	V2	-0.0136616	0.153841	1	0.304597	52.9
ARNT2	ITG	ITG	0.154245	1.18e-05	0.433674	0.000355284	39.8
ARNT2	ITG	PFC	0.025473	1.14e-07	0.00415859	5.2e-06	39
ARNT2	ITG	EC	-0.211657	0.0198155	1	0.136175	31.3
ARNT2	ITG	V1	-0.100553	4.84e-20	1.77e-15	1.65e-18	38.6
ARNT2	ITG	V2	0.0257867	0.040919	1	0.129354	37.6
LRIG1	ITG	ITG	0.136655	1.22e-05	0.446001	0.000363754	18.4
LRIG1	ITG	PFC	-0.114825	0.181167	1	0.335906	15
LRIG1	ITG	EC	-0.176909	0.0250719	1	0.155257	13.2
LRIG1	ITG	V1	-0.0104892	4.09e-15	1.5e-10	5.24e-14	19.3
LRIG1	ITG	V2	0.0198607	0.00243641	1	0.0177027	16.9
AC105052.4	ITG	ITG	0.106108	1.27e-05	0.464304	0.000375889	31.5
AC105052.4	ITG	PFC	0.0513405	0.00186524	1	0.0149077	29.2
AC105052.4	ITG	EC	-0.183734	0.00471891	1	0.0589411	23.9
AC105052.4	ITG	V1	-0.0212176	3.14e-16	1.15e-11	4.95e-15	31.8
AC105052.4	ITG	V2	-0.0457927	0.000250136	1	0.00327184	28.1
BMPR2	ITG	ITG	0.10285	1.33e-05	0.486993	0.000391945	72.8
BMPR2	ITG	PFC	-0.209788	0.000454934	1	0.00530638	68.3
BMPR2	ITG	EC	-0.0199359	0.0259342	1	0.157766	69.2
BMPR2	ITG	V1	-0.0419038	1.15e-14	4.22e-10	1.33e-13	75.6
BMPR2	ITG	V2	0.0955646	0.00019407	1	0.00268702	74.7
SHQ1	ITG	ITG	0.104292	1.34e-05	0.490479	0.000393596	13.2
SHQ1	ITG	PFC	-0.0672699	0.363719	1	0.522639	11.2
SHQ1	ITG	EC	-0.0406813	0.0483766	1	0.220277	11.5
SHQ1	ITG	V1	0.0178618	2.68e-12	9.8e-08	2.01e-11	14.4
SHQ1	ITG	V2	-0.0499554	0.0262228	1	0.0961195	11.9
SHROOM2	ITG	ITG	0.118697	1.48e-05	0.543239	0.000428419	26.3
SHROOM2	ITG	PFC	0.0077556	0.00311956	1	0.0216276	23.4
SHROOM2	ITG	EC	-0.0894728	0.990227	1	0.993129	23.9
SHROOM2	ITG	V1	-0.0115892	7.52e-11	2.75e-06	4.47e-10	26.7
SHROOM2	ITG	V2	-0.062997	0.00200295	1	0.0152883	23.3
FENDRR	ITG	ITG	0.104828	1.55e-05	0.566802	0.000441295	25.4
FENDRR	ITG	PFC	0.00978152	0.00772801	1	0.0410932	22.8
FENDRR	ITG	EC	0.00607931	0.429887	1	0.628724	23.5
FENDRR	ITG	V1	-0.0288876	3.01e-18	1.1e-13	7.2e-17	26
FENDRR	ITG	V2	-0.0595822	0.00063309	1	0.0064986	22.5
ABCC4	ITG	ITG	0.172654	1.83e-05	0.669702	0.000509133	32.9
ABCC4	ITG	PFC	0.0622327	0.065208	1	0.177177	31.1
ABCC4	ITG	EC	0.0424477	0.148362	1	0.389411	31.5
ABCC4	ITG	V1	-0.233695	3.37e-17	1.23e-12	6.48e-16	28.8
ABCC4	ITG	V2	0.0615293	0.00108991	1	0.00973784	30.4
BCAR3	ITG	ITG	0.120677	1.91e-05	0.698431	0.000528049	33
BCAR3	ITG	PFC	0.084365	0.000270913	1	0.0035914	32.2
BCAR3	ITG	EC	-0.0326284	0.23606	1	0.483496	30.2
BCAR3	ITG	V1	-0.106175	5.41e-17	1.98e-12	1e-15	32.7
BCAR3	ITG	V2	-0.0250218	0.0378752	1	0.122875	31
MTA3	ITG	ITG	0.117443	2.05e-05	0.749945	0.000558533	19.9
MTA3	ITG	PFC	0.0275423	0.00117337	1	0.0107497	17.1
MTA3	ITG	EC	-0.00350446	0.0391585	1	0.19621	16.8
MTA3	ITG	V1	-0.0544168	2.74e-12	1e-07	2.05e-11	19.1
MTA3	ITG	V2	-0.0502073	0.0614093	1	0.168766	17.3
ADAMTS9-AS2	ITG	ITG	0.184237	2.14e-05	0.78283	0.000574451	54.4
ADAMTS9-AS2	ITG	PFC	0.0191452	0.237589	1	0.398202	51.3
ADAMTS9-AS2	ITG	EC	-0.122229	0.860369	1	0.908797	50.6
ADAMTS9-AS2	ITG	V1	0.0482064	3.52e-06	0.128848	1.08e-05	57.8
ADAMTS9-AS2	ITG	V2	-0.187994	0.0820933	1	0.203134	51.9
ZSWIM5	ITG	ITG	0.152966	2.15e-05	0.786214	0.000576164	40
ZSWIM5	ITG	PFC	-0.271717	0.000122199	1	0.00190398	32.4
ZSWIM5	ITG	EC	-0.175789	0.0487795	1	0.22156	34.3
ZSWIM5	ITG	V1	0.029365	4.82e-12	1.77e-07	3.46e-11	41.3
ZSWIM5	ITG	V2	0.0517318	0.0209311	1	0.0819678	38.2
BCAR1	ITG	ITG	0.109669	2.38e-05	0.871429	0.000622213	20.6
BCAR1	ITG	PFC	-0.0536029	0.0590669	1	0.166008	17.2
BCAR1	ITG	V1	-0.0164083	1.49e-17	5.47e-13	3.09e-16	20.9
BCAR1	ITG	V2	-0.0513708	2.28e-06	0.0834406	7.24e-05	17.2
PHF8	ITG	ITG	0.120208	2.5e-05	0.914779	0.000644863	15.5
PHF8	ITG	PFC	-0.0499824	0.12836	1	0.271421	12
PHF8	ITG	EC	0.0288535	0.492556	1	0.672563	14.2
PHF8	ITG	V1	-0.0570904	1.71e-09	6.26e-05	8.3e-09	13.9
PHF8	ITG	V2	-0.00919737	0.00461874	1	0.0284198	12.7
RABGEF1	ITG	ITG	0.110601	2.5e-05	0.915204	0.000644863	29
RABGEF1	ITG	PFC	0.0537244	0.202071	1	0.359626	27.5
RABGEF1	ITG	EC	-0.0488809	0.00289359	1	0.0431379	24.3
RABGEF1	ITG	V1	-0.0740433	2.29e-16	8.39e-12	3.74e-15	27.7
RABGEF1	ITG	V2	-0.0273679	2.36e-05	0.864055	0.000501421	25.2
RERE	ITG	ITG	0.108978	2.61e-05	0.956474	0.000667092	70.4
RERE	ITG	PFC	0.0397348	2.7e-06	0.0989962	8.31e-05	67.6
RERE	ITG	EC	-0.0104538	0.00722089	1	0.0758089	66.1
RERE	ITG	V1	-0.0437527	2.6e-19	9.53e-15	7.63e-18	72
RERE	ITG	V2	-0.0612219	0.00294514	1	0.0202958	68
ZNF83	ITG	ITG	0.10451	2.86e-05	1	0.000711546	42.3
ZNF83	ITG	PFC	0.0454914	0.0125097	1	0.0575211	39.9
ZNF83	ITG	EC	0.0377498	0.0148706	1	0.115797	40.5
ZNF83	ITG	V1	-0.000621937	4.41e-17	1.61e-12	8.28e-16	43
ZNF83	ITG	V2	-0.124562	2.93e-09	0.000107415	2e-07	37.1
GRAPL	ITG	ITG	0.121802	2.88e-05	1	0.000716808	22.1
GRAPL	ITG	PFC	-0.210524	7.74e-09	0.000283326	4.55e-07	15.6
GRAPL	ITG	EC	-0.135513	0.000459656	1	0.0123364	17.5
GRAPL	ITG	V1	0.0407254	4.62e-13	1.69e-08	3.94e-12	22.7
GRAPL	ITG	V2	0.0203351	0.120304	1	0.259538	20.5
SVIL	ITG	ITG	0.129566	3.25e-05	1	0.000791419	54.4
SVIL	ITG	PFC	-0.00964289	0.142302	1	0.28921	54.2
SVIL	ITG	EC	-0.00715283	0.033719	1	0.182251	52.5
SVIL	ITG	V1	-0.00974665	2.15e-13	7.86e-09	1.95e-12	57.6
SVIL	ITG	V2	-0.085603	4.84e-05	1	0.000900153	52.6
NACC2	ITG	ITG	0.10111	3.46e-05	1	0.000831772	30.5
NACC2	ITG	EC	-0.04526	0.0649446	1	0.258316	26.5
NACC2	ITG	V1	-0.0880578	1.08e-13	3.94e-09	1.03e-12	28.9
NACC2	ITG	V2	-0.00362961	0.00081586	1	0.00786131	27.6
MAGI1	ITG	ITG	0.161287	3.59e-05	1	0.000856342	62.5
MAGI1	ITG	PFC	-0.0817762	0.00296462	1	0.0208147	57.1
MAGI1	ITG	EC	0.0041198	0.924702	1	0.950304	61.6
MAGI1	ITG	V1	-0.0231683	2.37e-14	8.68e-10	2.59e-13	66
MAGI1	ITG	V2	-0.0544768	0.00399281	1	0.025412	60.6
NCAM2	ITG	ITG	0.217782	3.66e-05	1	0.000869504	18.8
NCAM2	ITG	PFC	0.0660153	0.000765046	1	0.00783448	17.6
NCAM2	ITG	V2	-0.0754183	0.000191048	1	0.00265454	15.1
STAU2	ITG	ITG	0.117091	3.78e-05	1	0.000891536	62.9
STAU2	ITG	PFC	-0.0778387	0.00560033	1	0.0331406	57.2
STAU2	ITG	EC	-0.00498652	0.309364	1	0.542975	61
STAU2	ITG	V1	-0.0613369	1.41e-06	0.0517881	4.61e-06	61.8
STAU2	ITG	V2	0.0245465	0.0034984	1	0.0230987	59.7
WWOX	ITG	ITG	0.190199	4.09e-05	1	0.000956136	49.7
WWOX	ITG	PFC	-0.0520702	0.257299	1	0.419034	46
WWOX	ITG	EC	0.00489701	0.0725724	1	0.272427	46.8
WWOX	ITG	V1	-0.0730826	1.91e-10	6.99e-06	1.07e-09	48.1
WWOX	ITG	V2	-0.0418639	0.157355	1	0.309124	46.5
EFR3B	ITG	ITG	0.142988	4.19e-05	1	0.000970721	39.8
EFR3B	ITG	PFC	-0.134223	0.00234779	1	0.017585	33.1
EFR3B	ITG	EC	-0.292062	9.66e-07	0.0353394	9.79e-05	28.9
EFR3B	ITG	V1	0.0448479	6.25e-27	2.29e-22	8.58e-25	42.4
EFR3B	ITG	V2	-0.00804668	7.9e-06	0.288985	0.000201721	36.1
CHD2	ITG	ITG	0.107658	4.2e-05	1	0.000972013	47.7
CHD2	ITG	PFC	0.031415	0.428644	1	0.579036	46.3
CHD2	ITG	EC	-0.109334	0.177534	1	0.424732	42.4
CHD2	ITG	V1	0.0332185	1.49e-12	5.46e-08	1.16e-11	50.4
CHD2	ITG	V2	-0.115615	4.71e-06	0.172416	0.000134187	43.9
MTMR1	ITG	ITG	0.104819	4.28e-05	1	0.00098571	12.1
MTMR1	ITG	PFC	0.032138	0.102474	1	0.235365	11.2
MTMR1	ITG	EC	0.0185753	0.85278	1	0.90392	11.7
MTMR1	ITG	V1	-0.0523052	5.38e-07	0.0197032	1.85e-06	11.7
MTMR1	ITG	V2	-0.0514006	0.337568	1	0.497502	10.9
ST8SIA6	ITG	ITG	0.122411	4.33e-05	1	0.000992127	68.2
ST8SIA6	ITG	PFC	-0.081185	0.061381	1	0.170052	62.9
ST8SIA6	ITG	EC	-0.219513	0.0321093	1	0.177709	61.7
ST8SIA6	ITG	V1	0.0614984	8.47e-07	0.0310078	2.84e-06	69.3
ST8SIA6	ITG	V2	-0.0596542	0.00258414	1	0.0184286	64.3
ARHGAP35	ITG	ITG	0.135387	4.58e-05	1	0.00103329	22.8
ARHGAP35	ITG	PFC	0.0390829	0.00996096	1	0.0490033	20.7
ARHGAP35	ITG	EC	-0.00924472	0.562667	1	0.719423	19.9
ARHGAP35	ITG	V1	-0.104142	3.03e-12	1.11e-07	2.25e-11	20.8
ARHGAP35	ITG	V2	-0.0159868	0.0236902	1	0.0895426	20
ARHGEF3	ITG	ITG	0.170053	4.6e-05	1	0.00103534	38.2
ARHGEF3	ITG	PFC	-0.116736	0.148674	1	0.297157	31.7
ARHGEF3	ITG	EC	0.010171	0.243946	1	0.49058	34.6
ARHGEF3	ITG	V1	-0.0162081	4.15e-12	1.52e-07	3.02e-11	37.3
ARHGEF3	ITG	V2	-0.0499602	1.85e-05	0.676654	0.000409955	33.1
RGS20	ITG	ITG	0.126411	4.69e-05	1	0.00104901	10.1
RGS20	ITG	PFC	-0.0646593	0.563322	1	0.687902	7.8
RGS20	ITG	EC	-0.142441	0.0293626	1	0.169033	5.4
RGS20	ITG	V1	0.0515706	1.67e-09	6.13e-05	8.13e-09	10.5
RGS20	ITG	V2	-0.081457	2.41e-07	0.00880322	1.03e-05	7.1
PHACTR3	ITG	ITG	0.153628	4.84e-05	1	0.00107238	10.2
PHACTR3	ITG	PFC	-0.00806181	0.259093	1	0.42102	8.4
PHACTR3	ITG	EC	-0.0214119	0.137968	1	0.375919	6.8
PHACTR3	ITG	V1	-0.0300352	9.68e-09	0.000354461	4.19e-08	9.3
PHACTR3	ITG	V2	-0.0798209	3.55e-05	1	0.000694808	7.2
ZNF609	ITG	ITG	0.103342	4.91e-05	1	0.00108488	43.1
ZNF609	ITG	PFC	-0.0968754	0.0142026	1	0.0627385	39.4
ZNF609	ITG	EC	0.0604624	0.177325	1	0.424417	42.3
ZNF609	ITG	V1	-0.0636474	2.7e-11	9.9e-07	1.72e-10	43.6
ZNF609	ITG	V2	0.0313174	0.0577449	1	0.162561	42.3
LRMDA	ITG	ITG	0.207101	4.96e-05	1	0.00108918	69
LRMDA	ITG	PFC	-0.048048	0.180994	1	0.33568	64.6
LRMDA	ITG	EC	0.0199727	0.315959	1	0.547817	65.5
LRMDA	ITG	V1	-0.0507188	9.56e-07	0.0349924	3.18e-06	66.5
LRMDA	ITG	V2	-0.0883639	0.000279744	1	0.00354132	63.4
NEO1	ITG	ITG	0.172477	5.26e-05	1	0.00113469	15.2
NEO1	ITG	PFC	0.0444752	0.000360036	1	0.00446724	14.9
NEO1	ITG	EC	-0.162965	0.27862	1	0.518692	10.3
NEO1	ITG	V1	-0.0801167	4.72e-09	0.000172786	2.14e-08	13.7
NEO1	ITG	V2	-0.0360884	0.00964202	1	0.0478376	12.5
SHB	ITG	ITG	0.122954	5.33e-05	1	0.0011453	26.8
SHB	ITG	PFC	0.0847229	0.000107729	1	0.00173238	25.5
SHB	ITG	EC	0.0468505	0.490486	1	0.671227	25.9
SHB	ITG	V1	-0.0818246	5.03e-18	1.84e-13	1.15e-16	26.7
SHB	ITG	V2	-0.0766568	1.43e-06	0.0521949	4.85e-05	23.5
GLI3	ITG	ITG	0.101601	5.38e-05	1	0.00115066	17.1
GLI3	ITG	PFC	0.0529051	0.0486133	1	0.146167	17.4
GLI3	ITG	EC	0.0538408	0.772613	1	0.855273	18.1
GLI3	ITG	V1	-0.07093	1.04e-09	3.79e-05	5.19e-09	16.9
GLI3	ITG	V2	-0.0518012	0.000121489	1	0.00185461	15
FLI1	ITG	ITG	0.129249	5.39e-05	1	0.00115066	79.1
FLI1	ITG	PFC	-0.0793253	7.81e-06	0.285944	0.000206446	76.4
FLI1	ITG	EC	-0.164952	0.0732281	1	0.273481	76.6
FLI1	ITG	V1	-0.00236068	3.16e-12	1.16e-07	2.34e-11	82.2
FLI1	ITG	V2	-0.00754769	0.449854	1	0.591801	79.2
GLIS3	ITG	ITG	0.18562	5.49e-05	1	0.0011662	55.5
GLIS3	ITG	PFC	-0.0535577	0.00909254	1	0.0460156	56.5
GLIS3	ITG	EC	-0.00132477	0.429518	1	0.628436	56
GLIS3	ITG	V1	0.00108707	7.98e-07	0.0292172	2.69e-06	54.2
GLIS3	ITG	V2	-0.119402	6.06e-10	2.22e-05	4.8e-08	49.6
PDZRN3	ITG	ITG	0.165849	6.01e-05	1	0.00125045	47.8
PDZRN3	ITG	PFC	-0.0892857	0.0194901	1	0.0782138	42.6
PDZRN3	ITG	EC	-0.090688	0.461103	1	0.650403	42.1
PDZRN3	ITG	V1	0.0104231	1.55e-08	0.000567462	6.55e-08	49.5
PDZRN3	ITG	V2	-0.0657039	0.0444929	1	0.136713	45.2
ATG4B	ITG	ITG	0.10461	6.2e-05	1	0.00128206	15.5
ATG4B	ITG	PFC	0.0513428	0.153008	1	0.302364	14.6
ATG4B	ITG	EC	-0.0935131	0.0598971	1	0.247681	11.9
ATG4B	ITG	V1	-0.024359	5.69e-08	0.00208245	2.22e-07	14.9
ATG4B	ITG	V2	-0.0644109	0.000752407	1	0.00738757	12.8
EPHA4	ITG	ITG	0.127905	6.22e-05	1	0.00128467	47.5
EPHA4	ITG	PFC	-0.282402	0.000212912	1	0.00295753	39.7
EPHA4	ITG	EC	-0.321721	0.0001131	1	0.00432266	40.1
EPHA4	ITG	V1	0.0634153	3.93e-11	1.44e-06	2.43e-10	49.5
EPHA4	ITG	V2	0.0741698	0.000147789	1	0.00215561	46.3
ADCY9	ITG	ITG	0.133553	6.54e-05	1	0.00132982	15
ADCY9	ITG	PFC	-0.064989	0.140686	1	0.287346	12.3
ADCY9	ITG	EC	-0.0181929	0.166687	1	0.41118	13.2
ADCY9	ITG	V1	-0.113758	1.62e-08	0.000594498	6.84e-08	13.2
ADCY9	ITG	V2	0.0635429	0.0315049	1	0.108631	15
CACNB2	ITG	ITG	0.158674	6.57e-05	1	0.0013325	21.6
CACNB2	ITG	PFC	0.08622	0.00456621	1	0.0284669	22.8
CACNB2	ITG	EC	-0.110469	0.000220796	1	0.00727132	16.3
CACNB2	ITG	V1	0.0277975	2.9e-20	1.06e-15	1.04e-18	23.4
CACNB2	ITG	V2	-0.190628	1.67e-14	6.11e-10	2.85e-12	16.5
FOXP1	ITG	ITG	0.119555	6.59e-05	1	0.00133432	73.5
FOXP1	ITG	PFC	-0.23204	0.0110102	1	0.0525157	69
FOXP1	ITG	EC	-0.0706771	0.435703	1	0.633003	71.9
FOXP1	ITG	V1	0.022532	7.04e-13	2.58e-08	5.77e-12	76.6
FOXP1	ITG	V2	0.037804	8.13e-06	0.297576	0.000206377	72.1
LAMA3	ITG	ITG	0.187391	6.61e-05	1	0.00133632	29.9
LAMA3	ITG	PFC	0.0743566	0.00116652	1	0.0107297	27.2
LAMA3	ITG	EC	-0.0870885	0.0475392	1	0.21833	25.3
LAMA3	ITG	V1	-0.131356	4.76e-12	1.74e-07	3.42e-11	25.4
LAMA3	ITG	V2	-0.0318618	0.465344	1	0.603306	25.9
ARHGEF11	ITG	ITG	0.111878	7.33e-05	1	0.00145557	15.1
ARHGEF11	ITG	PFC	0.0203589	0.0725163	1	0.189368	13.5
ARHGEF11	ITG	EC	0.0390432	0.0686884	1	0.265211	13.6
ARHGEF11	ITG	V1	-0.0773895	9.49e-10	3.47e-05	4.78e-09	14.4
ARHGEF11	ITG	V2	-0.0274887	0.672381	1	0.758949	13.9
ADAMTS9	ITG	ITG	0.145015	8.18e-05	1	0.00158994	56.8
ADAMTS9	ITG	PFC	-0.0469549	0.000227975	1	0.00313308	57.8
ADAMTS9	ITG	EC	0.267531	0.6208	1	0.758848	62.6
ADAMTS9	ITG	V1	0.0208474	5.23e-37	1.92e-32	3.31e-34	61.8
ADAMTS9	ITG	V2	-0.196736	3.87e-18	1.42e-13	1.15e-15	54.8
LINC02062	ITG	ITG	0.125343	8.66e-05	1	0.00166592	11.9
LINC02062	ITG	PFC	0.0281918	0.0149343	1	0.0649796	9.4
LINC02062	ITG	EC	-0.0324771	0.0133151	1	0.108522	8.3
LINC02062	ITG	V1	-0.0546216	5.68e-06	0.207754	1.69e-05	9.7
LINC02062	ITG	V2	-0.0488809	0.116213	1	0.254172	9
SLCO3A1	ITG	ITG	0.108883	9.45e-05	1	0.00177681	52.9
SLCO3A1	ITG	PFC	0.066843	0.011311	1	0.0535231	51.3
SLCO3A1	ITG	EC	-0.120589	0.00245775	1	0.0386894	48
SLCO3A1	ITG	V1	-0.0631125	7.94e-08	0.00290589	3.03e-07	52.9
SLCO3A1	ITG	V2	-0.0276579	0.0846115	1	0.207381	51
CDC42SE2	ITG	ITG	0.103566	9.68e-05	1	0.001807	23.1
CDC42SE2	ITG	PFC	-0.0219721	0.148199	1	0.29658	21.2
CDC42SE2	ITG	EC	-0.00890255	0.154089	1	0.39626	21.2
CDC42SE2	ITG	V1	-0.0736373	4.27e-13	1.56e-08	3.66e-12	22.7
CDC42SE2	ITG	V2	0.0155493	0.0192134	1	0.07731	21.8
ZNF385D	ITG	ITG	0.252031	0.000101036	1	0.00187772	32.4
ZNF385D	ITG	PFC	-0.0245345	0.00176473	1	0.0143457	31.8
ZNF385D	ITG	EC	-0.392538	0.150133	1	0.391324	26.2
ZNF385D	ITG	V1	-0.151666	3.56e-06	0.130391	1.1e-05	31
ZNF385D	ITG	V2	0.0712192	0.108634	1	0.243451	31
PTCHD1-AS	ITG	ITG	0.178619	0.000104554	1	0.00191884	11.1
PTCHD1-AS	ITG	PFC	-0.00243877	0.0085942	1	0.0441651	8.5
PTCHD1-AS	ITG	EC	0.0538246	0.0535429	1	0.233351	10
PTCHD1-AS	ITG	V1	-0.0653939	2.36e-12	8.63e-08	1.78e-11	9.2
PTCHD1-AS	ITG	V2	-0.0864425	1.21e-05	0.442442	0.000284604	7.2
FBXL7	ITG	ITG	0.179585	0.000109597	1	0.00199078	49.1
FBXL7	ITG	PFC	-0.0806082	0.69538	1	0.785665	43.6
FBXL7	ITG	EC	-0.145166	0.0132159	1	0.108234	41.6
FBXL7	ITG	V1	-0.0634821	1.7e-13	6.23e-09	1.57e-12	48.4
FBXL7	ITG	V2	0.0141967	9.55e-07	0.0349385	3.41e-05	43.7
CHL1	ITG	ITG	0.17556	0.000113385	1	0.00204296	11.3
CHL1	ITG	PFC	0.00229474	0.216744	1	0.375852	9.9
CHL1	ITG	EC	-0.0628325	0.416216	1	0.619856	9.1
CHL1	ITG	V1	-0.0215686	3.52e-05	1	9.36e-05	10.7
CHL1	ITG	V2	-0.103507	0.0023068	1	0.0169427	8.6
DIP2B	ITG	ITG	0.115103	0.000130713	1	0.00228623	34.6
DIP2B	ITG	PFC	-0.0411635	0.144609	1	0.292157	31.4
DIP2B	ITG	EC	0.0995109	0.0455703	1	0.213474	33.8
DIP2B	ITG	V1	-0.0673649	1.93e-10	7.05e-06	1.08e-09	34.3
DIP2B	ITG	V2	-0.0196613	0.102566	1	0.234808	32.4
FAM189A2	ITG	ITG	0.274855	0.00014228	1	0.00244518	23
FAM189A2	ITG	PFC	-0.0432681	9.49e-06	0.347328	0.000241817	18.3
FAM189A2	ITG	EC	-0.0845697	0.189157	1	0.437445	17.8
FAM189A2	ITG	V1	-0.085196	6.04e-15	2.21e-10	7.45e-14	20.6
FAM189A2	ITG	V2	-0.0829774	0.0190471	1	0.0769699	18.4
FARS2	ITG	ITG	0.126309	0.00014849	1	0.00253024	34.3
FARS2	ITG	PFC	-0.0684433	0.126217	1	0.268652	31.2
FARS2	ITG	EC	-0.0921037	0.101594	1	0.323763	30.8
FARS2	ITG	V1	-0.041082	4.74e-09	0.00017344	2.15e-08	35.2
RNF220	ITG	ITG	0.14915	0.000165068	1	0.00273615	35.3
RNF220	ITG	PFC	-0.132553	0.000208803	1	0.00291545	29.6
RNF220	ITG	EC	-0.207401	0.0496858	1	0.223617	30.3
RNF220	ITG	V1	0.0249477	1.23e-08	0.000449473	5.24e-08	36.4
RNF220	ITG	V2	-0.0118911	0.244779	1	0.40818	33.7
ITSN1	ITG	ITG	0.105275	0.00018211	1	0.0029481	34.3
ITSN1	ITG	PFC	0.0860325	4.52e-08	0.0016544	2.27e-06	32.9
ITSN1	ITG	EC	-0.130602	0.207032	1	0.456549	29.3
ITSN1	ITG	V1	-0.0892542	6.43e-20	2.35e-15	2.13e-18	34
ITSN1	ITG	V2	-0.00606015	0.00669499	1	0.0370839	31.6
SLC39A11	ITG	ITG	0.10007	0.000187496	1	0.00300961	20.7
SLC39A11	ITG	PFC	0.0573808	0.0718614	1	0.188244	19.7
SLC39A11	ITG	EC	0.0794533	0.338621	1	0.563985	20.5
SLC39A11	ITG	V1	-0.12024	3.68e-12	1.35e-07	2.7e-11	19.2
SLC39A11	ITG	V2	-0.00672651	0.0757137	1	0.192637	19.1
SH3GL1	ITG	ITG	0.101022	0.000206176	1	0.00322592	18.3
SH3GL1	ITG	PFC	0.0406186	0.107493	1	0.24268	17.1
SH3GL1	ITG	EC	-0.0289287	0.0621008	1	0.252602	14.8
SH3GL1	ITG	V1	-0.0340426	2.04e-11	7.46e-07	1.32e-10	17.8
SH3GL1	ITG	V2	-0.0610012	0.000101081	1	0.00160804	15.3
STARD13	ITG	ITG	0.114646	0.000209705	1	0.00326081	48.3
STARD13	ITG	PFC	-0.143591	0.760375	1	0.832155	45.2
STARD13	ITG	EC	-0.0639494	0.0579978	1	0.243231	44.8
STARD13	ITG	V1	0.0286723	5.22e-11	1.91e-06	3.19e-10	50.9
STARD13	ITG	V2	-0.0178719	0.00599155	1	0.0341206	46.1
ZFAND3	ITG	ITG	0.100109	0.000210668	1	0.00327073	70.2
ZFAND3	ITG	PFC	-0.00911733	0.189989	1	0.346144	67.4
ZFAND3	ITG	EC	-0.0534081	0.214141	1	0.463268	67.3
ZFAND3	ITG	V1	-0.0166212	1.36e-12	4.97e-08	1.07e-11	71.9
ZFAND3	ITG	V2	-0.0407879	7.06e-06	0.258241	0.000184828	66.8
ITPR2	ITG	ITG	0.125055	0.000224898	1	0.00342548	45.5
ITPR2	ITG	PFC	-0.00777084	0.0966662	1	0.226383	43
ITPR2	ITG	EC	0.0311946	0.307895	1	0.542068	44
ITPR2	ITG	V1	-0.00607349	2.18e-15	7.98e-11	2.93e-14	47.7
ITPR2	ITG	V2	-0.0982764	7.95e-08	0.00290808	3.83e-06	41.7
RNF144B	ITG	ITG	0.124053	0.000272877	1	0.00393281	59.2
RNF144B	ITG	PFC	0.0910229	0.000170884	1	0.00249915	58.5
RNF144B	ITG	EC	0.017378	0.404112	1	0.611699	59
RNF144B	ITG	V1	-0.0886847	2.62e-13	9.6e-09	2.34e-12	60.9
RNF144B	ITG	V2	-0.0656449	0.0231549	1	0.0880619	57.3
TMEM135	ITG	ITG	0.138114	0.000272889	1	0.00393281	31.4
TMEM135	ITG	PFC	-0.120778	0.00865119	1	0.0443927	25.7
TMEM135	ITG	EC	-0.0490589	0.729157	1	0.828845	28.6
TMEM135	ITG	V1	0.0172083	1.55e-07	0.00566512	5.7e-07	31.2
TMEM135	ITG	V2	-0.0420206	0.00353122	1	0.0231972	28.2
ARID1A	ITG	ITG	0.102623	0.000313116	1	0.00434427	35.5
ARID1A	ITG	PFC	-0.048171	0.0873425	1	0.212704	31.5
ARID1A	ITG	EC	-0.0309365	0.0206728	1	0.139346	31.3
ARID1A	ITG	V1	-0.0376743	1.18e-12	4.33e-08	9.41e-12	35.1
ARID1A	ITG	V2	-0.000834385	0.0191482	1	0.0771703	32.9
EFCAB2	ITG	ITG	0.109421	0.000333989	1	0.00453683	23.9
EFCAB2	ITG	PFC	0.0666644	0.00883365	1	0.0450095	23.2
EFCAB2	ITG	EC	-0.0115804	0.264505	1	0.506843	21.6
EFCAB2	ITG	V1	-0.0855103	3.66e-11	1.34e-06	2.27e-10	24.2
EFCAB2	ITG	V2	-0.0325369	0.66113	1	0.751387	22.9
PCBP1-AS1	ITG	ITG	0.110234	0.000343789	1	0.00464495	23.1
PCBP1-AS1	ITG	PFC	0.00102327	0.0131541	1	0.0596192	20.2
PCBP1-AS1	ITG	EC	-0.0135366	0.159869	1	0.402613	20.3
PCBP1-AS1	ITG	V1	-0.0355304	2.69e-14	9.85e-10	2.91e-13	23
PCBP1-AS1	ITG	V2	-0.0453715	0.00104614	1	0.00944899	20.3
DENND4A	ITG	ITG	0.102879	0.000386785	1	0.00503925	47.8
DENND4A	ITG	PFC	-0.162336	0.0175327	1	0.0724553	42.6
DENND4A	ITG	EC	-0.0669536	0.812679	1	0.879549	45.5
DENND4A	ITG	V1	0.027608	5.61e-13	2.05e-08	4.71e-12	50.4
DENND4A	ITG	V2	0.00477224	0.0508469	1	0.14952	46.9
APC	ITG	ITG	0.110173	0.000395999	1	0.00514836	36.9
APC	ITG	PFC	0.0314861	0.0159088	1	0.0677854	36.5
APC	ITG	EC	0.000696627	0.00681735	1	0.0729235	34.1
APC	ITG	V1	0.00802152	2.89e-17	1.06e-12	5.64e-16	38.8
APC	ITG	V2	-0.11913	6.69e-07	0.0244932	2.54e-05	33.1
PACS1	ITG	ITG	0.109148	0.000400378	1	0.00518273	38.6
PACS1	ITG	PFC	-0.0213686	0.0163587	1	0.0690242	35
PACS1	ITG	EC	-0.0298179	0.127605	1	0.362262	35.2
PACS1	ITG	V1	-0.0178008	2.37e-11	8.69e-07	1.52e-10	39.3
PACS1	ITG	V2	-0.0455314	0.000536759	1	0.00576583	35.2
WIPF1	ITG	ITG	0.133247	0.000418672	1	0.00537451	24.3
WIPF1	ITG	PFC	-0.119503	0.0258763	1	0.0947412	19.8
WIPF1	ITG	EC	-0.12674	0.00409476	1	0.054206	19.4
WIPF1	ITG	V1	0.00869658	1.47e-07	0.00536584	5.42e-07	24.6
WIPF1	ITG	V2	-0.00856578	0.56462	1	0.6806	22.8
RUNX1T1	ITG	ITG	0.148907	0.00042137	1	0.00539192	34.1
RUNX1T1	ITG	PFC	-0.196751	0.137997	1	0.284075	29.3
RUNX1T1	ITG	EC	0.112965	0.133708	1	0.369956	35.3
RUNX1T1	ITG	V1	-0.0517806	6.14e-07	0.0224725	2.09e-06	34.2
RUNX1T1	ITG	V2	0.0246551	0.235667	1	0.398134	34.6
UBR1	ITG	ITG	0.112491	0.000466219	1	0.00581399	45
UBR1	ITG	PFC	-0.081122	0.000470477	1	0.005428	39.5
UBR1	ITG	EC	-0.00050018	0.00411413	1	0.0543035	40.8
UBR1	ITG	V1	0.0974298	1.12e-24	4.12e-20	1.01e-22	48.8
UBR1	ITG	V2	-0.152403	2.7e-10	9.9e-06	2.33e-08	39.8
KLHL20	ITG	ITG	0.137007	0.000481158	1	0.00594128	31.1
KLHL20	ITG	PFC	-0.118648	0.291619	1	0.454411	27.1
KLHL20	ITG	EC	-0.013878	0.0484121	1	0.220375	27.4
KLHL20	ITG	V1	-0.0355081	3.03e-16	1.11e-11	4.8e-15	31.2
KLHL20	ITG	V2	0.00699434	0.00313304	1	0.0212356	29.1
MAN2A1	ITG	ITG	0.116576	0.000489402	1	0.00603196	33.2
MAN2A1	ITG	PFC	-0.0727497	0.52408	1	0.657789	30.5
MAN2A1	ITG	EC	-0.0513037	0.0453257	1	0.212739	31.7
MAN2A1	ITG	V1	0.007632	2.24e-09	8.21e-05	1.07e-08	35.1
MAN2A1	ITG	V2	-0.0421563	0.034356	1	0.115285	31.8
SUCLG2	ITG	ITG	0.115167	0.000553061	1	0.00654743	28.3
SUCLG2	ITG	PFC	-0.0941896	0.277422	1	0.439997	24.6
SUCLG2	ITG	EC	-0.0758655	0.202942	1	0.451908	25.5
SUCLG2	ITG	V1	-0.00209517	5.04e-08	0.00184418	1.98e-07	28.9
SUCLG2	ITG	V2	-0.0102554	0.137229	1	0.282792	26.9
NEK11	ITG	ITG	0.120238	0.000556936	1	0.00657008	10.1
NEK11	ITG	PFC	-0.103139	0.0467755	1	0.142429	6.6
NEK11	ITG	EC	-0.0437127	0.636096	1	0.769683	7.7
NEK11	ITG	V1	-0.0480118	1.55e-06	0.0568451	5.03e-06	8.3
NEK11	ITG	V2	0.0331891	0.0759537	1	0.193123	8.9
POU2F1	ITG	ITG	0.107044	0.000568909	1	0.00666436	34.1
POU2F1	ITG	PFC	-0.0392265	0.185703	1	0.34112	30.9
POU2F1	ITG	EC	-0.142997	0.138809	1	0.377102	29.1
POU2F1	ITG	V1	-0.0410464	2.19e-11	8.01e-07	1.41e-10	34.3
POU2F1	ITG	V2	0.0231452	0.0382549	1	0.12376	32.5
PTPRG	ITG	ITG	0.153028	0.000569992	1	0.00667316	86.8
PTPRG	ITG	PFC	-0.201797	0.774688	1	0.842964	84.8
PTPRG	ITG	EC	-0.320044	1.27e-06	0.0466575	0.000123528	82.9
PTPRG	ITG	V1	0.0308012	1.59e-05	0.581761	4.44e-05	87.9
PTPRG	ITG	V2	0.0450736	0.00429307	1	0.0269391	85
LRCH1	ITG	ITG	0.116298	0.00061318	1	0.00705948	63.4
LRCH1	ITG	PFC	-0.0700964	0.893374	1	0.923539	60.1
LRCH1	ITG	EC	-0.195611	0.000612909	1	0.0152185	58
LRCH1	ITG	V1	0.0346277	4.62e-10	1.69e-05	2.45e-09	65.4
LRCH1	ITG	V2	-0.0366243	1.55e-06	0.0566536	5.2e-05	59.3
FGF2	ITG	ITG	0.160258	0.000625923	1	0.00716104	10.6
FGF2	ITG	PFC	0.0958969	0.000141841	1	0.00214814	9.9
FGF2	ITG	EC	-0.0141252	0.970695	1	0.980816	8.3
FGF2	ITG	V1	-0.120874	1.21e-07	0.00444	4.53e-07	7.9
FGF2	ITG	V2	-0.0547572	0.000634257	1	0.00650379	7.4
STK3	ITG	ITG	0.119903	0.00071753	1	0.00790739	62.5
STK3	ITG	PFC	-0.128871	0.250973	1	0.412862	57.5
STK3	ITG	EC	-0.0279132	0.935643	1	0.957548	60.1
STK3	ITG	V1	0.0170836	8.1e-08	0.00296305	3.09e-07	63.3
STK3	ITG	V2	-0.0276966	0.00292402	1	0.0201927	59.4
MAP2K5	ITG	ITG	0.116618	0.000784594	1	0.00845627	37.9
MAP2K5	ITG	PFC	-0.143794	0.332733	1	0.493988	32.9
MAP2K5	ITG	EC	-0.0324967	0.588291	1	0.737047	34.8
MAP2K5	ITG	V1	0.0180417	2e-10	7.32e-06	1.12e-09	39
MAP2K5	ITG	V2	-0.0158981	0.00169619	1	0.0135854	35.1
AC009120.2	ITG	ITG	0.102785	0.000809479	1	0.00865022	16.4
AC009120.2	ITG	PFC	-0.0618312	0.34695	1	0.507019	13.2
AC009120.2	ITG	EC	0.00344859	0.0043203	1	0.0559188	13.1
AC009120.2	ITG	V1	-0.000551676	4.49e-11	1.64e-06	2.76e-10	16.1
AC009120.2	ITG	V2	-0.0435092	0.000444983	1	0.00503315	13.4
DLG1	ITG	ITG	0.114449	0.000829355	1	0.00881322	49.3
DLG1	ITG	PFC	-0.133311	0.0549438	1	0.159001	45.8
DLG1	ITG	EC	-0.178116	0.212184	1	0.460812	45.5
DLG1	ITG	V1	0.0483565	1.38e-14	5.04e-10	1.57e-13	53.1
DLG1	ITG	V2	-0.016544	0.00147258	1	0.0122592	47.9
SPAG16	ITG	ITG	0.150273	0.000839902	1	0.0088996	12.6
SPAG16	ITG	PFC	0.00451912	0.467848	1	0.611855	11.6
SPAG16	ITG	EC	-0.0675205	0.886136	1	0.9257	10.6
SPAG16	ITG	V1	-0.05744	0.000566454	1	0.00127711	11.3
SPAG16	ITG	V2	-0.0415868	0.0504821	1	0.148811	10.7
APBB2	ITG	ITG	0.116641	0.0010265	1	0.0103371	60.9
APBB2	ITG	PFC	-0.115102	0.306387	1	0.469292	56.8
APBB2	ITG	EC	-0.146781	0.00992521	1	0.0919467	54.6
APBB2	ITG	V1	-0.0207667	3.74e-09	0.000136708	1.72e-08	61.2
APBB2	ITG	V2	0.0400794	0.0444344	1	0.136577	59
FMN2	ITG	ITG	0.159209	0.00105072	1	0.0105173	19.4
FMN2	ITG	PFC	0.0670237	0.000255867	1	0.00342879	20.1
FMN2	ITG	EC	0.0545619	0.0234289	1	0.14959	19.1
FMN2	ITG	V1	-0.110006	3.74e-19	1.37e-14	1.06e-17	19.4
FMN2	ITG	V2	-0.0661075	1.92e-06	0.0703986	6.26e-05	16.9
ATG7	ITG	ITG	0.108884	0.0011338	1	0.011106	33.8
ATG7	ITG	PFC	0.0688107	0.00515025	1	0.0311555	32.4
ATG7	ITG	V1	-0.132686	6.64e-13	2.43e-08	5.48e-12	33.7
ATG7	ITG	V2	0.00710649	0.0901679	1	0.216409	33
ACER3	ITG	ITG	0.119867	0.00124552	1	0.0119098	37.2
ACER3	ITG	PFC	-0.0815297	0.00204385	1	0.0158578	34.2
ACER3	ITG	EC	-0.0148763	0.119125	1	0.350111	37.3
ACER3	ITG	V1	0.00741471	1.03e-11	3.76e-07	6.97e-11	39.5
ACER3	ITG	V2	-0.0492371	0.100105	1	0.230787	36.5
BICD1	ITG	ITG	0.121357	0.00129196	1	0.0122342	44.1
BICD1	ITG	PFC	-0.123153	0.128274	1	0.271296	38.8
BICD1	ITG	EC	-0.15828	0.0153788	1	0.118174	39.5
BICD1	ITG	V1	0.00965941	3.07e-11	1.12e-06	1.93e-10	45.3
BICD1	ITG	V2	0.0102915	0.0027145	1	0.0190839	41.6
MLLT3	ITG	ITG	0.101247	0.00129792	1	0.0122765	31.8
MLLT3	ITG	PFC	-0.0956218	0.250941	1	0.412862	28.3
MLLT3	ITG	EC	-0.346045	0.0123879	1	0.104465	26.1
MLLT3	ITG	V1	0.056297	9.69e-05	1	0.000243259	33.4
MLLT3	ITG	V2	0.00227562	0.580786	1	0.692859	30.9
AC019197.1	ITG	ITG	0.211947	0.00141669	1	0.0130617	24.5
AC019197.1	ITG	EC	-0.31482	0.0948393	1	0.312281	16.2
AC019197.1	ITG	V1	0.0409307	0.07816	1	0.117672	21.4
AC019197.1	ITG	V2	-0.114922	4.24e-06	0.155135	0.000122643	19.1
SUMF1	ITG	ITG	0.136046	0.00171711	1	0.0149726	27.8
SUMF1	ITG	PFC	-0.0522502	0.0449226	1	0.138293	24.3
SUMF1	ITG	EC	-0.0539033	0.408591	1	0.614419	27.1
SUMF1	ITG	V1	-0.0176849	6.93e-08	0.00253717	2.67e-07	28.2
SUMF1	ITG	V2	-0.0418101	0.0229591	1	0.0875198	25.5
MANBA	ITG	ITG	0.121478	0.00187165	1	0.0159396	11.6
MANBA	ITG	PFC	-0.0713514	0.48918	1	0.628945	8.6
MANBA	ITG	EC	0.0402313	0.284408	1	0.523186	10
MANBA	ITG	V1	-0.050825	0.00571208	1	0.0110022	9.7
MANBA	ITG	V2	-0.00717649	0.878703	1	0.908434	9.8
PLEKHA7	ITG	ITG	0.134027	0.00196873	1	0.0165005	20.4
PLEKHA7	ITG	EC	-0.0912627	0.0536758	1	0.233496	17.3
PLEKHA7	ITG	V1	-0.105955	3.88e-09	0.000142012	1.79e-08	19.1
PLEKHA7	ITG	V2	0.0166568	0.00575224	1	0.0331323	18.7
FAM193A	ITG	ITG	0.11096	0.00198961	1	0.0166547	25.5
FAM193A	ITG	PFC	0.0186085	0.110966	1	0.247546	23.4
FAM193A	ITG	EC	-0.106134	0.0173302	1	0.126132	20.5
FAM193A	ITG	V1	-0.0603945	2.35e-09	8.6e-05	1.12e-08	23.8
FAM193A	ITG	V2	-0.00466952	0.00182175	1	0.0142826	22.6
PSD3	ITG	ITG	0.216585	0.0020248	1	0.016844	28.3
PSD3	ITG	PFC	-0.0228841	0.00458341	1	0.0285422	24.1
PSD3	ITG	EC	-0.22839	0.00192485	1	0.0331668	20.4
PSD3	ITG	V1	-0.0610901	6.99e-10	2.56e-05	3.6e-09	25.9
PSD3	ITG	V2	-0.0349465	0.00852196	1	0.0439579	24
VPS54	ITG	ITG	0.135847	0.00204395	1	0.0169752	37.5
VPS54	ITG	PFC	-0.122264	0.000186174	1	0.00267795	30.1
VPS54	ITG	EC	-0.110335	0.172712	1	0.418129	31.6
VPS54	ITG	V1	0.0415996	5.86e-09	0.000214618	2.62e-08	37.2
VPS54	ITG	V2	-0.0505981	0.00535935	1	0.0315633	33
TRAPPC9	ITG	ITG	0.122383	0.00215448	1	0.017545	35.7
TRAPPC9	ITG	PFC	0.0435777	3.94e-05	1	0.000765781	32.3
TRAPPC9	ITG	EC	-0.0950367	0.0930957	1	0.309227	30.9
TRAPPC9	ITG	V1	-0.0601803	5.15e-10	1.89e-05	2.71e-09	34.7
TRAPPC9	ITG	V2	-0.0333931	0.00677679	1	0.0373894	32.1
MAML2	ITG	ITG	0.153938	0.00218586	1	0.0177144	41.7
MAML2	ITG	PFC	-0.0868072	0.402305	1	0.556434	39.2
MAML2	ITG	EC	0.194702	0.044412	1	0.210577	42.2
MAML2	ITG	V1	-0.148099	5.65e-11	2.07e-06	3.42e-10	39.5
MAML2	ITG	V2	0.0352264	2.69e-05	0.983292	0.000555016	38.2
MAP3K5	ITG	ITG	0.130826	0.00225917	1	0.0181329	32.4
MAP3K5	ITG	PFC	0.0585338	0.000382059	1	0.00467749	31.1
MAP3K5	ITG	EC	0.0882406	0.00886226	1	0.0856794	32
MAP3K5	ITG	V1	-0.161483	5.85e-17	2.14e-12	1.08e-15	30.1
MAP3K5	ITG	V2	0.00930368	0.00984243	1	0.0485499	30
AC046134.2	ITG	ITG	0.12803	0.00258295	1	0.0200741	13.1
AC046134.2	ITG	PFC	0.0633103	0.231649	1	0.391851	12.2
AC046134.2	ITG	EC	0.0126484	0.516034	1	0.688612	12.3
AC046134.2	ITG	V1	-0.109528	8.39e-07	0.0306998	2.81e-06	11.4
AC046134.2	ITG	V2	-0.0260273	0.458269	1	0.598087	11.5
BAIAP2L1	ITG	ITG	0.130118	0.0026271	1	0.0203072	12.9
BAIAP2L1	ITG	PFC	0.0571665	0.0225081	1	0.0862647	10.8
BAIAP2L1	ITG	EC	-0.0310866	0.785562	1	0.863125	9.8
BAIAP2L1	ITG	V1	-0.106906	5.83e-06	0.213379	1.74e-05	9.5
BAIAP2L1	ITG	V2	-0.0144245	0.0266215	1	0.0971126	9.9
SLC6A6	ITG	ITG	0.152226	0.00286521	1	0.0216074	13.2
SLC6A6	ITG	PFC	0.0649452	0.0168265	1	0.0703368	12.6
SLC6A6	ITG	EC	-0.243841	0.156706	1	0.399676	7.3
SLC6A6	ITG	V1	-0.0427393	5.6e-05	1	0.000145253	12.4
SLC6A6	ITG	V2	-0.054167	0.00857478	1	0.0441319	10.7
TMEM161B-AS1	ITG	ITG	0.109863	0.00297765	1	0.0221876	21.4
TMEM161B-AS1	ITG	PFC	0.0217822	0.0992749	1	0.230641	19.8
TMEM161B-AS1	ITG	EC	0.0691864	0.111188	1	0.338856	20.8
TMEM161B-AS1	ITG	V1	-0.0817103	1.05e-10	3.85e-06	6.14e-10	21.3
TMEM161B-AS1	ITG	V2	-0.0307109	0.102805	1	0.23508	19.8
PARD3B	ITG	ITG	0.169172	0.00298313	1	0.0222049	37.5
PARD3B	ITG	PFC	-0.0187906	0.00295085	1	0.020746	35.3
PARD3B	ITG	EC	-0.178926	0.372178	1	0.589775	31
PARD3B	ITG	V1	-0.0666194	3.46e-10	1.27e-05	1.87e-09	35.3
PARD3B	ITG	V2	-0.00348612	3.64e-12	1.33e-07	4.39e-10	31.7
ZMAT1	ITG	ITG	0.117605	0.00336053	1	0.0241208	19.4
ZMAT1	ITG	PFC	-0.146529	0.37188	1	0.530165	14.4
ZMAT1	ITG	EC	-0.0776561	0.325016	1	0.554302	15.6
ZMAT1	ITG	V1	0.014543	2.05e-11	7.49e-07	1.33e-10	19.5
ZMAT1	ITG	V2	0.000988111	0.014347	1	0.0630169	17.3
RAD51B	ITG	ITG	0.138213	0.00358295	1	0.02531	41.4
RAD51B	ITG	PFC	-0.195085	0.453057	1	0.599843	37.7
RAD51B	ITG	EC	-0.18077	0.0688902	1	0.265344	38.5
RAD51B	ITG	V1	-0.00798434	3.16e-05	1	8.47e-05	41.2
RAD51B	ITG	V2	0.0633973	0.000660496	1	0.00670634	40.1
FHIT	ITG	ITG	0.180375	0.0038076	1	0.0264504	40.2
FHIT	ITG	PFC	-0.0785889	0.14518	1	0.292762	33.9
FHIT	ITG	EC	-0.253675	0.235987	1	0.483481	34.7
FHIT	ITG	V1	0.0372753	0.000254372	1	0.000604453	39.1
FHIT	ITG	V2	-0.0739602	0.00054798	1	0.00584347	35.2
TTLL5	ITG	ITG	0.115149	0.00404962	1	0.0277574	32.9
TTLL5	ITG	PFC	-0.0614394	0.0608135	1	0.169126	28.6
TTLL5	ITG	EC	0.0234554	0.56303	1	0.719643	30.4
TTLL5	ITG	V1	-0.011386	1e-07	0.00367249	3.79e-07	32.7
TTLL5	ITG	V2	-0.0473834	0.0206872	1	0.0814674	30
IMMP2L	ITG	ITG	0.137085	0.00405999	1	0.0278	55.1
IMMP2L	ITG	PFC	-0.210948	0.0430254	1	0.134275	48.7
IMMP2L	ITG	EC	-0.0143418	0.292742	1	0.529331	55.5
IMMP2L	ITG	V1	-0.000727755	5.09e-06	0.186306	1.53e-05	54.2
IMMP2L	ITG	V2	0.0223776	6.08e-05	1	0.00107888	50.7
EML1	ITG	ITG	0.119344	0.00436728	1	0.0292462	27.7
EML1	ITG	PFC	-0.107762	0.0067178	1	0.0374796	23.3
EML1	ITG	EC	-0.0479285	0.095869	1	0.313672	24.9
EML1	ITG	V1	-0.0183861	4.76e-07	0.0174245	1.65e-06	27.1
EML1	ITG	V2	0.00522076	0.743456	1	0.810042	26.8
PHLPP1	ITG	ITG	0.109829	0.00440118	1	0.0294144	30.8
PHLPP1	ITG	PFC	-0.000409261	0.0565716	1	0.161583	28.7
PHLPP1	ITG	EC	-0.101473	0.0928067	1	0.308829	26.9
PHLPP1	ITG	V1	0.0248409	7.21e-10	2.64e-05	3.7e-09	32
PHLPP1	ITG	V2	-0.0887649	0.00236068	1	0.0172546	27.9
LPGAT1	ITG	ITG	0.109506	0.00500655	1	0.0323205	23.9
LPGAT1	ITG	PFC	-0.0259879	0.0226374	1	0.0866179	21.2
LPGAT1	ITG	EC	-0.0621261	0.355765	1	0.576746	21.7
LPGAT1	ITG	V1	-0.0212299	8.33e-08	0.00304946	3.17e-07	23.8
LPGAT1	ITG	V2	-0.0302127	0.148133	1	0.297888	21.7
PDGFC	ITG	ITG	0.122158	0.00505064	1	0.0325111	27.3
PDGFC	ITG	PFC	0.0266506	0.0565783	1	0.161583	25.8
PDGFC	ITG	EC	-0.0991665	0.534062	1	0.700651	24.7
PDGFC	ITG	V1	-0.113525	1.96e-07	0.00718674	7.13e-07	25.1
PDGFC	ITG	V2	0.0370377	0.00408977	1	0.0259367	24.5
SLC4A4	ITG	ITG	0.163226	0.00607818	1	0.0371044	21.4
SLC4A4	ITG	PFC	-0.00520332	0.0980742	1	0.228585	19.1
SLC4A4	ITG	EC	-0.0107547	5.28e-07	0.0193401	5.82e-05	17
SLC4A4	ITG	V1	-0.0806486	4.11e-17	1.5e-12	7.77e-16	21.3
SLC4A4	ITG	V2	-0.0359953	0.0103053	1	0.0500789	18.9
ANO5	ITG	ITG	0.229224	0.0061098	1	0.0372522	13.4
ANO5	ITG	PFC	-0.275396	0.046692	1	0.142343	7.2
ANO5	ITG	EC	-0.13692	0.27808	1	0.518129	9.6
ANO5	ITG	V1	-0.0176895	1.25e-07	0.00456629	4.66e-07	11.4
ANO5	ITG	V2	0.0327032	1.95e-07	0.00714479	8.51e-06	10.1
DACH1	ITG	ITG	0.119145	0.00633027	1	0.0381907	35.2
DACH1	ITG	PFC	-0.322248	0.0419955	1	0.132254	28.9
DACH1	ITG	EC	-0.308004	0.00252512	1	0.0392757	30.3
DACH1	ITG	V1	0.0950295	3.61e-05	1	9.59e-05	36.8
DACH1	ITG	V2	0.0642353	0.048581	1	0.144955	35.4
MED12L	ITG	ITG	0.128899	0.0064958	1	0.0388974	11.1
MED12L	ITG	PFC	-0.0603051	0.450338	1	0.597375	8.7
MED12L	ITG	EC	0.00203255	0.0687788	1	0.265344	9
MED12L	ITG	V1	-0.036225	9.11e-10	3.33e-05	4.6e-09	10.9
MED12L	ITG	V2	-0.0255195	0.0187447	1	0.0760753	9.5
TENM2	ITG	ITG	0.153791	0.00686978	1	0.0404447	15
TENM2	ITG	PFC	-0.0536777	0.00245155	1	0.0181308	12.9
TENM2	ITG	EC	0.056913	0.0553452	1	0.237519	13.9
TENM2	ITG	V1	-0.0860813	2.63e-12	9.63e-08	1.98e-11	13.3
TENM2	ITG	V2	-0.0107329	0.00160329	1	0.0130326	12.4
TMTC2	ITG	ITG	0.129931	0.00701141	1	0.0410733	36.3
TMTC2	ITG	PFC	-0.0621793	0.504647	1	0.642123	32.6
TMTC2	ITG	V1	-0.124602	1.5e-11	5.49e-07	9.9e-11	35.2
TMTC2	ITG	V2	0.0459777	0.000762478	1	0.00745294	33.9
IL6R	ITG	ITG	0.120883	0.00724111	1	0.0419354	22.2
IL6R	ITG	PFC	0.0121455	0.000417193	1	0.00499109	20
IL6R	ITG	EC	-0.0152566	0.857068	1	0.906665	20.6
IL6R	ITG	V1	-0.107342	1.43e-15	5.25e-11	1.99e-14	21.2
IL6R	ITG	V2	0.0183466	0.0114866	1	0.0540543	20.5
CACHD1	ITG	ITG	0.158277	0.00768823	1	0.0437554	24.3
CACHD1	ITG	PFC	-0.0898125	0.298901	1	0.461943	20.4
CACHD1	ITG	EC	-0.00169828	0.358675	1	0.578934	23.6
CACHD1	ITG	V1	-0.0359755	1.02e-07	0.00373469	3.85e-07	24.2
CACHD1	ITG	V2	-0.0309619	0.00688323	1	0.0377578	21.1
FRAS1	ITG	ITG	0.140684	0.00789753	1	0.0445186	22.3
FRAS1	ITG	PFC	-0.0403357	0.229577	1	0.389726	20.1
FRAS1	ITG	EC	-0.170113	0.054903	1	0.236456	17.9
FRAS1	ITG	V1	-0.0225214	2.49e-05	0.909999	6.76e-05	22.8
TBL1X	ITG	ITG	0.132271	0.00790791	1	0.044525	27.3
TBL1X	ITG	PFC	-0.063527	0.0137253	1	0.0612699	23.5
TBL1X	ITG	EC	-0.0563909	0.412304	1	0.61711	26.3
TBL1X	ITG	V1	-0.0205287	5.34e-10	1.95e-05	2.8e-09	27.3
TBL1X	ITG	V2	-0.0277658	0.00237562	1	0.0173444	24.7
NAV2	ITG	ITG	0.120681	0.00797149	1	0.0447339	50.4
NAV2	ITG	PFC	-0.0310023	0.349367	1	0.509182	47.8
NAV2	ITG	EC	-0.131736	3.35e-05	1	0.00170832	43
NAV2	ITG	V1	0.0502793	3.93e-23	1.44e-18	2.55e-21	54.3
NAV2	ITG	V2	-0.099451	1.77e-09	6.46e-05	1.27e-07	46.2
PRELID2	ITG	ITG	0.138316	0.00865095	1	0.047395	35
PRELID2	ITG	PFC	-0.0134294	0.0183047	1	0.0748461	31.5
PRELID2	ITG	EC	-0.131217	0.899114	1	0.933957	29.6
PRELID2	ITG	V1	-0.0992124	6.12e-08	0.00223919	2.37e-07	32
PRELID2	ITG	V2	0.0420051	0.00916091	1	0.046252	31.6
AC104389.5	ITG	ITG	0.104666	0.00875461	1	0.0477753	11.9
AC104389.5	ITG	PFC	-0.0144724	0.391446	1	0.54671	10.1
AC104389.5	ITG	EC	0.0604878	0.0480359	1	0.219255	12.5
AC104389.5	ITG	V1	-0.0350509	0.15567	1	0.213433	11
AC104389.5	ITG	V2	-0.052519	0.169969	1	0.324947	10.2
TRPS1	ITG	ITG	0.135481	0.00965733	1	0.0510568	39.9
TRPS1	ITG	PFC	-0.105143	0.99818	1	0.999454	36
TRPS1	ITG	EC	0.0386071	0.0832053	1	0.293997	37.4
TRPS1	ITG	V1	-0.0526862	1.06e-08	0.000386928	4.55e-08	39
TRPS1	ITG	V2	0.00442197	0.000556343	1	0.00590198	36.5
NTRK3	ITG	ITG	0.132368	0.010326	1	0.0537019	14.2
NTRK3	ITG	PFC	0.0216556	0.050411	1	0.149684	12.2
NTRK3	ITG	EC	0.0374422	0.0337943	1	0.1823	11.2
NTRK3	ITG	V1	-0.056502	7.83e-14	2.87e-09	7.74e-13	13.5
NTRK3	ITG	V2	-0.0681575	1.12e-06	0.0409053	3.93e-05	10.7
GPD2	ITG	ITG	0.100075	0.0116638	1	0.0588611	23.5
GPD2	ITG	PFC	-0.110816	0.00990919	1	0.0488174	18.1
GPD2	ITG	EC	-0.106413	0.227358	1	0.47442	18.9
GPD2	ITG	V1	0.0389382	1.2e-05	0.440028	3.42e-05	23
GPD2	ITG	V2	-0.0260033	0.132721	1	0.276578	20.9
SERGEF	ITG	ITG	0.113209	0.0120942	1	0.0602758	19.2
SERGEF	ITG	PFC	0.00727289	0.0100752	1	0.0493395	16.6
SERGEF	ITG	EC	-0.0723208	0.311304	1	0.544189	15.8
SERGEF	ITG	V1	-0.00709038	3.8e-05	1	0.000100601	18.3
SERGEF	ITG	V2	-0.0678539	0.00962482	1	0.0477975	16.1
EHBP1	ITG	ITG	0.114712	0.0148282	1	0.0693591	36.2
EHBP1	ITG	PFC	-0.147371	0.165941	1	0.318051	30.5
EHBP1	ITG	EC	-0.0568208	0.0256541	1	0.156757	31.1
EHBP1	ITG	V1	0.0801037	1.18e-14	4.32e-10	1.36e-13	37.5
EHBP1	ITG	V2	-0.0765755	5.61e-08	0.00205163	2.81e-06	31.3
DLG2	ITG	ITG	0.195557	0.0152272	1	0.0706501	43.5
DLG2	ITG	PFC	-0.0796039	0.0556397	1	0.159992	41
DLG2	ITG	EC	-0.134822	0.687243	1	0.802942	39.1
DLG2	ITG	V1	-0.0129122	3.17e-05	1	8.48e-05	42.2
DLG2	ITG	V2	-0.0588779	0.000752347	1	0.00738757	39.1
SRGAP1	ITG	ITG	0.117098	0.0152611	1	0.0707584	18
SRGAP1	ITG	PFC	0.0487747	0.0863952	1	0.211167	16.9
SRGAP1	ITG	EC	0.0134986	0.219752	1	0.468285	16.1
SRGAP1	ITG	V1	-0.0665743	5.29e-12	1.94e-07	3.76e-11	17.4
SRGAP1	ITG	V2	-0.0551165	0.000124448	1	0.00189538	14.9
INTS10	ITG	ITG	0.103194	0.0153693	1	0.0710794	22.4
INTS10	ITG	PFC	0.0333511	0.0233854	1	0.0883195	20
INTS10	ITG	EC	0.0507184	0.325751	1	0.555041	20.2
INTS10	ITG	V1	-0.0784727	5.35e-11	1.96e-06	3.26e-10	20.5
INTS10	ITG	V2	-0.0309738	0.0019562	1	0.0150258	19.1
DDAH1	ITG	ITG	0.103585	0.0161293	1	0.0735114	12.6
DDAH1	ITG	PFC	0.0918251	0.0966005	1	0.2263	12.2
DDAH1	ITG	EC	0.0700058	0.518953	1	0.690886	12
DDAH1	ITG	V1	-0.122737	1.87e-08	0.000682651	7.78e-08	11.1
DDAH1	ITG	V2	-0.0269244	0.000270067	1	0.00344694	10.1
AL049828.1	ITG	ITG	0.114124	0.0162255	1	0.0738269	20.6
AL049828.1	ITG	PFC	-0.0430763	0.615128	1	0.726099	18.5
AL049828.1	ITG	EC	0.0919989	0.203662	1	0.452904	19.4
AL049828.1	ITG	V1	-0.0743453	0.0204109	1	0.0355134	18.2
AL049828.1	ITG	V2	-0.00775682	0.00141696	1	0.011897	17.5
MTM1	ITG	ITG	0.107425	0.0176238	1	0.0782979	25.4
MTM1	ITG	PFC	-0.0149562	0.350612	1	0.510415	21.8
MTM1	ITG	EC	-0.0457068	0.138521	1	0.376612	21.6
MTM1	ITG	V1	-0.0534846	4.4e-08	0.00160874	1.74e-07	24.2
MTM1	ITG	V2	-0.00406142	0.0276741	1	0.0997457	22.9
PCCA	ITG	ITG	0.105216	0.0179983	1	0.0795919	60.6
PCCA	ITG	PFC	-0.0385463	0.00124157	1	0.0112234	59.4
PCCA	ITG	EC	-0.250241	0.000693862	1	0.0167146	54.4
PCCA	ITG	V1	0.0534857	3.34e-08	0.00122305	1.34e-07	62.4
PCCA	ITG	V2	-0.0554453	0.000696736	1	0.00696984	57.6
LMCD1-AS1	ITG	ITG	0.107315	0.0182164	1	0.0802694	13.2
LMCD1-AS1	ITG	PFC	0.0332715	0.0342538	1	0.11467	12.6
LMCD1-AS1	ITG	EC	0.0236231	0.0407358	1	0.200161	14.3
LMCD1-AS1	ITG	V1	-0.0307998	3.58e-05	1	9.53e-05	13.4
LMCD1-AS1	ITG	V2	-0.0799287	0.000904802	1	0.00848122	11.3
CCDC18-AS1	ITG	ITG	0.119417	0.0200293	1	0.0860235	18.8
CCDC18-AS1	ITG	PFC	-0.0373862	0.0977704	1	0.228055	15.7
CCDC18-AS1	ITG	EC	-0.143657	0.421998	1	0.623222	15
CCDC18-AS1	ITG	V1	-0.0282951	9e-11	3.29e-06	5.29e-10	18.6
CCDC18-AS1	ITG	V2	-0.00193473	5.22e-05	1	0.000956352	16.1
GMDS-DT	ITG	ITG	0.105958	0.0220325	1	0.091788	37.1
GMDS-DT	ITG	PFC	-0.0944617	0.495475	1	0.634145	33.3
GMDS-DT	ITG	EC	-0.0386993	0.950488	1	0.967946	34.9
GMDS-DT	ITG	V1	-0.0804468	2.26e-06	0.0828224	7.16e-06	36.4
GMDS-DT	ITG	V2	0.0731737	0.037138	1	0.121345	37.5
AC108519.1	ITG	ITG	0.100216	0.0221746	1	0.0920809	11.4
AC108519.1	ITG	PFC	0.0268521	0.0156469	1	0.0671067	9.4
AC108519.1	ITG	EC	0.0692727	0.78151	1	0.860745	10.9
AC108519.1	ITG	V1	-0.0914763	7.06e-10	2.58e-05	3.63e-09	9.8
AC108519.1	ITG	V2	-0.0153877	0.0378479	1	0.122807	9.4
AP002518.2	PFC	ITG	-0.0490816	0.100716	1	0.249309	6.1
AP002518.2	PFC	PFC	0.392525	6.81e-31	2.49e-26	7.14e-28	14.2
AP002518.2	PFC	EC	0.0929151	0.281808	1	0.52147	9.6
AP002518.2	PFC	V1	-0.123453	2.22e-08	0.000814364	9.18e-08	6.1
AP002518.2	PFC	V2	-0.129774	7.69e-13	2.81e-08	9.94e-11	5.3
SRRM2	PFC	ITG	-0.0438965	0.000690486	1	0.0076895	53.8
SRRM2	PFC	PFC	0.348315	4.07e-26	1.49e-21	2.25e-23	62.8
SRRM2	PFC	EC	0.0102905	0.0399705	1	0.198403	54
SRRM2	PFC	V1	-0.0367368	4.54e-22	1.66e-17	2.42e-20	58.5
SRRM2	PFC	V2	-0.17371	4.86e-11	1.78e-06	4.92e-09	51.7
GLUL	PFC	ITG	-0.0215872	0.125683	1	0.287976	34.1
GLUL	PFC	PFC	0.343028	5.74e-24	2.1e-19	2.86e-21	42.1
GLUL	PFC	EC	-0.156931	0.0035223	1	0.0493843	29.9
GLUL	PFC	V1	-0.248031	1.11e-30	4.05e-26	3.39e-28	33.7
GLUL	PFC	V2	0.0885836	0.000324284	1	0.00394746	36.2
AC073593.2	PFC	ITG	-0.0121975	0.303737	1	0.491944	9.3
AC073593.2	PFC	PFC	0.351211	2.25e-22	8.22e-18	1e-19	15.3
AC073593.2	PFC	EC	0.0399822	0.110543	1	0.338539	9
AC073593.2	PFC	V1	-0.0405143	4.21e-09	0.000154165	1.93e-08	10.4
AC073593.2	PFC	V2	-0.206383	2.01e-23	7.36e-19	9.66e-21	6.6
LINC00486	PFC	ITG	-0.0175611	0.353567	1	0.539508	29.6
LINC00486	PFC	PFC	0.28326	6.93e-22	2.54e-17	2.97e-19	33.1
LINC00486	PFC	EC	-0.00253612	0.488002	1	0.669879	29
LINC00486	PFC	V1	-0.0234499	2.37e-22	8.69e-18	1.33e-20	32
LINC00486	PFC	V2	-0.15619	7.46e-15	2.73e-10	1.37e-12	25.8
AC080132.1	PFC	ITG	-0.201232	5.99e-05	1	0.00124953	17.1
AC080132.1	PFC	PFC	0.422989	1.6e-20	5.86e-16	5.99e-18	24.6
AC080132.1	PFC	EC	-0.0826858	0.0584758	1	0.24402	17.4
AC080132.1	PFC	V1	0.0748318	3.37e-14	1.23e-09	3.57e-13	24.1
AC080132.1	PFC	V2	-0.217191	1.13e-14	4.14e-10	1.98e-12	19.2
PDXDC1	PFC	ITG	-0.0871058	0.00886766	1	0.048084	35.9
PDXDC1	PFC	PFC	0.279535	4.85e-20	1.77e-15	1.72e-17	42
PDXDC1	PFC	EC	-0.0141599	0.423863	1	0.62425	36.8
PDXDC1	PFC	V1	-0.0734773	2e-26	7.32e-22	2.52e-24	40.3
PDXDC1	PFC	V2	-0.0386724	5.16e-06	0.188831	0.00014337	36.3
AL133268.4	PFC	ITG	-0.104467	0.00538246	1	0.0340257	8.7
AL133268.4	PFC	PFC	0.301626	7.6e-19	2.78e-14	2.21e-16	15.6
AL133268.4	PFC	EC	0.0955667	0.0255238	1	0.156234	12.2
AL133268.4	PFC	V2	-0.090061	7.66e-11	2.8e-06	7.45e-09	9.1
ST8SIA6-AS1	PFC	ITG	-0.0481652	0.297432	1	0.486755	12.5
ST8SIA6-AS1	PFC	PFC	0.359166	1.55e-17	5.68e-13	3.76e-15	19.3
ST8SIA6-AS1	PFC	EC	0.0420361	0.0967761	1	0.315164	14.2
ST8SIA6-AS1	PFC	V1	-0.0901912	1.3e-13	4.76e-09	1.22e-12	14.3
ST8SIA6-AS1	PFC	V2	-0.126539	3.08e-11	1.13e-06	3.25e-09	12
PPP1R1B	PFC	ITG	0.0113044	0.49844	1	0.657402	5
PPP1R1B	PFC	PFC	0.285269	2.66e-17	9.72e-13	6.05e-15	10
PPP1R1B	PFC	EC	-0.0715671	0.159996	1	0.402781	3.6
PPP1R1B	PFC	V1	-0.149618	2.86e-10	1.05e-05	1.56e-09	3.1
PPP1R1B	PFC	V2	-0.0196577	0.461747	1	0.600632	4.7
AP001011.1	PFC	ITG	-0.123885	2.11e-05	0.773158	0.000568113	7.9
AP001011.1	PFC	PFC	0.314074	3.54e-17	1.3e-12	7.74e-15	16.4
AP001011.1	PFC	EC	0.0349173	0.0225803	1	0.146651	10.1
AP001011.1	PFC	V1	0.00837128	7.8e-11	2.85e-06	4.62e-10	11.9
AP001011.1	PFC	V2	-0.144016	6.43e-13	2.35e-08	8.53e-11	8.3
KDM4B	PFC	ITG	0.0780715	1.42e-05	0.519473	0.000414289	27.9
KDM4B	PFC	PFC	0.281772	1.29e-16	4.72e-12	2.51e-14	32.1
KDM4B	PFC	EC	0.114937	0.137923	1	0.375874	30.3
KDM4B	PFC	V1	-0.106205	3.22e-21	1.18e-16	1.44e-19	27.5
KDM4B	PFC	V2	-0.174131	1.63e-12	5.98e-08	2.03e-10	23.4
AC079921.1	PFC	ITG	-0.0680997	0.0478549	1	0.154729	9.1
AC079921.1	PFC	PFC	0.320344	8.76e-16	3.21e-11	1.56e-13	16.4
AC079921.1	PFC	EC	0.0287973	0.344213	1	0.567029	10.5
AC079921.1	PFC	V1	-0.0558626	1.37e-05	0.500593	3.86e-05	10.5
AC079921.1	PFC	V2	-0.116011	8.63e-08	0.00315947	4.13e-06	8.8
PRPF4B	PFC	ITG	-0.0597647	0.0984388	1	0.245944	52.4
PRPF4B	PFC	PFC	0.326211	2.3e-14	8.4e-10	3.46e-12	58.5
PRPF4B	PFC	EC	0.109204	0.102691	1	0.325464	56
PRPF4B	PFC	V1	-0.0394459	1.02e-19	3.75e-15	3.25e-18	56.6
PRPF4B	PFC	V2	-0.17053	2.62e-11	9.58e-07	2.78e-09	49.6
HNRNPDL	PFC	ITG	-0.0606832	0.0057603	1	0.0356954	41.6
HNRNPDL	PFC	PFC	0.328865	2.83e-14	1.04e-09	4.24e-12	48.8
HNRNPDL	PFC	EC	0.025529	0.852891	1	0.903939	44.8
HNRNPDL	PFC	V1	-0.0542792	1.24e-16	4.55e-12	2.15e-15	45.3
HNRNPDL	PFC	V2	-0.129252	8.85e-07	0.0323852	3.19e-05	40.9
SUN1	PFC	ITG	0.0346297	0.00806027	1	0.0450809	30.4
SUN1	PFC	PFC	0.268583	1.05e-13	3.84e-09	1.44e-11	34.3
SUN1	PFC	EC	0.0052649	0.201685	1	0.450796	28.3
SUN1	PFC	V1	-0.111798	7.46e-20	2.73e-15	2.44e-18	30.3
SUN1	PFC	V2	-0.0887988	0.000531692	1	0.00573132	28.2
AC023590.1	PFC	ITG	-0.0505193	0.281405	1	0.471394	8
AC023590.1	PFC	PFC	0.226254	1.23e-13	4.49e-09	1.65e-11	12.5
AC023590.1	PFC	EC	0.03741	0.367289	1	0.586102	9.4
AC023590.1	PFC	V1	0.00788726	0.000696345	1	0.00154879	9.6
AC023590.1	PFC	V2	-0.135253	7.15e-13	2.62e-08	9.31e-11	7.1
CKB	PFC	ITG	0.0308274	4.95e-05	1	0.00108905	23
CKB	PFC	PFC	0.324449	1.24e-13	4.53e-09	1.65e-11	30.4
CKB	PFC	EC	-0.0368316	0.382796	1	0.597538	22.1
CKB	PFC	V1	-0.180991	5.27e-20	1.93e-15	1.78e-18	21.9
CKB	PFC	V2	-0.0396058	0.00255754	1	0.0182817	22.4
NORAD	PFC	ITG	-0.142973	1.1e-08	0.000401914	8.69e-07	27.3
NORAD	PFC	PFC	0.282762	3.02e-13	1.11e-08	3.75e-11	35.7
NORAD	PFC	EC	-0.0802981	0.00302462	1	0.044427	28.1
NORAD	PFC	V1	-0.0200113	1.79e-22	6.55e-18	1.04e-20	33.6
NORAD	PFC	V2	-0.0409531	0.00492471	1	0.0296588	29.8
AC092839.1	PFC	ITG	-0.0134333	0.581791	1	0.718698	6.7
AC092839.1	PFC	PFC	0.220145	4.49e-13	1.64e-08	5.29e-11	11.3
AC092839.1	PFC	EC	-0.0298076	0.672688	1	0.79437	6.5
AC092839.1	PFC	V1	-0.00308516	0.0135743	1	0.0244256	7.5
AC092839.1	PFC	V2	-0.128086	1.43e-12	5.24e-08	1.79e-10	5.1
DDX5	PFC	ITG	-0.149478	9.41e-07	0.0344575	4.13e-05	81.9
DDX5	PFC	PFC	0.256679	5.34e-13	1.95e-08	6.19e-11	87.9
DDX5	PFC	EC	0.0656776	8.55e-05	1	0.00344967	83.4
DDX5	PFC	V1	0.00670218	5.14e-13	1.88e-08	4.34e-12	87.1
DDX5	PFC	V2	-0.088477	3.36e-08	0.00122971	1.78e-06	83.8
SULF2	PFC	ITG	0.0723474	0.114011	1	0.27036	42.3
SULF2	PFC	PFC	0.335776	6.86e-13	2.51e-08	7.74e-11	46.5
SULF2	PFC	EC	-0.0465421	0.0444824	1	0.210678	38.2
SULF2	PFC	V1	-0.0980647	5.11e-16	1.87e-11	7.71e-15	42.2
SULF2	PFC	V2	-0.172166	3.8e-10	1.39e-05	3.14e-08	36.9
SH3BP4	PFC	ITG	0.0222976	0.000384097	1	0.00501724	43.3
SH3BP4	PFC	PFC	0.199638	7.28e-13	2.66e-08	8.16e-11	45.3
SH3BP4	PFC	EC	-0.129647	0.0300393	1	0.170461	38.6
SH3BP4	PFC	V1	0.00643002	4.32e-19	1.58e-14	1.21e-17	47.8
SH3BP4	PFC	V2	-0.125615	9.22e-05	1	0.00150002	42
SPC25	PFC	ITG	-0.0673054	0.23342	1	0.421444	8.8
SPC25	PFC	PFC	0.308478	7.63e-13	2.79e-08	8.51e-11	15.1
SPC25	PFC	EC	0.0353025	0.288566	1	0.525538	10.4
SPC25	PFC	V1	-0.0585586	0.000197857	1	0.000476094	9.9
SPC25	PFC	V2	-0.106408	1.26e-08	0.000460061	7.42e-07	8.4
ZFPM2-AS1	PFC	ITG	-0.0640695	0.0939915	1	0.239115	6.6
ZFPM2-AS1	PFC	PFC	0.255645	2.94e-12	1.07e-07	3.03e-10	11.3
ZFPM2-AS1	PFC	EC	-0.0486744	0.863585	1	0.910831	7.2
ZFPM2-AS1	PFC	V2	-0.0600834	0.00041952	1	0.00482853	7
GNG12-AS1	PFC	ITG	-0.0371178	0.00667845	1	0.0397188	6.3
GNG12-AS1	PFC	PFC	0.230107	4.17e-12	1.52e-07	4.18e-10	10.6
GNG12-AS1	PFC	EC	0.0621743	0.345798	1	0.567945	8.8
GNG12-AS1	PFC	V1	-0.037212	1.67e-07	0.00610371	6.11e-07	7.6
GNG12-AS1	PFC	V2	-0.103935	1.44e-07	0.00525541	6.52e-06	5.5
SYT1	PFC	ITG	-0.0208482	0.0175288	1	0.0780137	9.7
SYT1	PFC	PFC	0.225711	5.23e-12	1.91e-07	5.06e-10	15.4
SYT1	PFC	EC	-0.1135	0.374152	1	0.591514	10.4
SYT1	PFC	V1	0.00973255	0.0255323	1	0.0435028	11.2
SYT1	PFC	V2	-0.117987	0.000536584	1	0.00576583	9.7
AC027018.1	PFC	ITG	-0.0671933	0.00130389	1	0.012304	6.9
AC027018.1	PFC	PFC	0.241112	7.78e-12	2.85e-07	7.29e-10	12.4
AC027018.1	PFC	EC	0.118059	0.0301189	1	0.170793	10.4
AC027018.1	PFC	V1	-0.040743	1.66e-06	0.0606835	5.35e-06	8.9
AC027018.1	PFC	V2	-0.101322	1.55e-08	0.000567902	8.94e-07	7.2
PRMT2	PFC	ITG	0.0177641	0.02283	1	0.0943346	40.2
PRMT2	PFC	PFC	0.254919	8.52e-12	3.12e-07	7.94e-10	43.9
PRMT2	PFC	EC	0.0684336	0.0105265	1	0.0952743	39.9
PRMT2	PFC	V1	-0.170529	7.47e-22	2.73e-17	3.82e-20	39.8
PRMT2	PFC	V2	-0.0192183	0.0254215	1	0.0939533	39.3
INSYN2A	PFC	ITG	-0.0574622	0.0227764	1	0.0941464	7.3
INSYN2A	PFC	PFC	0.214509	1.3e-11	4.74e-07	1.19e-09	12.5
INSYN2A	PFC	EC	-0.0273238	0.876038	1	0.919419	8
INSYN2A	PFC	V1	-0.00408165	9.29e-06	0.340145	2.68e-05	9
INSYN2A	PFC	V2	-0.0886549	4.89e-07	0.0178842	1.94e-05	7.1
MCF2L	PFC	ITG	0.0686926	2.57e-05	0.94094	0.000657195	56.7
MCF2L	PFC	PFC	0.186827	2.36e-11	8.63e-07	2.09e-09	57.4
MCF2L	PFC	EC	-0.120306	4.41e-05	1	0.00210092	52.5
MCF2L	PFC	V1	0.0150894	1.56e-14	5.73e-10	1.76e-13	59.6
MCF2L	PFC	V2	-0.16747	8.47e-11	3.1e-06	8.08e-09	53.6
METRN	PFC	ITG	-0.0548291	0.0507285	1	0.161196	15.7
METRN	PFC	PFC	0.261654	2.64e-11	9.67e-07	2.31e-09	22.6
METRN	PFC	EC	0.0995334	0.00205479	1	0.0344299	18.4
METRN	PFC	V1	-0.150019	4.41e-09	0.000161435	2.01e-08	16.1
DLEU1	PFC	ITG	-0.0749637	0.877228	1	0.914364	17.7
DLEU1	PFC	PFC	0.349193	2.68e-11	9.79e-07	2.33e-09	22.1
DLEU1	PFC	EC	0.119554	0.122577	1	0.354699	19.1
DLEU1	PFC	V1	-0.0804198	0.000169046	1	0.000411609	18.5
DLEU1	PFC	V2	-0.132329	0.000350474	1	0.00420376	17.1
NEAT1	PFC	ITG	0.096702	1.19e-16	4.37e-12	4.71e-14	96.2
NEAT1	PFC	PFC	0.268194	2.84e-11	1.04e-06	2.44e-09	95.8
NEAT1	PFC	EC	-0.0842763	0.127044	1	0.361663	95.3
NEAT1	PFC	V1	0.0456034	2.73e-10	9.98e-06	1.49e-09	97.7
NEAT1	PFC	V2	-0.301417	2.83e-53	1.03e-48	6.94e-50	96.6
AC112481.2	PFC	ITG	-0.071255	0.047024	1	0.15299	17.9
AC112481.2	PFC	PFC	0.312081	3.62e-11	1.33e-06	3.09e-09	25.2
AC112481.2	PFC	EC	-0.0515785	0.295174	1	0.531823	16.1
AC112481.2	PFC	V1	0.00278507	5.75e-09	0.000210594	2.58e-08	21.6
AC112481.2	PFC	V2	-0.151957	1.53e-16	5.59e-12	3.34e-14	16.8
AC025569.1	PFC	ITG	-0.0735976	0.0371849	1	0.130625	6
AC025569.1	PFC	PFC	0.185673	6.38e-11	2.33e-06	5.23e-09	10.5
AC025569.1	PFC	EC	-0.0367748	0.9532	1	0.969581	6.5
AC025569.1	PFC	V1	-0.000265705	0.000264951	1	0.000627693	7.9
AC025569.1	PFC	V2	-0.0572844	6.36e-07	0.0232873	2.43e-05	6.1
AC023509.6	PFC	ITG	-0.0458586	0.0166158	1	0.0750813	6.4
AC023509.6	PFC	PFC	0.225874	1.22e-10	4.48e-06	9.54e-09	11.4
AC023509.6	PFC	EC	0.00120637	0.900694	1	0.934799	7.3
AC023509.6	PFC	V1	-0.0383955	4.95e-06	0.181088	1.49e-05	7.9
AC023509.6	PFC	V2	-0.0748852	8.51e-06	0.311459	0.000213522	6.5
AC004594.1	PFC	ITG	-0.0939541	0.00602236	1	0.0368644	5.2
AC004594.1	PFC	PFC	0.245963	1.27e-10	4.63e-06	9.83e-09	10.3
AC004594.1	PFC	EC	0.14336	0.00359079	1	0.0498341	9.3
AC004594.1	PFC	V1	-0.0311663	9.04e-07	0.0330701	3.01e-06	7.2
AC004594.1	PFC	V2	-0.10297	7.09e-12	2.59e-07	8.14e-10	5.1
EIF1B-AS1	PFC	ITG	-0.0216348	0.212626	1	0.398774	16.3
EIF1B-AS1	PFC	PFC	0.22431	1.27e-10	4.66e-06	9.86e-09	20.2
EIF1B-AS1	PFC	EC	0.0365879	0.216027	1	0.464809	17.3
EIF1B-AS1	PFC	V1	-0.0397645	0.00947685	1	0.0175728	17.1
EIF1B-AS1	PFC	V2	-0.101481	2.03e-06	0.0741249	6.52e-05	15.6
MTURN	PFC	ITG	0.00416642	0.394584	1	0.574392	12.8
MTURN	PFC	PFC	0.259367	1.8e-10	6.58e-06	1.38e-08	17.6
MTURN	PFC	EC	-0.00397419	0.0467973	1	0.216526	11.6
MTURN	PFC	V1	-0.105099	2.3e-07	0.008436	8.29e-07	11.9
MTURN	PFC	V2	-0.0623968	4.7e-05	1	0.000881951	11.3
TM6SF1	PFC	ITG	-0.0163708	0.691653	1	0.792153	13.4
TM6SF1	PFC	PFC	0.357466	2.21e-10	8.08e-06	1.68e-08	19.5
TM6SF1	PFC	EC	0.0257779	0.99864	1	0.999324	14.8
TM6SF1	PFC	V1	-0.178486	2.39e-09	8.74e-05	1.13e-08	11.9
TM6SF1	PFC	V2	-0.0475407	0.0414124	1	0.130515	12.7
ZMIZ1	PFC	ITG	0.0719583	0.000185361	1	0.00298845	31.4
ZMIZ1	PFC	PFC	0.20326	2.27e-10	8.33e-06	1.72e-08	32.3
ZMIZ1	PFC	EC	0.0727974	0.00153268	1	0.0283974	29.9
ZMIZ1	PFC	V1	-0.0395587	1.54e-20	5.62e-16	5.82e-19	32.4
ZMIZ1	PFC	V2	-0.173944	2.74e-10	1e-05	2.35e-08	27.2
RBMS3-AS2	PFC	ITG	-0.0929781	0.0978222	1	0.245043	10.2
RBMS3-AS2	PFC	PFC	0.252914	3.24e-10	1.19e-05	2.42e-08	15
RBMS3-AS2	PFC	EC	0.0899403	0.014106	1	0.112126	12.1
RBMS3-AS2	PFC	V2	-0.0743085	2.78e-05	1	0.000569621	10.8
AC243964.3	PFC	ITG	-0.007987	0.173345	1	0.351954	10.5
AC243964.3	PFC	PFC	0.226182	5.78e-10	2.11e-05	4.18e-08	14.6
AC243964.3	PFC	EC	0.0639967	0.0311227	1	0.174453	12.5
AC243964.3	PFC	V1	0.0225558	1.33e-09	4.86e-05	6.56e-09	12.1
AC243964.3	PFC	V2	-0.195015	5.58e-25	2.04e-20	3.32e-22	7.3
CDC37	PFC	ITG	-0.132551	0.000306541	1	0.00426778	38.4
CDC37	PFC	PFC	0.321458	7.06e-10	2.58e-05	5.04e-08	48.6
CDC37	PFC	V1	-0.00784941	4.36e-16	1.6e-11	6.68e-15	44.3
CDC37	PFC	V2	-0.118971	1.59e-07	0.00583265	7.15e-06	38.9
JCAD	PFC	ITG	0.0247979	0.00400541	1	0.0275672	49.7
JCAD	PFC	PFC	0.193897	7.95e-10	2.91e-05	5.62e-08	52.3
JCAD	PFC	EC	-0.191266	0.00589267	1	0.0670909	42.2
JCAD	PFC	V1	0.0363269	2.94e-21	1.08e-16	1.34e-19	54.1
JCAD	PFC	V2	-0.142317	4.4e-08	0.00160984	2.27e-06	46.2
NCOR2	PFC	ITG	0.0485661	0.00708439	1	0.0413675	29.5
NCOR2	PFC	PFC	0.214505	9.28e-10	3.4e-05	6.49e-08	32.6
NCOR2	PFC	EC	-0.0480388	0.00528578	1	0.0629834	26.5
NCOR2	PFC	V1	-0.0321568	1.04e-19	3.82e-15	3.31e-18	31.1
NCOR2	PFC	V2	-0.135691	1.17e-09	4.27e-05	8.67e-08	25.6
LINC00513	PFC	ITG	-0.0701578	0.115917	1	0.273137	11.1
LINC00513	PFC	PFC	0.242509	1.23e-09	4.52e-05	8.38e-08	16
LINC00513	PFC	EC	-0.0190725	0.788944	1	0.865495	12.9
LINC00513	PFC	V1	0.00311079	6.28e-07	0.0229732	2.14e-06	13.4
LINC00513	PFC	V2	-0.109844	6.81e-07	0.0249176	2.57e-05	10.9
SLC25A29	PFC	ITG	0.0564129	0.0486935	1	0.156746	13.4
SLC25A29	PFC	PFC	0.295559	1.28e-09	4.7e-05	8.63e-08	16.9
SLC25A29	PFC	EC	-0.0354781	0.654339	1	0.782463	12.2
SLC25A29	PFC	V1	-0.131516	2.4e-07	0.0087933	8.63e-07	11.7
SLC25A29	PFC	V2	-0.0931898	0.00182249	1	0.0142826	11.2
SLC5A4-AS1	PFC	ITG	-0.0202734	0.393522	1	0.573762	8.3
SLC5A4-AS1	PFC	PFC	0.193381	1.4e-09	5.13e-05	9.39e-08	11.8
SLC5A4-AS1	PFC	EC	-0.0484236	0.671083	1	0.7935	7.3
SLC5A4-AS1	PFC	V1	-0.0209736	0.000385507	1	0.00089052	9
SLC5A4-AS1	PFC	V2	-0.0774467	1.74e-06	0.0635369	5.73e-05	7.1
MIRLET7BHG	PFC	ITG	0.0575622	0.000405659	1	0.00524433	29.1
MIRLET7BHG	PFC	PFC	0.178793	1.86e-09	6.82e-05	1.23e-07	30.9
MIRLET7BHG	PFC	EC	-0.236901	2.3e-05	0.843303	0.001271	23
MIRLET7BHG	PFC	V1	-0.0567176	1.16e-13	4.26e-09	1.11e-12	29.5
MIRLET7BHG	PFC	V2	-0.0400923	0.0223266	1	0.0858922	27.2
ETNPPL	PFC	ITG	0.0814502	0.000302066	1	0.0042309	6.6
ETNPPL	PFC	PFC	0.279194	3.31e-09	0.000121235	2.09e-07	10.3
ETNPPL	PFC	EC	0.168889	2.77e-06	0.101404	0.000235173	9.4
ETNPPL	PFC	V1	-0.196882	2.46e-14	9e-10	2.67e-13	3.6
ETNPPL	PFC	V2	-0.090357	9.49e-05	1	0.00153743	4.6
EIF5B	PFC	ITG	-0.0609579	0.208995	1	0.394714	24.6
EIF5B	PFC	PFC	0.160771	4.19e-09	0.000153539	2.56e-07	25.4
EIF5B	PFC	EC	0.0548616	0.0731162	1	0.273252	25.4
EIF5B	PFC	V1	-0.0859651	3.38e-14	1.24e-09	3.58e-13	26.2
RSRP1	PFC	ITG	-0.0232047	0.0550187	1	0.170102	48.1
RSRP1	PFC	PFC	0.125833	7.31e-09	0.000267416	4.33e-07	49.8
RSRP1	PFC	EC	0.0580555	0.271357	1	0.512264	50.8
RSRP1	PFC	V1	-0.109577	4.55e-20	1.67e-15	1.56e-18	49.3
SEPTIN7	PFC	ITG	-0.0688089	0.00926052	1	0.0495324	54.5
SEPTIN7	PFC	PFC	0.214508	8.05e-09	0.000294567	4.71e-07	59.7
SEPTIN7	PFC	EC	-0.0272645	0.0513016	1	0.227938	54
SEPTIN7	PFC	V1	-0.0272617	4.24e-14	1.55e-09	4.43e-13	59.4
SEPTIN7	PFC	V2	-0.0535396	0.00878402	1	0.0449009	55.4
KIF21A	PFC	ITG	0.0478473	0.0813885	1	0.218187	8.7
KIF21A	PFC	PFC	0.186775	1.1e-08	0.000401101	6.35e-07	11
KIF21A	PFC	EC	-0.028276	0.578605	1	0.730682	7.5
KIF21A	PFC	V1	-0.0840269	7.29e-10	2.67e-05	3.74e-09	7.8
KIF21A	PFC	V2	-0.061701	3.1e-07	0.0113631	1.29e-05	6.6
AC114971.1	PFC	ITG	0.174343	0.000167026	1	0.00275723	8.3
AC114971.1	PFC	PFC	0.275917	1.2e-08	0.000438539	6.87e-07	10.1
AC114971.1	PFC	EC	0.121294	0.921978	1	0.94835	8.4
AC114971.1	PFC	V1	-0.200064	1.88e-05	0.688117	5.2e-05	6
AC114971.1	PFC	V2	-0.1485	0.000743225	1	0.00731937	5.8
EMP2	PFC	ITG	-0.0097798	0.000413382	1	0.00532361	60.4
EMP2	PFC	PFC	0.264353	1.33e-08	0.000487992	7.54e-07	67.4
EMP2	PFC	EC	0.0987045	5.41e-05	1	0.00242188	63
EMP2	PFC	V1	-0.0950245	4.29e-21	1.57e-16	1.86e-19	64.8
EMP2	PFC	V2	-0.0963287	7.84e-08	0.0028682	3.78e-06	59.6
SDCBP2-AS1	PFC	ITG	-0.00606784	0.0568634	1	0.173985	10.6
SDCBP2-AS1	PFC	PFC	0.193768	1.43e-08	0.000525079	8.07e-07	14.6
SDCBP2-AS1	PFC	EC	-0.0496049	0.991226	1	0.993767	10.1
SDCBP2-AS1	PFC	V1	0.00864764	1.56e-07	0.00572663	5.76e-07	12.2
SDCBP2-AS1	PFC	V2	-0.122814	8.75e-14	3.2e-09	1.31e-11	8.9
MFSD4B	PFC	ITG	-0.0531454	0.218687	1	0.405597	17.2
MFSD4B	PFC	PFC	0.234857	1.54e-08	0.000564905	8.65e-07	21.9
MFSD4B	PFC	EC	-0.0366145	0.949411	1	0.967345	17.5
MFSD4B	PFC	V1	-0.00426832	2.91e-07	0.0106433	1.03e-06	19.5
MFSD4B	PFC	V2	-0.104044	9.97e-07	0.0365072	3.54e-05	16.2
CDC42BPB	PFC	ITG	0.0188426	0.00429782	1	0.0288967	32.5
CDC42BPB	PFC	PFC	0.208805	1.71e-08	0.000625784	9.41e-07	36.8
CDC42BPB	PFC	EC	0.0275965	0.128077	1	0.363003	33.2
CDC42BPB	PFC	V1	-0.0292263	1.22e-17	4.47e-13	2.57e-16	35.2
CDC42BPB	PFC	V2	-0.132235	1.34e-07	0.00490996	6.13e-06	29.9
AC087854.1	PFC	ITG	0.0679098	0.0400114	1	0.137175	17.1
AC087854.1	PFC	PFC	0.150295	1.75e-08	0.000639641	9.59e-07	18.8
AC087854.1	PFC	EC	0.00750054	0.0278789	1	0.164872	16
AC087854.1	PFC	V1	-0.011977	7.53e-15	2.76e-10	9.09e-14	18.4
AC087854.1	PFC	V2	-0.144603	5.04e-11	1.84e-06	5.08e-09	13.9
HIPK2	PFC	ITG	0.0652463	0.00420476	1	0.0285058	32.5
HIPK2	PFC	PFC	0.154859	1.87e-08	0.000682881	1.02e-06	33.2
HIPK2	PFC	EC	0.174485	0.0152384	1	0.117632	33.9
HIPK2	PFC	V1	-0.125506	1.43e-20	5.25e-16	5.48e-19	32.7
HIPK2	PFC	V2	-0.0674216	0.000191357	1	0.00265696	30.1
CCNY	PFC	ITG	0.0865288	5.12e-08	0.00187347	3.38e-06	79
CCNY	PFC	PFC	0.222759	1.88e-08	0.000689304	1.03e-06	81
CCNY	PFC	EC	-0.0182387	0.968266	1	0.97958	80.5
CCNY	PFC	V1	-0.00922156	1.6e-05	0.584234	4.46e-05	81.9
CCNY	PFC	V2	-0.209506	6.46e-16	2.36e-11	1.32e-13	78.6
PPP3CB-AS1	PFC	ITG	-0.00966379	0.207803	1	0.393586	7.1
PPP3CB-AS1	PFC	PFC	0.186973	2.47e-08	0.00090274	1.3e-06	10.8
PPP3CB-AS1	PFC	EC	0.0946258	0.00138096	1	0.0267638	9.6
PPP3CB-AS1	PFC	V1	-0.05275	0.000189307	1	0.00045737	7.7
PPP3CB-AS1	PFC	V2	-0.0865446	6.12e-07	0.022397	2.36e-05	6.5
ZIC1	PFC	ITG	-0.205572	9.86e-22	3.61e-17	7.71e-19	8.2
ZIC1	PFC	PFC	0.190249	2.59e-08	0.000948352	1.36e-06	16.6
ZIC1	PFC	EC	0.0246627	0.25602	1	0.499585	11.6
ZIC1	PFC	V1	0.00614606	1.8e-10	6.6e-06	1.02e-09	14
ZIC1	PFC	V2	0.0122477	0.00102747	1	0.00932277	11.8
ABCG1	PFC	ITG	-0.0106566	7.52e-05	1	0.00148272	16.5
ABCG1	PFC	PFC	0.165358	3.13e-08	0.00114612	1.62e-06	18.7
ABCG1	PFC	EC	-0.0127612	0.960726	1	0.974523	17.7
ABCG1	PFC	V1	0.0130901	1.88e-16	6.89e-12	3.13e-15	20.8
ABCG1	PFC	V2	-0.114277	5.51e-06	0.201841	0.000151002	16.2
THRA	PFC	ITG	-0.00887337	0.62738	1	0.749744	9.3
THRA	PFC	PFC	0.192186	4.63e-08	0.00169588	2.32e-06	12.8
THRA	PFC	EC	0.00379301	0.581683	1	0.732834	9.2
THRA	PFC	V1	-0.0988405	3.47e-09	0.000126827	1.61e-08	8.8
THRA	PFC	V2	-0.0131556	0.0176954	1	0.0731305	9
CYTH1	PFC	ITG	0.0261086	0.000268374	1	0.0038889	50.5
CYTH1	PFC	PFC	0.176735	5.7e-08	0.00208666	2.81e-06	53.9
CYTH1	PFC	EC	0.00518995	0.00937272	1	0.0887217	49.3
CYTH1	PFC	V1	-0.0570833	6.04e-18	2.21e-13	1.36e-16	53.7
CYTH1	PFC	V2	-0.0767018	7.68e-05	1	0.00129641	49.4
TMOD2	PFC	ITG	-0.07007	0.0154337	1	0.0712462	13.7
TMOD2	PFC	PFC	0.15472	6.81e-08	0.00249234	3.3e-06	17.3
TMOD2	PFC	EC	0.0170402	0.10744	1	0.333204	14.3
TMOD2	PFC	V1	-0.0540541	4.91e-09	0.000179656	2.22e-08	15.7
TMOD2	PFC	V2	0.00668187	0.237444	1	0.400057	15.2
MXI1	PFC	ITG	-0.0112851	2.75e-05	1	0.000693348	33.5
MXI1	PFC	PFC	0.227127	6.88e-08	0.00251706	3.32e-06	40
MXI1	PFC	EC	0.0390662	0.429146	1	0.628308	36
MXI1	PFC	V1	-0.0706259	1.59e-13	5.83e-09	1.47e-12	36.5
MXI1	PFC	V2	-0.077494	0.00925602	1	0.0465693	33.8
PITPNM2	PFC	ITG	0.0545993	0.00366953	1	0.0257226	35.8
PITPNM2	PFC	PFC	0.141066	6.91e-08	0.00252869	3.32e-06	38.1
PITPNM2	PFC	EC	-0.08374	0.00698556	1	0.0740482	34.1
PITPNM2	PFC	V1	0.0472504	1.51e-28	5.54e-24	2.8e-26	40.4
PITPNM2	PFC	V2	-0.170638	1.15e-15	4.2e-11	2.3e-13	31.6
TMEM44	PFC	ITG	0.0545793	0.000565705	1	0.0066462	21.5
TMEM44	PFC	PFC	0.195277	7.45e-08	0.00272585	3.56e-06	24.1
TMEM44	PFC	EC	0.0488798	0.149693	1	0.39083	21.4
TMEM44	PFC	V1	-0.113278	7.25e-16	2.65e-11	1.06e-14	20.9
TMEM44	PFC	V2	-0.0626715	0.00904212	1	0.0458808	19.9
CTBP2	PFC	ITG	0.0505761	5.98e-05	1	0.00124949	44.3
CTBP2	PFC	PFC	0.178859	9.93e-08	0.00363321	4.62e-06	46.1
CTBP2	PFC	EC	0.00969765	0.283726	1	0.522656	43.6
CTBP2	PFC	V1	-0.104393	1.07e-14	3.91e-10	1.24e-13	46
CTBP2	PFC	V2	-0.0463886	0.0476049	1	0.143099	43.7
RIPK1	PFC	ITG	0.0014498	0.0670551	1	0.19428	19
RIPK1	PFC	PFC	0.197237	1.04e-07	0.00379202	4.79e-06	22.7
RIPK1	PFC	EC	-0.0867355	0.00233033	1	0.0375527	15.8
RIPK1	PFC	V1	-0.0252715	9.71e-12	3.56e-07	6.63e-11	20.5
RIPK1	PFC	V2	-0.0820803	2.59e-05	0.947115	0.000537421	17.3
GATAD1	PFC	ITG	0.00192638	0.108553	1	0.262022	13.7
GATAD1	PFC	PFC	0.164598	1.11e-07	0.00405455	5.09e-06	15.7
GATAD1	PFC	EC	0.0264119	0.0785481	1	0.284519	13.2
GATAD1	PFC	V1	-0.0178505	2.55e-09	9.34e-05	1.21e-08	14.8
GATAD1	PFC	V2	-0.0994143	0.000262058	1	0.00338469	12.3
AP002336.2	PFC	ITG	0.018603	0.0761476	1	0.209879	8.8
AP002336.2	PFC	PFC	0.18726	1.21e-07	0.00441748	5.47e-06	11.2
AP002336.2	PFC	EC	0.06855	0.0240268	1	0.151794	10.4
AP002336.2	PFC	V1	-0.0673696	3.32e-06	0.121526	1.03e-05	8.4
AP002336.2	PFC	V2	-0.0850066	2.22e-07	0.00811435	9.55e-06	7.2
KANK3	PFC	ITG	0.0497872	9.69e-07	0.0354734	4.21e-05	40
KANK3	PFC	PFC	0.145053	1.24e-07	0.00454387	5.6e-06	41.8
KANK3	PFC	EC	-0.0820707	0.000610731	1	0.0151989	35
KANK3	PFC	V1	-0.0390102	3.52e-26	1.29e-21	4.27e-24	42.8
KANK3	PFC	V2	-0.0697621	0.000734957	1	0.00726708	38.8
PDXK	PFC	ITG	0.0416279	2.09e-05	0.764774	0.000564082	61.7
PDXK	PFC	PFC	0.242843	1.27e-07	0.00465004	5.72e-06	65.5
PDXK	PFC	EC	0.0564043	0.0246532	1	0.153644	60.5
PDXK	PFC	V1	-0.09081	7.24e-22	2.65e-17	3.71e-20	64.5
PDXK	PFC	V2	-0.113988	3.52e-06	0.128997	0.000105395	59.3
ZBTB16	PFC	ITG	0.0504195	1.83e-06	0.0671378	7.27e-05	65.8
ZBTB16	PFC	PFC	0.395255	1.61e-07	0.00590707	7.1e-06	74.2
ZBTB16	PFC	EC	0.201787	0.559281	1	0.717452	72.8
ZBTB16	PFC	V1	-0.249671	4.62e-12	1.69e-07	3.33e-11	65.5
ZBTB16	PFC	V2	-0.107035	1.41e-07	0.00517394	6.44e-06	64
HOMER2	PFC	ITG	0.0874508	6.95e-05	1	0.00139291	14.9
HOMER2	PFC	PFC	0.299762	1.78e-07	0.00650838	7.72e-06	18.6
HOMER2	PFC	EC	0.190284	0.0197338	1	0.13586	17.3
HOMER2	PFC	V1	-0.251998	2.24e-15	8.18e-11	2.99e-14	9.8
HOMER2	PFC	V2	-0.0579856	0.147321	1	0.296864	12.7
CCNL2	PFC	ITG	-0.0452906	0.0012061	1	0.0116213	28.2
CCNL2	PFC	PFC	0.159668	1.89e-07	0.00693371	8.16e-06	31.8
CCNL2	PFC	EC	0.0358897	0.07729	1	0.282249	29.6
CCNL2	PFC	V1	-0.0332202	1.08e-18	3.96e-14	2.8e-17	31.8
CCNL2	PFC	V2	-0.044088	0.0282844	1	0.101147	28.5
DNAJB6	PFC	ITG	-0.0630157	0.0106655	1	0.0549976	35.3
DNAJB6	PFC	PFC	0.119864	1.95e-07	0.00715077	8.4e-06	37.5
DNAJB6	PFC	EC	0.0713261	0.0106423	1	0.0959521	36.9
DNAJB6	PFC	V1	0.0395066	1.06e-20	3.87e-16	4.18e-19	41.2
DNAJB6	PFC	V2	-0.0961225	0.000458493	1	0.00514449	35.8
DPY19L4	PFC	ITG	-0.00484311	0.999861	1	0.999961	12.5
DPY19L4	PFC	PFC	0.112047	2.58e-07	0.00945225	1.08e-05	12.5
DPY19L4	PFC	EC	-0.0299241	0.157823	1	0.400658	11.1
DPY19L4	PFC	V1	-0.0202924	1.77e-08	0.000648226	7.41e-08	13.2
DPY19L4	PFC	V2	-0.0388208	0.0595872	1	0.165682	11.7
MRAS	PFC	ITG	0.0316198	0.0514611	1	0.162647	10.1
MRAS	PFC	PFC	0.197379	2.63e-07	0.0096352	1.1e-05	13.1
MRAS	PFC	EC	-0.0345122	0.0599187	1	0.247681	8.1
MRAS	PFC	V1	-0.124219	1.78e-11	6.5e-07	1.16e-10	9
MRAS	PFC	V2	-0.0102772	0.0453293	1	0.138526	9.4
BRD1	PFC	ITG	-0.0396122	0.311255	1	0.49981	13.2
BRD1	PFC	PFC	0.189202	2.92e-07	0.0106702	1.2e-05	17.5
BRD1	PFC	EC	-0.0543246	0.14957	1	0.390789	12.7
BRD1	PFC	V2	-0.0298502	0.00169226	1	0.013565	12.8
PTPN21	PFC	ITG	-0.0176792	0.300493	1	0.489493	11.8
PTPN21	PFC	PFC	0.190444	3.31e-07	0.0121293	1.33e-05	14.2
PTPN21	PFC	EC	0.024821	0.270737	1	0.511797	12.6
PTPN21	PFC	V1	-0.064747	4.21e-09	0.000154204	1.93e-08	12.4
PTPN21	PFC	V2	-0.0486671	0.16462	1	0.318241	11.4
ENHO	PFC	PFC	0.146809	3.5e-07	0.0128045	1.4e-05	12.6
ENHO	PFC	EC	0.0516632	0.097871	1	0.316646	10
ENHO	PFC	V1	-0.117241	1.04e-05	0.38213	2.99e-05	8.2
ENHO	PFC	V2	0.00731036	0.0373442	1	0.121763	9.5
STRADB	PFC	ITG	-0.0237702	0.0593729	1	0.178724	7.4
STRADB	PFC	PFC	0.165005	3.98e-07	0.01455	1.56e-05	10.6
STRADB	PFC	EC	0.0174146	0.766613	1	0.851513	8.8
STRADB	PFC	V1	-0.0110666	8.83e-07	0.0323053	2.95e-06	8.7
STRADB	PFC	V2	-0.0844106	2.37e-06	0.0866917	7.47e-05	6.6
ZNF100	PFC	ITG	-0.0395662	0.394833	1	0.574631	9.5
ZNF100	PFC	PFC	0.116925	4.64e-07	0.0169684	1.78e-05	11.2
ZNF100	PFC	EC	-0.00996016	0.656531	1	0.783648	10.1
ZNF100	PFC	V1	-0.0153503	1.53e-06	0.0558481	4.95e-06	10.9
ZNF100	PFC	V2	-0.0262299	0.222275	1	0.383398	9.6
IFT140	PFC	ITG	-0.026463	0.944494	1	0.95983	8.7
IFT140	PFC	PFC	0.140625	4.64e-07	0.0169873	1.78e-05	10.8
IFT140	PFC	EC	-0.0555611	0.545561	1	0.708185	7.7
IFT140	PFC	V2	-0.0281205	0.326978	1	0.488592	9
PXDC1	PFC	ITG	-0.0769794	1.81e-05	0.661103	0.000503992	17.5
PXDC1	PFC	PFC	0.20018	4.68e-07	0.0171463	1.79e-05	23
PXDC1	PFC	EC	0.0584426	0.00476866	1	0.0591141	19.6
PXDC1	PFC	V1	-0.0316702	6.38e-13	2.33e-08	5.28e-12	21.3
PXDC1	PFC	V2	-0.0565327	0.131723	1	0.275433	19.2
AL157786.1	PFC	ITG	-0.0345485	0.278457	1	0.4679	7.9
AL157786.1	PFC	PFC	0.179017	6.05e-07	0.0221597	2.24e-05	11.6
AL157786.1	PFC	EC	0.00991699	0.582354	1	0.733289	8.8
AL157786.1	PFC	V1	0.00288127	1.47e-08	0.000536311	6.2e-08	9.8
AL157786.1	PFC	V2	-0.0997092	1.05e-09	3.83e-05	7.85e-08	7.3
AL137139.2	PFC	ITG	0.0191785	0.00071839	1	0.00791253	14.7
AL137139.2	PFC	PFC	0.119646	8.34e-07	0.0305113	2.96e-05	17.3
AL137139.2	PFC	EC	-0.0394519	0.0463601	1	0.215303	13.3
AL137139.2	PFC	V1	-0.103294	1.13e-18	4.15e-14	2.92e-17	15.6
AL137139.2	PFC	V2	0.0312691	0.000961484	1	0.00887701	14.3
AC008771.1	PFC	ITG	-0.0259459	0.045514	1	0.149698	8.4
AC008771.1	PFC	PFC	0.159862	9.4e-07	0.0344033	3.29e-05	12.1
AC008771.1	PFC	EC	0.0451505	0.135542	1	0.372945	10.5
AC008771.1	PFC	V1	-0.0200878	2.39e-05	0.875337	6.52e-05	10
AC008771.1	PFC	V2	-0.0768318	1.25e-06	0.0456137	4.32e-05	8.1
TBC1D14	PFC	ITG	0.00116005	0.028267	1	0.108499	10.3
TBC1D14	PFC	PFC	0.156946	1.02e-06	0.0374266	3.5e-05	13.2
TBC1D14	PFC	EC	0.0218562	0.994483	1	0.996394	11.3
TBC1D14	PFC	V1	-0.112898	2.66e-10	9.72e-06	1.46e-09	10
TBC1D14	PFC	V2	0.0136295	0.022568	1	0.0866004	10.4
NRP2	PFC	ITG	-0.101062	0.00586166	1	0.036134	34.7
NRP2	PFC	PFC	0.166895	1.08e-06	0.0396617	3.7e-05	37.9
NRP2	PFC	EC	-0.0510821	0.077899	1	0.283514	34.6
NRP2	PFC	V1	0.0146283	1.9e-14	6.94e-10	2.11e-13	40.9
NRP2	PFC	V2	-0.0362492	0.181543	1	0.338383	36.8
RSRC2	PFC	ITG	-0.031305	0.00131696	1	0.0123982	28.5
RSRC2	PFC	PFC	0.164376	1.22e-06	0.0446789	4.13e-05	31.2
RSRC2	PFC	EC	0.133165	0.0753763	1	0.278391	32.2
RSRC2	PFC	V1	-0.0387339	3.94e-22	1.44e-17	2.13e-20	32
RSRC2	PFC	V2	-0.0810632	0.000454159	1	0.00510754	27.9
FNBP4	PFC	ITG	0.0160193	0.218491	1	0.405383	35.9
FNBP4	PFC	PFC	0.179923	1.26e-06	0.0460436	4.25e-05	37.4
FNBP4	PFC	EC	0.0473547	0.328127	1	0.556794	35.5
FNBP4	PFC	V1	-0.097853	3.95e-15	1.45e-10	5.09e-14	35.9
FNBP4	PFC	V2	-0.0375477	0.00757476	1	0.0405177	34.2
ARHGAP5	PFC	ITG	0.0209966	0.00555915	1	0.0348144	37.6
ARHGAP5	PFC	PFC	0.132021	1.27e-06	0.0464697	4.27e-05	40.5
ARHGAP5	PFC	EC	-0.034193	0.560801	1	0.718261	37.5
ARHGAP5	PFC	V1	-0.076276	1.04e-11	3.8e-07	7.03e-11	39.5
ARHGAP5	PFC	V2	-0.00928271	0.0772948	1	0.19537	38.3
WASF3	PFC	ITG	-0.0266009	0.865084	1	0.906287	7
WASF3	PFC	PFC	0.185801	1.29e-06	0.0473266	4.34e-05	10.6
WASF3	PFC	EC	0.0712415	0.0848932	1	0.297087	7.9
WASF3	PFC	V1	-0.10379	1.22e-05	0.44742	3.47e-05	6.6
WASF3	PFC	V2	-0.00881174	0.0133495	1	0.0599324	7.1
ERICH1	PFC	ITG	0.0328707	0.000101396	1	0.00187972	23.6
ERICH1	PFC	PFC	0.167598	1.38e-06	0.0505891	4.57e-05	25.7
ERICH1	PFC	EC	0.0199544	0.498103	1	0.676437	24.7
ERICH1	PFC	V1	-0.0825414	1.67e-19	6.13e-15	5.09e-18	25
ERICH1	PFC	V2	-0.0514037	0.000136216	1	0.00203355	22.6
TUBB2B	PFC	ITG	0.0504865	0.00163746	1	0.0145176	8.8
TUBB2B	PFC	PFC	0.337096	1.38e-06	0.0506104	4.57e-05	13.4
TUBB2B	PFC	EC	0.0469491	0.208876	1	0.457712	9
TUBB2B	PFC	V1	-0.186285	6.56e-08	0.0024004	2.53e-07	6.7
TUBB2B	PFC	V2	-0.0830477	8.63e-05	1	0.00142165	7.1
ANKRD11	PFC	ITG	0.0357768	0.00343493	1	0.0245492	52.2
ANKRD11	PFC	PFC	0.171944	1.75e-06	0.0640542	5.62e-05	53.7
ANKRD11	PFC	EC	0.113816	0.0422963	1	0.20432	51.6
ANKRD11	PFC	V1	-0.00887217	4.28e-21	1.57e-16	1.86e-19	55.2
ANKRD11	PFC	V2	-0.169278	4.11e-14	1.51e-09	6.41e-12	47.2
BNIP3	PFC	ITG	-0.085484	0.00453167	1	0.0300268	11
BNIP3	PFC	PFC	0.176761	1.93e-06	0.0705884	6.13e-05	15.8
BNIP3	PFC	EC	0.115872	0.0154413	1	0.118466	14.2
BNIP3	PFC	V1	-0.0555541	3.01e-09	0.000110274	1.41e-08	13.1
BNIP3	PFC	V2	-0.0239056	0.0278764	1	0.100236	12.3
SLC14A1	PFC	ITG	0.0320691	0.0477837	1	0.154635	9.6
SLC14A1	PFC	PFC	0.258507	1.94e-06	0.0708418	6.13e-05	13.4
SLC14A1	PFC	EC	0.0201893	0.323808	1	0.55346	9.6
SLC14A1	PFC	V1	-0.141871	7.85e-06	0.287459	2.29e-05	8
SLC14A1	PFC	V2	-0.0503454	0.345019	1	0.50409	8.9
DDX39B	PFC	ITG	-0.0282468	0.000407205	1	0.00526093	22.7
DDX39B	PFC	PFC	0.163767	2.03e-06	0.0743792	6.37e-05	26.5
DDX39B	PFC	EC	0.0275671	0.0033794	1	0.0481114	23
DDX39B	PFC	V1	-0.0472576	2.85e-23	1.04e-18	1.91e-21	26
DDX39B	PFC	V2	-0.0420305	0.0248655	1	0.0924992	23.4
PDE5A	PFC	ITG	-0.070257	0.0963061	1	0.242616	7.6
PDE5A	PFC	PFC	0.18011	2.18e-06	0.0799196	6.82e-05	11.1
PDE5A	PFC	EC	-0.0401839	0.441847	1	0.637154	7
PDE5A	PFC	V1	0.0106638	0.00649331	1	0.0123855	9.5
PDE5A	PFC	V2	-0.0674269	0.000336724	1	0.00407366	7.7
SMAD9	PFC	ITG	0.0410721	0.000998543	1	0.0101248	36.9
SMAD9	PFC	PFC	0.119175	2.53e-06	0.0927513	7.83e-05	36.9
SMAD9	PFC	EC	0.0421079	0.320104	1	0.55094	38.1
SMAD9	PFC	V1	-0.133186	3.35e-15	1.23e-10	4.35e-14	38.3
SMAD9	PFC	V2	0.0241641	0.504406	1	0.634407	37.8
PRKX	PFC	ITG	0.0496788	0.0363236	1	0.128727	27.4
PRKX	PFC	PFC	0.24761	2.57e-06	0.0940423	7.92e-05	31
PRKX	PFC	EC	-0.00348009	0.105294	1	0.329513	26.6
PRKX	PFC	V1	-0.0353366	3.06e-17	1.12e-12	5.93e-16	28.9
PRKX	PFC	V2	-0.170398	1.47e-09	5.37e-05	1.08e-07	23.6
SNHG29	PFC	ITG	-0.118907	0.00722322	1	0.0418583	14.1
SNHG29	PFC	PFC	0.149773	2.58e-06	0.0943806	7.94e-05	17.4
SNHG29	PFC	EC	0.0510493	0.340983	1	0.565123	17.6
SNHG29	PFC	V1	-0.100367	2.59e-15	9.47e-11	3.43e-14	16.5
SNHG29	PFC	V2	0.08636	3.53e-05	1	0.000693368	17
AP2A2	PFC	ITG	0.0701045	1.6e-05	0.58617	0.00045561	28.8
AP2A2	PFC	PFC	0.174307	2.76e-06	0.100838	8.45e-05	30.3
AP2A2	PFC	EC	0.0280078	0.638385	1	0.771261	28.9
AP2A2	PFC	V1	-0.0510964	1.72e-14	6.31e-10	1.93e-13	29.6
AP2A2	PFC	V2	-0.124409	4.44e-08	0.00162339	2.28e-06	25.5
SRSF10	PFC	ITG	-0.0898302	0.000316038	1	0.00436082	27.1
SRSF10	PFC	PFC	0.108815	2.84e-06	0.104026	8.7e-05	29.9
SRSF10	PFC	EC	0.0495892	0.0460387	1	0.214247	30.7
SRSF10	PFC	V1	0.0217533	7.8e-18	2.86e-13	1.71e-16	32.6
SRSF10	PFC	V2	-0.0411622	0.0650687	1	0.175058	28.7
MAP1A	PFC	ITG	-0.0226088	0.286139	1	0.475753	7.5
MAP1A	PFC	PFC	0.203976	3.17e-06	0.116157	9.59e-05	10.9
MAP1A	PFC	EC	-0.0542441	0.00610239	1	0.0684293	6.3
MAP1A	PFC	V1	-0.0271644	4.75e-10	1.74e-05	2.52e-09	8.6
MAP1A	PFC	V2	-0.0745462	1.1e-05	0.402267	0.000263976	6.7
TCF25	PFC	ITG	0.00367356	0.0143764	1	0.0679259	36.7
TCF25	PFC	PFC	0.193207	3.87e-06	0.14158	0.000114259	39.5
TCF25	PFC	EC	0.042008	0.41005	1	0.615468	37.9
TCF25	PFC	V1	-0.0556981	3.14e-19	1.15e-14	9.09e-18	38.7
TCF25	PFC	V2	-0.0826452	4.72e-06	0.172584	0.000134187	34.4
SET	PFC	ITG	-0.14672	7.7e-07	0.028191	3.51e-05	18.8
SET	PFC	PFC	0.138868	3.95e-06	0.144679	0.000116106	23.2
SET	PFC	EC	0.0470498	0.00954935	1	0.0896419	21.9
SET	PFC	V1	0.0175202	1.36e-24	4.99e-20	1.18e-22	25.3
SET	PFC	V2	-0.0137828	0.103169	1	0.235557	22.1
TRAF3IP2-AS1	PFC	ITG	0.0225533	0.118638	1	0.277284	22.1
TRAF3IP2-AS1	PFC	PFC	0.106752	4.31e-06	0.157816	0.000124837	23.7
TRAF3IP2-AS1	PFC	EC	-0.123969	0.25699	1	0.500585	20.9
TRAF3IP2-AS1	PFC	V1	0.00344898	2.57e-08	0.000940938	1.05e-07	23.7
TRAF3IP2-AS1	PFC	V2	-0.0584651	7.44e-06	0.272193	0.000192663	20
ADAMTS9-AS1	PFC	ITG	-0.0960841	0.0634247	1	0.1872	8.4
ADAMTS9-AS1	PFC	PFC	0.225086	4.32e-06	0.158174	0.000124837	12
ADAMTS9-AS1	PFC	EC	0.161559	0.0802925	1	0.288043	12.1
ADAMTS9-AS1	PFC	V1	0.0212265	3.33e-10	1.22e-05	1.8e-09	10.5
ADAMTS9-AS1	PFC	V2	-0.152508	4.34e-17	1.59e-12	9.91e-15	6.8
LSS	PFC	ITG	0.0231945	0.0132761	1	0.0643485	20.9
LSS	PFC	PFC	0.213238	4.4e-06	0.161191	0.000126476	24
LSS	PFC	EC	-0.0307112	0.0104851	1	0.0951273	19.5
LSS	PFC	V1	-0.0839507	8.32e-16	3.05e-11	1.21e-14	21.3
LSS	PFC	V2	-0.0601498	0.0221791	1	0.0854921	19.8
EGLN1	PFC	ITG	0.0356426	0.0621243	1	0.184463	36.8
EGLN1	PFC	PFC	0.130349	4.76e-06	0.17426	0.000135665	37.8
EGLN1	PFC	EC	-0.0092269	0.164213	1	0.408481	35
EGLN1	PFC	V1	-0.0824779	1.09e-13	3.97e-09	1.04e-12	38.5
EGLN1	PFC	V2	-0.0197582	0.0171589	1	0.0714694	35.6
GON4L	PFC	ITG	0.0123583	0.00470648	1	0.0308997	28.5
GON4L	PFC	PFC	0.139552	5.07e-06	0.185436	0.000143464	30.1
GON4L	PFC	EC	-0.0435598	0.0455702	1	0.213474	26.7
GON4L	PFC	V1	-0.0757829	2.43e-15	8.88e-11	3.23e-14	29.9
GON4L	PFC	V2	-0.00562842	0.393339	1	0.546601	28.9
SH3RF3	PFC	ITG	0.00127279	0.038147	1	0.13289	14.1
SH3RF3	PFC	PFC	0.131799	5.23e-06	0.191542	0.000147515	16.4
SH3RF3	PFC	EC	0.140481	0.119344	1	0.350352	16.3
SH3RF3	PFC	V1	-0.0359127	4.3e-06	0.157207	1.31e-05	15.7
SH3RF3	PFC	V2	-0.0895288	3.15e-05	1	0.000630019	13.9
AGPAT3	PFC	PFC	0.155123	5.29e-06	0.193763	0.000148627	22.1
AGPAT3	PFC	EC	0.0244331	0.0592451	1	0.246012	19.5
AGPAT3	PFC	V1	-0.079781	2.2e-13	8.04e-09	1.99e-12	21.1
AGPAT3	PFC	V2	-0.0232686	0.00125812	1	0.0108319	19.5
ZNF790	PFC	ITG	-0.0212111	0.00316514	1	0.0230474	8.8
ZNF790	PFC	PFC	0.148848	8.38e-06	0.306562	0.000219023	11.6
ZNF790	PFC	EC	0.0404717	0.422821	1	0.623605	10.4
ZNF790	PFC	V1	-0.0338242	8.63e-13	3.16e-08	6.98e-12	10.5
ZNF790	PFC	V2	-0.0559355	0.0057789	1	0.0332566	8.7
ILF3	PFC	ITG	-0.0774611	0.00453077	1	0.0300268	17.9
ILF3	PFC	PFC	0.149967	8.57e-06	0.31362	0.000221806	21.5
ILF3	PFC	EC	-0.0816115	0.016624	1	0.122995	16.7
ILF3	PFC	V1	0.00942452	2.97e-15	1.09e-10	3.91e-14	21.5
ILF3	PFC	V2	-0.0282324	0.00171516	1	0.0137026	18.4
SACS	PFC	ITG	0.0179423	0.354605	1	0.540354	13
SACS	PFC	PFC	0.136585	1.03e-05	0.378649	0.000259524	14
SACS	PFC	EC	-0.138053	3.36e-05	1	0.0017117	9.7
SACS	PFC	V1	-0.021551	2.17e-11	7.94e-07	1.4e-10	13.7
SACS	PFC	V2	-0.0432663	0.0173469	1	0.0720842	11.7
CHSY1	PFC	ITG	0.0506186	0.00161534	1	0.0143912	60
CHSY1	PFC	PFC	0.211612	1.08e-05	0.39461	0.0002679	62.8
CHSY1	PFC	EC	-0.0538146	0.495001	1	0.674498	58.2
CHSY1	PFC	V1	-0.116477	9.75e-12	3.57e-07	6.65e-11	61
CHSY1	PFC	V2	-0.0386441	0.00194507	1	0.0149686	58.6
AHNAK	PFC	ITG	-0.0335181	0.00665241	1	0.0396089	39.6
AHNAK	PFC	PFC	0.168192	1.11e-05	0.406983	0.000274997	41.9
AHNAK	PFC	EC	0.0347748	0.000320436	1	0.00947038	38.9
AHNAK	PFC	V1	-0.0939317	1.18e-24	4.33e-20	1.05e-22	42.5
AHNAK	PFC	V2	0.00838284	0.00720235	1	0.0390897	40.7
TBC1D9B	PFC	ITG	-0.0458484	0.0834177	1	0.221733	13
TBC1D9B	PFC	PFC	0.115595	1.13e-05	0.41279	0.000277992	15.3
TBC1D9B	PFC	EC	-0.0535707	0.0333831	1	0.181187	11.7
TBC1D9B	PFC	V1	0.0311874	1.3e-06	0.047712	4.27e-06	15.5
TBC1D9B	PFC	V2	-0.0611789	0.0762999	1	0.193753	13.4
ZDHHC6	PFC	ITG	-0.0395367	0.0577599	1	0.175685	12.9
ZDHHC6	PFC	PFC	0.167584	1.22e-05	0.445219	0.000297326	16.4
ZDHHC6	PFC	EC	0.00366134	0.719554	1	0.823142	13.3
ZDHHC6	PFC	V1	-0.0242323	4.81e-10	1.76e-05	2.55e-09	14.6
ZDHHC6	PFC	V2	-0.0549898	2.95e-05	1	0.000597429	12.2
DNAJC5	PFC	ITG	0.0683695	0.000313783	1	0.00435052	24.4
DNAJC5	PFC	PFC	0.130009	1.41e-05	0.516518	0.00033824	25.1
DNAJC5	PFC	EC	-0.0750786	0.00405336	1	0.0540473	21.1
DNAJC5	PFC	V1	-0.000589274	1.49e-18	5.47e-14	3.74e-17	25.8
DNAJC5	PFC	V2	-0.120394	8.68e-11	3.18e-06	8.24e-09	20.8
IFNGR2	PFC	ITG	-0.072312	0.000101424	1	0.00187972	23.2
IFNGR2	PFC	PFC	0.151528	1.57e-05	0.576102	0.000370899	28.5
IFNGR2	PFC	EC	0.0192781	0.892205	1	0.929781	26.3
IFNGR2	PFC	V1	0.01558	1.78e-14	6.52e-10	1.99e-13	28.2
IFNGR2	PFC	V2	-0.0681378	3.21e-05	1	0.000640139	24.3
FBXO25	PFC	ITG	-0.0726143	0.00341897	1	0.0244525	13.5
FBXO25	PFC	PFC	0.112097	1.58e-05	0.578265	0.000371874	16.2
FBXO25	PFC	EC	-0.0720693	0.00248291	1	0.0388954	12.5
FBXO25	PFC	V1	-0.0248877	5.65e-12	2.07e-07	3.99e-11	16.5
FBXO25	PFC	V2	0.0294237	0.320811	1	0.482809	16.3
PTPN11	PFC	ITG	-0.0594644	0.0044619	1	0.0297312	19
PTPN11	PFC	PFC	0.165931	1.6e-05	0.586155	0.000375683	23
PTPN11	PFC	EC	0.0433036	0.00201797	1	0.0341989	19.2
PTPN11	PFC	V1	-0.00663746	1.7e-21	6.21e-17	8.06e-20	22.8
PTPN11	PFC	V2	-0.0697214	4.27e-05	1	0.000810902	19
RTF2	PFC	ITG	0.00799417	0.0241139	1	0.0977531	11.5
RTF2	PFC	PFC	0.145494	1.68e-05	0.616186	0.000390562	14.1
RTF2	PFC	EC	-0.0819906	0.0188218	1	0.132384	9.5
RTF2	PFC	V1	-0.010374	1.8e-10	6.58e-06	1.01e-09	12.9
RTF2	PFC	V2	-0.0689793	0.000273016	1	0.00347405	10.4
CSRP1	PFC	ITG	-0.0390693	0.412426	1	0.589102	13
CSRP1	PFC	PFC	0.165026	1.75e-05	0.639069	0.000404619	15.7
CSRP1	PFC	EC	0.00200836	0.0415782	1	0.202358	12.9
CSRP1	PFC	V1	-0.122367	4.31e-12	1.58e-07	3.13e-11	13.1
CSRP1	PFC	V2	0.0544382	0.0533116	1	0.154486	15
SMARCA5	PFC	ITG	-0.025148	0.363373	1	0.548954	24.8
SMARCA5	PFC	PFC	0.110301	1.9e-05	0.693709	0.000435365	25
SMARCA5	PFC	EC	-0.0215254	0.00341143	1	0.0483875	22.3
SMARCA5	PFC	V1	-0.0343584	2.93e-21	1.07e-16	1.33e-19	27
SMARCA5	PFC	V2	-0.00846434	2.3e-05	0.843292	0.000493104	23.7
TPM1	PFC	ITG	-0.0303852	0.00018184	1	0.00294611	57.1
TPM1	PFC	PFC	0.166818	1.98e-05	0.726335	0.000452372	59.9
TPM1	PFC	EC	0.0981359	0.00689821	1	0.0735822	58.9
TPM1	PFC	V1	-0.0804466	1.74e-19	6.35e-15	5.25e-18	61.6
TPM1	PFC	V2	-0.026209	0.382425	1	0.537432	59.1
WDR60	PFC	ITG	0.061838	0.00303659	1	0.0224283	59.4
WDR60	PFC	PFC	0.227633	1.99e-05	0.729358	0.00045327	60.9
WDR60	PFC	EC	-0.060256	0.0211214	1	0.140969	55.4
WDR60	PFC	V1	-0.00230038	5.02e-15	1.84e-10	6.29e-14	61.9
WDR60	PFC	V2	-0.188127	7.7e-11	2.82e-06	7.45e-09	55.3
C1orf61	PFC	ITG	0.0148092	0.00884823	1	0.0480623	19.5
C1orf61	PFC	PFC	0.255058	2.06e-05	0.752849	0.000466351	24.1
C1orf61	PFC	EC	0.0938491	0.0108988	1	0.09725	21.4
C1orf61	PFC	V1	-0.183243	2.25e-22	8.25e-18	1.27e-20	19.3
C1orf61	PFC	V2	-0.0108164	0.000150486	1	0.00219008	19.2
OGFRL1	PFC	ITG	-0.0251448	0.186198	1	0.367818	15.2
OGFRL1	PFC	PFC	0.187013	2.07e-05	0.759442	0.000469807	18.2
OGFRL1	PFC	EC	0.0197819	4.28e-05	1	0.00207113	14
OGFRL1	PFC	V1	-0.0299958	3.87e-13	1.42e-08	3.35e-12	16.8
OGFRL1	PFC	V2	-0.0780463	0.000850459	1	0.00811494	14.2
SRARP	PFC	ITG	-0.0461461	0.00822117	1	0.0456883	45.1
SRARP	PFC	PFC	0.10607	2.09e-05	0.765412	0.000471626	48
SRARP	PFC	EC	0.0209819	0.00104313	1	0.0220934	45.2
SRARP	PFC	V1	-0.116339	3.42e-20	1.25e-15	1.21e-18	48.6
SRARP	PFC	V2	0.0872495	0.000168949	1	0.00240881	48.6
NAP1L4	PFC	ITG	-0.0180665	0.001604	1	0.014322	31.8
NAP1L4	PFC	PFC	0.164233	2.3e-05	0.840755	0.000510322	35.8
NAP1L4	PFC	EC	0.0157907	0.00709659	1	0.0748439	30.8
NAP1L4	PFC	V1	-0.0267966	2.16e-19	7.89e-15	6.39e-18	35.4
NAP1L4	PFC	V2	-0.0699877	0.000624929	1	0.006435	31.4
SBDS	PFC	ITG	-0.156604	1.22e-09	4.48e-05	1.35e-07	14
SBDS	PFC	PFC	0.10415	2.38e-05	0.87248	0.000527344	17.9
SBDS	PFC	EC	-0.0635342	0.0165941	1	0.122898	15.7
SBDS	PFC	V1	0.0446576	1e-21	3.67e-17	4.99e-20	20.6
SBDS	PFC	V2	0.0168097	0.242863	1	0.405881	18.2
MPRIP	PFC	ITG	-0.00992333	0.0930158	1	0.237475	40
MPRIP	PFC	PFC	0.108866	2.39e-05	0.874745	0.000528156	40.5
MPRIP	PFC	EC	-0.0795638	0.000276047	1	0.00862402	36.4
MPRIP	PFC	V1	-0.0218368	5.62e-21	2.06e-16	2.36e-19	43.1
MPRIP	PFC	V2	-0.0175324	0.00037419	1	0.00443141	38.9
TP53BP2	PFC	ITG	0.028204	0.202361	1	0.387442	14.5
TP53BP2	PFC	PFC	0.138276	2.43e-05	0.890455	0.000534824	15.6
TP53BP2	PFC	EC	-0.0595367	0.236988	1	0.484082	12.5
TP53BP2	PFC	V1	-0.0550318	1.06e-08	0.000388657	4.57e-08	14.8
TP53BP2	PFC	V2	-0.0358615	0.0395406	1	0.126332	13.4
STX2	PFC	ITG	-0.00909964	0.0456731	1	0.150053	15.3
STX2	PFC	PFC	0.175672	2.51e-05	0.917351	0.000547649	19
STX2	PFC	EC	-0.0374897	0.000902787	1	0.0201951	14.3
STX2	PFC	V1	-0.0663361	1.12e-11	4.08e-07	7.51e-11	16
STX2	PFC	V2	-0.0258073	0.432587	1	0.577902	15.5
EPN2	PFC	ITG	0.0540648	0.0022323	1	0.0179747	48.4
EPN2	PFC	PFC	0.112485	2.51e-05	0.917543	0.000547649	49.5
EPN2	PFC	EC	0.080157	0.00292657	1	0.0432944	47.7
EPN2	PFC	V1	-0.0452739	7.08e-20	2.59e-15	2.32e-18	50.7
EPN2	PFC	V2	-0.0897452	1.15e-05	0.421787	0.000273442	45.6
PTTG1IP	PFC	ITG	-0.17593	5.39e-08	0.00197393	3.53e-06	52.6
PTTG1IP	PFC	PFC	0.257698	2.6e-05	0.952226	0.000564819	60.3
PTTG1IP	PFC	EC	-0.076173	0.0102534	1	0.0939927	53.7
PTTG1IP	PFC	V1	-0.0379958	1.74e-24	6.38e-20	1.45e-22	60.4
PTTG1IP	PFC	V2	0.0200195	0.000405272	1	0.00469248	57.2
PALLD	PFC	ITG	0.0657664	0.0123947	1	0.0614139	10.3
PALLD	PFC	PFC	0.145583	2.68e-05	0.980188	0.000579605	11.9
PALLD	PFC	EC	0.0916783	0.242594	1	0.489434	11.2
PALLD	PFC	V1	-0.0922415	8.84e-10	3.23e-05	4.47e-09	9.6
PALLD	PFC	V2	-0.0728339	0.00153505	1	0.0126083	8.5
PTPN13	PFC	ITG	0.0354833	0.147704	1	0.318695	8
PTPN13	PFC	PFC	0.153642	3.04e-05	1	0.000638753	10.1
PTPN13	PFC	EC	-0.0513803	0.00110718	1	0.0229614	5.8
PTPN13	PFC	V1	0.0193845	1.46e-08	0.000533041	6.17e-08	8.6
PTPN13	PFC	V2	-0.139834	9.11e-10	3.33e-05	6.94e-08	5.5
ZFYVE21	PFC	ITG	-0.0230439	0.0604627	1	0.180886	9.7
ZFYVE21	PFC	PFC	0.172575	3.05e-05	1	0.000640082	12.7
ZFYVE21	PFC	EC	0.0668411	0.602417	1	0.746541	11.3
ZFYVE21	PFC	V1	-0.0510037	2.08e-13	7.61e-09	1.89e-12	10.7
ZFYVE21	PFC	V2	-0.0594583	0.000597865	1	0.00621824	9.2
NCL	PFC	ITG	-0.128175	1.47e-06	0.0536688	6.02e-05	25.9
NCL	PFC	PFC	0.266597	3.15e-05	1	0.00065666	33.9
NCL	PFC	EC	0.0051315	0.00908032	1	0.087028	27.6
NCL	PFC	V1	-0.014667	2.22e-15	8.14e-11	2.98e-14	31.2
NCL	PFC	V2	-0.0697025	0.0299775	1	0.10521	27.8
DIDO1	PFC	ITG	-0.00182123	0.0772507	1	0.211699	23
DIDO1	PFC	PFC	0.114295	3.2e-05	1	0.000662309	24.3
DIDO1	PFC	EC	0.0345496	0.0122683	1	0.103884	22.1
DIDO1	PFC	V1	-0.0144172	8.74e-14	3.2e-09	8.54e-13	25.1
DIDO1	PFC	V2	-0.0676048	0.0109051	1	0.0520662	22
ENY2	PFC	ITG	-0.0639325	0.0830053	1	0.221047	13.6
ENY2	PFC	PFC	0.213701	3.24e-05	1	0.00066809	18.6
ENY2	PFC	EC	0.0449435	0.798872	1	0.87141	16.5
ENY2	PFC	V1	-0.0691869	3.54e-06	0.129651	1.09e-05	15
ENY2	PFC	V2	-0.030254	0.150105	1	0.30044	14.7
CASTOR3	PFC	ITG	-0.0292531	0.364749	1	0.550171	9.7
CASTOR3	PFC	PFC	0.110008	3.58e-05	1	0.000718442	11.3
CASTOR3	PFC	EC	-0.0620191	0.0962047	1	0.314179	8.3
CASTOR3	PFC	V1	-0.0225802	5.46e-07	0.0200015	1.87e-06	10.6
CASTOR3	PFC	V2	-0.00721354	0.057144	1	0.161315	9.7
OIP5-AS1	PFC	ITG	-0.0806443	0.00169354	1	0.0148444	23
OIP5-AS1	PFC	PFC	0.130406	3.73e-05	1	0.000738281	26.1
OIP5-AS1	PFC	EC	-0.0536117	0.0128724	1	0.106823	22.2
OIP5-AS1	PFC	V1	0.013146	1.24e-14	4.55e-10	1.43e-13	27.6
OIP5-AS1	PFC	V2	-0.0241359	0.0678176	1	0.179958	24.5
FAN1	PFC	ITG	0.00901475	0.490339	1	0.651516	10.3
FAN1	PFC	PFC	0.142071	3.93e-05	1	0.00076513	12.1
FAN1	PFC	EC	-0.0487831	0.379965	1	0.595565	9.2
FAN1	PFC	V1	-0.0474819	0.00221722	1	0.00457494	9.8
FAN1	PFC	V2	-0.0346166	0.0815037	1	0.202185	9.1
SIN3B	PFC	ITG	-0.000797104	0.0906672	1	0.233976	17.7
SIN3B	PFC	PFC	0.166432	4.16e-05	1	0.00079889	20.4
SIN3B	PFC	EC	0.0209655	0.266796	1	0.508472	17.6
SIN3B	PFC	V1	-0.0125994	2.38e-10	8.73e-06	1.32e-09	19.2
SIN3B	PFC	V2	-0.10298	1.53e-07	0.00558251	6.87e-06	16
SPTAN1	PFC	ITG	-0.045552	0.00269825	1	0.0206663	42.1
SPTAN1	PFC	PFC	0.207152	4.16e-05	1	0.00079889	45.4
SPTAN1	PFC	EC	-0.116151	0.000532914	1	0.013779	38.3
SPTAN1	PFC	V1	-0.0831202	4.51e-20	1.65e-15	1.55e-18	45.5
HNRNPA2B1	PFC	ITG	-0.133118	3.57e-07	0.0130708	1.83e-05	65.7
HNRNPA2B1	PFC	PFC	0.187031	4.16e-05	1	0.000799115	71.8
HNRNPA2B1	PFC	EC	0.0856744	0.0172883	1	0.12591	68.6
HNRNPA2B1	PFC	V1	0.019735	6.54e-14	2.39e-09	6.58e-13	72.5
HNRNPA2B1	PFC	V2	-0.0712097	0.0144112	1	0.0632143	67.7
ZKSCAN1	PFC	ITG	0.0196442	0.123211	1	0.284552	49.5
ZKSCAN1	PFC	PFC	0.183366	4.29e-05	1	0.000821087	51.8
ZKSCAN1	PFC	EC	-0.102348	7.54e-07	0.0275807	7.9e-05	41.4
ZKSCAN1	PFC	V1	-0.0590149	7.15e-20	2.62e-15	2.34e-18	51.3
ZKSCAN1	PFC	V2	-0.0445079	0.000184092	1	0.00258162	46.9
BTG2	PFC	ITG	-0.0792182	0.00791477	1	0.04454	23.1
BTG2	PFC	PFC	0.244106	4.56e-05	1	0.000867055	28.6
BTG2	PFC	EC	0.0943964	3.56e-05	1	0.00178708	24.8
BTG2	PFC	V1	-0.03747	1.3e-17	4.74e-13	2.71e-16	27.2
BTG2	PFC	V2	-0.0906983	0.00117974	1	0.0103706	23.7
TERF2IP	PFC	ITG	-0.0491667	0.0340937	1	0.123413	25.6
TERF2IP	PFC	PFC	0.116522	5.43e-05	1	0.0010111	27.4
TERF2IP	PFC	EC	-0.0109588	0.206496	1	0.455931	25
TERF2IP	PFC	V1	-0.03483	2.2e-12	8.04e-08	1.67e-11	28.3
TERF2IP	PFC	V2	0.00333904	0.0133731	1	0.059959	26.3
FUS	PFC	ITG	0.0529021	0.00418545	1	0.0284326	37.5
FUS	PFC	PFC	0.110731	5.52e-05	1	0.0010237	38
FUS	PFC	EC	-0.0358819	0.0488981	1	0.221758	34.2
FUS	PFC	V1	-0.0740278	1.35e-18	4.93e-14	3.42e-17	37.9
FUS	PFC	V2	-0.022175	0.000129629	1	0.00195609	34.8
CALM2	PFC	ITG	-0.162132	8.32e-08	0.00304436	5.22e-06	40.5
CALM2	PFC	PFC	0.452572	5.54e-05	1	0.00102579	51.6
CALM2	PFC	EC	0.0119425	0.233978	1	0.481499	46
CALM2	PFC	V1	-0.12014	1.1e-20	4.01e-16	4.33e-19	46.8
CALM2	PFC	V2	-0.0708098	0.0162366	1	0.0687796	44.1
ACAA2	PFC	ITG	-0.0218395	0.481414	1	0.644688	7.7
ACAA2	PFC	PFC	0.163227	5.66e-05	1	0.00104069	10.5
ACAA2	PFC	EC	-0.00782013	0.552776	1	0.713007	7.4
ACAA2	PFC	V1	-0.0879302	1.36e-08	0.000497883	5.77e-08	7.7
ACAA2	PFC	V2	0.00820947	0.00976503	1	0.0482933	7.7
RMDN1	PFC	PFC	0.121112	6.06e-05	1	0.00110049	14.2
RMDN1	PFC	EC	0.00758956	0.806066	1	0.876246	13.7
RMDN1	PFC	V1	-0.0347045	6.67e-07	0.0244311	2.27e-06	13.5
RMDN1	PFC	V2	-0.0443905	0.000164747	1	0.00235402	11.7
EZH1	PFC	ITG	0.0156614	0.0336386	1	0.122339	19.3
EZH1	PFC	PFC	0.130388	6.09e-05	1	0.00110414	21
EZH1	PFC	EC	0.0952957	0.0118859	1	0.102017	20.3
EZH1	PFC	V1	-0.0332656	1.19e-13	4.36e-09	1.13e-12	20.7
EZH1	PFC	V2	-0.0892319	0.00169149	1	0.0135643	17.7
SMC1A	PFC	ITG	-0.0510285	0.00799365	1	0.0448338	18.8
SMC1A	PFC	PFC	0.136825	6.22e-05	1	0.00112504	21.4
SMC1A	PFC	EC	0.0516783	0.0106572	1	0.0960463	20
SMC1A	PFC	V1	-0.0325973	3.31e-18	1.21e-13	7.85e-17	21.8
SMC1A	PFC	V2	-0.0291611	0.014541	1	0.063543	19.2
LATS2	PFC	ITG	-0.00908474	0.00289989	1	0.0218116	23.9
LATS2	PFC	PFC	0.117161	6.63e-05	1	0.00119081	25.9
LATS2	PFC	EC	0.0707753	0.427476	1	0.626913	26
LATS2	PFC	V1	-0.0675675	9.34e-20	3.42e-15	2.99e-18	26.4
LATS2	PFC	V2	-0.0148783	0.0101571	1	0.0495916	24
BNIP3L	PFC	PFC	0.166227	7.01e-05	1	0.0012491	21.1
BNIP3L	PFC	EC	0.0243855	0.758564	1	0.846457	19
BNIP3L	PFC	V1	-0.0407695	2.05e-08	0.000751722	8.52e-08	20.3
BNIP3L	PFC	V2	-0.102149	0.000902608	1	0.0084647	17.7
ALCAM	PFC	ITG	-0.0562717	0.0115129	1	0.0582312	8.9
ALCAM	PFC	PFC	0.165034	7.06e-05	1	0.00125363	10.2
ALCAM	PFC	EC	0.0880449	0.300119	1	0.536182	11.9
ALCAM	PFC	V1	-0.127919	3.71e-09	0.000135902	1.71e-08	10
ALCAM	PFC	V2	0.0490607	0.437332	1	0.582131	10.6
GABBR1	PFC	ITG	0.0663026	0.00809422	1	0.0451703	9.7
GABBR1	PFC	PFC	0.143541	7.06e-05	1	0.00125363	10.8
GABBR1	PFC	EC	0.0482385	0.661585	1	0.787259	9.2
GABBR1	PFC	V1	-0.155973	3.97e-15	1.45e-10	5.1e-14	7.1
GABBR1	PFC	V2	0.0104817	0.00372049	1	0.0241721	8.2
ZNF506	PFC	ITG	0.0302441	0.0992081	1	0.247128	18.9
ZNF506	PFC	PFC	0.104592	7.28e-05	1	0.00128177	19.5
[truncated: 4,310 more rows]
