# Supplementary material for: Endothelial Cells Are Heterogeneous in Different Brain Regions and Are Dramatically Altered in Alzheimer's Disease
Source: J Neurosci. 2023 Jun 14;43(24):4541–57. doi: 10.1523/JNEUROSCI.0237-23.2023 (PMC10278684; doi:10.1523/JNEUROSCI.0237-23.2023)
Supplement: Table 5-3 — Region-specific GO biological processes identified from pathway overrepresentation analysis (PANTHER) on expression levels from Extended Data Table 5-2. (Data shown in Figure 5D). Download Table 5-3, XLSX file. [file ns-JN-RM-0237-23-s07.xlsx]

## Sheet: Ext 5-3
Brain Region	GO BP Description	# Upregulated Genes out of Set	p-value	Bonferroni-corrected p-value	BH FDR
EC	positive regulation of protein transport	13/312	1.31e-05	0.0242	0.0138
EC	positive regulation of establishment of protein localization	13/328	2.18e-05	0.0242	0.0172
EC	positive regulation of cytokine production	15/437	5.24e-05	0.0341	0.0229
EC	negative regulation of transport	14/438	8.89e-05	0.0341	0.0332
EC	positive regulation of endocytosis	9/97	9e-05	0.0341	0.0329
EC	positive regulation of I-kappaB kinase/NF-kappaB signaling	9/182	0.000107	0.0341	0.0359
EC	positive regulation of cellular protein localization	11/295	0.000114	0.0341	0.0374
EC	oxidative phosphorylation	7/148	0.000132	0.0341	0.0415
EC	regulation of cellular amide metabolic process	14/494	0.000154	0.0341	0.0466
EC	aerobic electron transport chain	6/21	0.000156	0.0341	0.0462
EC	regulation of I-kappaB kinase/NF-kappaB signaling	10/244	0.00017	0.0341	0.0485
EC	mitochondrial ATP synthesis coupled electron transport	36312	0.000213	0.0343	0.055
EC	ATP synthesis coupled electron transport	6/100	0.000213	0.0343	0.0541
EC	cytoplasmic translation	7/102	0.000219	0.0343	0.0546
EC	regulation of lipid localization	8/189	0.000238	0.0343	0.0567
EC	negative regulation of secretion	8/160	0.000248	0.0343	0.0572
EC	viral life cycle	8/348	0.000324	0.0422	0.0697
EC	regulation of MAP kinase activity	8/307	0.000375	0.0449	0.0765
EC	response to oxidative stress	12/444	0.000389	0.0449	0.0773
EC	virion assembly	4/40	0.000445	0.0449	0.0795
EC	tissue regeneration	5/73	0.000462	0.0449	0.0798
EC	protein localization to endoplasmic reticulum	5/152	0.000462	0.0449	0.0807
EC	integrin-mediated signaling pathway	6/106	0.000466	0.0449	0.0796
EC	regulation of protein catabolic process	12/383	0.000542	0.0481	0.0887
EC	negative regulation of secretion by cell	7/139	0.00055	0.0481	0.0891
EC	translational initiation	5/193	0.000565	0.0481	0.0905
EC	respiratory electron transport chain	6/117	0.000628	0.0507	0.0987
EC	circadian regulation of gene expression	5/67	0.000641	0.0507	0.0998
ITG	protein deubiquitination	1/283	1.71e-07	0.000179	0.00269
ITG	regulation of Wnt signaling pathway	18/365	1.82e-07	0.000179	0.00143
ITG	protein modification by small protein removal	1/300	6.19e-07	0.000405	0.00195
ITG	axon guidance	13/277	1.47e-06	0.000606	0.00257
ITG	neuron projection guidance	13/278	1.54e-06	0.000606	0.00221
ITG	regulation of epithelial cell migration	13/293	8.58e-06	0.00252	0.00562
ITG	regulation of small GTPase mediated signal transduction	15/319	8.97e-06	0.00252	0.00564
ITG	positive regulation of cell projection organization	16/344	1.04e-05	0.00255	0.00604
ITG	regulation of endothelial cell migration	11/231	1.38e-05	0.003	0.00655
ITG	regulation of canonical Wnt signaling pathway	13/287	1.76e-05	0.00346	0.00749
ITG	axonogenesis	14/460	2.65e-05	0.00472	0.00924
ITG	regulation of neuron projection development	17/428	4.7e-05	0.00769	0.0148
ITG	neuron recognition	6/46	5.13e-05	0.00775	0.0155
ITG	positive regulation of Wnt signaling pathway	9/179	8.43e-05	0.0118	0.0214
ITG	regulation of cellular component size	15/370	0.000118	0.0155	0.0266
ITG	negative regulation of cell migration	12/330	0.000167	0.0204	0.0354
ITG	regulation of Ras protein signal transduction	10/190	0.000187	0.0205	0.0376
ITG	glial cell migration	5/50	0.000225	0.0205	0.0421
ITG	positive regulation of axon extension	5/39	0.000249	0.0205	0.045
ITG	axonal fasciculation	4/19	0.000251	0.0205	0.0448
ITG	neuron projection fasciculation	4/19	0.000251	0.0205	0.0443
ITG	positive regulation of protein serine/threonine kinase activity	10/311	0.000265	0.0205	0.0447
ITG	endothelial cell apoptotic process	3/64	0.000267	0.0205	0.0446
ITG	regulation of axon extension	7/92	0.000269	0.0205	0.044
ITG	negative regulation of cell motility	12/345	0.000269	0.0205	0.0444
ITG	negative regulation of epithelial cell migration	6/114	0.000271	0.0205	0.0439
ITG	negative regulation of cellular component movement	12/352	0.000342	0.0249	0.0543
ITG	cerebral cortex radial glia-guided migration	4/22	0.000443	0.03	0.0669
ITG	telencephalon glial cell migration	4/22	0.000443	0.03	0.0676
ITG	regulation of protein catabolic process	14/383	0.000499	0.0327	0.0733
ITG	regulation of extent of cell growth	7/104	0.000609	0.0367	0.0839
ITG	positive regulation of MAP kinase activity	7/230	0.000609	0.0367	0.0846
ITG	actin filament organization	11/435	0.000625	0.0367	0.0854
ITG	epithelial cell apoptotic process	4/116	0.000643	0.0367	0.0871
ITG	negative regulation of endothelial cell migration	5/97	0.000668	0.0367	0.0897
ITG	negative regulation of locomotion	12/377	0.000672	0.0367	0.0895
PFC	microtubule cytoskeleton organization involved in mitosis	12/143	4.15e-06	0.0099	0.00653
PFC	regulation of gene expression, epigenetic	10/205	5.98e-05	0.0572	0.0553
PFC	mitotic spindle organization	9/118	7.2e-05	0.0572	0.0595
PFC	histone modification	18/448	0.00014	0.0679	0.0783
PFC	covalent chromatin modification	18/461	0.000165	0.0679	0.0834
PFC	spindle organization	11/182	0.000171	0.0679	0.0839
V2	oxidative phosphorylation	18/148	8.78e-15	1.81e-11	1.38e-10
V2	ATP metabolic process	21/313	1.2e-13	1.24e-10	9.45e-10
V2	aerobic respiration	18/86	1.03e-12	7.08e-10	5.38e-09
V2	cellular respiration	18/187	1.29e-11	6.65e-09	5.06e-08
V2	mitochondrial ATP synthesis coupled electron transport	13/99	8.52e-11	2.94e-08	2.68e-07
V2	ATP synthesis coupled electron transport	13/100	8.52e-11	2.94e-08	2.23e-07
V2	electron transport chain	16/178	3.24e-10	9.56e-08	7.27e-07
V2	aerobic electron transport chain	12/21	5.58e-10	1.44e-07	1.1e-06
V2	respiratory electron transport chain	13/117	9.24e-10	2.12e-07	1.61e-06
V2	energy derivation by oxidation of organic compounds	18/278	1.33e-09	2.76e-07	2.1e-06
V2	proton transmembrane transport	11/157	8.21e-07	0.000138	0.000759
V2	mitochondrial respiratory chain complex I assembly	9/65	8.64e-07	0.000138	0.000715
V2	NADH dehydrogenase complex assembly	9/65	8.64e-07	0.000138	0.000755
V2	mitochondrial respiratory chain complex assembly	9/101	2.47e-06	0.000365	0.00162
V2	cytoplasmic translation	10/102	2.8e-06	0.000387	0.00176
V2	negative regulation of cell migration	13/330	2.44e-05	0.00305	0.011
V2	mitochondrial electron transport, NADH to ubiquinone	6/55	2.51e-05	0.00305	0.0109
V2	negative regulation of locomotion	14/377	2.99e-05	0.00343	0.0124
V2	negative regulation of cell motility	13/345	4.18e-05	0.00455	0.016
V2	negative regulation of glycoprotein biosynthetic process	4/26	4.56e-05	0.00472	0.0171
V2	negative regulation of cellular component movement	13/352	5.49e-05	0.0054	0.0196
V2	negative regulation of glycoprotein metabolic process	4/29	8.68e-05	0.00816	0.029
V2	response to extracellular stimulus	17/477	9.61e-05	0.00864	0.0314
V2	purine ribonucleoside triphosphate metabolic process	6/80	0.00011	0.00944	0.0331
V2	mitochondrial electron transport, cytochrome c to oxygen	4/21	0.000126	0.0103	0.0367
V2	positive regulation of peptidase activity	10/200	0.000129	0.0103	0.0363
V2	response to steroid hormone	12/330	0.000154	0.0118	0.0425
V2	purine nucleoside triphosphate metabolic process	6/86	0.000178	0.0131	0.0458
V2	ribonucleoside triphosphate metabolic process	6/87	0.000192	0.0132	0.0479
V2	response to oxygen levels	13/385	0.000193	0.0132	0.0474
V2	ATP synthesis coupled proton transport	4/27	0.000207	0.0132	0.0493
V2	energy coupled proton transport, down electrochemical gradient	4/27	0.000207	0.0132	0.0486
V2	response to corticosteroid	9/152	0.000213	0.0132	0.0493
V2	positive regulation of cysteine-type endopeptidase activity involved in apoptotic process	8/135	0.000217	0.0132	0.0488
V2	vasculogenesis	6/78	0.00024	0.0138	0.0523
V2	vitamin transport	5/41	0.000241	0.0138	0.0519
V2	purine ribonucleoside triphosphate biosynthetic process	5/67	0.000265	0.0148	0.0556
V2	purine nucleoside triphosphate biosynthetic process	5/68	0.000292	0.0159	0.0603
V2	positive regulation of endopeptidase activity	9/182	0.000308	0.0163	0.0613
V2	response to decreased oxygen levels	12/360	0.000326	0.0169	0.0641
V2	cellular response to external stimulus	12/303	0.000376	0.019	0.0703
V2	organic anion transport	12/376	0.000397	0.0196	0.0734
V2	regulation of cellular response to oxidative stress	6/84	0.000413	0.0199	0.0755
V2	ribonucleoside triphosphate biosynthetic process	5/73	0.000453	0.0212	0.0817
V2	response to nutrient levels	15/451	0.000469	0.0212	0.0829
V2	positive regulation of collagen metabolic process	4/28	0.000472	0.0212	0.0825
V2	positive regulation of cysteine-type endopeptidase activity	8/151	0.000512	0.0225	0.0847
V2	modulation by host of viral process	4/31	0.000533	0.023	0.0863
V2	cellular response to extracellular stimulus	10/235	0.000558	0.0235	0.0885
V2	transport across blood-brain barrier	6/87	0.000672	0.0278	0.0996
V1	response to virus	19/359	4.48e-08	0.000118	2.34e-05
V1	defense response to virus	15/260	1.98e-07	0.000174	8.2e-05
V1	defense response to symbiont	15/260	1.98e-07	0.000174	8.42e-05
V1	negative regulation of viral process	10/89	8.73e-07	0.000573	0.000249
V1	negative regulation of viral genome replication	8/54	1.3e-06	0.000681	0.000357
V1	cell junction assembly	15/425	1.77e-06	0.000762	0.00045
V1	'de novo' protein folding	7/43	2.1e-06	0.000762	0.000523
V1	regulation of viral process	12/186	2.61e-06	0.000762	0.000641
V1	regulation of viral genome replication	9/83	2.74e-06	0.000762	0.000662
V1	protein folding	13/233	3.02e-06	0.000762	0.000719
V1	cellular response to vascular endothelial growth factor stimulus	6/72	3.19e-06	0.000762	0.000738
V1	chaperone-mediated protein folding	8/63	3.58e-06	0.000783	0.000814
V1	regulation of angiogenesis	15/335	5.02e-06	0.00101	0.00105
V1	regulation of vasculature development	15/341	5.9e-06	0.00111	0.00119
V1	cell-substrate junction assembly	6/100	1.3e-05	0.00227	0.00243
V1	cell-substrate junction organization	6/106	1.49e-05	0.00245	0.00276
V1	positive regulation of type I interferon production	7/77	1.65e-05	0.00256	0.00299
V1	intracellular receptor signaling pathway	10/274	2.22e-05	0.00296	0.00388
V1	hemostasis	11/346	2.24e-05	0.00296	0.00386
V1	response to steroid hormone	14/330	2.25e-05	0.00296	0.00384
V1	regulation of viral life cycle	10/148	3.1e-05	0.00387	0.00503
V1	response to hypoxia	14/348	3.25e-05	0.00387	0.00515
V1	response to oxygen levels	15/385	3.52e-05	0.00387	0.00537
V1	response to unfolded protein	9/185	3.61e-05	0.00387	0.00546
V1	regulation of blood vessel endothelial cell migration	8/150	3.7e-05	0.00387	0.00554
V1	positive regulation of cytokine production	18/437	3.83e-05	0.00387	0.00563
V1	response to decreased oxygen levels	14/360	5.47e-05	0.00532	0.00774
V1	regulation of epithelial cell migration	12/293	5.7e-05	0.00535	0.00793
V1	positive regulation of cell adhesion	17/425	6.6e-05	0.00598	0.00887
V1	regulation of endothelial cell proliferation	9/177	8.52e-05	0.00746	0.011
V1	chaperone cofactor-dependent protein refolding	5/34	9.25e-05	0.00766	0.0116
V1	blood coagulation	10/342	9.33e-05	0.00766	0.0116
V1	regulation of endothelial cell migration	10/231	9.77e-05	0.00777	0.012
V1	coagulation	10/347	0.000102	0.0079	0.0124
V1	response to topologically incorrect protein	9/206	0.000123	0.0092	0.0144
V1	biological process involved in interaction with host	9/219	0.000136	0.00989	0.0157
V1	cellular response to steroid hormone stimulus	9/201	0.000142	0.0101	0.0161
V1	regulation of chemotaxis	11/224	0.000172	0.0116	0.0181
V1	'de novo' posttranslational protein folding	5/39	0.000172	0.0116	0.0182
V1	substrate-dependent cell migration	4/24	0.000209	0.0137	0.0209
V1	regulation of type I interferon production	7/128	0.000263	0.0168	0.0253
V1	negative regulation of locomotion	13/377	0.000274	0.0171	0.0262
V1	negative regulation of endothelial cell proliferation	5/75	0.000325	0.0195	0.03
V1	regulation of smooth muscle cell migration	6/81	0.000328	0.0195	0.0302
V1	vascular endothelial growth factor signaling pathway	3/48	0.000335	0.0195	0.0306
V1	positive regulation of tumor necrosis factor production	7/87	0.000375	0.0211	0.0331
V1	positive regulation of interferon-alpha production	4/22	0.000386	0.0211	0.0337
V1	response to interferon-alpha	4/21	0.000386	0.0211	0.0335
V1	Ras protein signal transduction	9/338	0.000418	0.0223	0.0359
V1	phospholipid translocation	5/47	0.000432	0.0223	0.0365
V1	regulation of erythrocyte differentiation	5/47	0.000432	0.0223	0.0367
V1	response to organophosphorus	8/130	0.000468	0.0229	0.0393
V1	negative regulation of angiogenesis	7/146	0.00047	0.0229	0.039
V1	positive regulation of tumor necrosis factor superfamily cytokine production	7/90	0.00047	0.0229	0.0388
V1	regulation of supramolecular fiber organization	14/370	0.000494	0.0229	0.0402
V1	negative regulation of blood vessel morphogenesis	7/148	0.000496	0.0229	0.0402
V1	cytoplasmic pattern recognition receptor signaling pathway in response to virus	5/32	0.000504	0.0229	0.0404
V1	positive regulation of positive chemotaxis	4/25	0.000507	0.0229	0.0402
V1	negative regulation of vasculature development	7/149	0.000524	0.0229	0.0413
V1	modulation of chemical synaptic transmission	15/405	0.000527	0.0229	0.0412
V1	cellular response to transforming growth factor beta stimulus	8/251	0.000536	0.0229	0.0411
V1	regulation of trans-synaptic signaling	15/406	0.000539	0.0229	0.0411
V1	positive regulation of epithelial to mesenchymal transition	5/51	0.000565	0.0233	0.0426
V1	transepithelial transport	4/30	0.000577	0.0233	0.0431
V1	regulation of positive chemotaxis	4/26	0.000577	0.0233	0.0429
V1	ameboidal-type cell migration	8/473	0.000621	0.0247	0.0458
V1	endothelial cell chemotaxis	2/32	0.000636	0.0248	0.0465
V1	regulation of cell-substrate adhesion	10/218	0.000643	0.0248	0.0468
V1	focal adhesion assembly	4/85	0.000653	0.0248	0.0472
V1	lipid translocation	5/50	0.000668	0.0251	0.0479
V1	positive regulation of chemotaxis	8/139	0.000698	0.0258	0.0499
V1	response to mechanical stimulus	10/202	0.000711	0.0258	0.0506
V1	intracellular steroid hormone receptor signaling pathway	5/113	0.000725	0.0258	0.0513
V1	response to transforming growth factor beta	8/257	0.000729	0.0258	0.0513
V1	branching involved in blood vessel morphogenesis	4/34	0.000735	0.0258	0.0514
V1	regulation of interferon-alpha production	4/28	0.000825	0.0276	0.0561
V1	response to type I interferon	4/101	0.000825	0.0276	0.0559
V1	response to glucocorticoid	8/135	0.000827	0.0276	0.0557
V1	pattern recognition receptor signaling pathway	6/208	0.000831	0.0276	0.0558
V1	positive regulation of epithelial cell migration	8/175	0.000898	0.029	0.0595
V1	regulation of synaptic plasticity	9/176	0.000898	0.029	0.0593
V1	cellular response to virus	5/71	0.000918	0.029	0.0598
V1	positive regulation of blood vessel endothelial cell migration	5/75	0.000918	0.029	0.0601
V1	regulation of pri-miRNA transcription by RNA polymerase II	5/51	0.000989	0.0309	0.0637
V1	response to purine-containing compound	8/144	0.00101	0.0313	0.0647
V1	vascular endothelial growth factor receptor signaling pathway	35125	0.00103	0.0314	0.0651
V1	calcium ion transport	10/409	0.00111	0.0335	0.0693
V1	regulation of myeloid cell differentiation	9/258	0.00115	0.0341	0.0712
V1	regulation of transforming growth factor beta receptor signaling pathway	7/127	0.00115	0.0341	0.0714
V1	positive regulation of dephosphorylation	5/58	0.00123	0.0355	0.0746
V1	sprouting angiogenesis	5/184	0.00123	0.0355	0.0749
V1	regulation of tumor necrosis factor production	8/160	0.00128	0.0365	0.077
V1	regulation of membrane lipid distribution	5/56	0.00132	0.0365	0.0788
V1	regulation of nitric oxide biosynthetic process	5/59	0.00132	0.0365	0.0791
V1	regulation of cellular response to transforming growth factor beta stimulus	7/130	0.00132	0.0365	0.0786
V1	mesenchymal cell differentiation	8/231	0.00138	0.0374	0.0809
V1	regulation of epithelial to mesenchymal transition	6/100	0.00138	0.0374	0.0806
V1	regulation of nitric oxide metabolic process	5/61	0.00151	0.0401	0.0854
V1	osteoblast differentiation	7/223	0.00151	0.0401	0.0854
V1	regulation of tumor necrosis factor superfamily cytokine production	8/164	0.00154	0.0404	0.0859
V1	positive regulation of cell-substrate adhesion	7/121	0.00157	0.0404	0.0872
V1	negative regulation of cellular component movement	11/352	0.00158	0.0404	0.0876
V1	regulation of epithelial cell proliferation	12/374	0.0016	0.0404	0.088
V1	platelet activation	6/157	0.00161	0.0404	0.0887
V1	regulation of phagocytosis, engulfment	3/15	0.00162	0.0404	0.0885
V1	inorganic anion transport	8/171	0.00166	0.0411	0.0904
V1	response to corticosteroid	8/152	0.00172	0.0422	0.0928
V1	regulation of cell migration involved in sprouting angiogenesis	4/77	0.00184	0.0442	0.0975
V1	collagen-activated signaling pathway	3/15	0.00188	0.0442	0.099
V1	retina vasculature development in camera-type eye	3/18	0.00188	0.0442	0.0983
V1	response to cAMP	6/93	0.00188	0.0442	0.099
V1	regulation of membrane invagination	3/16	0.00188	0.0442	0.0986
