# Supplementary material for: Endothelial Cells Are Heterogeneous in Different Brain Regions and Are Dramatically Altered in Alzheimer's Disease
Source: J Neurosci. 2023 Jun 14;43(24):4541–57. doi: 10.1523/JNEUROSCI.0237-23.2023 (PMC10278684; doi:10.1523/JNEUROSCI.0237-23.2023)
Supplement: Table 6-1 — Differential expression analysis for high- versus low-pathology endothelial cells, all brain regions together. (Data shown in Figure 6A). Download Table 6-1, XLSX file. [file ns-JN-RM-0237-23-s08.xlsx]

## Sheet: Ext 6-1
Gene	Direction of expression relative to low-pathology samples	Average log2 FC	p-value	Bonferroni-corrected p-value	BH FDR	Percent of high-pathology subject nuclei with detected expression	Percent of low-pathology subject nuclei with detected expression
HSPA1A	Up	2.18296	2.26e-73	6.1e-71	8.27e-69	56	41.2
HSPH1	Up	1.90911	0.000104414	0.000437523	1	45	28.3
HSPA1B	Up	1.80362	1.55e-45	1.9e-43	5.66e-41	39.5	24.6
HSP90AA1	Up	1.63346	3.33e-10	4.83e-09	1.22e-05	81.6	72.8
DNAJB1	Up	1.56265	9.04e-08	8.07e-07	0.00331015	30.3	14.4
HSPB1	Up	1.12215	3.53e-08	3.43e-07	0.00129279	48	32
HSPD1	Up	1.03985	0.0135441	0.0304063	1	36.7	26
DUSP1	Up	0.968366	1.52e-296	1.47e-292	5.57e-292	72.4	51.8
ANKRD37	Up	0.94565	1.25e-62	2.41e-60	4.58e-58	50.4	34.8
CHORDC1	Up	0.898581	1.22e-05	6.54e-05	0.446192	36.1	23.2
MT1M	Up	0.866318	9.2e-88	3.55e-85	3.37e-83	53.1	40.7
PTGES3	Up	0.831931	1.03e-07	9.1e-07	0.0037731	51.2	39
HSP90AB1	Up	0.796328	2.92e-11	4.89e-10	1.07e-06	75.3	65.2
RGCC	Up	0.794634	2.77e-07	2.22e-06	0.0101436	59.5	43.9
HSPE1	Up	0.779656	0.000129154	0.000527761	1	30.8	17.7
BAG3	Up	0.755918	0.000365308	0.00131956	1	27.3	19.2
HSPA4L	Up	0.735924	1.42e-05	7.47e-05	0.518039	18.2	9.8
P4HA1	Up	0.734168	5.29e-34	4.42e-32	1.94e-29	47	40.2
DNAJA1	Up	0.731719	3.43e-06	2.13e-05	0.125715	51.4	37.7
UBC	Up	0.726871	6.82e-132	6.26e-129	2.5e-127	79	68.5
MT1E	Up	0.706392	1.55e-176	2.48e-173	5.66e-172	60	50.3
MT2A	Up	0.700332	6.57e-287	4.22e-283	2.41e-282	90.1	84.2
CCN2	Up	0.696809	2.4e-25	1.31e-23	8.78e-21	26.2	16
KLF6	Up	0.688813	2.16e-37	1.98e-35	7.91e-33	60.1	48.2
MT1X	Up	0.687828	6.82e-176	1.01e-172	2.5e-171	49.7	44.1
MT1A	Up	0.686065	0.00137664	0.004211	1	15.6	7.3
FOS	Up	0.683857	2.26e-59	3.85e-57	8.26e-55	29.5	18.7
MT-ND3	Up	0.67312	5.04e-197	1.21e-193	1.84e-192	92.1	82
KLF4	Up	0.657464	1.11e-05	6.05e-05	0.407477	24.1	11.4
NR4A1	Up	0.643734	0.00987843	0.0232098	1	22	12
APOLD1	Up	0.636824	8.71e-262	4.2e-258	3.19e-257	81.4	74.5
HSPA8	Up	0.625884	3.69e-10	5.3e-09	1.35e-05	50	36.1
SLC38A2	Up	0.61573	4.3e-07	3.3e-06	0.0157543	58.3	45.1
SRGN	Up	0.604492	3.61e-232	1.39e-228	1.32e-227	76.1	65.4
CACYBP	Up	0.588133	0.000472352	0.00165053	1	25.4	14.6
PPP1R15A	Up	0.584493	0.00103997	0.00329084	1	17.8	7.8
TMSB10	Up	0.583052	1.83e-06	1.21e-05	0.0669709	89	83.4
KLF2	Up	0.580557	1.02e-12	2.07e-11	3.74e-08	59.6	49.8
HIBCH	Up	0.57276	1.36e-05	7.21e-05	0.497204	35	30.5
UBB	Up	0.570906	1.29e-08	1.38e-07	0.000471481	44.8	31.5
MCL1	Up	0.570135	1.39e-06	9.43e-06	0.0509084	48.8	37.4
NFKBIA	Up	0.569429	4.64e-10	6.56e-09	1.7e-05	66	54.9
DNAJB6	Up	0.556679	2.41e-09	2.98e-08	8.83e-05	47.4	37.8
FKBP4	Up	0.555002	0.0472728	0.0883558	1	23.6	13.6
EEF1A1	Up	0.554157	2.15e-16	6.16e-15	7.88e-12	71.8	62.7
ST13	Up	0.551752	0.000694015	0.00230911	1	33.6	23.3
RPS27	Up	0.544007	2.28e-38	2.17e-36	8.33e-34	65.5	54.6
CEBPD	Up	0.529813	2.12e-23	1.03e-21	7.76e-19	59.1	51
STIP1	Up	0.524138	0.0398034	0.0765367	1	27.5	17.8
ID3	Up	0.515297	8.17e-74	2.28e-71	2.99e-69	61.1	53.9
TPT1	Up	0.512579	1.73e-43	2.02e-41	6.34e-39	74.7	65.8
JUN	Up	0.506534	5.03e-16	1.4e-14	1.84e-11	38.3	29.9
IFITM3	Up	0.506424	5.09e-07	3.82e-06	0.0186172	83.8	78.9
JUNB	Up	0.496752	7.15e-100	3.72e-97	2.62e-95	38.2	27.8
IFI27	Up	0.492147	1.23e-22	5.56e-21	4.49e-18	70	65.6
AL589935.1	Up	0.488126	4.87e-05	0.000221837	1	29.8	21.6
FMNL2	Up	0.486718	1.33e-28	8.47e-27	4.88e-24	46	42.6
EIF1	Up	0.486329	1.96e-21	8.17e-20	7.19e-17	75	67.1
LINC00472	Up	0.483698	8.45e-26	4.72e-24	3.09e-21	72.7	68.8
CLIC2	Up	0.483464	0.00416327	0.0110525	1	26.7	20.3
MRPS6	Up	0.474582	4.87e-12	9.09e-11	1.78e-07	23.2	13.6
PMAIP1	Up	0.470802	3.6e-14	8.69e-13	1.32e-09	19.2	9.8
MT-ATP6	Up	0.469802	2.95e-69	7.1e-67	1.08e-64	93.6	87.2
HNRNPU	Up	0.469255	1.41e-08	1.5e-07	0.00051676	58.7	54.2
TSHZ1	Up	0.467835	0.00566161	0.0143578	1	27.5	21.2
SERPINH1	Up	0.467209	7.21e-05	0.000314296	1	34.4	27
SNAP23	Up	0.464983	0.00738139	0.0181137	1	34.6	29.8
AKR1C1	Up	0.463346	6.14e-37	5.5e-35	2.25e-32	18.1	9.7
PLOD2	Up	0.462406	2.16e-06	1.4e-05	0.0789286	37.2	34.3
B2M	Up	0.462017	7.22e-40	7.24e-38	2.64e-35	89.3	89.2
MAFF	Up	0.461462	5.3e-40	5.35e-38	1.94e-35	27.2	17.6
AC105402.3	Up	0.456387	8.66e-06	4.84e-05	0.317092	55	46.4
RPS23	Up	0.449998	3.27e-72	8.51e-70	1.2e-67	60.4	52.7
SLC9A3R2	Up	0.446506	9.09e-09	9.99e-08	0.000332522	56.2	46.4
IFITM2	Up	0.443278	2.83e-09	3.45e-08	0.000103614	67.2	58.8
JUND	Up	0.442508	4.26e-14	1.02e-12	1.56e-09	49.4	39.7
AC119673.2	Up	0.439313	1.7e-80	5.73e-78	6.2e-76	14.8	5.8
CALM1	Up	0.437656	1.42e-14	3.56e-13	5.21e-10	75.4	68.8
OAZ1	Up	0.437019	5.89e-08	5.46e-07	0.00215616	48.2	38
TIMP3	Up	0.432763	1.15e-11	2.04e-10	4.22e-07	62.6	52.9
HLA-C	Up	0.429668	0.00520057	0.0133604	1	59.4	54.5
BST2	Up	0.427865	1.69e-38	1.63e-36	6.2e-34	56.6	47.2
SERPINE1	Up	0.427819	2.25e-17	7.01e-16	8.24e-13	10.2	6.2
SDCBP	Up	0.427281	0.000398516	0.00142377	1	62.4	54.1
IFI16	Up	0.425911	6.11e-14	1.43e-12	2.24e-09	55.7	50.5
MOB4	Up	0.42419	1.37e-05	7.25e-05	0.501561	21.3	17
PCAT19	Up	0.420297	3e-53	4.25e-51	1.1e-48	51.6	43.4
RGS5	Up	0.41709	5.82e-29	3.73e-27	2.13e-24	57.3	53.8
FOXF1	Up	0.41685	8.86e-33	6.86e-31	3.24e-28	24.2	15.4
HES1	Up	0.416763	3.71e-57	6.12e-55	1.36e-52	37.9	30.5
RPS26	Up	0.414062	1.33e-12	2.66e-11	4.87e-08	37.7	29.6
CDKN1A	Up	0.408163	1.34e-32	1.02e-30	4.9e-28	31.1	22.7
CNTNAP2	Up	0.407011	4.68e-05	0.000213823	1	12.9	8.9
IER2	Up	0.404024	0.000342615	0.00124529	1	31.6	23.8
MT-CYB	Up	0.403066	1.87e-67	4.3e-65	6.86e-63	86.6	79.8
MIF	Up	0.400579	4.64e-33	3.63e-31	1.7e-28	42.7	35.5
RIMKLB	Up	0.398078	3.17e-76	9.54e-74	1.16e-71	56.4	52.1
MTRNR2L12	Up	0.395705	0.00253846	0.00717281	1	36.4	28.6
SERTAD1	Up	0.391738	9.39e-05	0.000398762	1	31	22.2
CREM	Up	0.39122	1.53e-225	4.9e-222	5.59e-221	56.1	46.6
FAM117B	Up	0.390107	3.75e-09	4.45e-08	0.000137108	22.4	18.9
RPL41	Up	0.385298	1.49e-24	7.69e-23	5.45e-20	58.9	51.9
MT-CO2	Up	0.38356	1.33e-27	8.14e-26	4.85e-23	92.8	88.8
CSTB	Up	0.383131	3.32e-10	4.82e-09	1.22e-05	33.7	26
MT-ND2	Up	0.382884	5.72e-42	6.37e-40	2.09e-37	85.9	80.4
CWF19L2	Up	0.382301	3.15e-06	1.97e-05	0.11527	36.5	34
RPS28	Up	0.381131	2.86e-61	5.25e-59	1.05e-56	71.8	65.6
BTG1	Up	0.380679	2.43e-57	4.04e-55	8.9e-53	41.8	32.1
MYL12B	Up	0.374451	5.73e-11	9.26e-10	2.1e-06	47.6	40.2
ABHD3	Up	0.373666	4.88e-05	0.000222023	1	22.2	17.8
GNG5	Up	0.372077	1.26e-08	1.35e-07	0.000460208	33.9	26
SERF2	Up	0.371551	1.46e-22	6.6e-21	5.35e-18	53.7	46.3
RPS6KA3	Up	0.371265	1.08e-12	2.18e-11	3.96e-08	54.4	49.8
ARRDC2	Up	0.370947	7.45e-27	4.4e-25	2.73e-22	18.5	11
CLK1	Up	0.369926	2.81e-08	2.78e-07	0.00102753	41.9	36.1
GLS	Up	0.369315	0.00128333	0.00395949	1	46.1	41.6
RPS10	Up	0.366256	2.53e-08	2.54e-07	0.000926685	25.3	17
MSX1	Up	0.366237	0.00327767	0.00898109	1	16	8.8
CSMD1	Up	0.365764	3.08e-07	2.43e-06	0.0112882	12.5	8.4
IL3RA	Up	0.364363	0.0173125	0.0375498	1	23.7	17.5
CAVIN2	Up	0.363959	4.1e-15	1.06e-13	1.5e-10	60.8	54
FXR1	Up	0.36317	2.37e-07	1.93e-06	0.00867687	46.3	41.4
TM4SF18	Up	0.362039	1.05e-30	7.39e-29	3.83e-26	40.9	34.1
FAM13A	Up	0.361252	1.27e-27	7.81e-26	4.64e-23	32.8	30.1
VAMP5	Up	0.360396	1.48e-08	1.57e-07	0.000542808	29.8	22.4
SOD2	Up	0.35984	3e-12	5.75e-11	1.1e-07	43	39.7
STARD4	Up	0.359224	2.51e-06	1.6e-05	0.0918766	35.1	28.7
SQSTM1	Up	0.356867	4.55e-05	0.000208729	1	42.8	35.5
RPL30	Up	0.356527	1.93e-20	7.4e-19	7.07e-16	40.3	33.6
TSC22D3	Up	0.356035	1.05e-52	1.47e-50	3.85e-48	30.8	22.9
GNG11	Up	0.355356	1.64e-05	8.53e-05	0.600535	52.2	47.1
ZC3HAV1	Up	0.355182	9.63e-06	5.32e-05	0.352532	33.7	29.6
TINAGL1	Up	0.355063	2.68e-25	1.45e-23	9.8e-21	28.4	20
SOD1	Up	0.352804	0.0010776	0.00339173	1	25.3	18
MAP1LC3B	Up	0.35148	1.3e-71	3.25e-69	4.76e-67	24.9	18
RPS21	Up	0.349091	2.76e-20	1.04e-18	1.01e-15	39.2	32.2
KANSL1L	Up	0.344054	4.26e-05	0.000197827	1	38.9	34.1
PFN1	Up	0.343317	0.000171141	0.000678471	1	33.7	25.8
HNRNPA2B1	Up	0.343059	3.12e-22	1.37e-20	1.14e-17	74.1	69.6
ACTG1	Up	0.341003	1.37e-08	1.46e-07	0.000500349	57.8	52.8
RPL9	Up	0.338917	1.16e-11	2.05e-10	4.24e-07	43.1	36.7
MYL6	Up	0.338187	2.08e-06	1.36e-05	0.0761577	52.3	45.8
BSG	Up	0.338071	2.44e-189	5.23e-186	8.94e-185	90.8	89.8
AHSA1	Up	0.336095	0.015695	0.0344839	1	18.8	12.5
RPS29	Up	0.335569	1.51e-18	5.14e-17	5.51e-14	42.1	35.4
TPI1	Up	0.334304	1.9e-38	1.82e-36	6.96e-34	40.6	34.2
DHFR	Up	0.333058	6.47e-08	5.96e-07	0.00236774	48	41.5
YES1	Up	0.332994	1.19e-15	3.21e-14	4.36e-11	48.9	44.9
ZFP36L1	Up	0.332521	6.19e-14	1.45e-12	2.27e-09	58.1	53.3
PERP	Up	0.331349	4.1e-18	1.35e-16	1.5e-13	31.3	24.9
PTMS	Up	0.329751	2.26e-07	1.85e-06	0.00826148	37.7	30
HSPA4	Up	0.32941	0.00850596	0.0204336	1	24.4	19.6
SUGT1	Up	0.32913	3.56e-06	2.19e-05	0.130336	34.8	30.4
GBE1	Up	0.328438	9.5e-10	1.27e-08	3.48e-05	36.2	34.1
TMSB4X	Up	0.326574	7.2e-12	1.31e-10	2.63e-07	71.5	67.7
CCN1	Up	0.324016	1.29e-19	4.69e-18	4.72e-15	10.3	6
NEDD4L	Up	0.323479	5.57e-53	7.83e-51	2.04e-48	31.1	25.8
PTMA	Up	0.322614	0.0440899	0.0833324	1	80.3	77
IL32	Up	0.321876	5.38e-06	3.18e-05	0.197093	22.1	16.4
MYL12A	Up	0.318063	2.74e-05	0.000134008	1	39.2	31.7
MT1F	Up	0.317591	4.74e-64	9.52e-62	1.74e-59	22.1	17
ICAM2	Up	0.316497	0.000111178	0.000462048	1	54.7	48
H2AFZ	Up	0.315978	1.17e-08	1.26e-07	0.000427499	27.3	20.9
SNX3	Up	0.315514	4.81e-06	2.87e-05	0.176174	34	28.5
WNT2B	Up	0.314411	1.52e-27	9.28e-26	5.55e-23	24.1	19.3
STOM	Up	0.311734	0.00500886	0.0129512	1	74.5	69.3
MIB1	Up	0.310564	0.000216905	0.000835993	1	33	29.2
NAA16	Up	0.309891	3.84e-07	2.98e-06	0.0140617	27.7	24
CA4	Up	0.309529	4.9e-38	4.59e-36	1.79e-33	14	9.8
ACTB	Up	0.308644	2.5e-08	2.51e-07	0.000914664	75.1	72.3
RPS15A	Up	0.308329	1.89e-21	7.89e-20	6.92e-17	41.2	34.9
KRT10	Up	0.308292	1.23e-08	1.32e-07	0.000451574	18.9	12.2
RNASEK	Up	0.308012	1.55e-09	1.98e-08	5.67e-05	35.2	28.3
AL033523.1	Up	0.307773	4.09e-05	0.000190701	1	19.6	13.7
RPL36	Up	0.307594	3.26e-12	6.19e-11	1.19e-07	51.2	46.2
RPL34	Up	0.305018	4.94e-12	9.18e-11	1.81e-07	44.7	40.1
HIGD1B	Up	0.302513	9.18e-11	1.44e-09	3.36e-06	15.8	10.9
RPL10	Up	0.301299	9.34e-10	1.25e-08	3.42e-05	65	61
DDX3X	Up	0.300896	3.66e-17	1.12e-15	1.34e-12	43.2	38.7
EFHD1	Up	0.29819	2.95e-05	0.00014296	1	13.3	7.8
TUBB4B	Up	0.297841	3.71e-25	1.97e-23	1.36e-20	36.3	30.1
CCNL1	Up	0.297436	4.83e-30	3.31e-28	1.77e-25	48.7	44.2
TNFRSF10D	Up	0.296868	0.000758928	0.00249834	1	35.8	30.8
MT-ND1	Up	0.2966	2.45e-39	2.43e-37	8.96e-35	81.5	77.2
CD63	Up	0.296586	4.82e-06	2.87e-05	0.176407	44.3	38.2
STAU2	Up	0.29564	1.95e-14	4.83e-13	7.13e-10	60.2	60.7
CSRNP1	Up	0.295194	4.08e-11	6.72e-10	1.49e-06	18.2	12.8
S100A11	Up	0.293971	3.14e-21	1.3e-19	1.15e-16	30.4	25.7
RPL38	Up	0.293252	1.5e-16	4.35e-15	5.47e-12	40.1	34.7
RPS27A	Up	0.291916	6.25e-23	2.91e-21	2.29e-18	54.3	49.7
RAMP2	Up	0.290493	2.47e-17	7.68e-16	9.05e-13	35.4	31.1
P4HA2	Up	0.289984	3.61e-08	3.49e-07	0.00132005	12.6	8
COX7A1	Up	0.289449	5.15e-20	1.92e-18	1.89e-15	21.5	16.5
RPL18A	Up	0.289194	2.05e-13	4.48e-12	7.49e-09	39.1	33.1
ATP5F1E	Up	0.288914	2.54e-14	6.22e-13	9.31e-10	37.9	33.3
CALCOCO2	Up	0.288884	2.69e-27	1.62e-25	9.83e-23	35.4	30.1
HYAL2	Up	0.287766	0.0158128	0.034719	1	36.3	31.3
UBA52	Up	0.286975	1.36e-12	2.71e-11	4.97e-08	37.6	32.2
ZFP36	Up	0.286086	1.14e-22	5.19e-21	4.16e-18	26.8	21.9
PRDX1	Up	0.284995	4.19e-08	4e-07	0.0015354	35.4	29.8
RPL11	Up	0.284809	1.7e-07	1.42e-06	0.00621358	52.3	47
ELF1	Up	0.284494	3.62e-09	4.33e-08	0.00013252	54.8	50.3
RBKS	Up	0.283872	1.54e-07	1.3e-06	0.0056306	15.7	12.6
FOXC1	Up	0.283698	1.93e-07	1.6e-06	0.00706491	37.2	31.4
ESAM	Up	0.283229	2.97e-10	4.35e-09	1.09e-05	51.9	46.7
SLC3A2	Up	0.283192	6.49e-11	1.04e-09	2.38e-06	49.9	44.2
VIM	Up	0.283183	0.00143072	0.00435772	1	67.8	66.1
RPL21	Up	0.282547	3.72e-18	1.23e-16	1.36e-13	49	43.6
COX5B	Up	0.281805	9.1e-11	1.43e-09	3.33e-06	29.2	24
LDHA	Up	0.280797	1.42e-12	2.82e-11	5.2e-08	36.9	31.8
TBX3	Up	0.280317	6.55e-72	1.68e-69	2.4e-67	33.1	27.2
SRP14	Up	0.279933	6.48e-08	5.97e-07	0.00237041	43.9	38.7
RPL35A	Up	0.27931	3.83e-13	8.16e-12	1.4e-08	39.2	33.5
RPL37A	Up	0.27921	1.66e-11	2.86e-10	6.09e-07	58.6	52.7
CD46	Up	0.279012	9.57e-11	1.5e-09	3.5e-06	63	59.7
RPL37	Up	0.278056	1.76e-12	3.44e-11	6.43e-08	42.4	37.9
FAU	Up	0.277994	3.13e-09	3.78e-08	0.000114699	42	37
TCEAL9	Up	0.277814	1.75e-06	1.16e-05	0.0641887	16.7	11.1
BTF3	Up	0.277393	1.77e-17	5.57e-16	6.49e-13	28.1	22.4
PGK1	Up	0.276936	2.98e-10	4.37e-09	1.09e-05	38.4	34
CDKN1B	Up	0.275843	1.22e-33	9.91e-32	4.48e-29	20.4	15
RPL19	Up	0.275802	1.73e-19	6.22e-18	6.34e-15	44.6	39.9
RPLP1	Up	0.274529	2.07e-16	5.94e-15	7.59e-12	66.9	61.6
BHLHE40	Up	0.274032	5.52e-10	7.72e-09	2.02e-05	45.4	40.2
RPS3A	Up	0.273789	4.44e-09	5.21e-08	0.000162638	36.7	31.1
RPS13	Up	0.273708	3.63e-13	7.77e-12	1.33e-08	34.4	29.2
ATP1B3	Up	0.272943	0.000895795	0.00289257	1	28	23.9
PCBP1	Up	0.272117	0.000121583	0.000500007	1	27.8	21.8
RPL14	Up	0.272037	4.59e-10	6.5e-09	1.68e-05	40.4	34.7
MT-ND4	Up	0.270947	4.91e-40	5.01e-38	1.8e-35	92.1	88.2
MSN	Up	0.270222	1.76e-05	9.08e-05	0.645474	45.5	42.8
EIF4A2	Up	0.269752	5.84e-11	9.41e-10	2.14e-06	45.1	40.2
MPDZ	Up	0.269174	1.2e-21	5.04e-20	4.4e-17	53.9	51.2
GADD45B	Up	0.269016	7.71e-13	1.59e-11	2.82e-08	38.4	35.6
SPARC	Up	0.268101	0.000804766	0.00263215	1	51.9	46.5
CCT4	Up	0.265992	0.000634362	0.00213459	1	27	22.1
OMD	Up	0.265743	6.76e-18	2.18e-16	2.47e-13	14.1	10.3
TCP1	Up	0.263818	5.03e-07	3.79e-06	0.018419	20.2	15.6
RPL32	Up	0.26369	4.52e-08	4.29e-07	0.00165394	43.3	38.9
CHIC2	Up	0.262856	0.000485358	0.00168894	1	35	31.7
YY1	Up	0.262457	6.07e-07	4.48e-06	0.0222145	35.6	30.5
S100A10	Up	0.262253	4.26e-93	1.95e-90	1.56e-88	43.1	37.9
S1PR1	Up	0.261262	5e-14	1.18e-12	1.83e-09	50.3	46.3
ZBTB38	Up	0.261191	2.61e-20	9.89e-19	9.55e-16	60.5	57.3
SLCO4A1	Up	0.261011	8.02e-15	2.04e-13	2.93e-10	69.3	65.4
RHOB	Up	0.260839	6.7e-41	7.13e-39	2.45e-36	37.2	33.3
YBX3	Up	0.26017	7.21e-106	4.63e-103	2.64e-101	63.9	61.4
UBL5	Up	0.259652	1.19e-07	1.03e-06	0.00435289	24	18.8
GNAS	Up	0.258976	1.32e-20	5.17e-19	4.85e-16	75.2	71.1
CREBRF	Up	0.258258	1.76e-05	9.08e-05	0.644983	33.6	29.2
KLF7	Up	0.258131	0.00158161	0.0047609	1	38.1	33.4
RPL36AL	Up	0.257776	7.95e-10	1.07e-08	2.91e-05	21.5	16.1
TUBA1B	Up	0.257708	0.00188334	0.00552671	1	56.5	52.2
OSBPL1A	Up	0.257587	6.13e-26	3.46e-24	2.25e-21	29.1	28.1
AP3S1	Up	0.257404	3.09e-11	5.17e-10	1.13e-06	55.6	52.4
FOSL2	Up	0.257336	3.14e-10	4.58e-09	1.15e-05	50.5	46.3
ATP6V1G1	Up	0.256361	1.93e-16	5.56e-15	7.05e-12	26.5	21.4
PELI1	Up	0.256317	1.46e-25	8.02e-24	5.33e-21	48	44.8
KTN1	Up	0.25565	2.88e-07	2.29e-06	0.010539	70.4	67.9
RNASE1	Up	0.255442	1.36e-06	9.23e-06	0.0496507	38.3	35.8
ITGA5	Up	0.255344	0.000162465	0.000647125	1	23.4	20
C12orf57	Up	0.255192	4.22e-13	8.97e-12	1.54e-08	23.2	18.4
SRARP	Up	0.255012	3.73e-18	1.23e-16	1.37e-13	52.3	47.7
CCNH	Up	0.254779	3.17e-34	2.66e-32	1.16e-29	52.4	51
PPIA	Up	0.254002	7.5e-10	1.02e-08	2.74e-05	34.8	29.8
TSC22D2	Up	0.253445	5.2e-06	3.08e-05	0.190466	34.4	31.4
ANXA3	Up	0.252416	2.97e-126	2.39e-123	1.09e-121	56.4	49.1
H3F3B	Up	0.251708	1.27e-06	8.71e-06	0.0465509	69	66.1
PLIN2	Up	0.251619	3.26e-12	6.19e-11	1.19e-07	27.7	25.1
RPS7	Up	0.251573	1.66e-07	1.39e-06	0.00606497	46.8	41.9
APOD	Up	0.251475	3.69e-18	1.22e-16	1.35e-13	16.2	13.2
SH3BGRL3	Up	0.251144	4.58e-06	2.75e-05	0.167787	26.1	21
ADM	Up	0.250212	5.11e-40	5.18e-38	1.87e-35	25.3	21.7
GPBP1	Up	0.24944	5.7e-09	6.5e-08	0.000208542	46.5	44.9
RPS25	Up	0.249064	1.12e-13	2.53e-12	4.08e-09	38.6	33.7
GPR89B	Up	0.24884	4.16e-05	0.000193358	1	11.6	8.5
DSTN	Up	0.24827	5.28e-12	9.78e-11	1.93e-07	44	39.7
RPS15	Up	0.247723	3.05e-09	3.69e-08	0.000111727	54.2	49.4
MKNK2	Up	0.247221	5.6e-12	1.03e-10	2.05e-07	21.6	17.1
POLR2L	Up	0.24646	2.14e-07	1.76e-06	0.00781613	21.6	17.7
SESTD1	Up	0.245885	3.42e-12	6.47e-11	1.25e-07	60.4	58.8
ARL5B	Up	0.245639	6.01e-11	9.67e-10	2.2e-06	19	14.6
RPLP2	Up	0.245602	1.03e-07	9.09e-07	0.00376734	46.9	42.6
ANKRD12	Up	0.245434	5.07e-15	1.3e-13	1.85e-10	71.4	69.5
RPL29	Up	0.245397	1.28e-11	2.24e-10	4.67e-07	40.4	35.8
PAPOLA	Up	0.245282	4.78e-07	3.62e-06	0.0174985	50.9	48.8
ID1	Up	0.245128	1.78160495633166e-312	3.43e-308	6.52e-308	51.9	51
ITGB1	Up	0.244802	2.39e-08	2.41e-07	0.000874154	62.2	58.5
TM4SF1	Up	0.244021	8.66e-100	4.39e-97	3.17e-95	52.8	50.6
QKI	Up	0.243948	2.97e-22	1.31e-20	1.09e-17	79.6	79.5
PRX	Up	0.243888	4.8e-16	1.34e-14	1.76e-11	26.4	21.3
CHCHD2	Up	0.243255	1.68e-06	1.12e-05	0.0616227	28.2	23.4
RRAS	Up	0.243135	0.000105599	0.000441527	1	22.9	17.7
DYNLL1	Up	0.242937	2.14e-05	0.000107557	0.783827	29.7	26.1
SOX18	Up	0.242799	5.87e-48	7.54e-46	2.15e-43	40.3	36.3
PPP1R14A	Up	0.242124	3.98e-06	2.42e-05	0.145726	15.3	10.7
RPS20	Up	0.241909	3.27e-07	2.57e-06	0.0119518	34.9	30
FOXQ1	Up	0.241514	2.54e-07	2.05e-06	0.0092809	15.9	11.2
DYNLRB1	Up	0.24141	1.1e-08	1.2e-07	0.000404439	20.3	15.3
MORF4L2	Up	0.240828	7.88e-13	1.62e-11	2.88e-08	28	24.1
RPS3	Up	0.240266	1.62e-07	1.37e-06	0.0059377	42.9	38.4
SMCHD1	Up	0.240188	9.25e-126	7.13e-123	3.39e-121	64.2	63.8
CLEC2B	Up	0.240165	1.01e-21	4.31e-20	3.71e-17	33.1	30.3
MYCT1	Up	0.240093	0.00817311	0.0197349	1	33.7	30.1
LDLR	Up	0.239899	5.94e-10	8.26e-09	2.17e-05	25.2	22.2
PSMA7	Up	0.239491	1.58e-10	2.42e-09	5.78e-06	31.3	27
PICALM	Up	0.238502	1.09e-21	4.59e-20	3.98e-17	81.5	81.4
MLKL	Up	0.237368	9.55e-08	8.49e-07	0.00349454	22.5	21.7
TMA7	Up	0.237367	3.05e-12	5.83e-11	1.12e-07	31.5	27.5
UACA	Up	0.237273	1.85e-12	3.62e-11	6.79e-08	60.1	58.4
DDIT4	Up	0.236154	1.66e-67	3.86e-65	6.09e-63	30.8	26.5
BNIP3L	Up	0.234737	3.36e-19	1.18e-17	1.23e-14	23.1	19.5
NUFIP2	Up	0.23376	0.000175046	0.00069097	1	43.2	40.4
MAP2	Up	0.233327	1.87e-06	1.23e-05	0.0685433	28.5	24.9
RHOA	Up	0.233253	0.000218173	0.000839875	1	50.3	46.3
SLC16A1	Up	0.23276	3.41e-118	2.35e-115	1.25e-113	67.6	64.3
RPL17	Up	0.232482	6.73e-09	7.57e-08	0.000246213	50.2	45.7
TRIR	Up	0.2324	2.86e-10	4.21e-09	1.05e-05	25	20.4
COX7C	Up	0.232259	7.33e-11	1.17e-09	2.68e-06	27.8	23.8
LY6E	Up	0.232217	3.99e-05	0.000186709	1	46.4	44
HINT1	Up	0.231918	2.94e-08	2.9e-07	0.00107771	27.5	23.4
RPL39	Up	0.230783	0.000435749	0.00153792	1	10.2	6.1
RPL6	Up	0.229583	2.66e-07	2.14e-06	0.00974407	44.4	40.6
ITM2B	Up	0.229446	0.0143864	0.0320213	1	65.4	64
ARF6	Up	0.229004	3.76e-06	2.3e-05	0.137784	20	15.5
IRF2BP2	Up	0.228602	0.00192667	0.00563411	1	24.9	20.9
HNRNPF	Up	0.228082	1.64e-13	3.61e-12	5.99e-09	29.3	25.3
CRY1	Up	0.227979	0.0185485	0.0398492	1	21.3	17.6
RPL27	Up	0.227163	9.35e-12	1.68e-10	3.42e-07	35.3	30.8
CRIP2	Up	0.226905	2.93e-14	7.15e-13	1.07e-09	53.2	49.7
ATP1A2	Up	0.226399	5.12e-17	1.55e-15	1.87e-12	40.2	37.7
CALD1	Up	0.226275	7.41e-25	3.88e-23	2.71e-20	42.6	40.6
CFL1	Up	0.225816	5.97e-07	4.41e-06	0.0218496	42.6	38.1
BRI3	Up	0.225721	3.88e-06	2.36e-05	0.141896	26.3	22
RPL24	Up	0.225045	1.5e-07	1.28e-06	0.00549363	38.8	34.7
SKIL	Up	0.22438	0.0120975	0.0275828	1	27.5	23.9
PHLDB2	Up	0.224096	0.00179876	0.0053084	1	23.9	20.3
KLHL24	Up	0.224064	0.00161795	0.00485132	1	27.5	23.7
RPL26	Up	0.223628	2.91e-15	7.64e-14	1.07e-10	37.8	34.1
SMTN	Up	0.221951	2.94e-19	1.04e-17	1.07e-14	19	14.8
ATF4	Up	0.221623	3.14e-05	0.000150745	1	21.5	17.5
RPS11	Up	0.220946	4.87e-12	9.09e-11	1.78e-07	43.7	40.2
PLEKHG1	Up	0.220033	1.85e-55	2.86e-53	6.79e-51	73.7	72.8
EIF1B	Up	0.219827	2.72e-07	2.18e-06	0.00994398	18.6	14.7
LRRC8A	Up	0.217643	0.00635806	0.0159249	1	21.2	17.1
RPL8	Up	0.217629	3.74e-10	5.36e-09	1.37e-05	50.8	47
NOP10	Up	0.215953	0.000259192	0.000976708	1	13.1	9.2
PITPNB	Up	0.215732	0.0033723	0.00921419	1	38.8	35.7
SEM1	Up	0.213493	0.00139009	0.0042501	1	35	31.9
MRPL33	Up	0.21349	1.5e-05	7.87e-05	0.548279	24.6	20.9
ZNF800	Up	0.213462	7.44e-06	4.23e-05	0.272138	37.5	35.1
GABARAP	Up	0.213278	9.56e-06	5.29e-05	0.34982	26.8	22.6
ADAMTS9-AS2	Up	0.213141	1.02e-55	1.6e-53	3.73e-51	59.6	54.2
RBM8A	Up	0.213124	5.97e-08	5.53e-07	0.00218424	22.2	18
RABAC1	Up	0.212983	1.75e-08	1.81e-07	0.000638838	28	24
GRASP	Up	0.212348	3.81e-26	2.2e-24	1.4e-21	36.4	32.5
RPL23A	Up	0.21162	4.91e-07	3.71e-06	0.0179817	37.5	33.9
ATP5ME	Up	0.211565	2.23e-10	3.34e-09	8.16e-06	25.4	22.7
IFRD1	Up	0.210982	0.000597552	0.00202416	1	22.5	19.9
NDUFB2	Up	0.210401	3.93e-07	3.04e-06	0.0143667	21.1	17.4
GPR85	Up	0.210087	0.000737806	0.00243962	1	39.9	40.7
WDR13	Up	0.209673	1.07e-23	5.23e-22	3.91e-19	24.9	20.9
TMBIM6	Up	0.209559	2e-07	1.66e-06	0.00732643	52.1	48.9
RTN4	Up	0.209535	4.05e-08	3.88e-07	0.00148391	56.1	54.9
SNU13	Up	0.209395	1.4e-07	1.2e-06	0.00513661	22.3	18.5
RASIP1	Up	0.209028	0.000635739	0.00213736	1	34.5	31.8
MRFAP1	Up	0.208798	7.94e-10	1.07e-08	2.91e-05	21.6	17.3
TLE4	Up	0.208381	1.29e-07	1.12e-06	0.00473215	36.8	33.1
ATP6V0C	Up	0.207561	3.44e-06	2.13e-05	0.125938	34	30.2
RPS27L	Up	0.207559	0.000641451	0.00215205	1	22.4	19.2
RPL36A	Up	0.207475	3.65e-05	0.000172528	1	19.7	16
OST4	Up	0.207276	1.76e-10	2.68e-09	6.45e-06	18	14.6
TRMT112	Up	0.207172	9.74e-05	0.000411423	1	16.5	12.4
PFDN5	Up	0.207163	8.02e-09	8.89e-08	0.000293592	26.8	23
LAPTM4A	Up	0.206841	4.59e-14	1.09e-12	1.68e-09	43.3	39.7
LGALS1	Up	0.206713	2.51e-12	4.85e-11	9.19e-08	26.8	23.8
NEDD9	Up	0.206055	4.47e-38	4.23e-36	1.64e-33	65.5	62.3
HLA-B	Up	0.206034	3.32e-17	1.02e-15	1.21e-12	74.8	74.3
TPST2	Up	0.205974	8.53e-22	3.65e-20	3.12e-17	42.4	39.3
S100A6	Up	0.205861	9.48e-61	1.69e-58	3.47e-56	23.4	20
USP34	Up	0.205798	5e-21	2.01e-19	1.83e-16	69.6	69.2
IL1RL1	Up	0.20579	7.04e-11	1.12e-09	2.58e-06	11	8.7
PPID	Up	0.205353	0.0386018	0.0745984	1	14.6	11.4
PABPC1	Up	0.205176	9.98e-07	7.02e-06	0.0365256	43.7	41.1
MTRNR2L8	Up	0.204983	0.0350442	0.068765	1	15.5	11.4
ATP5MD	Up	0.204924	3.76e-08	3.62e-07	0.00137553	20	16.9
MFSD2A	Up	0.204867	2.46e-91	1.08e-88	9e-87	54.1	52.4
TMEM50B	Up	0.204615	1.01e-32	7.73e-31	3.68e-28	43.3	40.2
FZD4	Up	0.204272	7.06e-06	4.05e-05	0.258464	23.5	19.9
CGAS	Up	0.204097	0.00250754	0.00710529	1	12.7	9.6
EGFR	Up	0.20363	0.00646702	0.0161537	1	47.7	44
MRPL1	Up	0.203164	2.76e-23	1.32e-21	1.01e-18	38.6	37
RPL18	Up	0.203097	2.34e-05	0.00011652	0.85689	51.2	46.8
NACA	Up	0.202846	2.6e-07	2.1e-06	0.00951367	33.7	30.5
COX17	Up	0.202002	4.13e-09	4.86e-08	0.000151208	18.1	15.3
SOCS3	Up	0.201385	0.0292817	0.0590445	1	29.5	27.6
UBE2D3	Up	0.200439	2.3e-15	6.11e-14	8.44e-11	59.2	57.9
RAN	Up	0.200275	2.09e-08	2.13e-07	0.000766275	21.6	17.9
GSN	Up	0.199875	4.18e-08	3.99e-07	0.00153045	35.8	32.2
UGP2	Up	0.199275	1.33e-05	7.04e-05	0.485101	34.6	33.8
RYBP	Up	0.19899	5.78e-05	0.000257719	1	41.3	38.2
RACK1	Up	0.198916	7.27e-14	1.68e-12	2.66e-09	42.7	39.6
RAC1	Up	0.198464	8.85e-19	3.05e-17	3.24e-14	61.3	59.3
ANXA1	Up	0.198345	4.88e-25	2.56e-23	1.78e-20	25.2	22.6
POMP	Up	0.19801	5.82e-12	1.07e-10	2.13e-07	42.6	40.7
RPS12	Up	0.197921	1.43e-11	2.48e-10	5.24e-07	46.9	44.8
PCBD1	Up	0.197886	0.00050003	0.00173124	1	14.8	11.2
NUDC	Up	0.196801	0.000191266	0.000747342	1	19.7	16.1
TRIM16	Up	0.196733	1.4e-07	1.2e-06	0.00512115	13.8	10.3
TTN	Up	0.196269	3.55e-18	1.18e-16	1.3e-13	12.2	9.8
NDRG1	Up	0.196071	3.72e-13	7.95e-12	1.36e-08	44.8	43.7
KDSR	Up	0.19524	0.00154461	0.00466044	1	24.2	20.7
CDK2AP1	Up	0.195082	7.09e-08	6.49e-07	0.00259588	16	12.2
HOPX	Up	0.194869	3.54e-10	5.11e-09	1.3e-05	22	19.1
VAPA	Up	0.194738	1.05e-07	9.25e-07	0.00384556	46.5	43.9
PALM2-AKAP2	Up	0.194605	5.09e-07	3.82e-06	0.0186405	56.5	57.1
IRAK3	Up	0.193984	7.03e-103	3.98e-100	2.57e-98	66.1	64.8
NSUN6	Up	0.193866	2.95e-10	4.33e-09	1.08e-05	35.1	33.1
SLC30A1	Up	0.193523	1.57e-06	1.05e-05	0.0574042	45.7	44
PEA15	Up	0.193446	3.43e-08	3.34e-07	0.0012569	28.4	25.4
CYSTM1	Up	0.192598	0.000115901	0.000480122	1	34.5	31.2
MT-CO3	Up	0.192498	2.97e-10	4.35e-09	1.09e-05	91.9	89.6
NUTM2B-AS1	Up	0.192278	2.11e-19	7.56e-18	7.74e-15	35.6	33.5
CNST	Up	0.19215	1.44e-20	5.59e-19	5.28e-16	29.9	28.5
EIF5	Up	0.191896	0.000228488	0.000874866	1	29.4	25.8
PRDM1	Up	0.191387	7.51e-23	3.47e-21	2.75e-18	14.2	11.5
CCT5	Up	0.190639	0.00967704	0.022809	1	22.1	18.9
RANGAP1	Up	0.190344	2.29e-10	3.43e-09	8.39e-06	13.8	11
GNA13	Up	0.190183	2.87e-06	1.81e-05	0.10511	30.4	27.9
COX6A1	Up	0.19012	0.000911971	0.00293725	1	26.1	22.8
SLC39A10	Up	0.189987	5.08e-14	1.2e-12	1.86e-09	70.5	68
HSBP1	Up	0.189627	1.6e-07	1.35e-06	0.00585379	16.8	12.9
RPS14	Up	0.189524	5.56e-08	5.17e-07	0.0020342	49.4	46.7
ANXA5	Up	0.188448	8.78e-06	4.89e-05	0.321231	37	34
UVRAG	Up	0.188428	6.31e-12	1.15e-10	2.31e-07	55.6	55.9
SOS1	Up	0.18841	4.41e-05	0.000203184	1	67.6	66.8
TMTC2	Up	0.188322	2.26e-08	2.29e-07	0.000828696	36.9	34.6
CLTC	Up	0.188236	1.85e-09	2.34e-08	6.76e-05	43.7	42
PER1	Up	0.188182	0.0164558	0.0359423	1	20.3	16.5
PRKACB	Up	0.188163	8.16e-18	2.6e-16	2.98e-13	36.8	36
CDK2AP2	Up	0.188045	7.17e-13	1.48e-11	2.62e-08	16.5	12.7
PPP1R10	Up	0.188007	0.000411833	0.00146294	1	22.5	19.3
GSTP1	Up	0.187962	7.25e-09	8.1e-08	0.000265443	32.9	30.8
STAT3	Up	0.187914	1.92e-40	2.01e-38	7.03e-36	67.8	67.5
BZW1	Up	0.187569	1.02e-05	5.61e-05	0.37449	20.9	17.8
SLC7A1	Up	0.187539	5.46e-09	6.26e-08	0.000199963	67.7	63
SPOCK3	Up	0.187325	1.65e-52	2.29e-50	6.05e-48	40.5	37.5
BGN	Up	0.186611	0.0327214	0.0648072	1	11.6	8.6
AC096711.2	Up	0.186574	1.24e-13	2.81e-12	4.54e-09	19.2	16.2
TMEM132C	Up	0.186399	1.14e-12	2.28e-11	4.16e-08	50.4	45.3
ELOB	Up	0.186296	4.53e-07	3.45e-06	0.0165822	25.9	23.2
SARAF	Up	0.186099	0.000682875	0.00227676	1	37.5	34.9
CRIM1	Up	0.186084	1.23e-104	7.67e-102	4.52e-100	72	71.7
ATP6V0E1	Up	0.185835	0.000385167	0.00138248	1	28.3	25.6
HECA	Up	0.185684	6.27e-06	3.64e-05	0.229381	17.1	14.1
RPS5	Up	0.184683	5.56e-11	9e-10	2.03e-06	32.7	29.4
PPDPF	Up	0.18452	1.89e-12	3.68e-11	6.91e-08	20.2	16.8
PRNP	Up	0.183383	0.000548572	0.00187771	1	22.1	18.7
MGAT1	Up	0.183376	0.0020563	0.00596163	1	42.1	39.6
ST8SIA6	Up	0.183375	9.95e-55	1.5e-52	3.64e-50	64.5	66.3
C4orf3	Up	0.183114	6.18e-13	1.29e-11	2.26e-08	26.4	24
SEC61G	Up	0.182822	2.59e-08	2.59e-07	0.0009484	14.2	11.2
IFI6	Up	0.182639	7.11e-30	4.82e-28	2.6e-25	29.6	27.2
AL929091.1	Up	0.182637	4.73e-27	2.83e-25	1.73e-22	48.3	46.6
MRPL18	Up	0.182069	0.000368382	0.00132917	1	10	6.7
EIF2S2	Up	0.181626	8.41e-07	6.02e-06	0.0307723	30.4	28.2
YPEL3	Up	0.181563	4.21e-11	6.92e-10	1.54e-06	16.1	12.5
TMEM123	Up	0.181297	2.04e-08	2.08e-07	0.000748281	64.7	62.6
LAMB2	Up	0.181137	0.00104345	0.00330131	1	24.5	21.1
RHOC	Up	0.180728	2.03e-06	1.32e-05	0.0741638	42.2	39.4
YBX1	Up	0.180639	7.8e-08	7.08e-07	0.00285638	28	25
SPINT2	Up	0.18052	5.41e-07	4.04e-06	0.0197918	15.1	11.5
SMIM3	Up	0.18016	1.58e-22	7.12e-21	5.78e-18	33.7	30.2
LRRC32	Up	0.178755	6.98e-06	4e-05	0.255421	39.4	37.2
TOMM7	Up	0.178701	1.07e-10	1.67e-09	3.92e-06	22.5	19.8
MORF4L1	Up	0.178206	4.88e-14	1.16e-12	1.79e-09	41.3	38.6
RAPGEF3	Up	0.17785	0.00134002	0.00411334	1	25	21.8
PNRC1	Up	0.177835	1.75e-05	9.03e-05	0.64125	27.8	24.7
TCF15	Up	0.177719	0.00719065	0.0177405	1	10.3	6.8
ELOC	Up	0.177153	1.64e-05	8.52e-05	0.599717	18.5	16
CD151	Up	0.17677	2.38e-09	2.94e-08	8.7e-05	24.6	21.5
ELOVL5	Up	0.176034	0.00513634	0.0132241	1	29.4	28.6
IL6ST	Up	0.1755	8.25e-17	2.46e-15	3.02e-12	56.1	54.4
KRTCAP2	Up	0.175378	1.3e-07	1.12e-06	0.00474501	22.5	20.1
RPL7	Up	0.175328	2.6e-09	3.2e-08	9.53e-05	28.6	25.7
TACC1	Up	0.175179	8.58e-67	1.95e-64	3.14e-62	89.2	87.9
SLC12A2	Up	0.174839	1.26e-08	1.35e-07	0.000459721	42.5	39.5
CLIC1	Up	0.174271	9.94e-10	1.32e-08	3.64e-05	36	33.7
JMJD6	Up	0.174038	0.00077209	0.00253507	1	10.7	7.4
S100A13	Up	0.173668	7.1e-05	0.000309971	1	24	21.4
TMEM258	Up	0.173608	0.000151576	0.000609054	1	14.1	11.4
HERPUD1	Up	0.173086	1.09e-75	3.23e-73	3.98e-71	60.8	60.4
TAGLN2	Up	0.172123	4.7e-06	2.81e-05	0.172151	59.1	57.4
EIF3I	Up	0.17155	8.01e-06	4.52e-05	0.293055	17.4	14.2
CIAO2B	Up	0.171039	2.42e-05	0.000119837	0.884693	15.2	12.2
SLC2A3	Up	0.171035	5.55e-30	3.8e-28	2.03e-25	68.8	64.5
NDUFB4	Up	0.170815	5.83e-05	0.000259803	1	16.4	13.4
GABARAPL1	Up	0.17033	8.42e-18	2.68e-16	3.08e-13	18.2	15
TJP2	Up	0.170128	2.25e-19	8.02e-18	8.23e-15	42.5	42
CAV1	Up	0.169806	1.58e-35	1.37e-33	5.78e-31	23	21
RPL13A	Up	0.169655	2.58e-07	2.08e-06	0.0094572	56.1	53.8
ISG15	Up	0.169389	8.31e-13	1.7e-11	3.04e-08	21.1	18.8
CD9	Up	0.169301	1.18e-14	2.97e-13	4.31e-10	27.9	25.3
ZIC2	Up	0.169112	0.00054687	0.00187255	1	18.7	15.3
SELENOS	Up	0.169107	1.71e-08	1.78e-07	0.000625897	19.5	16.4
KAT2B	Up	0.168942	6.8e-07	4.97e-06	0.024881	23.6	21.2
PPP2CB	Up	0.168931	0.000241075	0.000915781	1	28.6	25.8
RPL7A	Up	0.168797	1.36e-05	7.22e-05	0.498285	46.3	43.4
ARL4A	Up	0.16878	1.51e-31	1.12e-29	5.52e-27	29.9	27.1
PRKD2	Up	0.168702	0.000154708	0.000619829	1	20	17.7
PLSCR4	Up	0.168532	2.15e-54	3.19e-52	7.89e-50	51.8	51.3
CAVIN1	Up	0.168274	1.87e-22	8.37e-21	6.85e-18	33.4	30.6
FNIP1	Up	0.168078	2.04e-05	0.000103382	0.7481	37.3	36
TRIM26	Up	0.167949	4.2e-07	3.23e-06	0.0153892	12	10.1
GABARAPL2	Up	0.167768	1.1e-06	7.68e-06	0.0403682	26	23.4
G3BP1	Up	0.167671	2.33e-06	1.5e-05	0.0853064	36.7	35.7
DAD1	Up	0.167499	4.38e-06	2.64e-05	0.160264	19.2	16.2
TMED5	Up	0.167352	0.0226738	0.0475304	1	18	15.1
DDX21	Up	0.167228	1.89e-05	9.64e-05	0.690097	21.4	19.4
PSME1	Up	0.167165	0.00160491	0.00481898	1	18.4	15.9
SNRPG	Up	0.166492	5.37e-05	0.000241394	1	15.8	13.1
RBM17	Up	0.165802	5.76e-21	2.31e-19	2.11e-16	52.4	51.2
WWTR1	Up	0.165637	4.13e-05	0.000192276	1	68.4	66.5
CARHSP1	Up	0.165615	9.36e-13	1.9e-11	3.43e-08	27.4	25.7
NOP58	Up	0.165499	0.00127512	0.00393731	1	18.9	17.5
H2AFJ	Up	0.165455	4.56e-05	0.000208952	1	15.8	13.2
PRDX6	Up	0.165298	1.2e-05	6.45e-05	0.439472	23.9	21.5
ITPRID2	Up	0.165253	0.000122187	0.000502167	1	38.2	36.9
BCL2L1	Up	0.164659	1.98e-50	2.63e-48	7.24e-46	38.5	35.4
NDUFC2	Up	0.164534	7.52e-05	0.000326065	1	18.9	16.4
ITPRIP	Up	0.163882	0.00221535	0.00636718	1	14.1	11.5
NPIPB4	Up	0.163828	0.000146486	0.000591189	1	32.7	29.7
GAPDH	Up	0.163529	0.000120589	0.000496766	1	71	68.9
RPL15	Up	0.163343	4.13e-05	0.000192369	1	46	43.9
PLS3	Up	0.163215	3.3e-06	2.05e-05	0.120734	24.4	23.5
RPS18	Up	0.163205	3.23e-12	6.14e-11	1.18e-07	47.2	45.1
RND3	Up	0.162728	1.2e-06	8.28e-06	0.043957	18.5	16.1
MIDN	Up	0.16257	3.34e-11	5.53e-10	1.22e-06	32.7	32.1
CSNK1E	Up	0.162548	2.09e-13	4.58e-12	7.67e-09	30.7	29.1
CDC42EP4	Up	0.162483	0.00162313	0.00486534	1	18.2	15.2
TM6SF1	Up	0.16239	1.08e-18	3.71e-17	3.96e-14	16	13.7
HPSE2	Up	0.162243	3.82e-29	2.48e-27	1.4e-24	11.6	9.3
SYT1	Up	0.161985	0.0361015	0.0704376	1	12.1	11.1
COX6B1	Up	0.161825	0.0272535	0.0556122	1	19.5	17
ATP6V0B	Up	0.161259	5.53e-10	7.73e-09	2.02e-05	17.9	14.9
CNBP	Up	0.161093	3.77e-06	2.3e-05	0.138055	27.3	25.1
RPS8	Up	0.161024	9.02e-07	6.42e-06	0.0330097	48	46.5
DNTTIP2	Up	0.160742	2.33e-05	0.000115887	0.851356	12.9	10.5
FGFR1	Up	0.160597	4.81e-30	3.31e-28	1.76e-25	21.7	20.6
NET1	Up	0.159959	0.0204437	0.0434223	1	36.9	34.4
ATP5F1B	Up	0.159921	0.000679869	0.00226792	1	24.3	21.4
PNRC2	Up	0.15927	0.000277109	0.00103472	1	17	14.5
HNRNPH1	Up	0.159268	6.02e-09	6.82e-08	0.000220293	43	41
TPM4	Up	0.159062	9.13e-07	6.49e-06	0.0334112	43	41.3
HBP1	Up	0.158973	1.91e-10	2.9e-09	7.01e-06	24.7	22.7
SLC2A1	Up	0.158737	0.00241879	0.00689126	1	77.1	76.6
C17orf67	Up	0.158644	0.0378778	0.0734128	1	12.2	9.5
LRATD1	Up	0.158342	8.56e-30	5.79e-28	3.13e-25	18.8	16.7
WDR83OS	Up	0.158261	6.42e-08	5.92e-07	0.00235095	16.5	13.8
RIPOR1	Up	0.157452	9.33e-07	6.62e-06	0.0341498	23.1	20.6
NME2	Up	0.15744	9.63e-06	5.32e-05	0.352334	25.2	22.5
RPS9	Up	0.15731	4.95e-16	1.38e-14	1.81e-11	43.8	41.8
HMGB1	Up	0.157114	0.000218741	0.000841222	1	51.1	49.4
SLC25A5	Up	0.157035	2.91e-06	1.83e-05	0.106331	13.9	11
TUBA1C	Up	0.157035	4.87e-08	4.58e-07	0.00178298	22.6	20.8
NPC1	Up	0.15659	2.69e-09	3.29e-08	9.83e-05	23.6	21.5
MTFP1	Up	0.156534	7.06e-47	8.77e-45	2.58e-42	10.8	8.3
PSMB3	Up	0.156323	9.59e-05	0.000405986	1	17.7	15.3
SKP1	Up	0.156213	1e-06	7.06e-06	0.0367683	33.9	31.8
RAP1B	Up	0.156026	8.3e-10	1.12e-08	3.04e-05	57.7	57.5
GNB2	Up	0.15584	2.31e-07	1.89e-06	0.00845344	21.6	19
SELENOP	Up	0.155783	3.04e-09	3.68e-08	0.000111328	23.7	21.2
SRGAP2B	Up	0.155743	0.0023289	0.00665748	1	35.3	33.6
NDUFB11	Up	0.155678	2.27e-06	1.47e-05	0.0832651	12.9	10.4
RPL22	Up	0.155649	3.93e-07	3.04e-06	0.0143852	14.7	12.4
GADD45GIP1	Up	0.155396	9.57e-11	1.5e-09	3.5e-06	15.4	12.6
TXN	Up	0.155248	5.66e-09	6.47e-08	0.000207303	17.4	15.2
EHD2	Up	0.154927	5.68e-05	0.000253996	1	21	18.7
BTG2	Up	0.154775	4.8e-33	3.75e-31	1.76e-28	27	25.6
SEMA3F	Up	0.154772	0.00575593	0.0145682	1	19.6	18.1
SNRPB	Up	0.154554	1.04e-06	7.31e-06	0.0381764	16.1	13.3
TBPL1	Up	0.154517	0.000222295	0.000853281	1	17.5	15.5
SPTAN1	Up	0.154259	7.92e-65	1.64e-62	2.9e-60	45.5	44
NDUFA1	Up	0.154001	0.000711806	0.00236422	1	16.7	14.1
CCT3	Up	0.153965	0.0020248	0.00588269	1	22.7	20.5
SERP1	Up	0.153456	0.000640673	0.00215037	1	23.7	21.3
PTBP1	Up	0.153394	1.14e-12	2.29e-11	4.17e-08	27.7	25.5
HNRNPK	Up	0.153347	8.76e-08	7.85e-07	0.00320646	44.6	43
FAM241A	Up	0.152909	0.000971021	0.00310016	1	15.4	14.3
FCHO2	Up	0.152802	3.42e-06	2.12e-05	0.125248	53.1	52.6
UBR1	Up	0.152561	3.67e-13	7.85e-12	1.35e-08	42.8	43.8
JTB	Up	0.152105	6.94e-06	3.98e-05	0.253892	17.9	15
RIT1	Up	0.151933	1.37e-05	7.27e-05	0.503205	17.4	15.1
PCF11	Up	0.15174	4.2e-05	0.000195401	1	26.4	24.7
MCU	Up	0.151608	0.00079158	0.00259314	1	22.5	22.2
VAT1	Up	0.151552	3.23e-09	3.88e-08	0.000118096	19.5	17.2
IRF1	Up	0.151393	4.53e-21	1.84e-19	1.66e-16	11.6	8.9
TMEM59	Up	0.151008	9.02e-09	9.93e-08	0.00033032	29.2	27
COX6C	Up	0.150935	5.43e-07	4.05e-06	0.0198773	25.3	23.2
CLEC1A	Up	0.150692	1.86e-33	1.49e-31	6.81e-29	21.9	20.5
NAA38	Up	0.150115	1.66e-05	8.61e-05	0.606992	18.6	16.1
ARHGAP5	Up	0.149948	0.00643172	0.0160904	1	39.5	38.9
NFIL3	Up	0.14975	1.7e-05	8.77e-05	0.620487	12.1	9.9
NDUFC1	Up	0.149346	3.02e-07	2.39e-06	0.011062	17.4	15.6
PCBP2	Up	0.149303	0.00484016	0.0125589	1	36.7	34.9
CD34	Up	0.148935	1.49e-177	2.61e-174	5.45e-173	43.1	40.9
TOR1AIP2	Up	0.148843	0.00954161	0.0225311	1	29.2	27.4
MMRN2	Up	0.148679	3.25e-08	3.18e-07	0.00119031	27.5	25
RELA	Up	0.148518	0.0392546	0.0756626	1	16.4	13.9
UBE2B	Up	0.148508	0.000124781	0.000511737	1	37.5	35.7
IRF7	Up	0.148423	1.2e-09	1.57e-08	4.41e-05	14.3	12.1
REEP3	Up	0.148051	5.38e-41	5.82e-39	1.97e-36	49.6	48.6
CD59	Up	0.147878	3.82e-48	4.94e-46	1.4e-43	69.8	69
UQCR11	Up	0.147695	1.08e-07	9.49e-07	0.0039586	20.4	18.2
INTS6	Up	0.147403	4.33e-07	3.31e-06	0.015836	34	33
ANAPC16	Up	0.147336	2.63e-06	1.67e-05	0.0961778	32.7	31.5
RAD21	Up	0.147213	9.98e-10	1.32e-08	3.65e-05	28.1	26.8
ENG	Up	0.146636	1.1e-29	7.31e-28	4.03e-25	56.9	56.2
RTN3	Up	0.146589	0.0117868	0.0269862	1	26.5	25
CCNI	Up	0.146414	7.14e-14	1.66e-12	2.61e-09	45.8	44.2
RPL23	Up	0.146214	5.07e-08	4.75e-07	0.00185489	31.9	30
ACTN4	Up	0.145833	5.27e-17	1.59e-15	1.93e-12	54.4	54.1
SLFN11	Up	0.145806	5.52e-06	3.25e-05	0.202026	17.3	15.4
ADGRB3	Up	0.145756	1.6e-07	1.35e-06	0.0058706	26.5	26.8
COX7A2	Up	0.145641	9.37e-07	6.64e-06	0.0342778	20.4	17.8
COX5A	Up	0.145488	7.48e-06	4.25e-05	0.273896	14.3	12
COX4I1	Up	0.145338	5.45e-10	7.64e-09	2e-05	28.4	26.8
TMPO	Up	0.144648	0.00314362	0.00865437	1	29.1	26.9
ATP1A1	Up	0.144604	5.63e-16	1.56e-14	2.06e-11	43.6	41.8
ATP5MG	Up	0.144552	4.31e-05	0.000199755	1	22.9	20.5
SERINC1	Up	0.14442	2.98e-06	1.87e-05	0.108889	36.4	34.9
CCDC85B	Up	0.144381	2.22e-09	2.77e-08	8.13e-05	31.7	29.7
RPS19	Up	0.144277	9.98e-10	1.32e-08	3.65e-05	55.3	53.9
CCT2	Up	0.144207	0.00133735	0.0041058	1	15.6	13.5
EPHA4	Up	0.143961	0.00118557	0.00369576	1	48.4	46.3
SBDS	Up	0.143829	2.17e-05	0.000108965	0.794916	20.4	18
KIAA1549	Up	0.143773	3.88e-21	1.58e-19	1.42e-16	34.7	33.7
PHF10	Up	0.143508	6.91e-19	2.39e-17	2.53e-14	31.5	30.2
ZBTB44	Up	0.143447	0.0114535	0.0263328	1	22.8	21
ITSN2	Up	0.143022	2.91e-08	2.87e-07	0.00106472	54.8	55.1
BMP6	Up	0.142997	3.57e-15	9.23e-14	1.31e-10	27.7	24.5
LAMTOR5	Up	0.142672	5.86e-06	3.43e-05	0.214551	17	14.9
NDUFA11	Up	0.142668	0.00023483	0.000895411	1	16.9	14.8
SRSF9	Up	0.14222	7.47e-05	0.000324324	1	16.6	14.2
CAPZA2	Up	0.142003	7.08e-06	4.05e-05	0.259222	41.2	40.1
SUB1	Up	0.141443	3.28e-07	2.58e-06	0.0119995	24.4	22.4
RHOQ	Up	0.141032	2.04e-06	1.33e-05	0.0744917	19.5	18
C5orf24	Up	0.140807	0.000403614	0.00143905	1	19.5	17.4
CD55	Up	0.14063	0.00055863	0.00190774	1	21.5	20.8
RPL5	Up	0.140356	2.16e-07	1.77e-06	0.00790852	39.2	38.6
ATP5MF	Up	0.140299	9.26e-07	6.58e-06	0.0339099	10.6	8.3
BCL10	Up	0.140002	0.0130456	0.0294831	1	10.9	8.7
NRIP1	Up	0.139979	7.16e-06	4.09e-05	0.262005	33.3	33.5
IQGAP1	Up	0.139942	8.31e-08	7.49e-07	0.00304012	61.6	61
UFC1	Up	0.139895	9.19e-05	0.00039111	1	11.8	9.6
BANF1	Up	0.139399	0.00020552	0.000796416	1	10.7	8.3
NDUFA13	Up	0.139388	2.83e-08	2.8e-07	0.00103534	25.8	23.9
AIF1L	Up	0.139136	1.56e-12	3.07e-11	5.7e-08	21.4	18.6
RPS24	Up	0.138571	2.09e-08	2.13e-07	0.000764595	44.1	43.4
RAB21	Up	0.138518	1.83e-06	1.21e-05	0.0670018	29.1	27.7
SET	Up	0.138314	5.25e-05	0.000236751	1	24.7	22.7
TECR	Up	0.138287	8.26e-07	5.93e-06	0.0302363	16.8	14.8
DDX18	Up	0.138101	9.29e-13	1.89e-11	3.4e-08	22.9	22
GJA1	Up	0.138101	1.79e-20	6.9e-19	6.56e-16	42.7	41.8
PDS5B	Up	0.138075	4e-07	3.08e-06	0.0146336	46.5	46.3
CTTNBP2NL	Up	0.137884	4.15e-14	9.93e-13	1.52e-09	46	45.7
RHOJ	Up	0.137617	4.24e-11	6.97e-10	1.55e-06	38.9	40.6
SPEN	Up	0.137099	6.21e-10	8.62e-09	2.27e-05	43.9	43.6
RSL24D1	Up	0.137085	2.81e-05	0.00013697	1	11.5	9.1
PRDX5	Up	0.13707	0.00412708	0.0109617	1	13.4	11.2
NDUFB1	Up	0.136236	0.000126322	0.000517066	1	14.1	12.6
ATP5PF	Up	0.136174	7.08e-06	4.05e-05	0.259208	20	18.1
MYH9	Up	0.13563	1.12e-21	4.71e-20	4.09e-17	57.2	56.7
SELENOW	Up	0.135498	3.81e-18	1.26e-16	1.4e-13	52.9	51.6
PINK1	Up	0.135457	8.99e-05	0.000383789	1	24.9	23.3
AURKAIP1	Up	0.135365	0.0104281	0.0243294	1	14	11.7
TLE5	Up	0.135364	2.7e-06	1.71e-05	0.0987997	33.4	32.1
ST3GAL6	Up	0.135356	4.69e-32	3.52e-30	1.72e-27	31.6	32.2
GLRX	Up	0.135062	0.00167715	0.00500781	1	11.5	9.8
FAM110D	Up	0.134976	0.000806299	0.00263672	1	19.7	17.9
GCH1	Up	0.134936	8.94e-18	2.84e-16	3.27e-13	12.1	9.9
EDF1	Up	0.134931	0.00882939	0.0211001	1	21.4	19.3
ZEB1	Up	0.134671	2.82e-11	4.75e-10	1.03e-06	67.3	68
COL5A3	Up	0.134591	1.41e-23	6.86e-22	5.16e-19	16.3	14.4
MAT2A	Up	0.134252	7.11e-06	4.07e-05	0.26021	17.4	15.6
RPS4X	Up	0.134002	1.34e-11	2.34e-10	4.9e-07	37.4	36.2
SELENOK	Up	0.133853	3.53e-06	2.17e-05	0.129134	16.3	14.2
LMBR1	Up	0.133698	4.39e-29	2.84e-27	1.61e-24	63.8	64.2
ARL6IP1	Up	0.133525	3.76e-06	2.3e-05	0.137525	23.8	22.3
NMT2	Up	0.133416	1.18e-44	1.44e-42	4.32e-40	22	21
NDUFA8	Up	0.13326	4.43e-07	3.38e-06	0.0162012	15.1	12.9
HSPA9	Up	0.133216	0.00428682	0.0113166	1	22.5	20.9
UQCRB	Up	0.132901	1e-06	7.06e-06	0.0367416	21.2	19.3
RPL35	Up	0.132891	4.66e-06	2.79e-05	0.170626	42.6	41.5
FOXO3	Up	0.132786	8.14e-07	5.84e-06	0.029788	43.4	42.9
ZNHIT1	Up	0.132515	0.0191604	0.0410175	1	14.1	12.3
YWHAB	Up	0.132479	6.89e-05	0.00030169	1	41.3	40
FUNDC2	Up	0.132356	1.06e-05	5.78e-05	0.387297	11.6	9.5
RPL28	Up	0.132338	5.36e-07	4e-06	0.0196024	60.8	60.4
ESRRA	Up	0.132072	2.96e-06	1.86e-05	0.108191	12.1	9.9
BRK1	Up	0.131798	1.82e-05	9.35e-05	0.666331	15.3	13.1
CERS2	Up	0.131581	0.00948522	0.0224268	1	13.3	10.9
NOVA2	Up	0.131276	0.0125713	0.0285349	1	25.5	23.8
UQCRQ	Up	0.13112	1.54e-10	2.35e-09	5.63e-06	16.5	15.1
STX12	Up	0.131006	2.92e-08	2.88e-07	0.00107025	49.4	50
AKR1C3	Up	0.130887	2.24e-06	1.45e-05	0.0818675	10.6	8.9
C19orf53	Up	0.130595	2.14e-05	0.000107397	0.782252	13.4	11.4
TSC22D1	Up	0.130517	6.79e-122	4.84e-119	2.48e-117	88.2	89
TMEM50A	Up	0.130183	3e-05	0.000144781	1	17.6	16
ITGA10	Up	0.129419	0.000373147	0.00134485	1	15.5	13.4
VSIR	Up	0.129212	5.21e-09	6.02e-08	0.000190806	39	37.5
YWHAG	Up	0.128756	0.00431227	0.0113729	1	27.2	25.8
COPA	Up	0.128128	6.81e-08	6.25e-07	0.0024923	33.4	32.7
ARF1	Up	0.128028	2.92e-08	2.88e-07	0.00106846	32	30.4
YWHAH	Up	0.127895	8.87e-12	1.6e-10	3.25e-07	34.4	32.9
SLC39A8	Up	0.127784	0.0152899	0.0337516	1	36.9	37.4
SMG1	Up	0.127758	0.00110385	0.0034668	1	65	66
IL18R1	Up	0.127698	2.11e-43	2.45e-41	7.73e-39	32.2	30.8
CNOT6L	Up	0.127673	5.03e-50	6.64e-48	1.84e-45	65.3	65.5
GUK1	Up	0.127584	5.58e-09	6.38e-08	0.000204231	33.7	32
DGKE	Up	0.127467	1.17e-05	6.31e-05	0.428387	23.5	21.9
COX7B	Up	0.127257	0.0143332	0.0319139	1	14.6	12.7
RUVBL1	Up	0.127227	5.14e-09	5.95e-08	0.000188196	12.9	11.4
CLEC14A	Up	0.126698	1.04e-24	5.42e-23	3.8e-20	34	32.8
GPX4	Up	0.126586	2.87e-08	2.83e-07	0.00104882	22.4	20.7
HP1BP3	Up	0.126434	2.07e-17	6.44e-16	7.56e-13	51.4	50.5
MBOAT7	Up	0.126195	5.3e-05	0.00023884	1	10.6	9.3
CHMP5	Up	0.125974	1.55e-13	3.45e-12	5.68e-09	17.2	15.6
SRSF2	Up	0.125947	0.00752043	0.018387	1	19.9	18.3
PDE4DIP	Up	0.125599	1.22e-06	8.39e-06	0.0446523	19.6	19
DBI	Up	0.125564	2.4e-09	2.96e-08	8.78e-05	16.5	14.5
ORAI1	Up	0.125543	0.000512165	0.0017669	1	12.9	10.7
TRA2B	Up	0.125424	2.03e-10	3.06e-09	7.44e-06	33.2	32.8
BCAP31	Up	0.125215	1.05e-12	2.11e-11	3.83e-08	25.6	24.2
UFM1	Up	0.124801	0.038033	0.0736542	1	23.7	22.6
HHEX	Up	0.1246	0.00304041	0.00840989	1	11.5	9.7
NES	Up	0.12433	2.1e-33	1.67e-31	7.69e-29	25.9	24.2
SPATS2L	Up	0.124202	1.89e-06	1.24e-05	0.0691267	37.6	38.2
SRGAP2C	Up	0.123918	8.04e-08	7.26e-07	0.00294157	32.9	31.4
CEBPB	Up	0.123786	4.02e-05	0.000188232	1	12.1	10.1
CDC34	Up	0.123117	4.51e-23	2.11e-21	1.65e-18	15.7	14
PFDN2	Up	0.123102	0.00169216	0.00504715	1	13.4	11.8
MRPL14	Up	0.123096	2.98e-05	0.000144168	1	14	12
SAMD4A	Up	0.122785	7.32e-35	6.22e-33	2.68e-30	29.3	30.6
KANK2	Up	0.122645	0.00362598	0.00981408	1	13.9	12
ENY2	Up	0.122614	0.000283328	0.00105487	1	17	15.3
CLDN5	Up	0.122472	4.44e-124	3.29e-121	1.63e-119	96.8	96.3
KCTD12	Up	0.122353	4.21e-13	8.97e-12	1.54e-08	42.8	42.4
TAL1	Up	0.122338	0.00031811	0.00116901	1	11.7	9.8
2023-03-03	Up	0.122209	2.55e-05	0.000125657	0.931956	31.7	30.7
AP5M1	Up	0.122153	4.49e-05	0.000206368	1	15.3	14.4
ZFP36L2	Up	0.122124	2.69e-05	0.00013181	0.985602	15.8	14.3
PDXK	Up	0.122108	0.000339385	0.00123612	1	63.4	62.4
TNFSF13B	Up	0.122078	7.07e-06	4.05e-05	0.258623	10	8.8
GIMAP1	Up	0.122074	8.05e-09	8.93e-08	0.000294799	17.7	15.4
BAZ1A	Up	0.122012	0.000862892	0.00280161	1	24.3	24.5
DYSF	Up	0.121629	1.42e-06	9.58e-06	0.0518554	13.2	12.7
TIMP2	Up	0.121475	0.000724693	0.00240098	1	15	13.1
PTOV1	Up	0.121261	0.0216825	0.0457559	1	16.5	14.7
DRAP1	Up	0.121077	1.61e-07	1.36e-06	0.00590723	13.5	11.5
KPNA4	Up	0.120902	1.5e-05	7.87e-05	0.548885	31.7	31.8
EEF1D	Up	0.120839	3.11e-12	5.93e-11	1.14e-07	32	30.6
AUP1	Up	0.120682	0.00252806	0.00715255	1	15.3	13.7
ARHGDIA	Up	0.120605	1.78e-06	1.18e-05	0.0650547	25.5	23.7
S100A16	Up	0.12056	7.99e-14	1.84e-12	2.92e-09	20.7	18.9
TGFB1	Up	0.120492	0.000552162	0.00188799	1	16.9	14.9
VDAC2	Up	0.120371	2.24e-08	2.27e-07	0.000820063	16.4	14.6
DUSP3	Up	0.120191	0.00313325	0.00862992	1	10.7	8.8
ISCU	Up	0.119863	1.77e-07	1.47e-06	0.00646188	13.8	12.1
MTCH1	Up	0.119751	1.35e-07	1.16e-06	0.00493247	26.5	25.5
FXYD5	Up	0.119411	4.95e-09	5.75e-08	0.000181345	23.2	22.2
SCAND1	Up	0.119375	6.91e-08	6.33e-07	0.00252738	13.3	11.5
COX8A	Up	0.119304	2.64e-07	2.12e-06	0.00964779	18.1	16.5
UQCRH	Up	0.119157	6.75e-09	7.59e-08	0.000246896	13.3	11.5
SGPP2	Up	0.118945	7.08e-16	1.95e-14	2.59e-11	57.6	54
RPS6	Up	0.118803	1.07e-09	1.41e-08	3.91e-05	51.4	50.8
STAG2	Up	0.118675	4.71e-09	5.5e-08	0.000172443	38	38.2
CGGBP1	Up	0.118542	4.59e-06	2.76e-05	0.168122	23.8	22.1
NDUFB7	Up	0.118295	1.39e-08	1.48e-07	0.000507393	14.6	12.8
PTPN14	Up	0.118091	3.35e-08	3.27e-07	0.00122721	43.9	44.5
CD81	Up	0.117921	0.00186278	0.00547053	1	42.7	41.1
TUBB	Up	0.117896	5.56e-22	2.41e-20	2.03e-17	30.2	29.1
INPP5D	Up	0.117753	7.32e-77	2.28e-74	2.68e-72	51.4	52.9
IGFBP3	Up	0.117629	8.06e-166	1.04e-162	2.95e-161	12.8	13.1
ENSA	Up	0.117567	1.93e-05	9.86e-05	0.707895	32.3	31.6
MIR222HG	Up	0.117563	9.83e-08	8.72e-07	0.00359898	21.3	20.8
KIAA1211L	Up	0.117541	2.72e-08	2.7e-07	0.000995092	12.2	10.8
NGRN	Up	0.117268	0.00407437	0.0108449	1	17.1	15
BAIAP2	Up	0.116886	4.38e-35	3.75e-33	1.6e-30	13.7	12.2
DAZAP2	Up	0.116644	0.0367845	0.07156	1	20.6	18.9
PRKAR1A	Up	0.11661	9.47e-05	0.000401717	1	32.2	31.6
PDE3B	Up	0.11648	1.07e-07	9.41e-07	0.00391742	21.3	21.6
RPL12	Up	0.116397	5.96e-12	1.09e-10	2.18e-07	23.7	23.4
HYAL1	Up	0.116027	0.00174298	0.00516696	1	11	9.3
DEK	Up	0.115793	6.17e-07	4.55e-06	0.0225896	30.2	28.9
TBC1D8	Up	0.115673	1.36e-13	3.04e-12	4.97e-09	27.2	26.8
MLF2	Up	0.115141	0.00015631	0.000625338	1	12.4	10.7
TRIM56	Up	0.114858	4.55e-09	5.32e-08	0.000166507	25.1	24.4
EVA1B	Up	0.114789	0.00155274	0.00468203	1	17.4	15.7
MT-ND4L	Up	0.114583	8.53e-06	4.78e-05	0.312249	30.4	29.8
UBALD2	Up	0.114465	1.73e-05	8.94e-05	0.634061	14.3	12.8
HNRNPAB	Up	0.114391	1.32e-05	7.04e-05	0.484403	12.7	10.7
ELL2	Up	0.114302	2.46e-65	5.26e-63	8.99e-61	44.2	46.9
AC016831.7	Up	0.114234	7.41e-09	8.25e-08	0.000271189	23.4	22.9
ANKRA2	Up	0.114095	1.43e-18	4.89e-17	5.22e-14	15.9	14.9
CCDC50	Up	0.114046	4.81e-05	0.000219334	1	54.2	54.7
POLR2F	Up	0.114005	4.71e-08	4.44e-07	0.00172358	10.3	8.7
ZFPM2	Up	0.113762	1.97e-14	4.88e-13	7.22e-10	45.6	45.1
EIF4A1	Up	0.113454	4.84e-10	6.83e-09	1.77e-05	32.8	32.2
RAPGEF5	Up	0.113231	1.01e-29	6.73e-28	3.68e-25	42.8	42.2
MXD4	Up	0.113071	0.00182341	0.00536965	1	24.3	22.6
CCDC59	Up	0.113025	2.79e-05	0.000135938	1	10	8.5
KIF13A	Up	0.113015	2.8e-09	3.41e-08	0.00010231	34.2	35.9
SRSF7	Up	0.112934	3.95e-09	4.67e-08	0.00014466	34.1	33.9
PNPLA6	Up	0.112811	0.000229664	0.000878496	1	15.3	14.4
RAP2A	Up	0.112748	0.00030889	0.00113817	1	23.4	21.9
NDUFS5	Up	0.11224	5.04e-05	0.000228047	1	15.8	14.4
ATN1	Up	0.112094	0.0150567	0.0333208	1	25.8	24.7
PSMB6	Up	0.112064	3.35e-07	2.63e-06	0.0122569	13.1	11.5
RAB5C	Up	0.112063	8.39e-05	0.000360281	1	21.9	20.5
HEBP2	Up	0.111959	0.00700097	0.0173258	1	20.5	19.5
PEAR1	Up	0.111658	2.36e-07	1.93e-06	0.00864894	16.3	14.4
CDV3	Up	0.111286	2.69e-05	0.000131668	0.984293	18.1	16.7
GNAI2	Up	0.111264	6.37e-10	8.79e-09	2.33e-05	58.6	58
ARPC3	Up	0.111235	1.6e-06	1.07e-05	0.0583953	28.1	27.5
OPTN	Up	0.111149	4.32e-09	5.07e-08	0.000157966	25.9	24.7
PPP1R15B	Up	0.111091	0.0399383	0.0767656	1	10.8	9
CMTM8	Up	0.111077	1.05e-11	1.88e-10	3.86e-07	54.3	53.4
SMARCA1	Up	0.110857	0.000817071	0.00266787	1	11.5	10.9
NEDD8	Up	0.11085	8.53e-11	1.35e-09	3.12e-06	18.3	17
HNRNPA3	Up	0.11072	4.26e-14	1.02e-12	1.56e-09	47.4	47.7
ZYX	Up	0.110688	0.0166838	0.0363786	1	10.6	8.9
RPL27A	Up	0.110545	6.7e-10	9.21e-09	2.45e-05	36.7	35.7
EEF2	Up	0.110426	0.00817791	0.019744	1	33	32.2
PPP3R1	Up	0.110361	1.71e-06	1.14e-05	0.0626428	37.8	38.6
NDUFA12	Up	0.110272	8.8e-08	7.88e-07	0.00321949	25.1	24.4
CRK	Up	0.110036	8.93e-07	6.36e-06	0.0326997	27.1	26.5
DHRS7	Up	0.110004	7.02e-05	0.000306958	1	14.3	12.8
BCL6B	Up	0.109918	2.59e-06	1.65e-05	0.0948017	13.3	11.9
UXT	Up	0.109778	1.79e-05	9.21e-05	0.655861	10.5	8.9
CHD1	Up	0.109635	7.88e-05	0.000340669	1	35.9	37.1
LAMTOR4	Up	0.109582	2.36e-06	1.52e-05	0.0863664	14.6	13.2
KRAS	Up	0.109544	5.08e-14	1.2e-12	1.86e-09	22.4	21.5
TOMM6	Up	0.10948	9.79e-06	5.4e-05	0.358256	12.9	11.1
CYTOR	Up	0.109452	9.31e-30	6.25e-28	3.41e-25	10.1	8.6
GKAP1	Up	0.109318	0.00191803	0.00561313	1	18.5	17.9
RILPL2	Up	0.109262	0.0282086	0.0572159	1	12.4	10.8
SAT1	Up	0.109182	7.72e-101	4.13e-98	2.82e-96	73.8	72.3
GIMAP5	Up	0.109171	3.66e-11	6.04e-10	1.34e-06	34.4	34.1
XPO1	Up	0.108946	3.01e-05	0.000145292	1	28.9	29.7
EIF3G	Up	0.108945	5.04e-12	9.37e-11	1.85e-07	14.1	12.4
CUTA	Up	0.1089	0.00124594	0.00385648	1	10	8.2
RFX1	Up	0.108898	8.57e-06	4.79e-05	0.313837	11.4	9.8
SORBS3	Up	0.108594	1.67e-09	2.13e-08	6.13e-05	21.8	20.1
NR2C2	Up	0.10852	0.0018035	0.00532077	1	25.7	25.2
SIVA1	Up	0.108304	1.87e-06	1.23e-05	0.0685008	11.4	9.7
FAM89A	Up	0.108292	1.59e-08	1.67e-07	0.000582954	26.5	25.4
PPP1CA	Up	0.108202	0.009164	0.0217675	1	13.7	12
PLEKHB2	Up	0.108146	0.0389577	0.0751881	1	16.9	15.6
CCT7	Up	0.107918	0.0293327	0.0591349	1	15.1	13.8
NFE2L2	Up	0.107869	1.31e-07	1.13e-06	0.00478458	46.5	46.4
CCT6A	Up	0.107361	2.35e-05	0.000116811	0.859658	21	19.8
ISG20	Up	0.107331	2.91e-06	1.83e-05	0.106623	10.6	9.5
GIT1	Up	0.107172	1.49e-08	1.57e-07	0.000545311	16.2	14.6
IGFBP7	Up	0.106996	8.16e-06	4.59e-05	0.298687	74	73.8
SIK2	Up	0.106985	3.03e-15	7.91e-14	1.11e-10	32.8	33.2
RPS17	Up	0.106978	1.21e-10	1.88e-09	4.44e-06	27.3	26.9
ROCK2	Up	0.106537	1.75e-10	2.66e-09	6.39e-06	45.1	46.1
MXRA7	Up	0.106437	4.48e-11	7.34e-10	1.64e-06	18.9	17.8
PET100	Up	0.106433	2.21e-05	0.000110509	0.807225	13.4	12.4
PLXNA2	Up	0.106427	5.61e-26	3.2e-24	2.05e-21	53.9	53
DYNC1I2	Up	0.106387	3.7e-08	3.58e-07	0.00135528	36	35.6
NDUFS7	Up	0.106249	0.00367387	0.00991585	1	11.9	10.5
SSR2	Up	0.106242	0.00133282	0.00409384	1	16.4	14.6
CAP1	Up	0.106226	4.32e-05	0.000200041	1	27	26.1
SEMA6B	Up	0.106079	2.43e-06	1.55e-05	0.0888348	28.7	28.8
ALPL	Up	0.105585	6.56e-35	5.6e-33	2.4e-30	20.7	19.7
NPC2	Up	0.105553	0.00187634	0.00550785	1	11.8	10.2
KAT6A	Up	0.105474	6.36e-07	4.68e-06	0.0232801	60.8	61.1
CLTB	Up	0.105454	1.5e-06	1.01e-05	0.0547641	15.9	14.4
CFAP298	Up	0.10538	0.0193436	0.0413638	1	14.5	13.3
GTF2A2	Up	0.10536	0.00864671	0.0207098	1	11	9.5
ZFAND5	Up	0.105309	4.69e-07	3.56e-06	0.0171509	24.7	24.1
CCT8	Up	0.10524	0.0134736	0.0302764	1	20.6	19.8
SNRPB2	Up	0.105079	0.000871903	0.00282536	1	13.7	12.1
CBX3	Up	0.105075	0.000232096	0.000886565	1	17.1	15.9
SRSF3	Up	0.10493	6.87e-16	1.89e-14	2.51e-11	27	26.1
TRAM1	Up	0.104845	1.2e-05	6.44e-05	0.437799	24.6	24.2
CSNK2B	Up	0.104642	9.26e-05	0.000393642	1	13.4	11.8
SYTL4	Up	0.104627	3.25e-15	8.45e-14	1.19e-10	18.8	18.3
AC018362.1	Up	0.104573	0.00250519	0.00710276	1	13	12.2
SF3B6	Up	0.104484	8.36e-06	4.69e-05	0.306115	11.6	10
MRPL52	Up	0.104416	0.000982617	0.00313044	1	10.8	9.1
SOX17	Up	0.104375	0.0230307	0.0481007	1	10.2	8.4
GRN	Up	0.104356	3.2e-06	2e-05	0.117223	18.2	16.7
FN1	Up	0.104323	1.27e-44	1.54e-42	4.66e-40	53.9	54.8
TIPARP	Up	0.104306	2.96e-68	7.04e-66	1.08e-63	24	24.4
SMNDC1	Up	0.104202	0.000118963	0.000490802	1	15.3	14.2
GATA2	Up	0.104163	4.28e-22	1.87e-20	1.57e-17	18.1	16.4
ARIH1	Up	0.103738	8.61e-08	7.73e-07	0.00315	46.4	47.1
POLE4	Up	0.103713	0.0189178	0.0405613	1	10.2	8.6
TMEM35B	Up	0.103679	2.04e-05	0.000103117	0.745984	10.2	8.5
KIAA0355	Up	0.103115	7.27e-10	9.91e-09	2.66e-05	48.9	49.9
RPL4	Up	0.103093	1.02e-08	1.11e-07	0.000373395	22.1	21.3
CLIP2	Up	0.103092	0.00643547	0.0160938	1	12.5	11.7
SPOCK2	Up	0.10295	5.79e-05	0.000258151	1	57.9	58.9
WASHC2A	Up	0.102887	2.2e-28	1.38e-26	8.04e-24	12.3	10.9
DGKH	Up	0.102845	0.000108695	0.000452901	1	47.1	47.8
OCLN	Up	0.102725	0.000213216	0.00082301	1	32.3	31.5
ANKRD17	Up	0.102682	1.47e-09	1.89e-08	5.38e-05	59.7	60.9
UBE2L6	Up	0.102609	0.00826083	0.0199242	1	12.1	10.5
WBP2	Up	0.102338	0.0017265	0.00512971	1	17.2	16.3
GIMAP6	Up	0.102271	0.0394429	0.0759497	1	15.4	14
RPL13	Up	0.102235	2.17e-06	1.41e-05	0.0792679	70.7	71.4
IL27RA	Up	0.102208	0.00109178	0.00343225	1	11.1	9.6
PGRMC1	Up	0.102201	0.0002386	0.000907989	1	13.4	12
SNHG5	Up	0.102154	0.0023099	0.00660739	1	14.8	13.8
EIF3F	Up	0.102097	8.02e-05	0.000345997	1	17.1	15.8
WWC2	Up	0.102042	1.28e-56	2.07e-54	4.67e-52	57.5	56.9
CSNK1A1	Up	0.101668	6.61e-07	4.84e-06	0.0241795	71.1	71.9
SULT1C4	Up	0.101648	1.69e-36	1.5e-34	6.18e-32	15.1	14.2
JADE1	Up	0.101644	0.0112103	0.0258507	1	15.1	14.3
SMARCA2	Up	0.101466	1.53e-37	1.41e-35	5.61e-33	58.2	59.7
TMEM140	Up	0.101265	0.0462635	0.0868866	1	12.3	10.9
SORBS1	Up	0.101141	8.43e-22	3.61e-20	3.09e-17	80	81.6
PAWR	Up	0.100872	4.32e-10	6.13e-09	1.58e-05	28.1	28.2
ARL2	Up	0.100854	4.32e-06	2.61e-05	0.158293	14.3	12.9
MINDY2	Up	0.10085	0.00529523	0.0135625	1	25	24.6
CHD3	Up	0.100844	0.00996319	0.0233862	1	15.6	15
ARID5A	Up	0.1008	2.38e-05	0.000118118	0.870233	17.8	17.1
IST1	Up	0.1008	0.00131018	0.00403202	1	22.6	21.7
MAGOH	Up	0.100769	0.00326714	0.00895605	1	11.5	9.9
BANP	Up	0.100704	0.000922226	0.00296698	1	17.9	17.1
ECT2	Up	0.100629	8.9e-21	3.51e-19	3.26e-16	21.8	20.9
PPA1	Up	0.100617	4.11e-08	3.92e-07	0.00150344	40.5	40.7
SUMO1	Up	0.100002	0.000595216	0.00201695	1	14.2	12.8
USO1	Down	-0.100069	0.00042369	0.00150008	1	19.8	24.8
USP25	Down	-0.100071	6.97e-09	7.82e-08	0.00025499	24.7	30
FAM193B	Down	-0.100074	2.3e-09	2.85e-08	8.42e-05	13.2	17
LONRF1	Down	-0.100276	3.4e-08	3.31e-07	0.0012452	13.9	17.4
WDR37	Down	-0.100332	1.42e-05	7.5e-05	0.520785	17.6	21.9
BACH2	Down	-0.100473	1.43e-24	7.4e-23	5.23e-20	11	13.6
ZNF37A	Down	-0.100517	2.08e-05	0.000104918	0.760406	16.2	20.3
POT1	Down	-0.100633	1.62e-05	8.43e-05	0.592655	12.2	16.1
FBXL5	Down	-0.10065	6.84e-14	1.59e-12	2.5e-09	25.8	30.9
TMX3	Down	-0.100663	7.28e-07	5.27e-06	0.0266375	14.3	18.3
HSPA12B	Down	-0.100877	6.21e-17	1.86e-15	2.27e-12	14.1	18
ARID1A	Down	-0.101352	0.000408685	0.00145336	1	29.2	33.8
ITSN1	Down	-0.101372	8.45e-09	9.33e-08	0.000309198	27.9	33
PPP4R1	Down	-0.10146	4.99e-09	5.79e-08	0.000182768	30.3	35.8
ERCC6L2	Down	-0.101472	9.57e-05	0.000405335	1	19.1	23.3
ZNF512	Down	-0.101649	0.00633712	0.0158807	1	11.4	15.3
EML4	Down	-0.101889	2.78e-12	5.35e-11	1.02e-07	19.6	24.2
PAXBP1	Down	-0.101891	6.29e-05	0.000278669	1	21.9	27.3
NKTR	Down	-0.102191	2.96e-09	3.58e-08	0.00010817	65.6	72.6
GALNT11	Down	-0.102259	8.52e-08	7.66e-07	0.00311932	11.4	14.9
MTOR	Down	-0.102359	0.0150386	0.033296	1	15.6	20.2
CYYR1	Down	-0.10236	4.54e-09	5.3e-08	0.000166006	39.4	42.7
FNIP2	Down	-0.102362	0.000318271	0.00116938	1	20.1	24.3
MBD5	Down	-0.102374	1.72e-06	1.15e-05	0.0630011	52.1	56.8
GCFC2	Down	-0.102489	0.000346848	0.00125902	1	12.1	15.7
AGTPBP1	Down	-0.102601	7.22e-09	8.07e-08	0.000264167	30.9	36.3
DMTF1	Down	-0.10298	0.000125965	0.000515897	1	31.5	37.2
ATG4C	Down	-0.103059	0.000453989	0.00159417	1	11.2	14.8
PRORP	Down	-0.10315	0.00806404	0.0195057	1	12.2	16.1
PRPF18	Down	-0.103179	0.000592767	0.00201022	1	12.5	16.2
TCERG1	Down	-0.103324	2.86e-10	4.21e-09	1.05e-05	18.9	23.8
ZFYVE9	Down	-0.103335	0.00154369	0.00465913	1	18	22.1
FAF2	Down	-0.103423	0.00194757	0.00568833	1	11.6	15.5
WDFY3	Down	-0.103494	1.65e-07	1.39e-06	0.00603562	48	53.7
MDN1	Down	-0.103597	0.00398742	0.010637	1	14.7	18.7
RNF111	Down	-0.103671	1.05e-07	9.21e-07	0.00382542	25.6	31
BTBD10	Down	-0.10378	2.41e-08	2.43e-07	0.000882774	18.2	22.5
ATP8A1	Down	-0.103948	4.33e-17	1.32e-15	1.59e-12	12.2	15.8
PLXND1	Down	-0.104004	4.36e-19	1.53e-17	1.6e-14	19.8	24.2
CEPT1	Down	-0.104028	8.84e-06	4.92e-05	0.323705	11.2	15
NAA25	Down	-0.104113	0.00038111	0.00136971	1	12.9	17.2
ARID1B	Down	-0.104145	6.39e-06	3.71e-05	0.233883	62.4	67.4
SPRED1	Down	-0.104362	0.00420408	0.0111379	1	19.3	23.4
AF117829.1	Down	-0.104396	1.96e-08	2.01e-07	0.000718107	17.3	21
LINC01278	Down	-0.10444	0.0481139	0.0896244	1	20.2	24.1
PRKCA	Down	-0.104507	2.34e-06	1.5e-05	0.0855571	43.7	49.7
FGD6	Down	-0.104514	6.13e-10	8.52e-09	2.24e-05	27.8	32.4
ABCB7	Down	-0.104525	0.00278145	0.00776493	1	12.5	16.5
IPO8	Down	-0.10455	0.000150827	0.000606295	1	14.1	18.2
NBDY	Down	-0.104573	2.28e-06	1.47e-05	0.0832793	27.7	32.3
PDHX	Down	-0.104637	6.04e-05	0.000267942	1	11.4	14.9
CKAP5	Down	-0.104786	6.32e-10	8.73e-09	2.31e-05	10.7	14.2
PLPP1	Down	-0.104826	1.87e-73	5.14e-71	6.84e-69	56.9	59.7
CHD6	Down	-0.104827	5.29e-06	3.12e-05	0.193535	31.8	37.3
VGLL4	Down	-0.104966	3.27e-10	4.76e-09	1.2e-05	46.1	51.1
TPD52L1	Down	-0.105131	2.73e-19	9.71e-18	1e-14	22.1	26.2
RFX7	Down	-0.105181	1.83e-06	1.21e-05	0.0668677	22.4	27.1
ZNF44	Down	-0.105214	1.58e-07	1.34e-06	0.00578393	11.9	15.9
ANAPC10	Down	-0.105281	1.91e-07	1.59e-06	0.00700454	13.9	17.6
GBP2	Down	-0.105435	3.93e-08	3.78e-07	0.00143778	19.7	25
ADK	Down	-0.105456	8.02e-20	2.95e-18	2.94e-15	30.2	34.7
CSAD	Down	-0.105483	1.05e-11	1.87e-10	3.84e-07	11.1	15.1
NUAK1	Down	-0.105735	3.03e-26	1.76e-24	1.11e-21	11.8	14.3
MAN1A2	Down	-0.105745	7.14e-06	4.08e-05	0.261296	40.7	45.9
UPF3A	Down	-0.105918	0.000648537	0.00217356	1	20.3	25
EIF2AK4	Down	-0.105967	2.95e-09	3.58e-08	0.000108145	14.6	18.4
CTNNA1	Down	-0.106042	4.08e-05	0.000190393	1	52.5	57.4
CDK8	Down	-0.106085	3.39e-05	0.000161206	1	21.3	25.6
NUCKS1	Down	-0.106101	2.43e-11	4.11e-10	8.89e-07	34.3	40.6
CCAR1	Down	-0.106238	5.03e-07	3.79e-06	0.0184284	23.3	28.5
AL161734.2	Down	-0.106324	1.13e-10	1.76e-09	4.13e-06	10	13.5
ELK3	Down	-0.106337	5.77e-05	0.000257637	1	22.2	26.9
TTC37	Down	-0.106425	5.86e-09	6.65e-08	0.000214405	25	30.7
NCOA6	Down	-0.106455	1.93e-07	1.6e-06	0.00707074	21.2	26.6
ST6GALNAC1	Down	-0.106507	1.64e-19	5.9e-18	5.99e-15	12.7	16.8
NCOA2	Down	-0.10672	2.91e-06	1.83e-05	0.106477	38	42.8
SHROOM2	Down	-0.106738	0.0170631	0.0370923	1	21.7	25
PHC3	Down	-0.106773	0.00340455	0.00928446	1	30.9	35.7
FMN2	Down	-0.106893	0.00373473	0.010052	1	14.3	18.8
LRRK2	Down	-0.106938	7.82e-06	4.42e-05	0.286289	18.1	21.8
CD99	Down	-0.107027	0.000173399	0.000686153	1	18	21.7
GOLGA4	Down	-0.107116	5.41e-08	5.04e-07	0.00197852	43.1	48.5
NIBAN2	Down	-0.107136	4.9e-18	1.6e-16	1.79e-13	15.7	20.6
RERG	Down	-0.107457	6e-26	3.39e-24	2.2e-21	13.2	15.8
XKR6	Down	-0.107478	1.2e-06	8.27e-06	0.0438871	22.9	26.2
SLC35G2	Down	-0.107499	0.0326923	0.0647629	1	14.7	19
GAK	Down	-0.10752	3.47e-05	0.000164331	1	15.6	20.4
CCDC6	Down	-0.107521	0.00465402	0.0121472	1	11.5	15.1
AFDN	Down	-0.107756	4.29e-88	1.69e-85	1.57e-83	70.5	74.6
WBP1L	Down	-0.107885	0.00201312	0.00585404	1	14.6	19
MACF1	Down	-0.1079	8.6e-09	9.49e-08	0.000314691	84.2	87.1
LIMA1	Down	-0.107903	1.86e-17	5.81e-16	6.79e-13	21.5	26.4
NHSL2	Down	-0.108229	0.000665556	0.00222557	1	11.7	15.1
U2SURP	Down	-0.108446	1.89e-08	1.94e-07	0.000690796	32	38.4
TRPC4AP	Down	-0.108856	0.00984615	0.0231526	1	25.7	30.8
ATP6V0A1	Down	-0.108895	0.0015285	0.00461687	1	13	17.5
PIP5K1A	Down	-0.108945	0.000300842	0.00111362	1	13.9	18.5
GPR107	Down	-0.109085	5.39e-11	8.76e-10	1.97e-06	12	16.2
ADGRL2	Down	-0.109091	6.63e-21	2.65e-19	2.43e-16	57.4	60
WDR20	Down	-0.109348	3.19e-10	4.65e-09	1.17e-05	17.5	21.9
MTM1	Down	-0.109786	6.67e-10	9.19e-09	2.44e-05	19.3	23.6
STIM1	Down	-0.109799	2.01e-07	1.66e-06	0.00734758	13.2	16.9
NEMF	Down	-0.109868	4.9e-08	4.6e-07	0.00179169	31.9	38.6
HDAC7	Down	-0.109927	5.5e-14	1.29e-12	2.01e-09	25.2	30.5
UPF2	Down	-0.109945	0.00176348	0.00521788	1	27.2	32.6
HECTD4	Down	-0.110003	0.000102839	0.00043132	1	24.2	29.9
DIAPH2	Down	-0.110056	0.000737981	0.00243962	1	11.6	14.9
GBF1	Down	-0.110075	0.000102833	0.00043132	1	23.6	28.5
RASSF3	Down	-0.11019	1.36e-07	1.17e-06	0.0049753	21.8	25.6
DYM	Down	-0.110223	1.29e-05	6.89e-05	0.473946	42.9	47.9
LRBA	Down	-0.110243	2.64e-06	1.68e-05	0.0966687	41.4	46.9
KLHL7	Down	-0.110374	0.00128631	0.0039668	1	10.8	13.9
CTNND2	Down	-0.110394	3.6e-06	2.21e-05	0.131835	29.3	35.5
WRN	Down	-0.110483	1.37e-12	2.72e-11	5e-08	19	23.4
FNBP1	Down	-0.11062	2.55e-10	3.79e-09	9.35e-06	28.9	34.2
USP24	Down	-0.110689	1.16e-06	8.04e-06	0.0424419	26.2	31.9
PER3	Down	-0.110807	3.16e-17	9.73e-16	1.16e-12	15.1	18.9
NSRP1	Down	-0.110881	0.0369427	0.0718389	1	29.3	35.3
EMCN	Down	-0.111025	6.54e-08	6.02e-07	0.00239338	53	55
C22orf34	Down	-0.11105	0.00676273	0.0168031	1	31.1	34.3
MTMR3	Down	-0.111128	1.34e-06	9.11e-06	0.0489579	31.6	37.1
ANKRD11	Down	-0.111202	2.36e-06	1.52e-05	0.0862899	45.4	52
POC1B	Down	-0.1113	5.16e-09	5.97e-08	0.000188919	13.8	18
NUP107	Down	-0.111363	4.27e-08	4.06e-07	0.00156136	10.3	14.1
LAMC1	Down	-0.111383	3.79e-07	2.94e-06	0.0138654	21.4	26.2
RBFOX2	Down	-0.111624	1.83e-09	2.31e-08	6.69e-05	65	68.8
INO80	Down	-0.111747	0.00388894	0.0104118	1	17.5	22.3
ANKIB1	Down	-0.111833	4.67e-05	0.000213686	1	29	34.8
HS2ST1	Down	-0.112041	0.000544516	0.00186549	1	14.8	18.7
FRA10AC1	Down	-0.112053	8.38e-06	4.7e-05	0.306889	15.9	20.7
DOCK4	Down	-0.112094	1.69e-05	8.75e-05	0.618401	58.9	66.3
EP400	Down	-0.112132	0.0217857	0.0459336	1	16.6	21.3
RARS2	Down	-0.112217	5.6e-06	3.29e-05	0.204892	16.6	21.4
PHACTR4	Down	-0.11223	2.27e-08	2.3e-07	0.000832583	29.7	34.9
AP3B1	Down	-0.112249	1.14e-06	7.89e-06	0.0416343	38.3	44.3
MMS19	Down	-0.112311	1.2e-10	1.87e-09	4.4e-06	11.5	15.2
BRWD3	Down	-0.112341	0.00794802	0.0192686	1	17.4	21.1
MLLT10	Down	-0.1124	0.000576699	0.0019624	1	33.6	39.1
ARFGEF1	Down	-0.112421	8.9e-05	0.000380578	1	35.8	42.1
CEP290	Down	-0.11253	1.21e-10	1.87e-09	4.42e-06	16.8	21.8
PIK3C2A	Down	-0.112754	4.22e-20	1.58e-18	1.54e-15	51.7	57.8
N4BP1	Down	-0.112822	5.02e-08	4.71e-07	0.00183643	21.1	25.8
MINDY3	Down	-0.112936	0.000142977	0.000577997	1	19.3	24.4
PREX2	Down	-0.112973	2.58e-25	1.4e-23	9.44e-21	58.5	63.3
NACC2	Down	-0.112989	0.000990098	0.00315115	1	23.1	28.7
KCTD3	Down	-0.113103	0.000120066	0.000494824	1	14.8	19.2
FAM135A	Down	-0.113174	1.07e-13	2.44e-12	3.92e-09	22.2	27
VPS35L	Down	-0.113217	0.00490248	0.0127052	1	15	19.5
SCAI	Down	-0.113282	8.88e-10	1.19e-08	3.25e-05	11.8	15.4
PSMD1	Down	-0.113483	9.01e-12	1.62e-10	3.3e-07	26.5	31.9
IRAK4	Down	-0.113485	0.000565773	0.00192769	1	11.5	15.7
TXNDC11	Down	-0.113508	0.00246245	0.0069991	1	10.4	14.1
PPP3CB	Down	-0.113509	0.00458429	0.0119977	1	17.7	22.1
MTX2	Down	-0.113676	4.15e-05	0.000193025	1	11.1	15
FAM160B1	Down	-0.113823	3.38e-10	4.89e-09	1.24e-05	13.9	18.4
COMMD1	Down	-0.113851	5.05e-07	3.79e-06	0.0184744	27	32.3
VPS45	Down	-0.113899	1.37e-07	1.18e-06	0.00500761	12.4	16.4
ARHGEF10	Down	-0.114111	1.4e-45	1.72e-43	5.11e-41	49.2	54.2
EZH1	Down	-0.114121	8.04e-06	4.53e-05	0.294211	15.2	19.7
NUDCD3	Down	-0.11418	2.02e-08	2.07e-07	0.000740541	18.5	23.7
SHLD2	Down	-0.114225	2.69e-09	3.29e-08	9.84e-05	13.8	17.5
SEC31A	Down	-0.114351	0.000571752	0.00194669	1	24.7	30.4
CLCN3	Down	-0.114389	2.82e-05	0.000137134	1	16.4	21.2
ICE2	Down	-0.114449	3.53e-07	2.76e-06	0.012935	12.8	17.5
USP4	Down	-0.11453	0.0147228	0.0326907	1	15	19.5
NDUFS4	Down	-0.114642	0.00173698	0.00515134	1	16.6	21
RBL2	Down	-0.114894	4.82e-06	2.87e-05	0.176461	18.7	23.8
CLNS1A	Down	-0.114913	2.38e-11	4.03e-10	8.71e-07	10.2	14.4
NSF	Down	-0.115161	0.00602035	0.0151638	1	22.8	27.7
SH3BGRL	Down	-0.115191	7.75e-05	0.000335588	1	18.5	22.9
RBM3	Down	-0.115259	8.47e-34	6.95e-32	3.1e-29	11.3	15
ZZEF1	Down	-0.115375	8.62e-09	9.5e-08	0.000315434	16.9	22.1
ERICH1	Down	-0.115405	4.22e-05	0.000195985	1	19.5	24.2
ZMYM4	Down	-0.115614	1.59e-10	2.43e-09	5.81e-06	30.7	36.7
STARD13	Down	-0.115627	0.00410275	0.0109099	1	42.8	47.9
KDM3B	Down	-0.115796	8.77e-06	4.89e-05	0.321036	16	20.7
GNPTAB	Down	-0.115831	0.000190206	0.000744103	1	10	13.8
NDRG2	Down	-0.115876	6.18e-08	5.71e-07	0.00226111	27.9	31.3
ATG7	Down	-0.116152	1.13e-06	7.85e-06	0.0413231	28.8	33.3
R3HCC1L	Down	-0.116168	0.0039637	0.0105825	1	15.3	19.7
DNAJC10	Down	-0.116401	2.87e-14	7e-13	1.05e-09	14.8	19.5
SLC16A4	Down	-0.116405	2.98e-06	1.87e-05	0.109076	14	18.5
HMBOX1	Down	-0.116485	0.00989365	0.0232343	1	34.4	40.1
PGM5	Down	-0.11681	2.32e-11	3.93e-10	8.48e-07	18	21.3
KIAA1841	Down	-0.116831	4.28e-15	1.1e-13	1.57e-10	11.7	15.8
DIDO1	Down	-0.116888	1.56e-05	8.14e-05	0.569843	18.7	23.5
DNAJC13	Down	-0.117001	1.77e-08	1.83e-07	0.000648769	16.2	20.8
CDC42BPB	Down	-0.117004	5.33e-09	6.11e-08	0.000194987	27.1	33.4
HADHB	Down	-0.117016	0.000312295	0.00114896	1	18.2	22.8
SLC25A36	Down	-0.117035	1.11e-05	6.02e-05	0.405704	16.8	21.4
TLK1	Down	-0.117049	1.25e-05	6.71e-05	0.45896	28.9	34.5
ACO1	Down	-0.117278	1.73e-05	8.93e-05	0.633569	11.3	15.5
WDR60	Down	-0.117512	4.94e-11	8.05e-10	1.81e-06	52.7	59.1
KMT5B	Down	-0.117568	0.000257119	0.000969473	1	22.2	27.4
ANKRD26	Down	-0.117792	2.25e-12	4.36e-11	8.22e-08	15.2	20.2
VPS53	Down	-0.118108	2.89e-05	0.00014049	1	23.3	28.7
SESN3	Down	-0.118157	7.15e-05	0.000312162	1	21	25.3
JAZF1	Down	-0.118279	0.000951382	0.00304452	1	20.4	23.9
PUM1	Down	-0.118454	1.38e-06	9.37e-06	0.0505889	41.6	47.4
SCAPER	Down	-0.118483	9.88e-07	6.96e-06	0.0361786	44.1	50.7
DENR	Down	-0.118537	1.43e-11	2.49e-10	5.25e-07	12	16.1
CDH2	Down	-0.118618	0.000398964	0.00142484	1	39.4	43.5
DIPK2B	Down	-0.118655	0.0279433	0.0567554	1	47.4	53.8
HEG1	Down	-0.118695	2.45e-66	5.43e-64	8.98e-62	42.8	48.2
XPR1	Down	-0.118935	2.67e-16	7.61e-15	9.76e-12	43.1	49
LDLRAD4	Down	-0.119128	0.034159	0.0672399	1	29.3	34.3
SLC5A6	Down	-0.119153	0.000173994	0.000687944	1	28.5	33
ORC2	Down	-0.119237	0.000753236	0.0024813	1	11.7	15.8
TBC1D1	Down	-0.119491	1.03e-15	2.81e-14	3.78e-11	29.9	35.8
CCDC149	Down	-0.119776	1.04e-05	5.7e-05	0.381663	25.6	30.8
ADD3	Down	-0.11995	5.95e-12	1.09e-10	2.18e-07	17.6	22.1
FRMD3	Down	-0.120163	2.63e-30	1.82e-28	9.62e-26	16.7	19.9
CSNK1G3	Down	-0.120167	3.66e-06	2.24e-05	0.133789	28.4	33.7
KLHDC10	Down	-0.120271	6.81e-10	9.35e-09	2.49e-05	16.7	21
THOC1	Down	-0.120313	0.0015553	0.00468901	1	13.3	17.7
EOGT	Down	-0.120421	0.000951634	0.00304482	1	20.2	25.2
TCF25	Down	-0.120433	1.57e-12	3.1e-11	5.76e-08	31	37.2
ERI3	Down	-0.120524	9.71e-09	1.06e-07	0.000355569	11.8	15.9
GIMAP8	Down	-0.120678	0.000302619	0.00111913	1	17.5	22
MICU2	Down	-0.120826	2.56e-05	0.000126309	0.937515	16.3	20.8
SSH2	Down	-0.120907	1.11e-11	1.97e-10	4.07e-07	31.5	37.4
MEF2C-AS1	Down	-0.120979	0.0111628	0.0257688	1	26.4	30
EGLN1	Down	-0.121148	2.89e-07	2.3e-06	0.010575	32.8	37.1
RBM33	Down	-0.121245	3.06e-05	0.000147546	1	32.8	39.3
DOCK1	Down	-0.121271	4.75e-10	6.7e-09	1.74e-05	64	69.8
PPA2	Down	-0.121279	7.77e-06	4.4e-05	0.28436	27.6	33.8
THSD1	Down	-0.12134	1.29e-11	2.27e-10	4.74e-07	11.3	15.2
ACBD3	Down	-0.12141	2.74e-07	2.19e-06	0.0100424	16.2	21.1
ASAP2	Down	-0.12145	9.44e-16	2.57e-14	3.46e-11	18.7	23
EXOC1	Down	-0.121486	3.14e-09	3.79e-08	0.000115066	23.5	29.3
CUL5	Down	-0.121576	4.9e-09	5.7e-08	0.000179394	26.5	32.5
PIK3CB	Down	-0.121864	1.58e-08	1.66e-07	0.000579339	22.3	27.8
DPP8	Down	-0.121875	1.44e-09	1.86e-08	5.29e-05	19.3	24.4
RNPC3	Down	-0.121907	1.17e-09	1.53e-08	4.29e-05	23	29.2
NDST1	Down	-0.121916	0.0460014	0.0864365	1	12.3	16.7
NSMAF	Down	-0.122037	3.28e-08	3.2e-07	0.00119919	11.7	15.6
JAM2	Down	-0.122061	7.67e-18	2.46e-16	2.81e-13	36.8	41.2
JCAD	Down	-0.122112	6.81e-07	4.97e-06	0.0249213	43.4	50.1
FAM185A	Down	-0.122113	0.000100216	0.000421949	1	10.8	15
EXD3	Down	-0.122116	3.85e-16	1.08e-14	1.41e-11	11.5	15.8
BICRAL	Down	-0.122208	2.17e-06	1.41e-05	0.0793574	17.5	22.3
FRS2	Down	-0.122318	2.17e-05	0.000108917	0.794356	18.8	23.6
DCTN4	Down	-0.122335	0.00250965	0.00710914	1	15.5	20
PRR14L	Down	-0.122368	0.000230643	0.000881888	1	15.4	20.3
URGCP	Down	-0.122409	6.1e-06	3.55e-05	0.223165	13.2	17.7
SLC4A7	Down	-0.12248	0.000273446	0.00102302	1	30.6	35.9
RALB	Down	-0.122806	1.2e-05	6.44e-05	0.438068	18.5	23.3
TBC1D9B	Down	-0.123193	2.2e-06	1.42e-05	0.0804672	10.2	14.2
CDC14A	Down	-0.123228	1.54e-08	1.62e-07	0.000563803	32	37.1
SGMS1	Down	-0.123529	1e-08	1.09e-07	0.000366494	58.1	63
SPTLC2	Down	-0.123616	5.55e-17	1.66e-15	2.03e-12	15.8	20.4
RBMS1	Down	-0.123645	2.81e-17	8.69e-16	1.03e-12	49.3	55.1
S100PBP	Down	-0.123717	3.92e-05	0.000184282	1	14.1	18.8
YAP1	Down	-0.123752	9.78e-10	1.3e-08	3.58e-05	33.1	39.1
PBX1	Down	-0.123769	3.42e-05	0.000162384	1	31.4	35.4
SAMD4B	Down	-0.124046	1.58e-05	8.27e-05	0.580103	13	17.5
TET2	Down	-0.124051	6.54e-07	4.8e-06	0.0239474	20.4	25.7
TTC28	Down	-0.124052	4.63e-06	2.78e-05	0.169527	58.7	62.9
SNX9	Down	-0.124206	2.04e-06	1.33e-05	0.0745648	29.7	35.1
NSMCE2	Down	-0.124249	0.00468687	0.0122138	1	30.6	35.8
FAM168A	Down	-0.124288	0.00074617	0.00246223	1	17.5	22.1
AC118549.1	Down	-0.124309	8.35e-08	7.53e-07	0.00305715	29.8	35.2
AC105052.4	Down	-0.124334	1.65e-20	6.36e-19	6.03e-16	23.6	29.9
LYPLAL1	Down	-0.124342	1.37e-11	2.39e-10	5.01e-07	16.7	22
TCF7L1	Down	-0.124729	1.17e-06	8.08e-06	0.0427177	15.4	19.1
APPL2	Down	-0.125107	3.13e-08	3.06e-07	0.00114479	16.7	21.7
SUGP2	Down	-0.12518	5.68e-13	1.19e-11	2.08e-08	13.5	18.2
ARHGAP17	Down	-0.125208	2.15e-07	1.77e-06	0.00786452	20.7	26.1
NEK9	Down	-0.125224	2.58e-05	0.000126916	0.943465	11.5	15.9
PGR	Down	-0.125428	0.0189725	0.0406695	1	18.7	23
FZD6	Down	-0.125482	0.000555702	0.00189841	1	22.1	27.1
FAXDC2	Down	-0.125768	0.0110555	0.0255487	1	19.2	23.6
C6orf89	Down	-0.125884	6.56e-07	4.81e-06	0.0240242	13.6	18.1
MMD	Down	-0.126238	1.58e-15	4.24e-14	5.8e-11	12.9	17.2
BTAF1	Down	-0.126373	7.32e-06	4.17e-05	0.268079	24.2	30.5
SPECC1L	Down	-0.126542	0.0108565	0.0251825	1	38.3	44.4
HERC6	Down	-0.12667	0.0466629	0.0874748	1	11	14.9
ESYT2	Down	-0.127004	8.71e-10	1.17e-08	3.19e-05	81.7	85.4
TBCK	Down	-0.12715	0.0018122	0.00534235	1	32.3	38
ANKRD36B	Down	-0.127154	0.000353312	0.00128055	1	12.6	16.8
HMG20A	Down	-0.127162	4.81e-05	0.00021904	1	11	15.1
LIMS2	Down	-0.127253	5.63e-85	2.05e-82	2.06e-80	33.8	39.2
WDR11	Down	-0.127307	4.23e-07	3.25e-06	0.0154847	16.7	22.4
PRTG	Down	-0.12732	4e-24	2.01e-22	1.47e-19	19.4	24
PTPRG	Down	-0.127401	1.29e-06	8.83e-06	0.0472178	84.8	86.1
VPS54	Down	-0.127645	0.000163002	0.000648742	1	29	34.8
AC087854.1	Down	-0.127669	0.0132384	0.0298488	1	12.8	16.8
ADORA2A	Down	-0.128071	0.0309781	0.0618912	1	10	14.1
DDX17	Down	-0.12826	0.00118731	0.00369998	1	76.7	82.5
RAB30-DT	Down	-0.128272	0.000133848	0.000544633	1	14.4	19.5
NEK7	Down	-0.128765	1.2e-05	6.45e-05	0.439537	37.9	43.4
ZSWIM5	Down	-0.128769	0.0153832	0.0339266	1	33.6	38.5
ZNF91	Down	-0.12915	1.58e-05	8.27e-05	0.579801	24.2	30.2
ABHD18	Down	-0.129394	1.61e-12	3.16e-11	5.88e-08	13.5	17.7
NPAS2	Down	-0.129407	1.17e-32	8.94e-31	4.28e-28	52.8	56.1
TMEM260	Down	-0.129829	3.74e-05	0.00017604	1	14.3	19.2
PGR-AS1	Down	-0.130059	0.00250175	0.00709423	1	11	15.1
ARGLU1	Down	-0.130063	0.000791112	0.00259233	1	59	66.5
ME3	Down	-0.130337	0.0040668	0.0108278	1	18.7	23.6
LAMA4	Down	-0.130349	9.95e-23	4.56e-21	3.64e-18	24.4	28.4
BTBD3	Down	-0.130489	3.2e-11	5.33e-10	1.17e-06	18.5	22.9
AL049828.1	Down	-0.130659	1.5e-16	4.35e-15	5.48e-12	15.7	18.6
RNF149	Down	-0.130667	7.13e-05	0.000311221	1	16.6	21.6
TCF7L2	Down	-0.130724	5.69e-12	1.05e-10	2.08e-07	44	50
CLASP2	Down	-0.130746	3.91e-07	3.03e-06	0.0143127	40.1	46.5
CCDC84	Down	-0.130893	3.69e-09	4.39e-08	0.000135063	10	14.5
GRK5	Down	-0.13106	3.76e-10	5.39e-09	1.38e-05	20.6	25.2
RUNX1T1	Down	-0.13149	1.69e-08	1.76e-07	0.000617104	28.8	33.7
EXOC4	Down	-0.131759	0.000387358	0.00138931	1	53.3	58.2
SENP7	Down	-0.131767	7.83e-05	0.000338728	1	32.4	38.8
FBXW7	Down	-0.131821	5.19e-08	4.86e-07	0.0019	33.4	39.2
CCDC14	Down	-0.131986	0.000105448	0.000441087	1	10.5	14.4
MYO10	Down	-0.132249	0.000746631	0.00246276	1	49.7	53.6
PTPN9	Down	-0.132488	0.0300336	0.0602768	1	14.2	18.5
CEP57	Down	-0.132674	1.74e-09	2.21e-08	6.36e-05	16.3	21.2
RNF13	Down	-0.132674	4.62e-05	0.000211341	1	18.6	23.5
NCALD	Down	-0.132987	0.00904084	0.0215253	1	11.1	13.2
MIR3936HG	Down	-0.133045	4.95e-23	2.31e-21	1.81e-18	17.8	22.4
INSR	Down	-0.133057	5.99e-74	1.7e-71	2.19e-69	65	65.8
SP110	Down	-0.133289	0.000282079	0.00105103	1	20	25.2
SORBS2	Down	-0.133621	2.6e-06	1.66e-05	0.0952005	65.8	68.7
HIVEP3	Down	-0.13363	5.78e-15	1.48e-13	2.11e-10	12.7	16.4
FOXJ3	Down	-0.133682	1.23e-07	1.07e-06	0.00448855	32.6	38.9
LRRC8D	Down	-0.133877	2.88e-09	3.5e-08	0.000105261	13.2	17.4
EPS15	Down	-0.133911	0.000223726	0.000857823	1	39.9	46.9
CHD8	Down	-0.134114	1.44e-07	1.23e-06	0.00528289	16	21.3
ANKRD36C	Down	-0.134263	8.94e-06	4.97e-05	0.327264	16.7	22.5
STX18	Down	-0.134492	1e-10	1.57e-09	3.67e-06	13.3	18.3
NOL10	Down	-0.134614	0.000673795	0.0022496	1	16.2	21.1
CBLB	Down	-0.13464	0.000549796	0.00188157	1	24.4	30
LMCD1	Down	-0.13465	0.0340054	0.067006	1	20.7	24.6
ATP2B4	Down	-0.134794	4.92e-09	5.72e-08	0.000180017	19.9	25.7
WWP2	Down	-0.134838	1.53e-05	8.01e-05	0.55959	11.8	16.2
RAB28	Down	-0.134897	0.000335667	0.00122442	1	16.4	21.1
GMDS	Down	-0.134908	0.0106208	0.0247221	1	44.8	49.9
MAPK14	Down	-0.134932	8.92e-16	2.44e-14	3.26e-11	21.2	26.5
PMM2	Down	-0.135248	7.07e-10	9.67e-09	2.59e-05	12.5	17
CDC16	Down	-0.135316	9.91e-05	0.000417467	1	14.8	20
TSTD3	Down	-0.135622	0.000802744	0.00262643	1	15.3	20.4
ZMIZ1	Down	-0.135734	6.62e-14	1.54e-12	2.42e-09	24.7	30.6
PARP9	Down	-0.135912	9.52e-07	6.73e-06	0.0348388	27.6	33.8
HILPDA	Down	-0.135917	1.85e-13	4.07e-12	6.77e-09	17.4	21.7
DMXL1	Down	-0.136093	4.22e-10	6e-09	1.54e-05	24.8	30.9
MTF2	Down	-0.136133	8.26e-06	4.64e-05	0.302454	18.9	24.3
TMOD2	Down	-0.136247	0.0291927	0.0589266	1	10.8	15.3
MDM2	Down	-0.136349	2.46e-08	2.47e-07	0.000900917	16.9	22.2
RBPMS	Down	-0.136353	6.57e-10	9.05e-09	2.4e-05	36	42.2
SLC25A12	Down	-0.13639	0.00408018	0.0108589	1	10.9	15.3
C5orf56	Down	-0.136483	1.24e-09	1.62e-08	4.55e-05	17.3	22.3
ADCY4	Down	-0.136546	1.4e-09	1.81e-08	5.14e-05	21.5	27.4
FBXW11	Down	-0.136669	2.91e-07	2.31e-06	0.0106397	32.9	39.2
CCDC66	Down	-0.136796	0.0227121	0.0475744	1	17	22.2
MINK1	Down	-0.136868	7.89e-10	1.07e-08	2.89e-05	15	20
ANKRD36	Down	-0.136949	0.000215559	0.000831142	1	22	27.6
UQCC1	Down	-0.137072	4.51e-10	6.4e-09	1.65e-05	15	19.8
NAIP	Down	-0.13713	1.89e-13	4.15e-12	6.93e-09	15	20
CRLS1	Down	-0.137197	9.73e-05	0.000410986	1	10.3	14.7
MIRLET7BHG	Down	-0.137309	3.81e-07	2.96e-06	0.0139452	22.9	28.6
TTC7B	Down	-0.137347	0.000312869	0.00115085	1	20.5	26.3
CDK5RAP2	Down	-0.137463	8.14e-11	1.29e-09	2.98e-06	19.8	24.7
GRB2	Down	-0.137475	2.43e-07	1.97e-06	0.0088807	21.8	27.4
THUMPD2	Down	-0.13754	4.94e-09	5.74e-08	0.000180702	10.9	15.7
SDK1	Down	-0.1376	6.07e-07	4.48e-06	0.0222006	15.1	17.2
IFI44	Down	-0.137685	2.31e-06	1.49e-05	0.0844923	31.4	37.6
NLRP1	Down	-0.137702	1.35e-05	7.17e-05	0.493865	22.9	28.2
FAM222B	Down	-0.138103	6.5e-07	4.77e-06	0.0237746	19.4	24.6
IL10RB	Down	-0.138202	5.44e-05	0.000243993	1	12	16.7
DAP	Down	-0.138208	2.66e-09	3.26e-08	9.73e-05	20	25.2
C2CD5	Down	-0.138329	0.000446303	0.00157005	1	16.1	21.5
ECE1	Down	-0.138387	0.000179959	0.000708188	1	31.8	38.4
VPS13D	Down	-0.13849	5.31e-09	6.11e-08	0.00019453	37.4	44.5
LINC00342	Down	-0.138507	0.000117099	0.000484458	1	11.2	15.9
LINC00623	Down	-0.138524	0.0119611	0.027314	1	14.4	19.5
IREB2	Down	-0.138593	5.5e-13	1.16e-11	2.01e-08	15.4	21
ADAM15	Down	-0.138707	6.76e-54	9.8e-52	2.47e-49	21.1	26.3
ZC3H6	Down	-0.138825	3.9e-07	3.02e-06	0.0142854	13.2	17.2
XPO4	Down	-0.138829	2.29e-05	0.000114302	0.83884	14.4	19.5
TAF15	Down	-0.13943	4.9e-08	4.61e-07	0.00179394	34.4	41.8
ODF2L	Down	-0.13943	1.13e-06	7.87e-06	0.0414889	28.4	34.8
VEZT	Down	-0.139652	4.99e-05	0.000226462	1	35.4	42.6
TPT1-AS1	Down	-0.139694	1.67e-09	2.13e-08	6.12e-05	13.1	17.9
CCDC91	Down	-0.139855	8.28e-07	5.94e-06	0.0303158	21.6	26
KIAA0586	Down	-0.139939	2.19e-09	2.74e-08	8.03e-05	17	22.3
COG7	Down	-0.140017	0.00394148	0.0105305	1	11.2	15.7
TTC23	Down	-0.14018	0.000195251	0.00076137	1	10.8	15.5
CALCRL	Down	-0.140288	2.28e-21	9.47e-20	8.35e-17	28.7	31.9
LRRC28	Down	-0.140321	1.89e-11	3.22e-10	6.9e-07	10.6	14.3
TUBGCP3	Down	-0.140323	8.79e-07	6.27e-06	0.0321798	10.7	15.2
DDX58	Down	-0.140348	1.23e-11	2.17e-10	4.51e-07	16.9	22
PFKFB3	Down	-0.140378	0.000330656	0.00120775	1	11.5	16.1
CMC1	Down	-0.14056	0.000187039	0.000733649	1	12.2	17
RHOBTB3	Down	-0.140648	4.11e-10	5.86e-09	1.5e-05	12.1	16.4
AC005670.3	Down	-0.140667	1.15e-11	2.03e-10	4.2e-07	10	14.5
GRAPL	Down	-0.140683	2.34e-07	1.91e-06	0.00856223	15.8	20.6
CHN1	Down	-0.140722	7.82e-05	0.000338386	1	26.5	32
NOD1	Down	-0.14077	0.0228083	0.0477241	1	19.8	25
THADA	Down	-0.140825	0.000245367	0.000930436	1	25.4	31.4
SPAAR	Down	-0.140946	8.82e-13	1.8e-11	3.23e-08	15.4	20.7
VPS13B	Down	-0.14098	9.11e-08	8.13e-07	0.00333329	48.1	53.9
DCAF8	Down	-0.140984	8.68e-10	1.17e-08	3.18e-05	15.4	20.8
SAMD9L	Down	-0.141204	0.0347476	0.0682521	1	11.4	15.8
PRKRIP1	Down	-0.141238	5.98e-05	0.00026544	1	16.2	22
PRKDC	Down	-0.141307	1.63e-14	4.08e-13	5.98e-10	25.8	32.3
RECK	Down	-0.141416	4.43e-07	3.38e-06	0.016209	13.1	17.6
ZNF708	Down	-0.141489	0.00141338	0.00431037	1	10.6	15.1
ANKRD13C	Down	-0.141508	1.86e-05	9.55e-05	0.682444	17.2	22.8
SOBP	Down	-0.141548	0.0448305	0.0845579	1	16.9	20.8
ATAD2B	Down	-0.14156	3.48e-08	3.38e-07	0.00127389	33.7	40.7
WDR7	Down	-0.141879	5.48e-06	3.23e-05	0.200547	23.5	29.4
TAF1	Down	-0.141994	1.62e-06	1.08e-05	0.0593654	24.5	31
TTLL5	Down	-0.142027	3.38e-05	0.000160851	1	25.5	31.2
GALNT2	Down	-0.14232	0.00800461	0.0193741	1	17.4	22.2
VAPB	Down	-0.142542	0.0005521	0.00188799	1	15.5	21.1
ACAD11	Down	-0.143149	1.54e-09	1.97e-08	5.64e-05	10.4	14.6
ECHDC2	Down	-0.143167	6.5e-05	0.000286425	1	23.2	29.6
MAP3K5	Down	-0.143197	0.00322685	0.00885567	1	25.6	30.8
ATE1	Down	-0.143341	5.79e-06	3.39e-05	0.212096	29.8	36.4
ARHGAP31	Down	-0.143389	1.73e-10	2.64e-09	6.34e-06	52.7	58.2
TRIO	Down	-0.143467	0.000789288	0.00258812	1	69.7	74.8
PUM3	Down	-0.143652	1.18e-17	3.73e-16	4.32e-13	17.8	23.1
NTRK2	Down	-0.143684	5.41e-14	1.27e-12	1.98e-09	20.5	26.5
RAMP3	Down	-0.143741	8.8e-61	1.59e-58	3.22e-56	13.9	19.1
CBR4	Down	-0.14376	1.74e-12	3.41e-11	6.37e-08	14.9	19.5
TYW1	Down	-0.143948	3.65e-05	0.000172523	1	15	19.9
SCAF8	Down	-0.143969	1.23e-07	1.07e-06	0.0045068	26.9	33.2
SLC23A2	Down	-0.144084	0.000135871	0.000551838	1	11.2	16.1
AP3S2	Down	-0.144162	2.95e-05	0.000142825	1	10.5	15.3
CFI	Down	-0.144368	4.07e-09	4.8e-08	0.000149087	17.1	22.2
TOX2	Down	-0.144391	3.9e-15	1.01e-13	1.43e-10	13.4	17.8
GALNT18	Down	-0.144776	7.11e-34	5.85e-32	2.6e-29	80.3	81.5
TRPC1	Down	-0.144957	3.76e-24	1.89e-22	1.38e-19	18.2	23.4
CHST11	Down	-0.145158	0.0379554	0.0735335	1	20.8	26.7
HTT	Down	-0.145454	4.38e-07	3.35e-06	0.0160146	17.1	22.4
RPTOR	Down	-0.145501	0.00111511	0.00350044	1	18.4	24.5
TBCD	Down	-0.145659	3.03e-11	5.08e-10	1.11e-06	34.4	39.1
ANKH	Down	-0.145692	0.000188147	0.000737245	1	33	36.9
ANKFY1	Down	-0.145707	5.85e-06	3.42e-05	0.214126	12.6	17.5
MAP4K3	Down	-0.145843	3.96e-20	1.49e-18	1.45e-15	50.2	56.7
DTNB	Down	-0.146317	3.4e-24	1.72e-22	1.25e-19	13.6	18.3
CD93	Down	-0.14634	0.0017715	0.00523759	1	10.5	15.6
EFNB2	Down	-0.146631	0.000182897	0.00071843	1	25.4	30.7
RPGR	Down	-0.146942	3.33e-29	2.17e-27	1.22e-24	58.9	64.6
SERGEF	Down	-0.146973	4.1e-05	0.000191009	1	13.7	17.5
CASP10	Down	-0.147019	1.34e-22	6.06e-21	4.9e-18	21.5	27.6
PPIP5K2	Down	-0.147075	1.91e-17	5.96e-16	6.98e-13	17.9	24
MYO5C	Down	-0.147352	0.000387817	0.00139003	1	21	26.9
EBF1	Down	-0.147379	3.35e-06	2.08e-05	0.12265	47.4	50.6
ACER3	Down	-0.147457	1.71e-05	8.82e-05	0.624712	32.7	37.4
GNA12	Down	-0.14797	4.67e-06	2.8e-05	0.171035	12.7	17.4
YEATS2	Down	-0.147973	9.27e-08	8.26e-07	0.00339394	13.8	19.3
SND1	Down	-0.148104	2.37e-06	1.52e-05	0.086599	27.1	33.6
TMCC3	Down	-0.148224	5.91e-26	3.35e-24	2.16e-21	30	36.1
SH3BP4	Down	-0.148436	3.04e-25	1.63e-23	1.11e-20	39.1	44.5
TPK1	Down	-0.148531	7.08e-08	6.48e-07	0.00259189	21.2	26.9
TNIK	Down	-0.149084	0.0114804	0.0263725	1	14.9	20.2
DENND6A	Down	-0.149165	2.99e-05	0.000144488	1	15.4	20.8
CRADD	Down	-0.149556	0.00666212	0.0165809	1	29.3	33.1
PIAS2	Down	-0.149695	1.29e-10	1.99e-09	4.71e-06	41.9	48.4
MRPS27	Down	-0.149806	0.000204426	0.000792813	1	10.5	15.5
EPN2	Down	-0.149884	1.53e-08	1.61e-07	0.000560592	41.2	48.5
HDAC8	Down	-0.150131	0.0231484	0.0483256	1	28.7	34.4
EXOC2	Down	-0.150197	9.17e-11	1.44e-09	3.36e-06	35.9	42.6
ZNF420	Down	-0.150446	0.00102564	0.00325086	1	10.2	14.4
PPP1R21	Down	-0.150508	1.28e-09	1.66e-08	4.67e-05	13.4	18.3
APBB2	Down	-0.150509	4.94e-39	4.86e-37	1.81e-34	53.3	59.5
PHF21A	Down	-0.150576	1.23e-06	8.46e-06	0.0450056	37.6	44.2
DNM2	Down	-0.150646	2.25e-57	3.77e-55	8.23e-53	37.1	43.8
SLC10A7	Down	-0.150683	0.000538691	0.00184816	1	16.1	20.7
RTTN	Down	-0.150836	0.000213238	0.00082301	1	10.1	14.6
HLF	Down	-0.151241	6.66e-06	3.84e-05	0.243841	27.8	32.2
BCAR3	Down	-0.151569	4.6e-08	4.35e-07	0.00168215	26.4	32.1
TRAF3IP2-AS1	Down	-0.151597	0.0234113	0.0487951	1	17.6	22.2
FKBP9	Down	-0.151663	3.58e-33	2.83e-31	1.31e-28	16.4	21.6
MRRF	Down	-0.151903	0.00168167	0.00501896	1	12.9	18
SHPRH	Down	-0.152135	2.29e-11	3.9e-10	8.4e-07	28.8	36.2
RPAP2	Down	-0.15217	3.87e-09	4.58e-08	0.000141563	18.2	23.8
EVA1C	Down	-0.152252	9.53e-31	6.75e-29	3.49e-26	39.1	45.8
TTC17	Down	-0.152429	3.9e-10	5.57e-09	1.43e-05	41.8	50.3
ARHGAP12	Down	-0.152598	4.44e-09	5.21e-08	0.000162423	22.8	28.7
MSH3	Down	-0.152833	5.56e-09	6.35e-08	0.000203375	18.5	23.8
PPFIA1	Down	-0.153002	4.06e-12	7.64e-11	1.49e-07	25.4	31.9
NR3C2	Down	-0.153016	1.73e-22	7.77e-21	6.35e-18	58.8	63.1
ALG13	Down	-0.153491	0.000143169	0.000578531	1	30.9	37.4
SPATA6	Down	-0.153702	9.36e-05	0.000397572	1	13.2	18.3
RCAN1	Down	-0.15376	3.26e-09	3.92e-08	0.000119468	12.6	17.2
USP40	Down	-0.153784	0.0296392	0.0596218	1	14.9	20.1
AC079781.5	Down	-0.153964	0.00601241	0.0151473	1	10.7	15.2
SCLT1	Down	-0.15413	0.00562326	0.0142869	1	14.9	19.4
SMIM14	Down	-0.154721	8.41e-14	1.93e-12	3.08e-09	18.4	24.4
IQSEC1	Down	-0.154938	1.4e-40	1.47e-38	5.12e-36	56.9	60
GPM6B	Down	-0.155101	1.31e-06	8.97e-06	0.0481121	20.3	26
WDR70	Down	-0.155167	9e-06	5e-05	0.329295	36.4	43.3
PCCA	Down	-0.1553	1.41e-06	9.56e-06	0.0517256	53.5	59.8
SPG11	Down	-0.155537	2.35e-07	1.92e-06	0.00861095	23.4	29.7
KATNBL1	Down	-0.155648	5.23e-18	1.7e-16	1.91e-13	27.5	34.1
GIT2	Down	-0.15595	6.76e-09	7.6e-08	0.000247529	17	22.9
PPP1R16B	Down	-0.155988	1.76e-08	1.83e-07	0.000644915	16.4	21.1
WDR43	Down	-0.15623	5.55e-10	7.74e-09	2.03e-05	11.3	16.6
FUT8	Down	-0.156397	5.22e-12	9.69e-11	1.91e-07	32	38
WLS	Down	-0.156413	6.91e-07	5.04e-06	0.0252867	21.3	27
MGMT	Down	-0.156539	0.0209179	0.0443122	1	14.2	18.2
TMEM14B	Down	-0.156554	2.7e-13	5.87e-12	9.88e-09	20	25.4
CEP68	Down	-0.156575	0.000113972	0.000472739	1	10.2	15.6
PELI2	Down	-0.156643	2.31e-08	2.34e-07	0.000846474	25.2	29.9
STAT1	Down	-0.156701	5.2e-09	6.01e-08	0.000190419	17.2	22.8
TRMT11	Down	-0.156759	4.16e-18	1.37e-16	1.52e-13	17.9	23.1
CEMIP2	Down	-0.157149	2.04e-15	5.42e-14	7.46e-11	57.6	63
FBXO38	Down	-0.157437	1.43e-08	1.51e-07	0.000521674	15.9	22
LRIG1	Down	-0.157442	1.56e-06	1.05e-05	0.0570622	12.1	17.5
MX1	Down	-0.157572	1.64e-05	8.55e-05	0.601795	29.5	35.9
DIP2B	Down	-0.157665	0.00370146	0.00997494	1	27.3	33.4
IFNGR1	Down	-0.157796	2.72e-29	1.79e-27	9.97e-25	43.5	48.8
MIR181A1HG	Down	-0.157798	4.67e-08	4.41e-07	0.00170961	30.2	35.1
DICER1	Down	-0.15808	5.8e-06	3.39e-05	0.212128	33.8	40.1
ACACA	Down	-0.158156	1.44e-07	1.23e-06	0.00526156	19.7	25.2
NT5DC1	Down	-0.158181	1.05e-09	1.38e-08	3.83e-05	23	28.8
EFR3B	Down	-0.158366	2.57e-28	1.6e-26	9.41e-24	31.4	38.1
CARD8	Down	-0.158501	0.000638432	0.00214416	1	25.9	32.6
DENND1A	Down	-0.159213	0.00017239	0.000683142	1	56.6	62.6
SRGAP1	Down	-0.159537	0.000943468	0.0030217	1	12.1	16.7
EPSTI1	Down	-0.159822	6.06e-07	4.48e-06	0.0221893	34	39.6
DOP1A	Down	-0.160065	2.68e-08	2.67e-07	0.000980528	17.6	23.5
SIPA1L2	Down	-0.160201	2.86e-25	1.53e-23	1.05e-20	32.6	38.3
SPG7	Down	-0.160428	4.39e-11	7.21e-10	1.61e-06	15.2	21.2
AGO4	Down	-0.161046	1.96e-22	8.72e-21	7.19e-18	17.6	23.9
SHLD1	Down	-0.161089	0.000586797	0.00199298	1	11	15.5
LONP2	Down	-0.161145	1e-06	7.05e-06	0.0366984	28.5	35.5
CFLAR	Down	-0.161193	2.89e-62	5.47e-60	1.06e-57	62.2	69
CNTLN	Down	-0.161398	2.73e-06	1.73e-05	0.0999051	28.6	35.4
OGA	Down	-0.161627	2.66e-08	2.65e-07	0.000972152	38.4	46.6
DDX60	Down	-0.161985	2.77e-05	0.000134978	1	12.4	17.9
ANO10	Down	-0.162008	4.63e-07	3.52e-06	0.0169349	28.1	34.1
UBN1	Down	-0.162555	5.66e-22	2.45e-20	2.07e-17	19.4	25.5
CA5B	Down	-0.1626	1.54e-19	5.56e-18	5.64e-15	23.9	29.5
CDC14B	Down	-0.162676	0.00918826	0.021817	1	17.4	23
FAM107A	Down	-0.163596	1.68e-22	7.56e-21	6.16e-18	56.5	61.4
RBM26	Down	-0.16362	1e-07	8.87e-07	0.00366467	36.7	44.4
VRK2	Down	-0.163756	1.05e-14	2.66e-13	3.85e-10	26.8	33.7
RNF213	Down	-0.163793	3.68e-08	3.56e-07	0.00134756	33.1	40.9
MYO15B	Down	-0.163935	7.86e-07	5.65e-06	0.0287689	20.3	26.8
PPARD	Down	-0.16396	5.76e-20	2.14e-18	2.11e-15	37.7	44.2
NAV3	Down	-0.164434	0.000295021	0.00109376	1	16.1	22.1
IMMP1L	Down	-0.164819	0.00628353	0.0157567	1	12.7	17.7
ATXN10	Down	-0.165016	0.000223692	0.000857823	1	27.9	34.3
AUH	Down	-0.165136	4.31e-06	2.6e-05	0.15774	21.7	27.9
PODN	Down	-0.165154	1.23e-12	2.46e-11	4.49e-08	14.5	20.2
NSD1	Down	-0.165699	3.62e-07	2.83e-06	0.0132487	29.2	36
PALD1	Down	-0.165945	4.01e-06	2.44e-05	0.146931	28.8	34.2
RELCH	Down	-0.166031	1.73e-08	1.8e-07	0.00063415	25.6	32.6
KLHL5	Down	-0.166076	9.38e-07	6.65e-06	0.0343491	52.9	60.5
RAI14	Down	-0.166131	1.47e-13	3.28e-12	5.37e-09	22.3	28.2
ABL1	Down	-0.1667	9.3e-07	6.6e-06	0.0340377	25.1	31.6
ATRN	Down	-0.166999	3.63e-09	4.33e-08	0.000132968	14.5	20.1
ZFYVE28	Down	-0.167045	2.34e-08	2.37e-07	0.000858216	36.8	44.1
RNGTT	Down	-0.167048	8.99e-05	0.000383824	1	22.8	29.5
SECISBP2	Down	-0.167312	5.47e-08	5.1e-07	0.00200281	20.3	26.6
HIPK2	Down	-0.167318	0.00135114	0.00414484	1	25.8	32.1
STOX2	Down	-0.167997	6.47e-19	2.25e-17	2.37e-14	23.3	27.1
AKAP13	Down	-0.168399	2.82e-23	1.35e-21	1.03e-18	34.2	40.9
INPP5F	Down	-0.168939	1.19e-07	1.03e-06	0.0043462	17.6	23.7
PPP6R2	Down	-0.168971	0.000137004	0.000555833	1	22.4	29.2
AGAP1	Down	-0.169005	0.0491723	0.0914407	1	46.3	52.3
FARP1	Down	-0.169227	6.24e-10	8.64e-09	2.28e-05	29.2	35
TENT2	Down	-0.169264	3.1e-11	5.18e-10	1.13e-06	30.8	38.7
DLG2	Down	-0.169364	7.82e-13	1.61e-11	2.86e-08	36.5	41.2
RBM25	Down	-0.169571	5.62e-12	1.04e-10	2.06e-07	36.7	44.7
PRH1	Down	-0.169577	8.27e-10	1.11e-08	3.03e-05	10.9	15
HERC1	Down	-0.170078	2.17e-06	1.41e-05	0.0796059	39.9	47.2
DHRSX	Down	-0.170176	1.28e-16	3.77e-15	4.7e-12	25.3	31.3
EHMT1	Down	-0.170291	1.09e-06	7.6e-06	0.0398938	30.3	38.1
TPST1	Down	-0.170313	0.00037137	0.00133908	1	13.7	19.6
ZNF532	Down	-0.170333	0.000562749	0.00191908	1	23.3	29.8
LIMS1	Down	-0.170603	0.000198589	0.000772666	1	31.8	38.6
NRXN3	Down	-0.171076	6.63e-05	0.000291813	1	11.1	10.3
MSI2	Down	-0.171671	8.34e-12	1.51e-10	3.05e-07	64.6	70.4
ASCC3	Down	-0.171749	0.000222698	0.000854394	1	33.9	41.4
MIA2	Down	-0.17194	3.96e-54	5.83e-52	1.45e-49	24.9	31.2
AC000082.1	Down	-0.172067	7.94e-48	1.01e-45	2.91e-43	18	23.8
TRAPPC12	Down	-0.172352	0.000351807	0.00127605	1	12.9	19
TDRD3	Down	-0.172385	1.81e-08	1.87e-07	0.000660881	20.8	27.3
SLC38A6	Down	-0.172656	1.86e-10	2.83e-09	6.82e-06	13.3	18.6
ABLIM3	Down	-0.172996	7.93e-10	1.07e-08	2.9e-05	19.3	25.5
AIG1	Down	-0.173426	0.00118408	0.00369399	1	13.3	17.9
EML1	Down	-0.173511	6.45e-43	7.35e-41	2.36e-38	21.4	26.4
SCARB1	Down	-0.173663	3.68e-06	2.25e-05	0.134636	65.6	70.1
SNED1	Down	-0.173732	3.39e-09	4.06e-08	0.000123928	39.4	45.7
YTHDC2	Down	-0.174541	0.00163186	0.00489	1	21.8	28.2
SMAD3	Down	-0.174627	0.000325236	0.00119111	1	20.6	26.6
AOPEP	Down	-0.174817	1.71e-06	1.14e-05	0.0624427	27.7	34.5
CIRBP	Down	-0.174995	7.62e-10	1.03e-08	2.79e-05	18.4	24.4
ZNF248	Down	-0.175148	3.92e-16	1.1e-14	1.43e-11	10.4	14.9
FUS	Down	-0.175149	2.99e-08	2.94e-07	0.00109523	29	36.8
PIK3C2B	Down	-0.175393	2.36e-07	1.92e-06	0.00862892	14.6	20.3
MFSD4B	Down	-0.175465	0.00742045	0.0182003	1	13	18.4
TGFBR2	Down	-0.17572	3.97e-22	1.73e-20	1.45e-17	51.3	58
ZBTB16	Down	-0.176038	2.59e-05	0.000127279	0.946647	65.6	66.9
LINC01376	Down	-0.176247	2.4e-14	5.89e-13	8.77e-10	12.1	16.2
ZHX3	Down	-0.176336	6.12e-09	6.93e-08	0.000224021	21.6	28
RIN2	Down	-0.176683	4.49e-06	2.69e-05	0.164256	59.5	65.8
ETFA	Down	-0.176695	2.86e-15	7.52e-14	1.05e-10	21.5	27.8
SIL1	Down	-0.176702	1.28e-08	1.37e-07	0.000468168	14.5	20.3
SNX24	Down	-0.176836	8.29e-06	4.66e-05	0.303466	11.5	16.2
SLCO3A1	Down	-0.177327	0.0118931	0.0271909	1	45.6	51.8
NXN	Down	-0.177401	3.46e-18	1.16e-16	1.27e-13	61	65.7
SIPA1L1	Down	-0.178046	3.33e-09	4e-08	0.000121806	35.5	42.7
VPS36	Down	-0.178138	1.15e-05	6.21e-05	0.420623	16.5	23.1
MAP2K5	Down	-0.178189	5.45e-05	0.000244457	1	30	36.6
PDSS2	Down	-0.17884	3.59e-06	2.2e-05	0.131247	22.9	29
ZCCHC7	Down	-0.178919	2.92e-05	0.000141717	1	34.6	42.5
CCDC7	Down	-0.179141	0.0198697	0.0423384	1	10.9	15.4
RNF220	Down	-0.179154	3.22e-05	0.000154108	1	28.7	34.1
KLC1	Down	-0.179433	2.81e-16	8.01e-15	1.03e-11	38	46.4
LUC7L2	Down	-0.179688	3.19e-07	2.51e-06	0.0116903	35	43
PARG	Down	-0.179889	1.1e-11	1.96e-10	4.04e-07	17.3	24.1
NFX1	Down	-0.180066	1.21e-07	1.06e-06	0.00444345	13.9	20.2
MRTFB	Down	-0.180312	0.000217875	0.000838894	1	75.8	80.1
PIP4K2A	Down	-0.180316	6.6e-05	0.000290595	1	26.7	33.4
PHYKPL	Down	-0.181151	0.000612952	0.00206941	1	16.2	22.9
RPS6KA2	Down	-0.181744	3.55e-18	1.18e-16	1.3e-13	52.7	58.4
AKAP10	Down	-0.18189	0.0111016	0.0256398	1	19.5	26
IL1R1	Down	-0.182197	9.92e-20	3.63e-18	3.63e-15	12.4	16.1
ASPH	Down	-0.182458	1.15e-06	7.99e-06	0.0421864	26.6	33.9
COA1	Down	-0.182609	7.47e-07	5.4e-06	0.0273243	15.5	21.1
APC	Down	-0.182875	2.12e-05	0.000106772	0.776479	28.8	36.3
ZNF721	Down	-0.182927	8.13e-11	1.29e-09	2.98e-06	21.7	28.5
CPQ	Down	-0.183059	0.0197603	0.0421412	1	22.6	28.3
FAF1	Down	-0.183371	1.81e-07	1.51e-06	0.00663113	46.4	53.4
SHE	Down	-0.183637	2.46e-61	4.61e-59	9.02e-57	21.3	28.4
SPNS2	Down	-0.183637	5.43e-41	5.84e-39	1.99e-36	10.2	15.4
DIP2C	Down	-0.183737	1.17e-08	1.26e-07	0.000429148	21.3	27.9
BCR	Down	-0.184212	1.63e-08	1.7e-07	0.000596234	21.4	28
MAP3K20	Down	-0.184589	8.65e-11	1.37e-09	3.17e-06	36.4	44.1
KANK3	Down	-0.185306	8.9e-11	1.41e-09	3.26e-06	32.4	40.6
BOC	Down	-0.185598	1.11e-07	9.75e-07	0.00407626	14	19.8
WASHC1	Down	-0.185632	5.59e-21	2.25e-19	2.05e-16	19.6	27.3
DECR1	Down	-0.185671	4.17e-06	2.52e-05	0.15249	11.9	17.7
FBXW4	Down	-0.186251	7.07e-08	6.48e-07	0.00258841	14.2	20.5
RCL1	Down	-0.186344	3.18e-10	4.63e-09	1.16e-05	17	23.2
GNB4	Down	-0.186455	0.00629313	0.0157787	1	26.1	33.1
FRAS1	Down	-0.186838	3.97e-08	3.82e-07	0.00145484	17.1	21.7
INTS10	Down	-0.186944	1.3e-06	8.89e-06	0.047691	13.8	20.4
MGLL	Down	-0.187171	5.35e-09	6.14e-08	0.00019593	45.1	51.6
ZDHHC21	Down	-0.188486	2.21e-20	8.43e-19	8.09e-16	24.6	32.1
SENP6	Down	-0.188873	1.91e-07	1.59e-06	0.00699367	37.4	45.8
OSBPL9	Down	-0.188911	2.41e-11	4.09e-10	8.84e-07	25.5	32.8
AVL9	Down	-0.189566	9.45e-44	1.11e-41	3.46e-39	31.2	38.7
PRKCH	Down	-0.189841	1.02e-10	1.6e-09	3.75e-06	72.6	76
HACE1	Down	-0.189876	4.06e-06	2.46e-05	0.148472	17.2	23.6
ACBD6	Down	-0.19068	2.39e-07	1.94e-06	0.00874648	22.1	29
CAMK1D	Down	-0.19088	3.32e-12	6.3e-11	1.22e-07	31	37.3
FAM172A	Down	-0.190959	9.92e-06	5.46e-05	0.362983	44.9	52.5
GPM6A	Down	-0.191397	0.000891047	0.00288013	1	38.3	47.5
PSMF1	Down	-0.192543	0.000670993	0.00224141	1	21.6	28.6
KIAA1328	Down	-0.192577	4.74e-23	2.22e-21	1.73e-18	18.2	24.1
RUNDC3B	Down	-0.192626	3.45e-17	1.06e-15	1.26e-12	51.1	58.8
CLIP1	Down	-0.192659	2.35e-17	7.3e-16	8.59e-13	27.3	35.2
LINC02256	Down	-0.193956	5.12e-17	1.55e-15	1.87e-12	10.3	15.8
SNX29	Down	-0.194278	1.8e-11	3.09e-10	6.6e-07	22.7	30.2
EHBP1	Down	-0.194451	3.78e-05	0.000177808	1	26.8	34.2
MYRIP	Down	-0.194565	2.62e-31	1.92e-29	9.6e-27	64.3	69.2
GPATCH8	Down	-0.194649	3.31e-11	5.49e-10	1.21e-06	31.1	39.4
DERA	Down	-0.19466	5.01e-05	0.000226981	1	14.4	20.4
C20orf194	Down	-0.195094	4.68e-10	6.61e-09	1.71e-05	22.5	29.9
GPD2	Down	-0.195577	0.00143373	0.00436623	1	15.3	21.6
FTO	Down	-0.195772	1.01e-05	5.55e-05	0.369887	40.6	47.5
MED27	Down	-0.195882	0.00458753	0.0120036	1	16.5	22.7
ATP9B	Down	-0.195932	2.69e-07	2.16e-06	0.00985211	23.7	31.6
TBC1D22A	Down	-0.1962	8.65e-09	9.53e-08	0.00031645	54.6	61.7
SOX5	Down	-0.196422	0.0019982	0.00581593	1	57.6	63.9
ZNF280D	Down	-0.196849	0.0040328	0.0107461	1	33.6	42
DGLUCY	Down	-0.197379	0.000131123	0.000535013	1	17.2	24
R3HDM1	Down	-0.197837	3.02e-05	0.000145605	1	28.3	35.2
PSD3	Down	-0.198289	0.0078671	0.0190965	1	18.9	25.2
PPM1H	Down	-0.198658	7.51e-08	6.83e-07	0.00274787	24.8	30.4
XXYLT1	Down	-0.199153	0.0125742	0.028538	1	13.3	19.2
TMEM168	Down	-0.199404	2.35e-09	2.91e-08	8.62e-05	11.8	18.2
PTPRA	Down	-0.199504	4.08e-08	3.9e-07	0.00149264	30.3	38.7
TGM2	Down	-0.199559	3.87e-35	3.33e-33	1.42e-30	66.1	74.6
SCMH1	Down	-0.199572	1.66e-06	1.11e-05	0.0609137	21.3	28.1
CRYBG3	Down	-0.200034	2.19e-10	3.29e-09	8.01e-06	32.2	39.4
CNTNAP3B	Down	-0.200105	2.87e-12	5.51e-11	1.05e-07	38.5	45.2
PLCB1	Down	-0.201619	1.96e-12	3.81e-11	7.16e-08	49.8	55.8
JPX	Down	-0.202	2.32e-08	2.34e-07	0.000849959	33.6	42.3
STX8	Down	-0.20232	9.36e-07	6.64e-06	0.034267	21.2	28
SLC16A14	Down	-0.202673	0.00014973	0.000602768	1	11.6	16.7
KANK1	Down	-0.203127	1.19e-11	2.09e-10	4.34e-07	33.6	41.3
PLPPR4	Down	-0.203571	0.00722148	0.0177961	1	11.8	15.3
DISP1	Down	-0.203745	1.16e-05	6.28e-05	0.426106	12.7	18
PHC2	Down	-0.204097	1.47e-07	1.25e-06	0.00538712	22.5	29.8
NBAS	Down	-0.204135	3.11e-06	1.95e-05	0.113891	29.4	37
AHCYL1	Down	-0.204392	9.26e-11	1.45e-09	3.39e-06	28.2	35.6
IBTK	Down	-0.204664	1.17e-06	8.11e-06	0.0429185	15.6	22.6
FAM228B	Down	-0.205216	5.33e-18	1.73e-16	1.95e-13	10.5	16.5
REV3L	Down	-0.205307	1.69e-07	1.42e-06	0.00620076	39.1	47.2
MYEF2	Down	-0.205369	5.92e-07	4.38e-06	0.0216673	22.4	30.9
SRBD1	Down	-0.206077	0.000831013	0.00271064	1	11.8	17.2
SEC22A	Down	-0.206107	1.68e-05	8.69e-05	0.613354	11	16.4
COMMD10	Down	-0.206419	2.89e-05	0.000140509	1	32.9	39.9
FGD5	Down	-0.207004	0.00312147	0.00860447	1	27.5	34.8
C1orf61	Down	-0.207089	1.7e-15	4.54e-14	6.24e-11	13.7	20.2
TNFRSF1B	Down	-0.207488	1.15e-05	6.23e-05	0.422291	16.8	23.6
PIGN	Down	-0.207693	3.74e-06	2.29e-05	0.136827	11.2	17.3
ARL15	Down	-0.208797	0.00170133	0.00506823	1	66.9	70.6
TVP23C	Down	-0.208879	3.63e-16	1.03e-14	1.33e-11	17.2	24.9
DIS3L2	Down	-0.209134	1.55e-05	8.09e-05	0.566122	16.2	22.9
WIPF1	Down	-0.209139	0.000338069	0.00123225	1	16.9	23
SNRK	Down	-0.209831	8.86e-10	1.19e-08	3.24e-05	34.5	42
MAST4	Down	-0.210492	1.06e-05	5.8e-05	0.388812	41.6	49.5
PARN	Down	-0.211011	2.1e-07	1.73e-06	0.00769356	13.9	20.3
METRN	Down	-0.211586	5.32e-09	6.11e-08	0.000194724	11.6	17.5
SMAD1	Down	-0.212095	0.000591284	0.0020061	1	22.1	28.1
CLEC16A	Down	-0.212861	3.71e-14	8.94e-13	1.36e-09	22.5	30.3
TTC7A	Down	-0.212918	4.1e-60	7.25e-58	1.5e-55	17	23.9
UGGT2	Down	-0.213537	4.55e-11	7.44e-10	1.67e-06	20.7	28.1
ADCY2	Down	-0.213564	0.000100634	0.000423616	1	14.6	21.1
FBXL4	Down	-0.214169	4.65e-05	0.000212708	1	11.4	17.7
OPHN1	Down	-0.214272	2.61e-10	3.86e-09	9.54e-06	22.2	29.2
EEPD1	Down	-0.214564	0.000273553	0.00102322	1	12.8	18.2
MNAT1	Down	-0.214961	5.75e-11	9.29e-10	2.1e-06	31.3	39.7
PRR5L	Down	-0.215007	9.25e-05	0.000393483	1	16.1	22.1
CD109	Down	-0.215331	1.34e-06	9.13e-06	0.0490402	18	23.6
KLHL2	Down	-0.215892	1.41e-20	5.5e-19	5.17e-16	27.3	35.6
TTN-AS1	Down	-0.216314	1.93e-06	1.27e-05	0.0706908	13.9	19.2
ENTPD1-AS1	Down	-0.216616	2.63e-05	0.000129313	0.963741	15.9	21.5
COL18A1	Down	-0.21666	0.0204923	0.0435015	1	21.4	28.4
IVNS1ABP	Down	-0.21714	7.05e-20	2.61e-18	2.58e-15	27.5	31.5
PPP2R5C	Down	-0.217309	0.000559216	0.0019094	1	30.5	38.4
PARP4	Down	-0.217805	1.74e-19	6.25e-18	6.38e-15	21.6	29.6
SBF2	Down	-0.217846	3.79e-11	6.25e-10	1.39e-06	58.3	65.8
MYOF	Down	-0.217954	4.47e-55	6.84e-53	1.64e-50	36	42.7
FARS2	Down	-0.218011	0.000397183	0.00141979	1	26.3	33.8
ARHGAP24	Down	-0.218348	0.00606645	0.015269	1	12	18.5
AUTS2	Down	-0.219196	1.55e-09	1.98e-08	5.67e-05	56.9	62.9
SVIL	Down	-0.219353	5.64e-06	3.31e-05	0.206544	47.6	54.8
ETS2	Down	-0.219758	1.2e-05	6.47e-05	0.441017	67.1	73.1
FOXP1	Down	-0.22045	1.05e-06	7.37e-06	0.0385877	68	73.4
CADM1	Down	-0.220535	9.18e-05	0.000390644	1	17.6	24.9
ARHGEF7	Down	-0.221326	1.59e-09	2.03e-08	5.83e-05	32	39.7
RERE	Down	-0.222948	2.44e-08	2.45e-07	0.000891527	62	69.6
MAML2	Down	-0.224287	4.05e-08	3.88e-07	0.00148392	32.1	39.7
GARS-DT	Down	-0.224405	2.11e-05	0.000106359	0.772471	15.4	22.8
INVS	Down	-0.224427	0.000149404	0.000601956	1	23	30.3
HDAC4	Down	-0.224977	1.52e-06	1.02e-05	0.0556196	20.6	28.5
ARMCX4	Down	-0.224987	3.31e-27	1.99e-25	1.21e-22	15.4	22.3
PCDH9	Down	-0.225019	6.52e-14	1.52e-12	2.39e-09	47.4	56.9
ITPR2	Down	-0.225886	2.81e-08	2.78e-07	0.00102817	35.4	44.7
BABAM2	Down	-0.22702	1.03e-05	5.63e-05	0.376047	39.5	47.2
CTTNBP2	Down	-0.22744	1.53e-18	5.23e-17	5.61e-14	13.4	18.7
VWA8	Down	-0.227711	1.16e-09	1.52e-08	4.25e-05	11.5	17.7
ATR	Down	-0.22818	1.1e-15	2.98e-14	4.02e-11	16.3	23.6
SDCCAG8	Down	-0.228353	0.000559778	0.00191064	1	30.7	38.8
KIAA1671	Down	-0.228627	1.45e-16	4.23e-15	5.31e-12	19	26.1
ULK4	Down	-0.228712	6.79e-14	1.58e-12	2.48e-09	13.6	20.1
LSAMP	Down	-0.229273	6.58e-06	3.81e-05	0.240998	50.4	61.4
SLFN12L	Down	-0.229279	4.72e-54	6.89e-52	1.73e-49	14	19
FAM189A2	Down	-0.229521	0.0180529	0.0388929	1	14	20
TFCP2	Down	-0.230444	0.00145954	0.00443571	1	17.8	25.5
PDE4B	Down	-0.230506	4.99e-05	0.000226204	1	17.7	24.8
FTX	Down	-0.230556	4.53e-31	3.26e-29	1.66e-26	72.9	79.6
GLI3	Down	-0.230895	2.43e-05	0.000120471	0.890065	11.1	16.6
MTR	Down	-0.231725	1.17e-12	2.35e-11	4.29e-08	13	19.8
RNF144B	Down	-0.231737	2.61e-15	6.89e-14	9.56e-11	54.2	59.1
NCOA1	Down	-0.232046	1.97e-08	2.01e-07	0.000720104	73.4	78.7
AC139887.2	Down	-0.232389	0.000365882	0.00132139	1	12.4	19.7
SCFD2	Down	-0.232638	2.86e-15	7.52e-14	1.05e-10	14.1	20
LINC01184	Down	-0.232962	1.17e-24	6.05e-23	4.26e-20	11.5	17
FOCAD	Down	-0.233046	0.000301231	0.00111462	1	20	27.2
SH3D19	Down	-0.233286	2.94e-15	7.7e-14	1.08e-10	17.5	23.8
TNS1	Down	-0.234537	4.08e-12	7.66e-11	1.49e-07	53.7	60
C1GALT1	Down	-0.234797	0.000180974	0.000711745	1	26.7	32.7
CEP192	Down	-0.235239	7.42e-08	6.76e-07	0.00271479	17.4	25
MAPKAP1	Down	-0.235344	1.41e-07	1.2e-06	0.00515102	23.9	32.5
MAGI2	Down	-0.235545	5.38e-19	1.88e-17	1.97e-14	29.6	36.4
C2orf83	Down	-0.235816	0.021864	0.0460557	1	17.1	21.4
JAK2	Down	-0.236091	1.38e-12	2.74e-11	5.05e-08	29.3	37.2
AC011997.1	Down	-0.236144	2.5e-24	1.27e-22	9.13e-20	11.1	15.8
SLX4IP	Down	-0.236292	0.000583063	0.00198204	1	10.1	16.2
SLC30A9	Down	-0.236734	3.33e-06	2.07e-05	0.121895	15.3	23.2
OSMR-AS1	Down	-0.23681	6.77e-17	2.02e-15	2.48e-12	13.4	20.1
ABCG2	Down	-0.237109	1.36e-05	7.21e-05	0.497344	65.9	74.4
SHROOM4	Down	-0.237702	8e-27	4.71e-25	2.93e-22	33.4	40.6
METTL15	Down	-0.237937	1.21e-08	1.31e-07	0.000444467	22.9	30.4
SERPINB1	Down	-0.238085	5.85e-05	0.000260405	1	11.4	18.2
OSBPL10	Down	-0.238521	0.0289168	0.0584126	1	21.9	28.6
PHKB	Down	-0.238811	0.00033961	0.0012367	1	43.4	52.3
ABCD3	Down	-0.240573	1.02e-10	1.59e-09	3.73e-06	27.5	33.9
SLC1A1	Down	-0.240874	0.00275671	0.0077059	1	58.3	64.2
SMAD7	Down	-0.241372	2e-41	2.2e-39	7.3e-37	26.8	34.7
SLC1A2	Down	-0.242206	0.00894247	0.0213335	1	43.4	54
MLEC	Down	-0.242859	1.57e-06	1.05e-05	0.0574258	29.8	38.2
ITFG1	Down	-0.243426	7.11e-06	4.07e-05	0.260392	36.5	45.5
PARVB	Down	-0.243473	5.96e-05	0.000264688	1	47.8	56.4
WDPCP	Down	-0.243977	5.35e-06	3.16e-05	0.195781	20.6	28
BAALC	Down	-0.244938	0.00442135	0.0116258	1	15.5	22.4
ACSL5	Down	-0.247555	4.57e-08	4.33e-07	0.00167231	39.3	49
LINC01693	Down	-0.247773	2.35e-63	4.67e-61	8.6e-59	12.4	19.7
NTM	Down	-0.248242	5.17e-06	3.07e-05	0.189407	25	33.8
R3HDM2	Down	-0.249321	0.013227	0.02983	1	22.2	31.4
AC092691.1	Down	-0.251128	0.0168193	0.0366449	1	18.2	26.7
ZNF518A	Down	-0.251664	3.1e-06	1.94e-05	0.113547	16.2	23.7
OSMR	Down	-0.251752	3.17e-11	5.28e-10	1.16e-06	48.1	56.8
SMAD6	Down	-0.252798	3.02e-87	1.12e-84	1.11e-82	34.7	40
IMMP2L	Down	-0.253144	3.79e-09	4.5e-08	0.000138845	46.1	52.7
FOXO1	Down	-0.25365	4.98e-05	0.000225862	1	45	52.3
DCLK2	Down	-0.256922	0.000417334	0.00148057	1	26.9	35.6
SLFN5	Down	-0.257011	4.6e-06	2.76e-05	0.168381	11.7	19.7
RASGRP3	Down	-0.257682	9.24e-54	1.33e-51	3.38e-49	23.7	29.7
KIAA0319L	Down	-0.257853	3.92e-09	4.64e-08	0.000143523	17.8	26.2
TXNIP	Down	-0.259241	0.0041718	0.0110676	1	17.3	22
PARD3B	Down	-0.259454	1.12e-15	3.04e-14	4.12e-11	26.7	34.5
GRAMD1A	Down	-0.260355	0.00383012	0.0102771	1	18.2	27.1
UBAC2	Down	-0.260492	9.25e-06	5.13e-05	0.338409	24.2	33.8
SLC4A4	Down	-0.261437	1.88e-09	2.37e-08	6.87e-05	12.6	20.1
DLEU1	Down	-0.264013	2.97e-22	1.31e-20	1.09e-17	12.8	18.5
CTNND1	Down	-0.26459	0.00239678	0.0068326	1	56.6	65.6
EEFSEC	Down	-0.265515	0.00402319	0.0107235	1	13.8	21.4
VWF	Down	-0.266246	2.42e-69	5.89e-67	8.84e-65	82.8	88.8
CCDC18-AS1	Down	-0.267091	2.26e-11	3.85e-10	8.29e-07	10.2	17.3
ST8SIA4	Down	-0.267985	2.81e-07	2.25e-06	0.0102959	15.9	22.4
ALPK1	Down	-0.268926	2.31e-09	2.86e-08	8.46e-05	12.4	19.5
NOVA1	Down	-0.269145	4.46e-06	2.68e-05	0.163418	33.4	43.7
ABLIM1	Down	-0.269594	4.07e-14	9.77e-13	1.49e-09	65.2	73.8
CNKSR3	Down	-0.27002	1.08e-79	3.52e-77	3.94e-75	33.9	41.1
ZMAT1	Down	-0.270633	4.61e-12	8.62e-11	1.69e-07	10.6	17.9
TNFRSF6B	Down	-0.271636	1.65e-88	6.77e-86	6.04e-84	24.2	34.1
SNX19	Down	-0.272404	7.02e-19	2.43e-17	2.57e-14	11.7	20.5
MAML3	Down	-0.272823	0.0113307	0.0260846	1	19.3	25.5
PITPNM2	Down	-0.273526	1.21e-05	6.51e-05	0.443911	26.1	36.4
ATG10	Down	-0.274465	3.49e-10	5.05e-09	1.28e-05	15.7	23.1
AL592183.1	Down	-0.274586	0.00135257	0.00414789	1	11.9	20.3
BBS9	Down	-0.274706	5.35e-10	7.51e-09	1.96e-05	60.2	66.3
ANXA2	Down	-0.27486	4.48e-154	5.08e-151	1.64e-149	30.3	41
SLC16A6	Down	-0.275708	0.0201148	0.042804	1	11.7	18.9
FAM120B	Down	-0.276241	0.00245971	0.00699233	1	22.5	32.7
ATP8B1	Down	-0.276343	0.00100884	0.00320391	1	12.7	19.7
NRCAM	Down	-0.276399	0.000134627	0.000547686	1	11.5	19.5
ARNT2	Down	-0.2768	5.13e-17	1.55e-15	1.88e-12	30.1	38.2
GALNT15	Down	-0.277492	3.04e-19	1.07e-17	1.11e-14	56.6	63.8
DAB2IP	Down	-0.2775	1.44e-11	2.5e-10	5.28e-07	38.5	47.8
MT3	Down	-0.278139	2.03e-12	3.96e-11	7.44e-08	31	40.6
AC080132.1	Down	-0.279476	0.00915731	0.021757	1	16.1	21.1
PTPRZ1	Down	-0.281505	0.00112217	0.00352034	1	13	21.6
SUCLG2	Down	-0.281562	0.000429185	0.00151842	1	18.6	27.4
SFMBT2	Down	-0.281707	0.0169226	0.0368229	1	34.3	42.7
KCNT2	Down	-0.283189	0.000380459	0.00136788	1	18.6	21.8
RCSD1	Down	-0.284011	0.00150576	0.00455819	1	17.6	26
ATP7B	Down	-0.284364	1.88e-10	2.85e-09	6.89e-06	29.8	38.8
SLCO2B1	Down	-0.284781	0.00195774	0.00571283	1	57.5	67.6
PPP2R2B	Down	-0.287404	6.29e-18	2.04e-16	2.3e-13	19.9	29.3
PAPSS2	Down	-0.28944	2.61e-15	6.89e-14	9.57e-11	47.7	55.1
IFI44L	Down	-0.289473	6.34e-05	0.000280214	1	25	31.9
HGSNAT	Down	-0.292806	6.3e-24	3.11e-22	2.31e-19	13.4	22.8
CPE	Down	-0.29328	2.94e-13	6.36e-12	1.08e-08	37.6	47
XIST	Down	-0.294402	6.05e-34	5.03e-32	2.21e-29	31.9	34.1
RYR3	Down	-0.29556	2.27e-08	2.3e-07	0.000832269	17.6	26.7
PKD2	Down	-0.295583	1.23e-20	4.82e-19	4.52e-16	20.4	30.4
GALNT17	Down	-0.296523	3.9e-103	2.28e-100	1.43e-98	27.1	34.9
DEPTOR	Down	-0.297054	4.69e-05	0.00021438	1	25.1	33.3
TMCC1	Down	-0.297588	1.04e-15	2.82e-14	3.8e-11	23.4	32.3
ZKSCAN1	Down	-0.299298	1.38e-11	2.4e-10	5.04e-07	37.5	49.2
ZNF423	Down	-0.300458	1.68e-05	8.71e-05	0.615444	19.4	28.3
ADGRV1	Down	-0.302216	3.87e-10	5.53e-09	1.42e-05	21.9	31.6
SLC22A23	Down	-0.303061	6.71e-21	2.67e-19	2.45e-16	32.2	40.6
FAT4	Down	-0.305085	3.85e-88	1.55e-85	1.41e-83	26.3	32.6
NEK3	Down	-0.308924	1.37e-05	7.25e-05	0.501542	13.5	23.1
ST3GAL3	Down	-0.311775	1.02e-11	1.83e-10	3.74e-07	14	22.8
GNA14	Down	-0.311972	5.66e-20	2.11e-18	2.07e-15	14.1	21.6
XRRA1	Down	-0.312229	2.48e-05	0.000122535	0.906938	15.9	25.7
ARHGEF3	Down	-0.312798	1.64e-07	1.37e-06	0.00598463	25.8	35.3
CFH	Down	-0.313376	1.98e-25	1.08e-23	7.24e-21	40.9	46.3
TRPM6	Down	-0.313994	1.21e-15	3.25e-14	4.41e-11	15	22.6
FBXL7	Down	-0.314808	8.59e-15	2.18e-13	3.14e-10	36.8	46.2
ACER2	Down	-0.316018	1.91e-08	1.96e-07	0.000698472	45.2	53.3
PKP4	Down	-0.316832	3.26e-08	3.18e-07	0.00119224	54.9	61.7
GPC5	Down	-0.317957	1.16e-06	8.06e-06	0.0426212	31	42.9
NHS	Down	-0.318062	4.22e-06	2.55e-05	0.154586	14.3	19.8
DDX60L	Down	-0.318344	1.44e-12	2.86e-11	5.28e-08	19	28.5
HLCS	Down	-0.318637	4.95e-07	3.73e-06	0.0181305	18.2	26.6
RFTN1	Down	-0.320151	4.48e-99	2.21e-96	1.64e-94	19.9	28.1
MAP4K3-DT	Down	-0.320585	5.56e-39	5.41e-37	2.03e-34	19.9	28.9
HSD17B4	Down	-0.320684	0.00367537	0.0099185	1	29.1	38
CCSER1	Down	-0.322824	1.77e-08	1.83e-07	0.000647011	27	33.7
ETV6	Down	-0.324021	2.61e-06	1.66e-05	0.0956008	46.9	57.5
ITGA6	Down	-0.327175	7.12e-05	0.000310781	1	65.5	73.1
TRAPPC9	Down	-0.327406	2.65e-13	5.76e-12	9.69e-09	24	33.6
ANGPTL4	Down	-0.330264	0.000738052	0.00243962	1	16	25.9
AC019197.1	Down	-0.330348	4.42e-71	1.09e-68	1.62e-66	16.6	21
SLC19A3	Down	-0.33082	1.75e-10	2.67e-09	6.41e-06	32	43.4
LEPR	Down	-0.332391	0.00074269	0.00245201	1	39	48.8
HMCN1	Down	-0.334282	0.000285803	0.00106306	1	26	31.8
CHST15	Down	-0.337149	4.98e-21	2.01e-19	1.82e-16	24.7	31.6
PLA2G4A	Down	-0.33795	0.0432069	0.0819217	1	13.4	19.7
THSD4	Down	-0.340002	8.38e-56	1.32e-53	3.07e-51	62.6	73.5
DISC1	Down	-0.340338	2.56e-19	9.09e-18	9.36e-15	26.7	36.8
SUMF1	Down	-0.341583	3.76e-23	1.78e-21	1.38e-18	18.5	26.7
LINC01473	Down	-0.34185	4.88e-13	1.03e-11	1.79e-08	19.3	27.4
RHOBTB1	Down	-0.342945	4.46e-05	0.000205129	1	21.3	32
NRP1	Down	-0.343886	5.78e-38	5.38e-36	2.12e-33	38.8	46.8
RALGAPA2	Down	-0.345766	0.000139837	0.000566374	1	38.5	46.8
SLC7A5	Down	-0.348837	3.49e-23	1.65e-21	1.28e-18	78.6	84.7
LDLRAD3	Down	-0.35047	0.00135682	0.00415894	1	58.6	66.1
CSGALNACT1	Down	-0.350796	7.26e-12	1.32e-10	2.66e-07	34.4	43.4
AC002460.2	Down	-0.351158	1.55e-11	2.68e-10	5.68e-07	10	15.5
PALMD	Down	-0.351934	1.56e-62	2.97e-60	5.7e-58	42.9	56.2
ETS1	Down	-0.354892	1.51e-09	1.93e-08	5.52e-05	47.2	56.2
JARID2	Down	-0.355075	4.91e-18	1.6e-16	1.8e-13	27	36.5
SEMA6A	Down	-0.356535	3.46e-06	2.14e-05	0.126809	35.2	46.2
RAD51B	Down	-0.356792	1.44e-13	3.21e-12	5.26e-09	30.4	40.3
SLC7A11	Down	-0.357102	1.04e-17	3.3e-16	3.81e-13	36.4	42.9
PITPNC1	Down	-0.361351	6.78e-08	6.23e-07	0.00248111	59	69.9
ABCA1	Down	-0.36371	0.0132547	0.0298782	1	19.9	28.2
ATP10A	Down	-0.366906	0.0213087	0.0450511	1	81.1	87.6
PRKN	Down	-0.36725	6.21e-13	1.3e-11	2.27e-08	25.5	34.9
IL6R	Down	-0.368074	1.79e-30	1.26e-28	6.56e-26	11.2	21
HIPK3	Down	-0.369014	2.04e-06	1.33e-05	0.074638	55.9	65
ELOVL7	Down	-0.371558	0.000210175	0.000813312	1	86.4	91.6
BNC2	Down	-0.375534	8.48e-17	2.52e-15	3.1e-12	13.1	21.2
MTUS1	Down	-0.377527	3.47e-06	2.15e-05	0.12709	69.3	77.8
ADAMTS9	Down	-0.377579	3.63e-10	5.23e-09	1.33e-05	47.6	58.4
TNFAIP8	Down	-0.381107	3.44e-06	2.13e-05	0.125902	15	23.4
IFNAR2	Down	-0.385571	9.33e-26	5.2e-24	3.41e-21	46.2	58.8
DPP10	Down	-0.392921	7.06e-07	5.14e-06	0.0258559	32	46.1
ARRDC3	Down	-0.394973	8.01e-09	8.89e-08	0.000293122	28.9	40.2
NAALADL2	Down	-0.398409	6.51e-26	3.66e-24	2.38e-21	12.2	19.4
ABCC4	Down	-0.400345	7.44e-85	2.66e-82	2.72e-80	21	30.5
GLIS3	Down	-0.406364	4.12e-24	2.06e-22	1.51e-19	40.7	53.6
CACHD1	Down	-0.407537	0.0170087	0.0369865	1	13.2	22.8
GPCPD1	Down	-0.40882	1.68e-05	8.69e-05	0.613171	48.8	62.2
PDE10A	Down	-0.411511	2.91e-61	5.29e-59	1.07e-56	59.9	67.9
PRELID2	Down	-0.416064	5.78e-36	5.07e-34	2.12e-31	22.7	32.2
MAGI1	Down	-0.41635	0.00339683	0.00926544	1	53.4	62.3
NPAS3	Down	-0.417127	1.08e-20	4.22e-19	3.94e-16	37.4	51.4
AC092957.1	Down	-0.418797	4.39e-102	2.42e-99	1.61e-97	10.2	14.8
MCC	Down	-0.41987	1.33e-26	7.76e-25	4.86e-22	46.7	56.1
ICA1	Down	-0.42136	1.74e-06	1.16e-05	0.0636438	16.6	28.9
PRICKLE2	Down	-0.426028	2.99e-137	3.04e-134	1.1e-132	51.4	59.8
CMIP	Down	-0.426428	3.5e-13	7.51e-12	1.28e-08	32.4	43.8
MTSS1	Down	-0.428383	4.2e-11	6.91e-10	1.54e-06	29.5	40.9
CACNA1C	Down	-0.431721	1.03e-14	2.6e-13	3.75e-10	11.9	17.6
LDB2	Down	-0.432384	2.24e-12	4.35e-11	8.21e-08	19.4	26
ADGRL3	Down	-0.433578	4e-08	3.84e-07	0.00146444	30.7	39.5
SULF2	Down	-0.444202	2.63e-66	5.76e-64	9.63e-62	27.9	41.2
PDE7B	Down	-0.455893	7.43e-07	5.38e-06	0.0271909	19.4	29.5
GMDS-DT	Down	-0.470113	1.59e-15	4.24e-14	5.81e-11	23.8	36.3
GFAP	Down	-0.472736	5.37e-44	6.43e-42	1.97e-39	47.1	57.7
CCDC3	Down	-0.487767	9.56e-65	1.96e-62	3.5e-60	10.3	18.4
FLI1	Down	-0.489002	6.36e-65	1.33e-62	2.33e-60	69.9	79.6
DTNA	Down	-0.4926	4.72e-32	3.53e-30	1.73e-27	32.3	48.9
IL4R	Down	-0.493624	2.97e-09	3.6e-08	0.00010868	50.2	64.5
GRB10	Down	-0.502561	2.45e-21	1.02e-19	8.98e-17	53.6	62.7
SLC1A3	Down	-0.502895	9.85e-10	1.31e-08	3.6e-05	32.7	49.1
CP	Down	-0.505445	8.56e-147	9.17e-144	3.13e-142	35.6	46.5
DST	Down	-0.512894	0.000232992	0.000889283	1	31.5	42.9
LRMDA	Down	-0.544987	5.31e-08	4.96e-07	0.00194465	50.6	65.8
THSD7A	Down	-0.57519	7.21e-14	1.67e-12	2.64e-09	38.7	49.3
PDZRN3	Down	-0.635356	4.96e-21	2.01e-19	1.82e-16	34.3	46.5
AFF3	Down	-0.650847	2.23e-167	3.07e-164	8.17e-163	22.9	33.1
MCTP1	Down	-0.664658	2.94e-25	1.58e-23	1.08e-20	27.7	37.2
SLC26A2	Down	-0.72723	8.01e-28	4.95e-26	2.93e-23	17.2	33.8
MTUS2	Down	-0.741588	0.00381975	0.0102527	1	11.7	22.4
FAM155A	Down	-0.795495	1.03e-07	9.11e-07	0.00378115	22.3	34.8
ZNF385D	Down	-0.805054	6.09e-13	1.27e-11	2.23e-08	19	31.1
