# Supplementary material for: Endothelial Cells Are Heterogeneous in Different Brain Regions and Are Dramatically Altered in Alzheimer's Disease
Source: J Neurosci. 2023 Jun 14;43(24):4541–57. doi: 10.1523/JNEUROSCI.0237-23.2023 (PMC10278684; doi:10.1523/JNEUROSCI.0237-23.2023)
Supplement: Table 6-2 — Pathology-associated GO biological processes identified from GSEA on expression levels in Extended Data Table 6-1. (Data shown in Figure 6C). Download Table 6-2, XLSX file. [file ns-JN-RM-0237-23-s09.xlsx]

## Sheet: Ext 6-2
GO BP	GSEA NES	p-value	BH FDR	Leading-edge genes
Establishment of Protein Localization to Endoplasmic Reticulum	2.60315	1.79e-24	6.47e-21	RPS27/RPS23/RPS26/RPL41/RPS28/RPS10/RPL30/RPS21/RPL9/RPS29/RPS15A/RPL36/RPL34/RPL10/RPL38/RPS27A/RPL18A/UBA52/RPL11/RPL21/SRP14/RPL35A/RPL37A/RPL37/RPL19/RPLP1/RPS3A/RPS13/RPL14/RPL32/RPS7/RPS25/RPS15/RPLP2/RPL29/RPS20/RPS3/RPL17/RPL39/RPL6/RPL27/RPL24/RPL26/RPS11/RPL8/RPL23A/RPL36A/RPL18/RPS12/RPS14/RPS5/SEC61G/RPL7/HERPUD1/RPL13A/RPL7A/RPL15/RPS18/RPS8/RPS9/RPL22/RPL23/RPS19/RPL5/RPS24/RPS4X/RP…
Cotranslational Protein Targeting to Membrane	2.59265	2.87e-23	5.17e-20	RPS27/RPS23/RPS26/RPL41/RPS28/RPS10/RPL30/RPS21/RPL9/RPS29/RPS15A/RPL36/RPL34/RPL10/RPL38/RPS27A/RPL18A/UBA52/RPL11/RPL21/SRP14/RPL35A/RPL37A/RPL37/RPL19/RPLP1/RPS3A/RPS13/RPL14/RPL32/RPS7/RPS25/RPS15/RPLP2/RPL29/RPS20/RPS3/RPL17/RPL39/RPL6/RPL27/RPL24/RPL26/RPS11/RPL8/RPL23A/RPL36A/RPL18/RPS12/RPS14/RPS5/RPL7/RPL13A/RPL7A/RPL15/RPS18/RPS8/RPS9/RPL22/RPL23/RPS19/RPL5/RPS24/RPS4X/ARL6IP1/RPL35/RPL…
Protein Localization to Endoplasmic Reticulum	2.54945	4.82e-23	5.79e-20	PPP1R15A/RPS27/RPS23/RPS26/RPL41/RPS28/RPS10/RPL30/RPS21/RPL9/RPS29/RPS15A/RPL36/RPL34/RPL10/RPL38/RPS27A/RPL18A/UBA52/RPL11/RPL21/SRP14/RPL35A/RPL37A/RPL37/RPL19/RPLP1/RPS3A/RPS13/RPL14/RPL32/RPS7/RPS25/RPS15/RPLP2/RPL29/RPS20/RPS3/RPL17/RPL39/RPL6/RPL27/RPL24/RPL26/RPS11/RPL8/RPL23A/RTN4/RPL36A/RPL18/RPS12/VAPA/RPS14/RPS5/SEC61G/INSIG1/RPL7/HERPUD1/RPL13A/RPL7A/GABARAPL2/RPL15/RPS18/RPS8/RPS9/R…
Translational Initiation	2.51916	1.13e-22	1.01e-19	HSPB1/PPP1R15A/RPS27/EIF1/RPS23/RPS26/RPL41/RPS28/RPS10/RPL30/RPS21/RPL9/RPS29/EIF4G2/RPS15A/RPL36/RPL34/RPL10/DDX3X/RPL38/RPS27A/RPL18A/UBA52/RPL11/RPL21/RPL35A/RPL37A/RPL37/RPL19/RPLP1/RPS3A/RPS13/RPL14/EIF4A2/RPL32/RPS7/RPS25/RPS15/RPLP2/RPL29/RPS20/RPS3/RPL17/RPL39/RPL6/RPL27/RPL24/RPL26/ATF4/RPS11/EIF1B/RPL8/RPL23A/RPL36A/PABPC1/RPL18/RPS12/EIF5/RPS14/RPS5/EIF2S2/RPL7/EIF3I/RPL13A/RPL7A/RPL1…
Nuclear Transcribed Mrna Catabolic Process Nonsense Mediated Decay	2.47085	1.46e-17	5.85e-15	RPS27/RPS23/RPS26/RPL41/RPS28/RPS10/RPL30/RPS21/RPL9/RPS29/RPS15A/RPL36/RPL34/RPL10/RPL38/RPS27A/RPL18A/UBA52/RPL11/RPL21/RPL35A/RPL37A/RPL37/RPL19/RPLP1/RPS3A/RPS13/RPL14/RPL32/RPS7/RPS25/RPS15/RPLP2/RPL29/RPS20/RPS3/RPL17/RPL39/RPL6/RPL27/RPL24/RPL26/RPS11/RPL8/RBM8A/RPL23A/RPL36A/PABPC1/RPL18/RPS12/RPS14/RPS5/RPL7/RPL13A/RPL7A/RPL15/RPS18/RPS8/PNRC2/RPS9/RPL22/RPL23/RPS19/RPL5/RPS24/RPS4X/RPL3…
Viral Gene Expression	2.42453	1.76e-18	1.06e-15	RPS27/JUN/IFITM3/RPS23/RPS26/RPL41/RPS28/RPS10/RPL30/RPS21/RPL9/RPS29/RPS15A/RPL36/RPL34/RPL10/RPL38/RPS27A/RPL18A/UBA52/ZFP36/RPL11/RPL21/RPL35A/RPL37A/RPL37/RPL19/RPLP1/RPS3A/RPS13/RPL14/RPL32/RPS7/RPS25/RPS15/POLR2L/RPLP2/RPL29/RPS20/RPS3/RPL17/RPL39/RPL6/RPL27/RPL24/RPL26/RPS11/RPL8/RPL23A/RPL36A/RPL18/RPS12/RPS14/RPS5/RPL7/RPL13A/RPL7A/RPL15/RPS18/RPS8/RPS9/RPL22/PTBP1/HEXIM1/PCBP2/RPL23/RPS…
Protein Targeting to Membrane	2.402	5.34e-18	2.75e-15	RPS27/RPS23/SDCBP/RPS26/RPL41/RPS28/RPS10/RPL30/RPS21/RPL9/RPS29/STOM/RPS15A/RPL36/RPL34/RPL10/RPL38/RPS27A/RPL18A/UBA52/RPL11/RPL21/SRP14/RPL35A/RPL37A/RPL37/RPL19/RPLP1/RPS3A/RPS13/RPL14/RPL32/RPS7/RPS25/RPS15/RPLP2/RPL29/RPS20/RPS3/RPL17/RPL39/RPL6/RPL27/RPL24/RPL26/RPS11/RPL8/RPL23A/RPL36A/RPL18/NACA/RPS12/RPS14/RPS5/PRNP/SEC61G/RPL7/RPL13A/RPL7A/RPL15/RPS18/RPS8/RPS9/RPL22/RPL23/RPS19/RPL5/R…
Protein Folding	2.33525	3.16e-16	1.14e-13	HSPA1A/HSPH1/HSPA1B/HSP90AA1/DNAJB1/HSPB1/HSPD1/CHORDC1/PTGES3/HSP90AB1/HSPE1/BAG3/HSPA4L/DNAJA1/HSPA8/DNAJB6/FKBP4/ST13/B2M/AHSA1/DNAJA4/CCT4/TCP1/PPIA/PFDN5/PPID/NUDC/CCT5/GNB2/CCT3/CCT2/HSPA9/DNAJB2/PFDN2/GNAI2/CCT7/CCT6A/RUVBL2/CCT8/CSNK2B/GRN/SDF2/GRPEL1/UBXN1/TBCA/AIP/ERP29/HSPA6/GRPEL2/FKBP1A/BAG1/PDIA6/PPIB/RANBP2
Chaperone Mediated Protein Folding	2.28849	1.11e-09	1.9e-07	HSPA1A/HSPH1/HSPA1B/DNAJB1/HSPB1/CHORDC1/PTGES3/HSPE1/HSPA8/FKBP4/ST13/PPID/CCT2/HSPA9/DNAJB2
Nuclear Transcribed Mrna Catabolic Process	2.27699	1.39e-14	4.19e-12	RPS27/RPS23/RPS26/RPL41/RPS28/RPS10/RPL30/RPS21/RPL9/RPS29/ZFP36L1/RPS15A/RPL36/RPL34/RPL10/RPL38/RPS27A/RPL18A/UBA52/ZFP36/RPL11/RPL21/RPL35A/RPL37A/RPL37/RPL19/RPLP1/RPS3A/RPS13/RPL14/RPL32/RPS7/RPS25/RPS15/RPLP2/RPL29/RPS20/RPS3/RPL17/RPL39/RPL6/RPL27/RPL24/RPL26/RPS11/RPL8/RBM8A/RPL23A/RPL36A/PABPC1/RPL18/RPS12/RPS14/RPS5/RPL7/RPL13A/RPL7A/RPL15/RPS18/RPS8/PNRC2/RPS9/RPL22/BTG2/RPL23/RPS19/RP…
Regulation of Cellular Response to Heat	2.26901	3.64e-10	7.72e-08	HSPA1A/HSPH1/HSPA1B/HSP90AA1/DNAJB1/CHORDC1/PTGES3/HSP90AB1/BAG3/HSPA8/DNAJB6/FKBP4/HSBP1/CD34
Establishment of Protein Localization to Membrane	2.26154	6.51e-18	2.93e-15	HSP90AA1/RPS27/PMAIP1/RPS23/CALM1/SDCBP/RPS26/RPL41/RPS28/RPS10/VAMP5/RPL30/RPS21/RPL9/RPS29/HSPA4/STOM/RPS15A/RPL36/RPL34/RPL10/RPL38/RPS27A/RPL18A/UBA52/RPL11/RPL21/SRP14/RPL35A/RPL37A/RPL37/RPL19/RPLP1/RPS3A/RPS13/RPL14/RPL32/RPS7/RPS25/RPS15/RPLP2/RPL29/RPS20/RPS3/RPL17/RPL39/RPL6/RPL27/RPL24/RPL26/RPS11/RPL8/RPL23A/RPL36A/EGFR/RPL18/NACA/RACK1/RPS12/CNST/RPS14/RPS5/PRNP/SEC61G/RPL7/RPL13A/RP…
Response to Topologically Incorrect Protein	2.24145	5.24e-13	1.35e-10	HSPA1A/HSPH1/HSPA1B/HSP90AA1/DNAJB1/HSPB1/HSPD1/HSP90AB1/HSPE1/BAG3/HSPA4L/DNAJA1/HSPA8/PPP1R15A/SERPINH1/HSPA4/CREBRF/ATF4/TMBIM6/RACK1/CXCL8/HERPUD1/SELENOS/SERP1/HSPA9/DNAJB2/ATF3/AUP1/TPP1/TSPYL2/OPTN/PPP1R15B/NFE2L2
Response to Temperature Stimulus	2.23862	2.68e-13	7.42e-11	HSPA1A/HSPH1/HSPA1B/HSP90AA1/DNAJB1/HSPD1/CHORDC1/PTGES3/HSP90AB1/BAG3/DNAJA1/FOS/HSPA8/NFKBIA/DNAJB6/FKBP4/CDKN1A/MT-CYB/MT-CO2/SOD2/SOD1/DNAJA4/ADM/HSBP1
Rna Catabolic Process	2.2324	5.45e-19	3.93e-16	HSPA1A/HSPA1B/HSPB1/UBC/HSPA8/UBB/RPS27/HNRNPU/RPS23/RPS26/RPL41/RPS28/RPS10/FXR1/RPL30/ZC3HAV1/RPS21/RPL9/RPS29/ZFP36L1/RPS15A/RPL36/RPL34/RPL10/RPL38/RPS27A/RPL18A/UBA52/ZFP36/RPL11/VIM/RPL21/RPL35A/RPL37A/RPL37/RPL19/RPLP1/RPS3A/RPS13/RPL14/RPL32/YBX3/RPS7/RPS25/RPS15/RPLP2/RPL29/RPS20/RPS3/PSMA7/DEDD2/RPL17/TRIR/RPL39/RPL6/RPL27/RPL24/RPL26/RPS11/RPL8/RBM8A/RPL23A/RPL36A/PABPC1/RPL18/RPS12/RP…
Cellular Response to Heat	2.23044	6.48e-10	1.23e-07	HSPA1A/HSPH1/HSPA1B/HSP90AA1/DNAJB1/CHORDC1/PTGES3/HSP90AB1/BAG3/HSPA8/DNAJB6/FKBP4/CDKN1A/HSBP1
Response to Heat	2.22263	1.28e-10	2.89e-08	HSPA1A/HSPH1/HSPA1B/HSP90AA1/DNAJB1/CHORDC1/PTGES3/HSP90AB1/BAG3/DNAJA1/HSPA8/DNAJB6/FKBP4/CDKN1A/MT-CYB/SOD1/DNAJA4/HSBP1
De Novo Protein Folding	2.22069	1.4e-08	2.02e-06	HSPA1A/HSPH1/HSPA1B/DNAJB1/HSPD1/PTGES3/HSPE1/HSPA8/ST13/CCT2/HSPA9
Cytoplasmic Translation	2.20653	6.94e-10	1.25e-07	RPS23/RPS26/RPL41/RPS28/RPL30/RPS21/RPL9/RPS29/RPL36/RPL38/RPL18A/RPL11/RPL35A/RPL19/RPLP1/EIF4A2/RPL32/YBX3/RPLP2/RPL29/TMA7/RPL17/RPL39/RPL6/RPL24/RPL26/RPL8/RPL36A/RPL18/EIF5/EIF2S2/EIF3I/RPL13A/RPL15/CNBP/RPL22/EIF4A1/EEF2/EIF3G/EIF3F/RPL10A/RPL31/CPEB4/DHX9/EIF3K/EIF4H/EIF4B
Oxidative Phosphorylation	2.19705	4.82e-10	9.66e-08	MT-ND3/MT-ATP6/MT-CYB/MT-CO2/MT-ND2/MT-ND1/COX7A1/ATP5F1E/COX5B/MT-ND4/CHCHD2/COX7C/ATP5ME/NDUFB2/MT-CO3/COX6A1/NDUFB4/NDUFC2/COX6B1/ATP5F1B/NDUFB11/NDUFA1/COX6C/NDUFC1/UQCR11/COX7A2/COX5A/COX4I1/ATP5MG/NDUFA11/ATP5MF/NDUFA13/NDUFB1/ATP5PF/PINK1/NDUFA8/UQCRB/UQCRQ/COX7B/ISCU/COX8A/UQCRH/NDUFB7/MT-ND4L/NDUFS5/NDUFA12/NDUFS7/NDUFA6/NDUFB3/NDUFB9/NUPR1/ATP5PD/NDUFA4/MT-ATP8/NDUFAB1/NDUFB10/NDUFS6/PA…
Response to Cadmium Ion	2.19058	2.67e-07	2.75e-05	MT1M/MT1E/MT2A/MT1X/MT1A/FOS/JUN/B2M/MT-CYB/SOD2/SOD1/MT1F/SPARC/EGFR/UBE2D3/GSN/SLC30A1/NPC1/AKR1C3
Atp Synthesis Coupled Electron Transport	2.16585	1.65e-08	2.21e-06	MT-ND3/MT-CYB/MT-CO2/MT-ND2/MT-ND1/COX5B/MT-ND4/CHCHD2/COX7C/NDUFB2/MT-CO3/COX6A1/NDUFB4/NDUFC2/COX6B1/NDUFB11/NDUFA1/COX6C/NDUFC1/UQCR11/COX5A/COX4I1/NDUFA11/NDUFA13/NDUFB1/PINK1/NDUFA8/UQCRB/UQCRQ/COX7B/ISCU/COX8A/UQCRH/NDUFB7/MT-ND4L/NDUFS5/NDUFA12/NDUFS7/NDUFA6/NDUFB3/NDUFB9/NDUFA4/NDUFAB1/NDUFB10/NDUFS6/PARK7/MT-ND5/MT-CO1/NDUFA3/UQCR10/SDHD/NDUFA2/NDUFS8/CYCS/BID/UQCC3/UQCRFS1/CYC1/NDUFB6
Chaperone Cofactor Dependent Protein Refolding	2.15773	2.32e-07	2.47e-05	HSPA1A/HSPH1/HSPA1B/DNAJB1/PTGES3/HSPE1/HSPA8/ST13/HSPA9
Protein Targeting	2.12779	1.23e-15	4.01e-13	HSP90AA1/HSPD1/BAG3/UBC/HSPA8/UBB/RPS27/RPS23/SDCBP/RPS26/RPL41/RPS28/RPS10/RPL30/RPS21/RPL9/RPS29/HSPA4/STOM/RPS15A/RPL36/RPL34/RPL10/RPL38/RPS27A/RPL18A/UBA52/RPL11/RPL21/SRP14/RPL35A/RPL37A/RPL37/RPL19/RPLP1/RPS3A/RPS13/RPL14/RPL32/UBL5/RPS7/RPS25/RPS15/RPLP2/RPL29/RPS20/RPS3/BNIP3L/RPL17/RPL39/RPL6/RPL27/RPL24/RPL26/RPS11/RPL8/GABARAP/RPL23A/RPL36A/RPL18/NACA/UBE2D3/RPS12/RPS14/RPS5/PRNP/SEC6…
Protein Stabilization	2.08754	8.55e-09	1.28e-06	HSPA1A/HSPA1B/HSP90AA1/HSPD1/PTGES3/HSP90AB1/BAG3/CDKN1A/MSX1/PFN1/SUGT1/NAA16/RPL11/ATP1B3/CCT4/TCP1/CCNH/RPS7/RTN4/CCT5/GAPDH/CCT3/UBE2B/RPL23/PIM1/CCT2/EPHA4/RPL5/RAB21/PINK1/STX12/TMEM88/CCT7/CCT6A/CCT8/SOX17/GRN/SUMO1/CREB1/SAV1
Atp Metabolic Process	2.08041	1.21e-11	2.92e-09	HSPA1A/HSPA1B/MT-ND3/HSPA8/MT-ATP6/MT-CYB/MT-CO2/MT-ND2/TPI1/TMSB4X/MT-ND1/COX7A1/ATP5F1E/COX5B/LDHA/PGK1/MT-ND4/CHCHD2/DDIT4/COX7C/ATP1A2/ATP5ME/NDUFB2/ATP6V0C/MT-CO3/COX6A1/NDUFB4/NDUFC2/GAPDH/COX6B1/ATP5F1B/NDUFB11/NDUFA1/COX6C/NDUFC1/UQCR11/COX7A2/COX5A/COX4I1/ATP5MG/NDUFA11/ATP5MF/NDUFA13/NDUFB1/ATP5PF/PINK1/NDUFA8/UQCRB/UQCRQ/COX7B/TGFB1/ISCU/COX8A/UQCRH/NDUFB7/MT-ND4L/NDUFS5/NDUFA12/GIT1/N…
Chaperone Mediated Protein Complex Assembly	2.06532	8.59e-07	8.6e-05	HSPA1A/HSP90AA1/HSPD1/PTGES3/HSP90AB1/HSPA4/HOPX/CCT2
Nucleotide Binding Domain Leucine Rich Repeat Containing Receptor Signaling Pathway	2.046	1.69e-05	0.0011156	HSPA1A/HSPA1B/UBC/UBB/NFKBIA/RPS27A/UBA52/RELA
Regulation of Dna Templated Transcription in Response to Stress	2.03518	1.21e-06	0.000111623	HSPA1A/DNAJB1/BAG3/UBC/KLF2/UBB/JUN/RPS6KA3/RPS27A/UBA52/PSMA7/ATF4/TMBIM6/NOTCH1/ELOB/ELOC/PSME1/PSMB3/RELA/ATF3/CEBPB/PSMB6/NFE2L2/PSMB4/VEGFA/RBX1/PSMB1/PSMB8/PSMA4/NEDD4/BCLAF1/DDIT3/PSMB5/PSMC5/EGLN2/PSMA6/PSMC3/ATF6/PSMA2
Regulation of Intrinsic Apoptotic Signaling Pathway	2.02718	9.1e-07	8.87e-05	HSPA1A/HSPB1/DNAJA1/UBB/MCL1/TPT1/PMAIP1/MIF/MSX1/SOD2/SOD1/DDX3X/RPL11/YBX3/PPIA/RPS7/RPS3/SKIL/RPL26/TMBIM6/RACK1/HERPUD1/CAV1/SELENOS/BCL2L1/HNRNPK/NDUFA13/PINK1/BCAP31/VDAC2/PLAUR/NFE2L2/NUPR1/CYLD/XBP1/ERP29/CDKN2D/PARK7/FIS1/ARHGEF2/SERINC3/BCLAF1/DDIT3
Response to Corticosteroid	2.02323	2.92e-06	0.00023934	DUSP1/CCN2/FOS/MT-ND3/HNRNPU/CALM1/CDKN1A/ZFP36L1/ZFP36/SPARC/ANXA3/ADM/DDIT4/EGFR/NOTCH1/ANXA1/GSTP1/SGK1/HMGB1/ENG/BMP6/AKR1C3/ZFP36L2/FOSL1/PCK1/KRAS/ICAM1/IGFBP7/ALPL/CBX3
Mitochondrial Electron Transport Nadh to Ubiquinone	2.01471	2.01e-05	0.00126987	MT-ND3/MT-ND2/MT-ND1/MT-ND4/NDUFB2/NDUFB4/NDUFC2/NDUFB11/NDUFA1/NDUFC1/NDUFA11/NDUFA13/NDUFB1/PINK1/NDUFA8/ISCU/NDUFB7/MT-ND4L/NDUFS5/NDUFA12/NDUFS7/NDUFA6/NDUFB3/NDUFB9/NDUFA4/NDUFAB1/NDUFB10/NDUFS6/PARK7/MT-ND5/NDUFA3/NDUFA2/NDUFS8
Protein Refolding	1.99939	9.9e-06	0.000713595	HSPA1A/HSPA1B/HSP90AA1/HSPD1/HSPA8/ST13/B2M/DNAJA4/HSPA9/DNAJB2
Cellular Response to Cadmium Ion	1.99142	0.000204468	0.0080686	MT1M/MT1E/MT2A/MT1X/MT1A/FOS/JUN/SOD1/MT1F/EGFR/UBE2D3/GSN/AKR1C3/SUMO1
Proton Transmembrane Transport	1.99081	2.3e-06	0.000197323	MT-ATP6/MT-CYB/MT-CO2/TMSB4X/COX7A1/ATP5F1E/MT-ND4/ATP6V1G1/COX7C/ATP1A2/ATP5ME/ATP6V0C/COX17/MT-CO3/COX6A1/ATP6V0E1/COX6B1/ATP6V0B/ATP5F1B/COX6C/ACTN4/COX7A2/COX5A/COX4I1/ATP1A1/ATP5MG/ATP5MF/ATP5PF/COX7B/COX8A/NDUFS7/ATP2C1/ATP6V1D/ATP6V1F/ATP5PD/ATP6AP1/NDUFA4/MT-ATP8/SLC25A3/ATP6V1A/PARK7/MT-ND5/ATP5F1D/MT-CO1/NDUFA4L2/ATP5PO/SLC4A10
Respiratory Electron Transport Chain	1.97094	1.7e-05	0.0011156	MT-ND3/MT-CYB/MT-CO2/MT-ND2/MT-ND1/COX5B/MT-ND4/CHCHD2/COX7C/NDUFB2/MT-CO3/COX6A1/NDUFB4/NDUFC2/COX6B1/NDUFB11/NDUFA1/COX6C/NDUFC1/UQCR11/COX5A/COX4I1/NDUFA11/NDUFA13/NDUFB1/PINK1/NDUFA8/UQCRB/UQCRQ/COX7B/ISCU/COX8A/UQCRH/NDUFB7/MT-ND4L/NDUFS5/NDUFA12/NDUFS7/NDUFA6/NDUFB3/NDUFB9/NDUFA4/NDUFAB1/NDUFB10/NDUFS6/PARK7/MT-ND5/MT-CO1/NDUFA3/UQCR10/SDHD/SLC25A18/NDUFA2/NDUFS8/CYCS/BID/UQCC3/UQCRFS1/CYC1…
Negative Regulation of Growth	1.96809	4.54e-08	5.28e-06	HSPA1A/HSPA1B/MT1M/MT1E/MT2A/MT1X/MT1A/BST2/CDKN1A/BTG1/MSX1/MT1F/DDX3X/HYAL2/CDKN1B/YY1/MAP2/RTN4/NOTCH1/RACK1/WFDC1/CCN3/MEG3/SEMA3F/CCDC85B/NDUFA13/GJA1/DNAJB2/TGFB1/HYAL1/TSPYL2/SEMA6B/SOX17/WWC2/JADE1/SMARCA2/SOCS2/SAV1/PPARG/CDKN2D/MT1G/GDF15/SIPA1/PPP1R9B/CDA/FLCN/SEMA4C/ADIPOR2/SPAG9/SIRT1/ADIPOR1/SEMA3B/PHB/CDKN2AIP/PPP2CA/CRYAB/PTEN/SLIT2/ING1/WWC3/GSK3A/SERTAD3/SPART/DCC
Positive Regulation of Interleukin 8 Production	1.96282	7.64e-05	0.00363405	HSPA1A/HSPA1B/SERPINE1/HYAL2/STAT3/PRKD2/HMGB1/RELA/LAMTOR5/BCL10
Viral Life Cycle	1.95709	1.64e-09	2.57e-07	HSPA1A/HSPA1B/HSP90AB1/UBC/HSPA8/UBB/IFITM3/IFI27/IFITM2/BST2/IFI16/ZC3HAV1/BSG/NEDD4L/SNX3/STOM/DDX3X/RPS27A/HYAL2/UBA52/CD46/PCBP1/ITGA5/PPIA/ITGB1/LDLR/LY6E/LGALS1/PPID/PABPC1/EGFR/RAN/NOTCH1/GSN/VAPA/EPHA2/UVRAG/IFITM1/CXCL8/CAV1/ISG15/TRIM26/NPC1/PCBP2/LAMTOR5/CD55/BANF1/NMT2/CHMP5/CD81/HYAL1/DEK/TRIM28/FURIN/XPO1/SIVA1/ICAM1/ISG20/ROCK2/IST1/CAV2/CHMP2A/RAD23A/TRIM8
Signal Transduction in Absence of Ligand	1.95576	0.000137301	0.00608946	HSPA1A/HSPA1B/BAG3/MCL1/MKNK2/IFI6/BCL2L1/FGFR1/PPP1CA
Mitochondrial Membrane Organization	1.9556	3.88e-06	0.000310985	HSPA1A/HSP90AA1/PMAIP1/MT-ATP6/CALM1/HSPA4/ATP5F1E/BNIP3L/ATP5ME/BCL2L1/ATP5F1B/SLC25A5/ATP5MG/ATP5MF/NDUFA13/ATP5PF/PINK1/HSPA9/YWHAB/YWHAG/YWHAH/VDAC2/HEBP2/PPP3R1/ATP5PD/TIMM10/MT-ATP8/ROMO1/YWHAZ/ATP5F1D/ATP5IF1/YWHAE/ATP5PO/ATF2/BNIP3/GSK3B/TOMM22/CLN8/TMEM11/PDCD5/ATP5MC3/HIP1R/BID/GSK3A/UQCC3/MOAP1/ALKBH7/MICOS10
Regulation of Spindle Organization	1.9542	0.000146666	0.00636761	HSPA1A/HSPA1B/HNRNPU/CLTC/CHMP5/CHMP2A/CHMP2B/PKD1/RCC1/CHMP1A
Ribosome Assembly	1.94219	7.09e-05	0.00350084	RPS27/RPS28/RPS10/RPL10/DDX3X/RPL38/RPL11/RPS15/RPL6/RPL24/RPL23A/RPS27L/RPS14/RPS5/RPS19/SBDS/RPL5/RSL24D1/RPL3/NPM1/NOP53
Movement in Host Environment	1.93296	1.63e-06	0.000143443	HSPA1A/HSPA1B/IFITM3/IFITM2/BSG/SNX3/HYAL2/CD46/ITGA5/PPIA/ITGB1/LDLR/LY6E/LGALS1/PPID/EGFR/GSN/VAPA/EPHA2/UVRAG/IFITM1/CXCL8/CAV1/TRIM26/NPC1/CD55/CD81/HYAL1/TRIM28/SIVA1/ICAM1/IST1/CAV2/CHMP2A/TRIM8
Inclusion Body Assembly	1.93228	0.000191321	0.00774957	HSPA1A/HSPA1B/DNAJB1/BAG3/DNAJB6/DNAJA4/DNAJB2/CDC34
Regulation of Protein Stability	1.92262	2.9e-08	3.48e-06	HSPA1A/HSPA1B/HSP90AA1/HSPD1/PTGES3/HSP90AB1/BAG3/HSPA8/CDKN1A/SERF2/MSX1/PFN1/SUGT1/NEDD4L/NAA16/RPL11/ATP1B3/CCT4/TCP1/CCNH/RPS7/RTN4/GSN/CCT5/PRNP/TOMM7/DAD1/GAPDH/CCT3/UBE2B/RPL23/PIM1/CCT2/EPHA4/RPL5/RAB21/PINK1/STX12/TMEM88/CD81/KRAS/CCT7/CCT6A/CCT8/SOX17/GRN/SUMO1/CREB1/MYLIP/SAV1/FBXL3/RAD23A/KAT2A/NOP53/PARK7/BAG1/STUB1/B4GALT5/PPIB/SH3GLB1/DPM3/HIP1/SIRT1/MOSMO/BAG6/MORC3/TBRG1/PHB/CDKN…
Positive Regulation of Pattern Recognition Receptor Signaling Pathway	1.91821	0.000334214	0.0111559	HSPA1A/HSPA1B/DDX3X/PELI1/RTN4/CAV1/HMGB1/ANKRD17/CYBA/USP15/ZCCHC3
Response to Zinc Ion	1.91711	0.000681543	0.0168285	MT1M/MT1E/MT2A/MT1X/MT1A/SOD2/MT1F/SLC30A1/CREB1/CRIP1/MT1G
Negative Regulation of Intrinsic Apoptotic Signaling Pathway	1.91156	8.7e-05	0.00407301	HSPA1A/HSPB1/DNAJA1/MCL1/TPT1/MIF/SOD2/DDX3X/YBX3/PPIA/TMBIM6/HERPUD1/SELENOS/BCL2L1/NDUFA13/PINK1/VDAC2/PLAUR/NFE2L2/XBP1/CDKN2D/PARK7/ARHGEF2
Response to Cold	1.9102	0.000558002	0.0154928	HSP90AA1/HSPD1/FOS/NFKBIA/MT-CO2/SOD2/ADM
Regulation of Mitotic Spindle Assembly	1.90997	0.000322254	0.0108572	HSPA1A/HSPA1B/HNRNPU/CHMP5/CHMP2A
Entry into Host	1.90842	7.08e-06	0.000542752	HSPA1A/HSPA1B/IFITM3/IFITM2/BSG/SNX3/HYAL2/CD46/ITGA5/PPIA/ITGB1/LDLR/LY6E/LGALS1/EGFR/GSN/EPHA2/UVRAG/IFITM1/CXCL8/CAV1/TRIM26/NPC1/CD55/CD81/HYAL1/SIVA1/ICAM1
Response to Mineralocorticoid	1.90704	0.000432681	0.012891	CCN2/FOS/CALM1/CDKN1A/SGK1/FOSL1/KRAS
Apoptotic Mitochondrial Changes	1.90473	1.78e-05	0.00114812	HSPA1A/HSPD1/JUN/PMAIP1/SOD2/BNIP3L/IFI6/PPP2CB/BCL2L1/SLC25A5/PINK1/YWHAB/YWHAG/YWHAH/VDAC2/PLAUR/PPP3R1/PRELID1/YWHAZ/FIS1/ATP5IF1/YWHAE/ATF2/BNIP3/SLC25A4/GSK3B/PDCD5/HIP1R/BID/GSK3A/MOAP1
Cell Fate Determination	1.89351	0.000965768	0.0216248	KLF4/MCL1/HES1/IFRD1/SOX17/GATA2/MEF2C
Cellular Response to Topologically Incorrect Protein	1.88768	1.25e-05	0.000849377	HSPA1A/HSPA1B/HSPD1/BAG3/HSPA8/PPP1R15A/CREBRF/ATF4/TMBIM6/RACK1/CXCL8/HERPUD1/SELENOS/SERP1/HSPA9/ATF3/AUP1/TPP1/TSPYL2/OPTN/PPP1R15B/NFE2L2/HDGF/XBP1/UBE2W/HSPA6/STUB1/PDIA6/DDIT3/HSPA1L/PPP2R5B/TMED2/MYDGF/BAG6/HSP90B1/TLN1/DDRGK1/RNF5/ATF6/GSK3A/DERL1/ERO1A
Interleukin 8 Production	1.88706	0.000183792	0.00752919	HSPA1A/HSPA1B/KLF4/SERPINE1/TMSB4X/HYAL2/ANXA1/STAT3/PRKD2/HMGB1/RELA/LAMTOR5/BCL10
Regulation of Rna Splicing	1.88647	2.93e-05	0.00167496	HSPA1A/HSPA8/SLC38A2/HNRNPU/RPS26/CLK1/FXR1/HNRNPA2B1/RBFOX1/RPS13/QKI/PRX/HNRNPF/RBM8A/TMBIM6/JMJD6/PRDX6/HNRNPH1/PTBP1/HNRNPK/KHDRBS3/SRSF9/NOVA2/TRA2B/SRSF7/SRSF3/MAGOH/SAP18/SRSF5/CLK3/HNRNPH2/SON/HNRNPH3/RBM39/ZBTB7A/PUF60/RBM42/KHDRBS1/REST/HNRNPL/AHNAK/RBM20/U2AF2/SRSF10
Response to Copper Ion	1.87928	0.00104819	0.0229014	MT1M/MT1E/MT2A/MT1X/MT1A/MT-CYB/SOD1/MT1F/PRNP/S100A13/NFE2L2/ICAM1/PARK7/MT1G/ATP5F1D/MT-CO1
Regulation of Spindle Assembly	1.87598	0.000563354	0.0154928	HSPA1A/HSPA1B/HNRNPU/CHMP5/CHMP2A
Response to Metal Ion	1.87563	1.11e-07	1.25e-05	DUSP1/MT1M/MT1E/MT2A/MT1X/MT1A/FOS/CACYBP/JUN/JUNB/B2M/JUND/CALM1/MT-CYB/SOD2/SOD1/BSG/NEDD4L/MT1F/CDKN1B/SPARC/ATF4/EGFR/UBE2D3/GSN/TTN/NDRG1/SLC30A1/PRNP/SLC12A2/S100A13/CAV1/PPP2CB/SYT1/NPC1/NLGN1/BMP6/IQGAP1/AKR1C3/S100A16/CUTA/PPP1CA/NFE2L2/ICAM1/ANK3/ECT2/SUMO1/CREB1/MEF2C/RASGRP2/RYR2/CALM2/CRIP1/PARK7/HOMER1/MT1G/ATP5F1D/CLIC4/KCNC2/MT-CO1/ITPKB/CPNE1/BNIP3/GDI1/NEDD4/PEF1
Response to Arsenic Containing Substance	1.87485	0.00057693	0.0155211	SLC38A2/CDKN1A/DDX3X/MKNK2/ATF4/ATF3/GSTO1/CPEB2/PTEN/HSF1/DAXX/ZC3H12A
Positive Regulation of Intrinsic Apoptotic Signaling Pathway	1.87388	0.000346593	0.011232	UBB/MCL1/PMAIP1/MSX1/SOD1/RPL11/RPS7/RPS3/SKIL/RPL26/RACK1/CAV1/BCL2L1/BCAP31/NUPR1/PARK7/FIS1/SERINC3/BCLAF1/DDIT3/SIRT1/BID
Atp Synthesis Coupled Proton Transport	1.87089	0.00143662	0.0278442	MT-ATP6/ATP5F1E/ATP5ME/ATP6V0C/ATP5F1B/ATP5MG/ATP5MF/ATP5PF/ATP5PD/MT-ATP8/ATP6V1A/ATP5F1D/ATP5PO/ATP5MC3
Regulation of Extrinsic Apoptotic Signaling Pathway in Absence of Ligand	1.87057	0.000802193	0.0191517	HSPA1A/HSPA1B/MCL1/IFI6/BCL2L1/FGFR1/PPP1CA
Dna Biosynthetic Process	1.87047	1.16e-05	0.000807068	HSP90AA1/DUSP1/PTGES3/HSP90AB1/RGCC/UBC/CCN2/KLF4/UBB/HNRNPU/CDKN1A/HNRNPA2B1/RPS27A/UBA52/CCT4/TCP1/PPIA/NOP10/CCT5/ISG15/PRKD2/CCT3/CCT2/GJA1/CCT7/CCT6A/CCT8/POLE4/UBE2L6
Myd88 Dependent Toll Like Receptor Signaling Pathway	1.87035	0.000890427	0.0201083	HSPD1/UBC/UBB/RPS27A/UBA52/IRAK3/IRF1/IRF7
Negative Regulation of Signal Transduction in Absence of Ligand	1.86923	0.00148049	0.0283224	HSPA1A/HSPA1B/MCL1/IFI6/BCL2L1
Positive Regulation of Dna Biosynthetic Process	1.85619	0.000345249	0.011232	HSP90AA1/PTGES3/HSP90AB1/RGCC/KLF4/CCT4/TCP1/CCT5/PRKD2/CCT3/CCT2/CCT7/CCT6A/CCT8
Negative Regulation of Cell Growth	1.85499	2.34e-05	0.00145726	HSPA1A/HSPA1B/BST2/CDKN1A/BTG1/MSX1/DDX3X/HYAL2/CDKN1B/YY1/MAP2/RTN4/RACK1/WFDC1/CCN3/MEG3/SEMA3F/CCDC85B/NDUFA13/GJA1/DNAJB2/TGFB1/HYAL1/TSPYL2/SEMA6B/SOX17/JADE1/SMARCA2/PPARG/CDKN2D/SIPA1/PPP1R9B/CDA/FLCN/SEMA4C/ADIPOR2/SPAG9/SIRT1/ADIPOR1/SEMA3B/PHB/CDKN2AIP/PPP2CA/CRYAB/SLIT2/ING1/GSK3A/SERTAD3/SPART/DCC
Cellular Response to Zinc Ion	1.8516	0.0010684	0.0230242	MT1M/MT1E/MT2A/MT1X/MT1A/MT1F/CREB1/MT1G
Electron Transport Chain	1.85107	3.12e-05	0.0017088	MT-ND3/MT-CYB/MT-CO2/MT-ND2/MT-ND1/P4HA2/COX7A1/COX5B/MT-ND4/CHCHD2/COX7C/NDUFB2/MT-CO3/COX6A1/NDUFB4/NDUFC2/COX6B1/NDUFB11/NDUFA1/COX6C/NDUFC1/UQCR11/COX7A2/COX5A/COX4I1/NDUFA11/NDUFA13/NDUFB1/PINK1/GLRX/NDUFA8/AKR1B1/UQCRB/UQCRQ/COX7B/ISCU/COX8A/UQCRH/NDUFB7/MT-ND4L/NDUFS5/NDUFA12/NDUFS7/NDUFA6/NDUFB3/NDUFB9/NDUFA4/CYBA/NDUFAB1/NDUFB10/NDUFS6/PARK7/MT-ND5/MT-CO1/NDUFA3/NDUFA4L2/UQCR10/SDHD/SLC2…
Cytoplasmic Pattern Recognition Receptor Signaling Pathway	1.8502	0.000297076	0.0104861	HSPA1A/HSPA1B/UBC/UBB/NFKBIA/RPS27A/UBA52/RELA/IRF7/ANKRD17/CYLD/NOP53/USP15/ZCCHC3
Regulation of Pattern Recognition Receptor Signaling Pathway	1.84739	0.000299602	0.0104861	HSPA1A/HSPA1B/DDX3X/PELI1/RTN4/IRAK3/CAV1/HMGB1/IRF1/IRF7/ANKRD17/NOP53/CYBA/USP15/ZCCHC3/LY96
Regulation of Erythrocyte Differentiation	1.84389	0.000758456	0.0184746	HSPA1A/HSPA1B/B2M/ZFP36L1/ZFP36/STAT3/ISG15/HSPA9/FOXO3/TAL1/INPP5D/GATA2/HMGB2
Regulation of Dna Biosynthetic Process	1.8435	0.000171776	0.00720062	HSP90AA1/DUSP1/PTGES3/HSP90AB1/RGCC/KLF4/HNRNPU/CDKN1A/HNRNPA2B1/CCT4/TCP1/CCT5/PRKD2/CCT3/CCT2/GJA1/CCT7/CCT6A/CCT8
Ribosomal Small Subunit Assembly	1.83909	0.000992342	0.0219472	RPS27/RPS28/RPS10/RPL38/RPS15/RPS27L/RPS14/RPS5/RPS19
Mitochondrial Outer Membrane Permeabilization	1.83653	0.00137305	0.0274341	HSPA1A/PMAIP1/BNIP3L/SLC25A5/YWHAB/YWHAG/YWHAH/VDAC2/PPP3R1/YWHAZ/ATP5IF1/YWHAE/BNIP3/GSK3B/HIP1R/BID/GSK3A/MOAP1
Detoxification	1.83406	0.000205896	0.0080686	MT1M/MT1E/MT2A/MT1X/MT1A/CLIC2/SOD2/SOD1/DHFR/MT1F/PRDX1/SLC30A1/GSTP1/SELENOS/PRDX6/TXN/PIM1/PRDX5/SELENOW/GCH1/GPX4/NFE2L2/GPX3/GSTO1/HBA2/PARK7/MT1G/SELENOT
Binding of Sperm to Zona Pellucida	1.83371	0.00202396	0.0347054	CCT4/TCP1/CCT5/CCT3/CCT2/VDAC2/CCT7/CCT8/LY6K/ALDOA/HSPA1L/ADAM32
Response to Salt Stress	1.82667	0.00170543	0.0310508	HSP90AB1/MT-CYB/ZFP36L1/EFHD1/AKR1B1
Cellular Response to Inorganic Substance	1.82613	3.91e-05	0.00210567	MT1M/MT1E/MT2A/MT1X/MT1A/FOS/CACYBP/JUN/JUNB/B2M/JUND/SOD1/MT1F/CDKN1B/ATF4/EGFR/UBE2D3/GSN/PRNP/SLC12A2/SYT1/NLGN1/BMP6/IQGAP1/AKR1C3/CRK/NFE2L2/ANK3/ECT2/SUMO1/CREB1/MEF2C/RASGRP2/MT1G/CLIC4/KCNC2/ITPKB/CPNE1/BNIP3
Intrinsic Apoptotic Signaling Pathway	1.82537	1.36e-06	0.000122572	HSPA1A/HSPB1/DNAJA1/PPP1R15A/UBB/MCL1/TPT1/PMAIP1/IFI16/CDKN1A/MIF/MSX1/SOD2/SOD1/PERP/DDX3X/RPL11/YBX3/PPIA/RPS7/RPS3/DDIT4/HINT1/SKIL/RPL26/ATF4/TMBIM6/RPS27L/RACK1/EPHA2/IFI6/HERPUD1/CAV1/SELENOS/BCL2L1/HNRNPK/NDUFA13/PINK1/SELENOK/BCAP31/CEBPB/VDAC2/PLAUR/NFE2L2/TOPORS/NUPR1/CYLD/CASP4/XBP1/ERP29/CDKN2D/TNFRSF1A/CRIP1/PARK7/FIS1/ARHGEF2/TMEM109/BNIP3/SERINC3/HIPK1/BCLAF1/DDIT3/PDK1
Negative Regulation of Viral Life Cycle	1.82506	0.00172457	0.0312416	IFITM3/IFITM2/BST2/SNX3/PPIA/LY6E/GSN/IFITM1/TRIM26/TRIM8
Mitotic Spindle Assembly	1.82415	0.000763761	0.0184789	HSPA1A/HSPA1B/HNRNPU/RHOA/CHMP5/STAG2/STAG1/CHMP2A
Regulation of Nuclease Activity	1.82355	0.00190095	0.0332666	HSPA1A/RPS3/TMBIM6/HMGB1/HMGB2/NPM1/SIRT1/TCEA1/PCNA
Dna Damage Response Detection of Dna Damage	1.82049	0.00224345	0.0374427	DNAJA1/UBC/UBB/RPS27A/UBA52/RPS3/UBE2B/RBX1
Sperm Egg Recognition	1.81522	0.00461884	0.0612166	CCT4/TCP1/CCT5/CD9/CCT3/CCT2/VDAC2/CCT7/CCT8/LY6K/ALDOA/HSPA1L/ADAM32
Mitochondrial Atp Synthesis Coupled Proton Transport	1.81513	0.00245248	0.0401133	MT-ATP6/ATP5F1E/ATP5ME/ATP5F1B/ATP5MG/ATP5MF/ATP5PF/ATP5PD/MT-ATP8/ATP5F1D/ATP5PO/ATP5MC3
Cellular Response to Copper Ion	1.81222	0.00194709	0.0339095	MT1M/MT1E/MT2A/MT1X/MT1A/MT1F/PRNP/NFE2L2
Ribosomal Large Subunit Assembly	1.81084	0.00244077	0.0401133	RPL10/RPL38/RPL11/RPL6/RPL24/RPL23A/RPL5/RSL24D1/RPL3/NOP53
Atp Biosynthetic Process	1.80676	0.00305685	0.0470938	MT-ATP6/MT-CO2/TMSB4X/ATP5F1E/ATP5ME/ATP6V0C/ATP5F1B/ATP5MG/ATP5MF/ATP5PF/PINK1/TGFB1/ATP5PD/MT-ATP8/ATP6V1A/ATP5F1D/ALDOA/ATP5PO/FLCN/ATP5MC3/UQCC3
Regulation of Mrna Catabolic Process	1.80642	2.72e-05	0.00163364	HSPA1A/HSPB1/UBC/HSPA8/UBB/HNRNPU/FXR1/ZC3HAV1/ZFP36L1/RPS27A/UBA52/ZFP36/VIM/YBX3/PSMA7/PABPC1/YBX1/PSME1/CARHSP1/PSMB3/BTG2/VIP/SET/YWHAB/CNOT6L/SAMD4A/ZFP36L2/PSMB6/XPO1/ROCK2/DIS3/PSMB4/PABPC4/PSMB1/DHX9/NPM1/TENT4A/CNOT8/TNRC6C/PSMB8/YWHAZ/HNRNPM/ALKBH5/PSMA4/HNRNPA0/TENT4B/IGF2BP2
Regulation of Apoptotic Signaling Pathway	1.80179	2.33e-07	2.47e-05	HSPA1A/HSPA1B/HSPB1/DNAJA1/UBB/MCL1/TPT1/PMAIP1/TIMP3/SERPINE1/MIF/MSX1/SOD2/SOD1/DDX3X/HYAL2/RPL11/YBX3/PPIA/RPS7/RPS3/DEDD2/SKIL/RPL26/TMBIM6/RACK1/PEA15/TNFRSF12A/GSTP1/IFI6/HERPUD1/CAV1/SELENOS/BCL2L1/ITPRIP/FGFR1/SLC25A5/HNRNPK/RELA/BCL10/NDUFA13/PINK1/NR4A2/ATF3/BCAP31/VDAC2/PLAUR/GNAI2/PPP1CA/NFE2L2/ICAM1/PCGF2/HMGB2/NUPR1/CYLD/XBP1/LGALS3/ERP29/PRELID1/CDKN2D/PARK7/SP100/FIS1/SIAH2/ARHGEF…
Cellular Response to Arsenic Containing Substance	1.8001	0.00431308	0.0588107	SLC38A2/DDX3X/MKNK2/ATF4/ATF3/GSTO1/CPEB2/HSF1/DAXX/ZC3H12A
Positive Regulation of Atpase Activity	1.79942	0.00137305	0.0274341	DNAJB1/DNAJA1/DNAJB6/HNRNPU/PFN1/AHSA1/ATP1B3/DYNLL1/GABARAPL2/TOR1AIP2/DNAJB2/DHX9/PLSCR1/DNAJC1/CHTOP/TPM1
Ribosomal Large Subunit Biogenesis	1.79869	0.000646303	0.0162932	RPL10/RPL38/RPL11/RPL35A/RPL14/RPL6/RPL24/RPL26/RPL23A/SNU13/MRPL1/RPL7/RPL7A/RPL5/DDX18/RSL24D1/RPL35/RPL10A/RPL3/NPM1/NOP53/PES1/RRP15/FTSJ3/EIF6/RPF1/MRPL20/NIP7
Positive Regulation of Telomerase Activity	1.79411	0.00566779	0.0690283	HSP90AA1/PTGES3/HSP90AB1/KLF4/CCT4/TCP1/CCT2
Pattern Recognition Receptor Signaling Pathway	1.79246	5.24e-05	0.00265908	HSPA1A/HSPA1B/HSPD1/UBC/UBB/NFKBIA/RPS6KA3/DDX3X/RPS27A/UBA52/PELI1/CLEC4E/RTN4/UBE2D3/IRAK3/CAV1/HMGB1/IRF1/RELA/IRF7/BCL10
Nucleotide Excision Repair Dna Gap Filling	1.79227	0.00311529	0.0475874	UBC/UBB/RPS27A/UBA52/PCNA
Regulation of Translational Initiation	1.78856	0.000354786	0.0113186	HSPB1/PPP1R15A/EIF1/EIF4G2/DDX3X/EIF4A2/ATF4/EIF1B/EIF5/RPL13A/PPP1R15B/PPP1CA/EIF3K/NPM1/EIF4H/EIF4B/PAIP2/EIF4EBP2/KHDRBS1/TMED2/UHMK1/AGO2/EIF4EBP1/EIF3H/CSDE1
Regulation of Mitochondrial Membrane Permeability	1.78771	0.000867103	0.0199102	HSPA1A/PMAIP1/BNIP3L/BCL2L1/SLC25A5/YWHAB/YWHAG/YWHAH/VDAC2/HEBP2/PPP3R1/YWHAZ/ATP5IF1/YWHAE/ATF2/BNIP3/GSK3B/HIP1R/BID/GSK3A/MOAP1/ALKBH7
Mitochondrion Organization	1.78606	1.27e-09	2.08e-07	HSPA1A/HSP90AA1/HSPD1/BAG3/MT-ND3/JUN/PMAIP1/MT-ATP6/CALM1/MT-ND2/SOD2/SQSTM1/MAP1LC3B/HSPA4/HIGD1B/MT-ND1/COX7A1/ATP5F1E/MT-ND4/UBL5/CHCHD2/BNIP3L/GABARAP/ATP5ME/NDUFB2/COX17/UBE2D3/IFI6/TOMM7/NDUFB4/GABARAPL1/PPP2CB/FNIP1/GABARAPL2/BCL2L1/NDUFC2/ATP5F1B/SLC25A5/MTFP1/NDUFB11/NDUFA1/MCU/VAT1/NDUFC1/COX7A2/ATP5MG/NDUFA11/ATP5MF/NDUFA13/NDUFB1/ATP5PF/PINK1/NDUFA8/HSPA9/YWHAB/FUNDC2/ESRRA/TMEM70/YW…
Response to Inorganic Substance	1.78565	1.54e-08	2.13e-06	DUSP1/MT1M/MT1E/MT2A/MT1X/MT1A/FOS/KLF4/SLC38A2/CACYBP/KLF2/JUN/JUNB/B2M/JUND/CALM1/MT-CYB/SOD2/SOD1/BSG/DHFR/NEDD4L/MT1F/PRDX1/LDHA/CDKN1B/SPARC/RHOB/RPS3/ATF4/EGFR/UBE2D3/GSN/RACK1/ANXA1/TTN/NDRG1/SLC30A1/PRNP/SLC12A2/S100A13/CAV1/PPP2CB/KDM6B/SYT1/NET1/NPC1/TXN/NLGN1/RELA/BMP6/IQGAP1/SELENOW/PINK1/GCH1/AKR1B1/AKR1C3/FOSL1/S100A16/PPP1R15B/EEF2/CRK/CUTA/PPP1CA/NFE2L2/ICAM1/ANK3/PAWR/ECT2/SUMO1/…
Ribosomal Small Subunit Biogenesis	1.78165	0.00162485	0.0300389	RPS27/RPS28/RPS10/RPS21/RPL38/RPS7/RPS25/RPS15/SNU13/RPS27L/RPS14/RPS5/RPS8/RPS19/RPS24/RPS6/RPS17/UTP23/RPS16/NPM1
Positive Regulation of Collagen Metabolic Process	1.77976	0.00360235	0.0532233	RGCC/CCN2/VIM/ENG/VSIR/TGFB1
Ribonucleoprotein Complex Subunit Organization	1.77747	4.93e-05	0.00254144	HSP90AA1/PTGES3/HSP90AB1/RPS27/RPS28/RPS10/RPL10/RPL38/RPL11/RPS15/RPL6/RPL24/RPL23A/RPS27L/EIF5/RPS14/RPS5/EIF2S2/EIF3I/RPL13A/SNRPG/SNRPB/RPS19/SRSF9/RPL5/RSL24D1/RUVBL1/EIF3G/RUVBL2/EIF3F/RPL3/ISY1/SRSF5/STRAP/SNRPD2/DHX9/EIF3K/EIF4H/SF3A1/NOP53/EIF4B/SNRPE/PUF60/EIF3J/SF3B1/SF3A3
Positive Regulation of Protein Polymerization	1.77535	0.000314618	0.0107	HSPA1A/HSPA1B/HSP90AA1/PFN1/RPS3/ARF6/GSN/RAC1/CDC42EP4/PINK1/BRK1/CDC42EP2/ARF1/CDC42EP1/BAIAP2/ARPC3/ICAM1/OCLN/ARL2/ARPC5/VASP/FCHSD2/PRKCE/WHAMM/CORO1B/ARPC1A/FES/ARPC4/DLG1/ACTR3/HIP1R
Maintenance of Protein Location in Cell	1.77424	0.00149272	0.0283224	SRGN/TMSB10/HNRNPU/TMSB4X/GSN/RANGAP1/INSIG1/CAV1/SKP1/TXN/GJA1/PINK1/ANK3/ARL2/TOPORS/PARK7/SP100/SUN2/ARL2BP/KDELR1/MORC3/TSPO/HK1
Negative Regulation of Apoptotic Signaling Pathway	1.77188	4.67e-05	0.00243977	HSPA1A/HSPA1B/HSPB1/DNAJA1/MCL1/TPT1/SERPINE1/MIF/SOD2/DDX3X/YBX3/PPIA/TMBIM6/PEA15/GSTP1/IFI6/HERPUD1/SELENOS/BCL2L1/ITPRIP/SLC25A5/RELA/NDUFA13/PINK1/NR4A2/VDAC2/PLAUR/GNAI2/NFE2L2/ICAM1/PCGF2/HMGB2/XBP1/LGALS3/PRELID1/CDKN2D/PARK7/SIAH2/ARHGEF2
Regulation of Mitochondrial Outer Membrane Permeabilization Involved in Apoptotic Signaling Pathway	1.77089	0.00373335	0.054269	HSPA1A/PMAIP1/SLC25A5/YWHAB/YWHAG/YWHAH/PPP3R1/YWHAZ/ATP5IF1/YWHAE/GSK3B/HIP1R/BID/GSK3A
Regulation of Cyclin Dependent Protein Kinase Activity	1.76953	0.000664555	0.016637	HSP90AB1/RGCC/CDKN1A/SERTAD1/ACTB/CCNL1/CDKN1B/CCNH/EGFR/CDKN1C/KAT2B/HEXIM1/CCNI/HHEX/LATS2/NR2F2/CDKN2D/CKS2/CCNG2/IPO7
Protein Insertion into Membrane	1.76848	0.00121595	0.0253383	HSP90AA1/PMAIP1/HSPA4/EGFR/NDUFA13/YWHAB/YWHAG/YWHAH/PPP3R1/TRAM1/TIMM10/ROMO1/YWHAZ/YWHAE/EMC6/TOMM22/BAG6/PDCD5/BID/EMC4/MOAP1/GET1/BAX/TIMM13
Biological Process Involved in Interaction with Host	1.7669	2.82e-05	0.00166766	HSPA1A/HSPA1B/IFITM3/IFITM2/BSG/SNX3/HYAL2/CD46/TCP1/ITGA5/PPIA/ITGB1/LDLR/LY6E/LGALS1/PPID/EGFR/GSN/VAPA/EPHA2/UVRAG/IFITM1/CXCL8/CAV1/TRIM26/BCL2L1/NPC1/CD55/KPNA4/CD81/HYAL1/TRIM28/SIVA1/ICAM1/IST1/CAV2/CHMP2A/TRIM8
Mitochondrial Electron Transport Cytochrome c to Oxygen	1.7659	0.00365431	0.0537706	MT-CO2/COX5B/COX7C/MT-CO3/COX6A1/COX6B1/COX6C/COX5A/COX4I1/COX7B/COX8A/NDUFA4/MT-CO1/CYCS
Myeloid Leukocyte Mediated Immunity	1.76231	2.17e-08	2.79e-06	HSPA1A/HSPA1B/HSP90AA1/HSP90AB1/HSPA8/EEF1A1/SNAP23/B2M/CXCL1/HLA-C/BST2/SDCBP/FOXF1/MIF/CSTB/STOM/DDX3X/TUBB4B/CD63/S100A11/SRP14/PPIA/ANXA3/DYNLL1/RHOA/BRI3/ATP6V0C/HLA-B/GSN/RAC1/VAPA/CYSTM1/GSTP1/S100A13/SLC2A3/DDX21/PRDX6/NDUFC2/NME2/HMGB1/RAP1B/SPTAN1/VAT1/CD59/CCT2/CD55/IQGAP1/CTSD/METTL7A/PDXK/TIMP2/PLAUR/TUBB/ARL8A/RAB5C/HEBP2/EEF2/CAP1/NPC2/CCT8/CSNK2B/GRN/GATA2/PGRMC1/IST1/ATP6V1D/ARPC…
Cell Cell Recognition	1.76102	0.00404956	0.057026	MSN/CCT4/TCP1/CCT5/CD9/CCT3/CCT2/VDAC2/CD81/CCT7/CCT8/LY6K/LGALS3/ALDOA/HSPA1L/DLG1/ADAM32
Cellular Respiration	1.75935	9.69e-05	0.00447798	MT-ND3/MT-CYB/MT-CO2/MT-ND2/MT-ND1/COX5B/MT-ND4/CHCHD2/COX7C/NDUFB2/MT-CO3/COX6A1/NDUFB4/NDUFC2/COX6B1/NDUFB11/NDUFA1/COX6C/NDUFC1/UQCR11/COX5A/COX4I1/NDUFA11/NDUFA13/NDUFB1/PINK1/NDUFA8/UQCRB/UQCRQ/COX7B/ISCU/COX8A/UQCRH/NDUFB7/MT-ND4L/NDUFS5/NDUFA12/NDUFS7/NDUFA6/NDUFB3/NDUFB9/NDUFA4/NOP53/PIK3CA/PRELID1/NDUFAB1/COQ10B/NDUFB10/NDUFS6/PARK7/MT-ND5/ATP5F1D/MT-CO1/NDUFA3/BNIP3/UQCR10/SDHD/SLC25A18…
Antimicrobial Humoral Immune Response Mediated by Antimicrobial Peptide	1.7588	0.0100855	0.0985218	CXCL1/RPL30/RPL39/CXCL8/GAPDH/RPS19/ROMO1
Establishment of Protein Localization to Mitochondrial Membrane	1.75767	0.00410686	0.0573701	HSP90AA1/PMAIP1/CALM1/HSPA4/NDUFA13/YWHAB/YWHAG/YWHAH/PPP3R1/TIMM10/ROMO1/YWHAZ/YWHAE/TOMM22/PDCD5/BID/MOAP1/BAX/TIMM13
Negative Regulation of Viral Process	1.75609	0.00063687	0.0161684	IFITM3/IFITM2/BST2/IFI16/ZC3HAV1/SNX3/ZFP36/PPIA/LY6E/GSN/IFITM1/ISG15/TRIM26/HEXIM1/BANF1/TRIM28/ISG20/TRIM8
Nadh Dehydrogenase Complex Assembly	1.75534	0.00162105	0.0300389	MT-ND3/MT-ND2/MT-ND1/MT-ND4/NDUFB2/NDUFB4/NDUFC2/NDUFB11/NDUFA1/NDUFC1/NDUFA11/NDUFA13/NDUFB1/NDUFA8/NDUFB7/NDUFS5/NDUFA12/NDUFS7/NDUFA6/NDUFB3/NDUFB9/NDUFAB1/NDUFB10/NDUFS6/MT-ND5/NDUFAF3/NDUFA3/NDUFA2/NDUFS8
Regulation of Mrna Metabolic Process	1.75531	2.54e-06	0.000212572	HSPA1A/HSPB1/UBC/HSPA8/UBB/HNRNPU/FXR1/ZC3HAV1/HNRNPA2B1/RBFOX1/ZFP36L1/RPS27A/UBA52/ZFP36/VIM/YBX3/PAPOLA/QKI/PSMA7/RBM8A/PABPC1/YBX1/JMJD6/PSME1/CARHSP1/PRDX6/PSMB3/BTG2/PTBP1/HNRNPK/KHDRBS3/VIP/SRSF9/SET/YWHAB/NOVA2/CNOT6L/TRA2B/SAMD4A/ZFP36L2/SRSF7/PSMB6/XPO1/ROCK2/SRSF3/MAGOH/DIS3/PSMB4/PABPC4/SAP18/PSMB1/DHX9/NPM1/SON/RBM39/TENT4A/ZBTB7A/CNOT8/TNRC6C/PSMB8/CDK11B/PUF60/YWHAZ/HNRNPM/RBM42/AL…
Regulation of Microtubule Polymerization	1.75325	0.00441107	0.0591149	HSPA1A/HSPA1B/FKBP4/RPS3/MAP2/RAC1/OCLN/ARL2/CDH5
Erythrocyte Homeostasis	1.74824	0.000696453	0.0170797	HSPA1A/HSPA1B/KLF2/B2M/ZFP36L1/ZFP36/RPS14/STAT3/JMJD6/ISG15/RPS19/RPS24/HSPA9/FOXO3/TAL1/RPS6/INPP5D/RPS17/GATA2/HMGB2/VEGFA
C21 Steroid Hormone Metabolic Process	1.74795	0.00605469	0.0727235	AKR1C1/AKR1C2/ADM/BMP6/AKR1B1/AKR1C3/REST/TSPO/STAT5B
Positive Regulation of Microtubule Polymerization or Depolymerization	1.73925	0.00523603	0.0669222	HSPA1A/HSPA1B/RPS3/RAC1/OCLN/ARL2
Mitotic Spindle Organization	1.73913	0.000792147	0.0190379	HSPA1A/HSPA1B/HNRNPU/RHOA/RAN/NUDC/CLTC/TACC1/SBDS/CHMP5/STAG2/STAG1/CHMP2A/SUN2/CHMP2B/STMN1/PKD1/SMC3/RCC1/CHMP1A/PTPA/FLNA
Apoptotic Signaling Pathway	1.73731	2.81e-08	3.48e-06	HSPA1A/HSPA1B/HSPB1/BAG3/DNAJA1/PPP1R15A/UBB/MCL1/TPT1/JUN/IFI27/PMAIP1/TIMP3/SERPINE1/IFI16/CDKN1A/MIF/MSX1/SOD2/SOD1/PERP/DDX3X/HYAL2/RPL11/YBX3/PPIA/RPS7/MKNK2/RPS3/DEDD2/UACA/DDIT4/BNIP3L/HINT1/SKIL/RPL26/ATF4/GABARAP/TMBIM6/RPS27L/RACK1/PEA15/TNFRSF12A/EPHA2/GSTP1/IFI6/HERPUD1/CAV1/SELENOS/BCL2L1/ITPRIP/FGFR1/SLC25A5/HNRNPK/RELA/BCL10/NDUFA13/PINK1/SELENOK/YWHAB/NR4A2/YWHAG/YWHAH/ATF3/BCAP31…
Positive Regulation of Myeloid Cell Differentiation	1.7367	0.00131127	0.0270122	HSPA1A/HSPA1B/FOS/JUN/ZFP36L1/GNAS/STAT3/ISG15/HMGB1/FOXO3/TAL1/TGFB1/TRIB1/INPP5D/GATA2/CREB1/HMGB2/ATP6AP1
Regulation of Atpase Activity	1.73428	0.00207193	0.0352325	DNAJB1/DNAJA1/DNAJB6/HNRNPU/PFN1/AHSA1/ATP1B3/DYNLL1/GABARAPL2/TOR1AIP2/DNAJB2/TPM2/DHX9/CNN3/ATP5IF1/PLSCR1/DNAJC1/SIRT1/CHTOP/TPM1
Vascular Associated Smooth Muscle Cell Differentiation	1.7312	0.0118421	0.108353	HES1/SOD2/RAMP2/ADM/NOTCH1/ENG/VEGFA/NFATC3/EFEMP2/SRF/PDGFB/SGCB/NFATC2/HEY2/PDCD4
Microtubule Nucleation	1.72717	0.0100002	0.0985218	HSPA1A/HSPA1B/CSNK1D/RANGRF/TPPP
Error Free Translesion Synthesis	1.72661	0.00759354	0.0824539	UBC/UBB/RPS27A/UBA52/PCNA
Positive Regulation of Peptidase Activity	1.72569	0.000138512	0.00608946	HSPD1/HSPE1/CCN2/PMAIP1/IFI16/PERP/CCN1/DDX3X/RPS3/PICALM/UACA/RPS27L/GSN/RACK1/STAT3/CAV1/PSME1/HMGB1/EPHA4/ACVR1C/BCL10/NDUFA13/PINK1/CTSD/VSIR/BCAP31/MTCH1/GRIN1/ROCK2/GRN/FN1/MBP/ADRM1/PPARG/PRELID1/FOXL2/SOX7/FIS1/GRIN2A/BEX3/REST/TBC1D10A/HIP1/ANP32B/SIRT1/TNFRSF10B/CYCS/PDCD5/DDRGK1/HIP1R/BID/AKIRIN2/PDCD6/TRAF2/ST18/TANK/HSF1/CASP1/PSENEN/HTRA2/BAX/PSME2/ARL6IP5/MAPT/PDCD2
Amine Biosynthetic Process	1.72426	0.00599492	0.0723684	OAZ1/GCH1/NR4A2/SAT1/AZIN1/AMD1/PARK7/PNMT
Muscle Filament Sliding	1.72006	0.00635017	0.0745679	MYL6/VIM/TTN/TPM4/TPM2/DMD/TPM1/TCAP/ACTN2
Regulation of Nuclear Transcribed Mrna Catabolic Process Deadenylation Dependent Decay	1.7197	0.0055553	0.0681186	ZFP36L1/ZFP36/PABPC1/ZFP36L2/TENT4A/TNRC6C/TENT4B/TOB1/AGO2
Protein Localization to Mitochondrion	1.71915	0.000628986	0.0160815	HSP90AA1/HSPD1/BAG3/DNAJA1/PMAIP1/CALM1/HSPA4/UBL5/BNIP3L/UBE2D3/TOMM7/NDUFA13/PINK1/YWHAB/YWHAG/YWHAH/BCAP31/PPP3R1/GRPEL1/AIP/TIMM10/GRPEL2/ROMO1/YWHAZ/FIS1/TOMM5/SH3GLB1/TOMM20/ATP5IF1/YWHAE/TOMM22/DDIT3/PMPCB/HSPA1L/SLC25A6/TSPO/PDCD5/HK1/BID/GSK3A/SREBF2/MOAP1
Regulation of Telomerase Activity	1.71871	0.00875295	0.091462	HSP90AA1/PTGES3/HSP90AB1/KLF4/HNRNPA2B1/CCT4/TCP1/CCT2
Mitochondrial Transport	1.71724	1.03e-05	0.000729107	HSPA1A/HSP90AA1/HSPD1/BAG3/PMAIP1/MT-ATP6/HSPA4/ATP5F1E/UBL5/BNIP3L/ATP5ME/UBE2D3/MRPL18/TOMM7/BCL2L1/ATP5F1B/SLC25A5/MCU/ATP5MG/ATP5MF/NDUFA13/ATP5PF/PINK1/YWHAB/YWHAG/YWHAH/SLC39A8/BCAP31/VDAC2/HEBP2/PPP3R1/GRPEL1/ATP5PD/AIP/TIMM10/MT-ATP8/GRPEL2/SMDT1/ROMO1/YWHAZ/FIS1/TOMM5/ATP5F1D/MPC1/VDAC1/SH3GLB1/TOMM20/ATP5IF1/YWHAE/ATP5PO/ATF2/BNIP3/SLC25A4/GSK3B/TOMM22/PMPCB/SLC25A18/HSPA1L/SLC25A6/TSPO…
Regulation of Epithelial Cell Differentiation	1.71618	0.00132356	0.0271104	APOLD1/MAFF/SERPINE1/HES1/BTG1/ZFP36L1/ZFP36/FOXC1/TBX3/KLF7/ID1/NOTCH1/TRIM16/CAV1/WWTR1/NME2/BMP6/ZEB1/CEBPB/CLDN5/ROCK2/VEGFA/VCL/CDH5/MAFG/RFX3/ATOH8/TNFRSF1A
Positive Regulation of Erythrocyte Differentiation	1.71589	0.00668336	0.076731	HSPA1A/HSPA1B/STAT3/ISG15/FOXO3/TAL1/INPP5D/GATA2/HMGB2
Retinoic Acid Receptor Signaling Pathway	1.71547	0.00897151	0.0923105	KLF2/CREM/TRIM16/ACTN4/AKR1C3/PPARG/RXRA/ZNF536/CRKL/RARA/TBX1/NR1H2/SNW1
Regulation of Endoplasmic Reticulum Stress Induced Intrinsic Apoptotic Signaling Pathway	1.71352	0.00739817	0.0813145	HSPA1A/PMAIP1/TMBIM6/HERPUD1/SELENOS/BCL2L1/XBP1/ERP29/PARK7/SERINC3/DDIT3/SIRT1
Negative Regulation of Rna Splicing	1.71347	0.0136229	0.11949	RPS26/HNRNPA2B1/RPS13/TMBIM6/PTBP1/HNRNPK/SRSF9/SRSF7/SAP18/RBM42/U2AF2/SRSF10
Positive Regulation of Epithelial Cell Differentiation	1.71197	0.0074496	0.0816286	SERPINE1/BTG1/FOXC1/NOTCH1/TRIM16/NME2/BMP6/RFX3/ATOH8/VEZF1/NCOA3
Viral Genome Replication	1.7084	0.00154219	0.0291078	HSPA8/IFITM3/IFI27/IFITM2/BST2/IFI16/ZC3HAV1/STOM/DDX3X/PCBP1/PPIA/PPID/PABPC1/NOTCH1/VAPA/IFITM1/CXCL8/ISG15/PCBP2/LAMTOR5/BANF1/DEK/TRIM28/ISG20/ROCK2
Interferon Beta Production	1.70678	0.00863579	0.0905001	HSP90AA1/DDX3X/YY1/HMGB1/IRF1/IRF7/TRIM56/HMGB2/DHX9
Negative Regulation of Interleukin 6 Production	1.70645	0.0121789	0.110871	KLF2/IRAK3/SELENOS/INPP5D/IL27RA/ZC3H12A/ARRB1/TNFAIP3
Negative Regulation of Viral Genome Replication	1.70497	0.00770848	0.0834354	IFITM3/IFITM2/BST2/IFI16/ZC3HAV1/IFITM1/ISG15/BANF1/TRIM28/ISG20/PLSCR1/INPP5K/MPHOSPH8
Negative Regulation of Protein Modification by Small Protein Conjugation or Removal	1.70357	0.00412173	0.0573701	HSPA1A/HSPA1B/DNAJA1/SQSTM1/RPL11/PPIA/RPS7/RPS3/CRY1/CAV1/ISG15/RELA/RPL23/RPL5/COPS9/UBXN1/OGT/PARK7/PRKCE/U2AF2/SVBP/TSPO/MAD2L2
Smooth Muscle Cell Differentiation	1.70141	0.00941253	0.0950481	FOXF1/HES1/SOD2/RAMP2/TBX3/ADM/NOTCH1/ENG/ANKRD17/VEGFA/MEF2C/NFATC3/SIRT1/PIAS1/EFEMP2/ACVR1/TMEM204/SRF/PDGFB/SGCB/NFATC2/RBPMS2/FOXO4/NFATC4/HEY2/HEY1/PDCD4
Positive Regulation of Membrane Permeability	1.70024	0.00348438	0.0521211	HSPA1A/PMAIP1/BNIP3L/SLC25A5/YWHAB/YWHAG/YWHAH/VDAC2/HEBP2/PPP3R1/YWHAZ/ATP5IF1/YWHAE/ATF2/BNIP3/GSK3B/HIP1R/BID/GSK3A/MOAP1
Nucleoside Triphosphate Biosynthetic Process	1.70021	0.00141131	0.0275015	MT-ATP6/MT-CO2/TMSB4X/ATP5F1E/ATP5ME/ATP6V0C/ATP5F1B/NME2/TBPL1/ATP5MG/ATP5MF/ATP5PF/PINK1/TGFB1/ATP5PD/MT-ATP8/ATP6V1A/ATP5F1D/ALDOA/ATP5PO/FLCN/NME4/ATP5MC3/NME3/CMPK1/AK3/UQCC3
Telomere Maintenance via Telomere Lengthening	1.69981	0.00404433	0.057026	HSP90AA1/PTGES3/HSP90AB1/HNRNPU/HNRNPA2B1/CCT4/TCP1/NOP10/CCT5/CCT3/CCT2/CCT7/CCT6A/CCT8
Negative Regulation of Reproductive Process	1.69881	0.0101118	0.0985218	DUSP1/PRKACB/ACVR1C/GJA1/PRKAR1A/ZFPM2
Positive Regulation of Rna Splicing	1.69609	0.0138386	0.121088	HSPA1A/HSPA8/SLC38A2/PRDX6/TRA2B/SRSF5/RBM20/U2AF2
Ribonucleoside Triphosphate Biosynthetic Process	1.69591	0.00317179	0.0482461	MT-ATP6/MT-CO2/TMSB4X/ATP5F1E/ATP5ME/ATP6V0C/ATP5F1B/NME2/ATP5MG/ATP5MF/ATP5PF/PINK1/TGFB1/ATP5PD/MT-ATP8/ATP6V1A/ATP5F1D/ALDOA/ATP5PO/FLCN/NME4/ATP5MC3/NME3/UQCC3
Response to Type i Interferon	1.69539	0.00219989	0.0368865	HSP90AB1/IFITM3/IFI27/IFITM2/HLA-C/BST2/HLA-B/IFITM1/IFI6/ISG15/IRF1/IRF7/TRIM56/ISG20/HLA-A/JAK1/PSMB8/SP100
Negative Regulation of Viral Entry into Host Cell	1.69441	0.00826516	0.087635	IFITM3/IFITM2/SNX3/LY6E/GSN/IFITM1/TRIM26/TRIM8
Regulation of Extrinsic Apoptotic Signaling Pathway	1.69363	0.000519761	0.0146386	HSPA1A/HSPA1B/MCL1/PMAIP1/TIMP3/SERPINE1/DDX3X/HYAL2/DEDD2/SKIL/PEA15/TNFRSF12A/GSTP1/IFI6/CAV1/BCL2L1/ITPRIP/FGFR1/RELA/BCL10/ATF3/PPP1CA/ICAM1/HMGB2/CYLD/LGALS3/PARK7/SP100/SIAH2/ARHGEF2/GSK3B/TNFRSF10B/PTEN/BID/TRAF2/ZMYND11/PRDX2/FAIM2/FEM1B/PAK2/ACVR1/HTRA2
Chaperone Mediated Autophagy	1.6914	0.00898779	0.0923105	HSP90AA1/BAG3/HSPA8/EEF1A1/STUB1
Regulation of Superoxide Metabolic Process	1.69118	0.011692	0.107525	SOD1/DHFR/EGFR/GSTP1/GCH1/TGFB1/GNAI2/NFE2L2/GNAI3
Positive Regulation of Type i Interferon Production	1.69012	0.00690561	0.0779239	HSP90AA1/HSPD1/IFI16/DDX3X/POLR2L/CGAS/HMGB1/IRF1/RELA/IRF7/POLR2F/POLR2K/HMGB2/DHX9/ZCCHC3/POLR2H/PLCG2
Interleukin 10 Production	1.6871	0.0126979	0.11444	HSPD1/CD46/STAT3/ISG15/HMGB1/CD34/VSIR/TUSC2/IL6
Regulation of Endothelial Cell Chemotaxis	1.68697	0.0157812	0.127691	HSPB1/TMSB4X/NOTCH1/PRKD2/FGFR1/VEGFA
Collagen Biosynthetic Process	1.68676	0.00906264	0.0925519	RGCC/CCN2/SERPINH1/VIM/ENG/TGFB1/PPARG
Ribonucleoprotein Complex Biogenesis	1.68579	1.14e-06	0.000107743	HSP90AA1/PTGES3/HSP90AB1/RPS27/RPS28/RPS10/RPS21/RPL10/DDX3X/RPL38/RPL11/RPL35A/RPL14/RPS7/RPS25/RPS15/RPL6/RPL27/RPL24/RPL26/NOP10/RPL23A/SNU13/RPS27L/TRMT112/MRPL1/RAN/EIF5/RPS14/RPS5/EIF2S2/RPL7/EIF3I/RPL13A/KAT2B/RPL7A/DDX21/SNRPG/NOP58/RPS8/RPS9/SNRPB/RPS19/SBDS/SRSF9/RPL5/RPS24/DDX18/RSL24D1/RPL35/RUVBL1/RPS6/XPO1/EIF3G/ISG20/RUVBL2/RPS17/EIF3F/RPL10A/RPL3/DIS3/ISY1/UTP23/RPS16/SRSF5/STRAP/…
Ribonucleoside Triphosphate Metabolic Process	1.68524	0.00372452	0.054269	MT-ATP6/MT-CO2/TMSB4X/ATP5F1E/ATP5ME/ATP6V0C/RAN/ATP5F1B/NME2/ATP5MG/RHOQ/ATP5MF/ATP5PF/PINK1/TGFB1/ATP5PD/MT-ATP8/ATP6V1A/ATP5F1D/ALDOA/ATP5PO/FLCN/GNAI3/NME4/ATP5MC3/NME3/AK3/UQCC3
Regulation of Collagen Metabolic Process	1.68357	0.0101815	0.098668	RGCC/CCN2/VIM/ITGB1/ENG/VSIR/TGFB1/PPARG/RAP1A/IL6
Regulation of Response to Endoplasmic Reticulum Stress	1.68318	0.00381164	0.0549639	HSPA1A/PPP1R15A/PMAIP1/TMBIM6/RACK1/HERPUD1/CAV1/SELENOS/BCL2L1/BCAP31/PPP1R15B/NFE2L2/UBXN1/NUPR1/XBP1/ERP29/PARK7/SERINC3/DDIT3/TMED2/SIRT1/BAG6/DDRGK1/ATF6/GRINA/UBQLN2/BAX/DNAJB9/DNAJC3
Nucleotide Excision Repair Dna Damage Recognition	1.68251	0.0125845	0.113703	UBC/UBB/RPS27A/UBA52/RBX1
Intrinsic Apoptotic Signaling Pathway in Response to Endoplasmic Reticulum Stress	1.68234	0.00473417	0.0620606	HSPA1A/PPP1R15A/PMAIP1/ATF4/TMBIM6/HERPUD1/SELENOS/BCL2L1/SELENOK/CEBPB/CASP4/XBP1/ERP29/PARK7/SERINC3/DDIT3/SIRT1/BAG6/TNFRSF10B/TRAF2/GRINA/ERO1A
Regulation of Viral Life Cycle	1.68121	0.00140461	0.0275015	IFITM3/IFITM2/BST2/IFI16/ZC3HAV1/SNX3/DDX3X/PPIA/LY6E/LGALS1/PPID/PABPC1/NOTCH1/GSN/VAPA/IFITM1/CXCL8/ISG15/TRIM26/BANF1/TRIM28/ISG20/CAV2/CHMP2A/RAD23A/TRIM8
Regulation of Peptidase Activity	1.67842	9.32e-06	0.000693678	HSPD1/HSPE1/CCN2/KLF4/DNAJB6/PMAIP1/SERPINH1/TIMP3/BST2/SERPINE1/IFI16/CSTB/RPS6KA3/PERP/CCN1/DDX3X/RPS3/PICALM/UACA/RPS27L/GSN/RACK1/STAT3/SPOCK3/CRIM1/PRNP/IFI6/SPINT2/WFDC1/HERPUD1/CAV1/FNIP1/PSME1/GAPDH/HMGB1/EPHA4/LAMTOR5/ACVR1C/BCL10/NDUFA13/PRDX5/PINK1/CTSD/ARL6IP1/VSIR/BCAP31/TIMP2/PLAUR/MTCH1/ECM1/GRIN1/FURIN/ROCK2/GRN/FN1/SPOCK2/TMED10/MBP/UBXN1/ADRM1/VEGFA/PPARG/PRELID1/CDKN2D/FOXL2/PS…
Rna Dependent Dna Biosynthetic Process	1.67824	0.00377594	0.0546677	HSP90AA1/PTGES3/HSP90AB1/HNRNPU/CCT4/TCP1/PPIA/NOP10/CCT5/CCT3/CCT2/CCT7/CCT6A/CCT8
Positive Regulation of Interleukin 10 Production	1.67732	0.0220645	0.155315	HSPD1/CD46/STAT3/HMGB1/CD34/TUSC2/IL6
Negative Regulation of Protein Serine Threonine Kinase Activity	1.6736	0.000812247	0.0192641	HSPB1/DUSP1/CHORDC1/DNAJA1/CDKN1A/HYAL2/CDKN1B/RASIP1/IRAK3/CDKN1C/GSTP1/CAV1/KAT2B/HEXIM1/YWHAG/HHEX/DUSP3/PRKAR1A/LATS2/NR2F2/DUSP7/CDKN2D/IPO7/DUSP16/SIRT1/INPP5K/PPP2CA/PTEN/CDKN2B/DUSP8/CIT/CIB1
Regulation of Biological Process Involved in Symbiotic Interaction	1.67049	0.000299602	0.0104861	IFITM3/IFITM2/BST2/IFI16/ZC3HAV1/SNX3/DDX3X/ZFP36/PPIA/POLR2L/LY6E/LGALS1/PPID/PABPC1/NOTCH1/GSN/VAPA/IFITM1/CXCL8/CAV1/ISG15/TRIM26/HEXIM1/BANF1/POLR2F/TRIM28/ISG20/POLR2K/CAV2/CHMP2A/RAD23A/POLR2J/DHX9/TRIM8/SUPT4H1/RAB7A/CHMP2B/POLR2H/PLSCR1/INPP5K/POLR2I/NELFE/NECTIN2/MPHOSPH8
Positive Regulation of Interferon Beta Production	1.66913	0.0174486	0.137042	HSP90AA1/DDX3X/HMGB1/IRF1/IRF7/HMGB2/DHX9
Positive Regulation of Leukocyte Proliferation	1.669	0.0011487	0.0242167	BST2/HES1/CDKN1A/MIF/CD46/PELI1/RPS3/ANXA1/SLC39A10/SLC7A1/IL6ST/HMGB1/CD55/SELENOK/TNFSF13B/CD81/IL27RA/MEF2C/HLA-A
Energy Derivation by Oxidation of Organic Compounds	1.669	6.49e-05	0.00324905	MT-ND3/CALM1/MT-CYB/MT-CO2/MT-ND2/GBE1/MT-ND1/COX5B/MT-ND4/GNAS/CHCHD2/COX7C/NDUFB2/UGP2/MT-CO3/COX6A1/IL6ST/NDUFB4/SELENOS/NDUFC2/COX6B1/HMGB1/NDUFB11/NDUFA1/COX6C/NDUFC1/UQCR11/COX5A/COX4I1/NDUFA11/NDUFA13/NDUFB1/PINK1/NDUFA8/UQCRB/UQCRQ/COX7B/ISCU/COX8A/UQCRH/NDUFB7/MT-ND4L/NDUFS5/NDUFA12/PPP1CA/NDUFS7/NDUFA6/SORBS1/NDUFB3/NDUFB9/NDUFA4/NOP53/PIK3CA/PRELID1/NDUFAB1/COQ10B/NDUFB10/NDUFS6/PARK7/…
Type i Interferon Production	1.6685	0.00137741	0.0274341	HSP90AA1/HSPD1/IFI16/DDX3X/YY1/POLR2L/CGAS/ISG15/G3BP1/HMGB1/IRF1/PCBP2/RELA/IRF7/TRIM56/POLR2F/UBE2L6/POLR2K/HMGB2/CYLD/DHX9/TAX1BP1/ZCCHC3/POLR2H/PLCG2
Virion Assembly	1.66678	0.0140229	0.122071	UBC/UBB/RPS27A/UBA52/PPIA/CHMP5/CHMP2A/CHMP2B/NEDD4/CHMP1A/RAB43/VPS28/USP6NL/RAB1A/RAB1B/MVB12A/SPCS1/SNF8
Zinc Ion Homeostasis	1.66653	0.0177941	0.138623	MT1M/MT1E/MT2A/MT1X/MT1A/MT1F/SLC30A1/SLC39A10/SLC39A8
Negative Regulation of Glial Cell Differentiation	1.66652	0.0141826	0.122389	HES1/LDLR/NOTCH1/DAAM2/GPR37L1/NR1D1
Negative Regulation of Leukocyte Chemotaxis	1.66555	0.0141826	0.122389	DUSP1/MIF/CCN3/DDT/SLIT2
Regulation of Microtubule Polymerization or Depolymerization	1.66515	0.00538457	0.0676355	HSPA1A/HSPA1B/FKBP4/RPS3/MAP2/RAC1/MAPRE2/OCLN/ARL2/GAS2L1/CDH5/ARHGEF2/TTBK2/STMN1/FES
Transforming Growth Factor Beta Receptor Signaling Pathway	1.66347	0.000892464	0.0201083	HSPA1A/HSP90AB1/UBC/FOS/UBB/JUN/SDCBP/RPS27A/UBA52/ID1/RHOA/SKIL/CDKN1C/LRRC32/CAV1/ENG/CLDN5/TGFB1/DAB2/FURIN/ZYX/LATS2/FAM89B/CREB1/SMURF2/CDH5/STRAP/CAV2/BAMBI/TWSG1/ZBTB7A/STUB1/GDF15/USP15/HPGD/SKI/FLCN/GCNT2/SIRT1/SNX6/CDKN2B/FERMT2/PMEPA1/TGFB1I1/PARD3/ACVR1/PIN1/CITED2/SMAD9/SNX25
Endothelial Cell Chemotaxis	1.66085	0.0202222	0.147275	HSPB1/NR4A1/TMSB4X/NOTCH1/CCN3/PRKD2/FGFR1/HMGB1/VEGFA/CORO1B
Negative Regulation of Smooth Muscle Cell Proliferation	1.66074	0.00688529	0.0779239	KLF4/CDKN1A/SOD2/CDKN1B/APOD/GSTP1/VIP/TRIB1/IGFBP3/MEF2C/PPARG/TPM1/PTEN/EFEMP2
Positive Regulation of Nf Kappab Transcription Factor Activity	1.65986	0.00140621	0.0275015	HSPA1A/HSPA1B/UBC/UBB/RPS27A/UBA52/PPIA/RPS3/IRAK3/STAT3/CAV1/PRKD2/RELA/LAMTOR5/BCL10/IL18R1/KRAS/ICAM1/DHX9/TRIM8/NPM1/ZBTB7A
Negative Regulation of Extrinsic Apoptotic Signaling Pathway	1.65858	0.00444251	0.0591431	HSPA1A/HSPA1B/MCL1/SERPINE1/DDX3X/PEA15/GSTP1/IFI6/BCL2L1/ITPRIP/RELA/ICAM1/HMGB2/LGALS3/PARK7/SIAH2/ARHGEF2/GSK3B
Positive Regulation of Vasoconstriction	1.65782	0.0157868	0.127691	EGFR/CAV1/GJA1/ICAM1/AKT1/SMTNL2
Modulation by Symbiont of Entry into Host	1.65672	0.0145866	0.123439	IFITM3/IFITM2/SNX3/LY6E/LGALS1/GSN/IFITM1/CXCL8/CAV1/TRIM26/TRIM8
Regulation of Transcription from Rna Polymerase Ii Promoter in Response to Hypoxia	1.65507	0.0103433	0.0991694	UBC/UBB/RPS27A/UBA52/PSMA7/NOTCH1/ELOB/ELOC/PSME1/PSMB3/PSMB6/NFE2L2/PSMB4/VEGFA/RBX1/PSMB1/PSMB8/PSMA4/PSMB5/PSMC5/EGLN2/PSMA6/PSMC3/PSMA2/CITED2/PSMC4/PSME2
Cellular Response to Chemical Stress	1.65477	3.13e-05	0.0017088	HSPA1A/HSPA1B/HSPB1/DNAJA1/FOS/KLF4/KLF2/MCL1/JUN/SOD2/SOD1/DHFR/ZFP36L1/DDX3X/EFHD1/PRDX1/RHOB/YBX3/PPIA/CHCHD2/RPS3/ATF4/EGFR/RACK1/ANXA1/GSTP1/CAV1/SELENOS/KDM6B/PRDX6/NET1/SLC2A1/NME2/TXN/RELA/PRDX5/PINK1/GCH1/AKR1B1/FOXO3/AKR1C3/NR4A2/CRK/NFE2L2/GPX3/PAWR/ECT2/PCGF2/MYLK/PPARG/CYBA/PIK3CA/PARK7/ROMO1/KCNC2/ARHGEF2/REST/BNIP3/CPEB2/DDIT3/PDK1/STX2/SIRT1/LRRC8C/TPM1/TSPO/CYCS
Response to Toxic Substance	1.65394	0.000568837	0.0154928	MT1M/MT1E/MT2A/MT1X/MT1A/FOS/CLIC2/CDKN1A/MT-CYB/SOD2/SOD1/DHFR/MT1F/PRDX1/ATF4/SLC30A1/GSTP1/SELENOS/KDM6B/PRDX6/TXN/PIM1/SRSF9/PRDX5/SELENOW/PINK1/GCH1/GPX4/NFE2L2/GPX3/MBP/NUPR1/GSTO1/HBA2/PARK7/MT1G/SELENOT/KCNC2
Regulation of Membrane Permeability	1.65288	0.0042878	0.0588107	HSPA1A/PMAIP1/BNIP3L/RASIP1/TJP2/BCL2L1/SLC25A5/YWHAB/YWHAG/YWHAH/VDAC2/HEBP2/PPP3R1/YWHAZ/ATP5IF1/YWHAE/ATF2/BNIP3/GSK3B/HIP1R/BID/GSK3A/MOAP1/ALKBH7
Myeloid Cell Homeostasis	1.65139	0.00111029	0.0235589	HSPA1A/HSPA1B/KLF2/B2M/SOD1/ZFP36L1/ZFP36/ANXA1/RPS14/STAT3/JMJD6/ISG15/HMGB1/RPS19/RPS24/HSPA9/FOXO3/TAL1/RPS6/INPP5D/RPS17/GATA2/HMGB2/VEGFA
Positive Regulation of Signal Transduction by P53 Class Mediator	1.65028	0.0179034	0.1388	UBB/PMAIP1/MSX1/RPL11/RPS7/RPL26/HEXIM1/RPL23
Negative Regulation of Response to Endoplasmic Reticulum Stress	1.64906	0.0147649	0.123785	HSPA1A/PPP1R15A/TMBIM6/RACK1/HERPUD1/SELENOS/BCL2L1/PPP1R15B/UBXN1/XBP1/PARK7/TMED2/DDRGK1/GRINA
Myd88 Independent Toll Like Receptor Signaling Pathway	1.6487	0.0198672	0.145571	UBC/UBB/RPS27A/UBA52/UBE2D3/IRF7/PRKCE/LY96
Positive Regulation of Cytokine Production	1.64822	4.04e-05	0.00214444	HSPA1A/HSPA1B/HSP90AA1/HSPB1/HSPD1/RGCC/B2M/SERPINE1/IFI16/MIF/SOD1/DDX3X/HYAL2/CD46/PELI1/POLR2L/RPS3/ATF4/IL1RL1/CGAS/ANXA1/TRIM16/STAT3/IL6ST/PRKD2/DDX21/GAPDH/HMGB1/IRF1/CD34/RELA/IRF7/LAMTOR5/BCL10/SELENOK/IL18R1/CEBPB/TGFB1/CD81/POLR2F/FURIN/ROCK2/IL27RA/POLR2K/CREB1/MBP/HMGB2/HLA-A/DHX9/CYBA/XBP1/GPSM3/PARK7/ARHGEF2/ZCCHC3/TUSC2/ATF2/CEBPG/LY96/POLR2H/DDIT3/DDT
Regulation of Leukocyte Proliferation	1.64806	0.000590506	0.0157687	BST2/HES1/CDKN1A/MIF/CD46/PELI1/RPS3/ANXA1/SLC39A10/SOS1/GSTP1/SLC7A1/PRNP/LRRC32/IL6ST/HMGB1/IRF1/CD55/SELENOK/VSIR/HHEX/CEBPB/TNFSF13B/CD81/INPP5D/PRKAR1A/IL27RA/PAWR/MEF2C/HLA-A/TWSG1/LGALS3
Regulation of Viral Genome Replication	1.64768	0.00433178	0.0588107	IFITM3/IFITM2/BST2/IFI16/ZC3HAV1/DDX3X/PPIA/PPID/PABPC1/NOTCH1/IFITM1/CXCL8/ISG15/BANF1/TRIM28/ISG20/RAD23A
Rna Splicing	1.64615	4.64e-06	0.000363338	HSPA1A/HSPA8/SLC38A2/HNRNPU/RPS26/CWF19L2/CLK1/FXR1/HNRNPA2B1/RBFOX1/RPS13/PCBP1/UBL5/POLR2L/PAPOLA/QKI/PRX/HNRNPF/RBM8A/TMBIM6/SNU13/PABPC1/YBX1/JMJD6/SNRPG/RBM17/PRDX6/HNRNPH1/SNRPB/PTBP1/HNRNPK/KHDRBS3/PCF11/PCBP2/SRSF9/SPEN/NOVA2/SRSF2/TRA2B/POLR2F/SRSF7/HNRNPA3/SNRPB2/SRSF3/SF3B6/SMNDC1/POLR2K/MAGOH/LSM7/DNAJC8/ARL6IP4/ISY1/SAP18/RALY/SRSF5/SNRPN/CLK3/STRAP/HNRNPH2/SYF2/POLR2J/SNRPD2/SF3B5/R…
Peptidyl Threonine Dephosphorylation	1.64386	0.0186108	0.141007	DUSP1/PPP2CB/PPP1CA/DUSP7/DUSP16/PPP2CA/PDP1/DUSP8/PPM1D/PPM1G/PPM1E
Proteasomal Ubiquitin Independent Protein Catabolic Process	1.64312	0.0189721	0.142192	PSMA7/PSMB3/PSMB6/NFE2L2/PSMB4/PSMB1/PSMB8/PSMA4/PSMB5/PSMA6/PSMA2/PSMB2/PSME4/PSMB9/PSMA1
Vasculogenesis	1.64128	0.00534665	0.0676305	JUNB/FOXF1/ZFP36L1/RAMP2/ADM/QKI/RRAS/SOX18/RASIP1/FZD4/NOTCH1/EPHA2/CAV1/CD34/ENG/TGFB1/ZFPM2/SOX17/TIPARP/VEGFA/RAPGEF2/TIE1/EMP2/EGFL7
Regulation of Epidermis Development	1.64127	0.00703144	0.0784779	MAFF/HES1/ZFP36L1/KRT10/ZFP36/FOXC1/KLF7/NOTCH1/TRIM16/NME2/ROCK2/MAFG
Negative Regulation of Cyclin Dependent Protein Kinase Activity	1.63853	0.0183887	0.139899	CDKN1A/CDKN1B/CDKN1C/KAT2B/HEXIM1/HHEX/LATS2/NR2F2/CDKN2D/IPO7/PTEN/CDKN2B
Negative Regulation of Nik Nf Kappab Signaling	1.63764	0.0141911	0.122389	TMSB4X/DDX3X/UACA/CCN3/RELA/CYLD/CPNE1/LITAF/ADIPOR1
Positive Regulation of Protein Containing Complex Assembly	1.63697	0.000292581	0.0104861	HSPA1A/HSPA1B/HSP90AA1/PFN1/DDX3X/MSN/RPS3/ARF6/RASIP1/GSN/RACK1/RAC1/RHOC/FNIP1/CDC42EP4/RAP1B/PINK1/BRK1/CDC42EP2/ARF1/CDC42EP1/TAL1/TGFB1/BAIAP2/ARPC3/ICAM1/OCLN/ARL2/SUMO1/CREB1/ARPC5/VEGFA/CDH5/VASP/FCHSD2/RBX1/LGALS3/PARK7/STUB1/PRKCE/WHAMM/SH3GLB1/CORO1B/ARPC1A/GSK3B/FES/PPP2R5B/ARPC4/ASAP1/NRG1/DLG1/ACTR3/PSMC5/MTLN/HIP1R/BID/PSMC3/GMFG
Maintenance of Protein Location	1.63629	0.00503436	0.0650498	SRGN/TMSB10/NFKBIA/HNRNPU/TMSB4X/GSN/RANGAP1/INSIG1/CAV1/SKP1/TXN/GJA1/PINK1/YWHAB/ANK3/ARL2/TOPORS/PARK7/SP100/SUN2/ARL2BP/KDELR1/PKD1/MORC3/TSPO/HK1/GOLPH3/FLNA
Nucleoside Triphosphate Metabolic Process	1.63575	0.00267906	0.0429244	MT-ATP6/MT-CO2/TMSB4X/ATP5F1E/ATP5ME/ATP6V0C/RAN/ATP5F1B/NME2/TBPL1/ATP5MG/RHOQ/ATP5MF/ATP5PF/PINK1/TGFB1/ATP5PD/MT-ATP8/ATP6V1A/ATP5F1D/ALDOA/ATP5PO/FLCN/GNAI3/NME4/ATP5MC3/NME3/DUT/CMPK1/AK3/UQCC3
Response to Interleukin 7	1.63492	0.0270872	0.179833	STIP1/STAT3/ATP5F1B/HMGB1/SOCS2/JAK1/HDGF/STAT5B/IL2RG/CRKL/BRWD1
Regulation of Microtubule Cytoskeleton Organization	1.63397	0.00263544	0.0424142	HSPA1A/HSPA1B/FKBP4/HNRNPU/RPS3/MAP2/PHLDB2/RAC1/CLTC/CDK2AP2/MAPRE2/CHMP5/OCLN/ARL2/RASSF1/GAS2L1/CDH5/CHMP2A/CYLD/ARHGEF2/CHMP2B/GSK3B/TTBK2/STMN1/FES/PKD1/RCC1/CHMP1A/EPHA3/CAMSAP2/MAPRE1/CIB1/BICD2/MID1IP1
Regulation of Cellular Response to Transforming Growth Factor Beta Stimulus	1.63303	0.00431671	0.0588107	HSPA1A/HSP90AB1/UBC/UBB/SDCBP/RPS27A/UBA52/SKIL/CDKN1C/CAV1/ENG/TGFB1/DAB2/LATS2/FAM89B/SMURF2/STRAP/CAV2/BAMBI/ZBTB7A/STUB1/SKI/FLCN/SIRT1
Regulation of Protein Polymerization	1.63293	0.000618602	0.0160436	HSPA1A/HSPA1B/HSP90AA1/TMSB10/FKBP4/PFN1/TMSB4X/ESAM/RPS3/MAP2/ARF6/GSN/RAC1/CDC42EP4/SPTAN1/CAPZA2/PINK1/BRK1/CDC42EP2/ARF1/CDC42EP1/VDAC2/BAIAP2/ARPC3/ICAM1/OCLN/ARL2/ARPC5/RDX/CDH5/VASP/FCHSD2/MYADM/PRKCE/WHAMM/CORO1B/ARPC1A/STMN1/FES/MTPN/ARPC4/DLG1/ACTR3
Regulation of Dna Binding	1.63157	0.00428374	0.0588107	KLF4/NFKBIA/JUN/CALM1/IFI16/HES1/MSX1/TMSB4X/FOXC1/ID1/HMGB1/TXN/LAMTOR5/EDF1/TGFB1/PLAUR/TRIM28/CSNK2B/SUMO1/HMGB2/PPARG/ZBTB7A/PARK7/SP100/SKI/CPNE1/CEBPG/DDIT3/MAD2L2/DDRGK1
Regulation of Proteasomal Ubiquitin Dependent Protein Catabolic Process	1.63062	0.00285635	0.0445763	HSPA1A/HSPA1B/HSP90AB1/SDCBP/RPL11/RYBP/RACK1/ELOB/HERPUD1/CAV1/CSNK1E/DNAJB2/BCAP31/FOXF2/TRIB1/DAB2/XPO1/NFE2L2/ARIH1/CSNK1A1/SUMO1/UBXN1/RAD23A/RBX1/OGT/NOP53/WAC/PARK7/STUB1/GSK3B/BAG6/DDRGK1/GSK3A/PIAS1/PRICKLE1/EIF3H/SOCS4/UBQLN4/UBQLN2
Protein Targeting to Mitochondrion	1.62995	0.00773021	0.0834354	HSP90AA1/HSPD1/BAG3/HSPA4/UBL5/BNIP3L/UBE2D3/TOMM7/NDUFA13/PINK1/BCAP31/GRPEL1/AIP/TIMM10/GRPEL2/ROMO1/FIS1/TOMM5/SH3GLB1/TOMM20/ATP5IF1/TOMM22/PMPCB/HSPA1L/SLC25A6/TSPO/PDCD5/BID/GSK3A/SREBF2
Extrinsic Apoptotic Signaling Pathway	1.62919	0.000602163	0.0158452	HSPA1A/HSPA1B/BAG3/MCL1/IFI27/PMAIP1/TIMP3/SERPINE1/DDX3X/HYAL2/MKNK2/DEDD2/SKIL/GABARAP/PEA15/TNFRSF12A/GSTP1/IFI6/CAV1/BCL2L1/ITPRIP/FGFR1/RELA/BCL10/ATF3/TGFB1/SIVA1/PPP1CA/ICAM1/HMGB2/CYLD/LGALS3/TNFRSF1A/PARK7/SP100/SIAH2/ARHGEF2/HIPK1/GSK3B/TNFRSF10B/PTEN/BID/GSK3A/TRAF2/MOAP1/ZMYND11/DCC/PRDX2/FAIM2/FEM1B/PAK2/CIB1/ACVR1/DAXX/HTRA2
Regulation of Translation in Response to Stress	1.62907	0.0211403	0.15232	PPP1R15A/RPS6KA3/DDX3X/ATF4/PPP1R15B/PPP1CA/NPM1/TMED2
Formation of Cytoplasmic Translation Initiation Complex	1.62846	0.0217114	0.154683	EIF5/EIF2S2/EIF3I/EIF3G/EIF3F/EIF3K/EIF3J/EIF3H/EIF3E
Homeostasis of Number of Cells	1.62832	0.000289907	0.0104861	HSPA1A/HSPA1B/KLF2/PMAIP1/B2M/TSC22D3/SOD1/ZFP36L1/ZFP36/MYCT1/SKIL/NOTCH1/ANXA1/RPS14/SOS1/STAT3/JMJD6/ISG15/CCN3/HMGB1/RPS19/BCL10/RPS24/HSPA9/FOXO3/TAL1/TNFSF13B/RPS6/INPP5D/KRAS/RPS17/GATA2/HMGB2/VEGFA/MEF2C
Negative Regulation of Cytokine Production	1.62827	0.000289203	0.0104861	HSP90AB1/RGCC/KLF4/SRGN/KLF2/BST2/TMSB4X/ZFP36/YY1/APOD/IL1RL1/RAC1/ANXA1/IRAK3/EPHA2/GSTP1/PRNP/LRRC32/ISG15/SELENOS/HMGB1/PCBP2/CD34/VSIR/TGFB1/INPP5D/FURIN/GIT1/FN1/UBE2L6/IL27RA/SIGIRR/CYLD/TWSG1/FKBP1A/TAX1BP1
Regulation of Endothelial Cell Differentiation	1.62779	0.0166293	0.132337	APOLD1/BTG1/ID1/NOTCH1/BMP6/ZEB1/CLDN5/ROCK2/VEGFA/VCL/CDH5/ATOH8/TNFRSF1A/VEZF1
Regulation of Protein Serine Threonine Kinase Activity	1.62607	9.43e-06	0.000693678	HSPB1/DUSP1/CHORDC1/HSP90AB1/RGCC/DNAJA1/UBC/UBB/CALM1/CDKN1A/SERTAD1/SOD1/ACTB/DDX3X/CCNL1/RPS27A/HYAL2/UBA52/CDKN1B/GADD45B/CCNH/PPIA/RPS3/MLKL/RHOA/RASIP1/FZD4/EGFR/IRAK3/PEA15/CDKN1C/UVRAG/GSTP1/CAV1/KAT2B/FGFR1/HEXIM1/CCNI/EPHA4/IQGAP1/YWHAG/HHEX/TGFB1/DUSP3/TRIB1/CD81/DAZAP2/PRKAR1A/KRAS/EDN3/MAP2K3/LATS2/NR2F2/VEGFA/RAPGEF2/DUSP7/SASH1/ERP29/CDKN2D/CKS2/MAP3K6/CALM2/NEK10/CCNG2/GDF15/IPO7/…
Positive Regulation of Response to Cytokine Stimulus	1.62576	0.0102219	0.0986863	HSPA1A/HSPA1B/IRF7/CASP4/DHX9
Microtubule Cytoskeleton Organization Involved in Mitosis	1.6225	0.00159212	0.0297388	HSPA1A/HSPA1B/HNRNPU/ITGB1/RHOA/RAN/NUDC/CLTC/TACC1/SBDS/GJA1/CHMP5/STAG2/STAG1/CHMP2A/SUN2/CHMP2B/STMN1/PKD1/SMC3/RCC1/CHMP1A/PTPA/FLNA
Toll Like Receptor Signaling Pathway	1.62167	0.00326077	0.0491844	HSPD1/UBC/UBB/NFKBIA/RPS6KA3/DDX3X/RPS27A/UBA52/PELI1/RTN4/UBE2D3/IRAK3/CAV1/HMGB1/IRF1/IRF7/BCL10
Mitochondrial Respiratory Chain Complex Assembly	1.62004	0.00497555	0.0645211	MT-ND3/MT-ND2/MT-ND1/MT-ND4/NDUFB2/COX17/NDUFB4/NDUFC2/NDUFB11/NDUFA1/NDUFC1/NDUFA11/NDUFA13/NDUFB1/NDUFA8/NDUFB7/NDUFS5/NDUFA12/PET100/NDUFS7/NDUFA6/NDUFB3/NDUFB9/NDUFAB1/NDUFB10/NDUFS6/MT-ND5/NDUFAF3/COX16/NDUFA3/COA3/TTC19/NDUFA2/NDUFS8/UQCC3/UQCRFS1/NDUFB6/TFAM/ECSIT
Negative Regulation of Cation Transmembrane Transport	1.61978	0.0080343	0.0856913	CLIC2/CALM1/NEDD4L/SESTD1/ATP1A2/SLC30A1/CAV1/ISCU/ANK3/SUMO1/GSTO1/CALM2/FGF12/PRKCE/VDAC1/YWHAE/NEDD4/PTEN/HECW1/DRD4/ACTN2
Cellular Response to Corticosteroid Stimulus	1.61969	0.0144545	0.123393	MT-ND3/HNRNPU/ZFP36L1/ZFP36/DDIT4/EGFR/ANXA1/GSTP1/SGK1/AKR1C3/ZFP36L2/PCK1/ICAM1/CBX3/KLF9
Endoderm Formation	1.61911	0.019676	0.145352	DUSP1/ITGA5/HSBP1/SOX17/FN1/SOX7/PAF1/COL4A2
Fertilization	1.6188	0.00858973	0.0902798	CD46/CCT4/TCP1/YBX3/CCT5/CD9/CCT3/CCT2/VDAC2/NECTIN3/CCT7/CCT8/NR2F2/MFGE8/LY6K/PARK7/CLIC4/ALDOA/STX2/HSPA1L/SYCP2/ADAM32/SPAG1/NECTIN2/SPACA6/UBE2Q1/PITHD1/SPTBN4/BAX/CRKL/RIMS1/UBXN8/HEXB/B4GALT1/ZFX
Formation of Primary Germ Layer	1.61838	0.0077853	0.0835297	DUSP1/KLF4/FOXF1/FOXC1/ITGA5/ITGB1/EPHA2/HSBP1/KDM6B/GJA1/TAL1/PRKAR1A/SOX17/FN1/TWSG1/ATOH8/SOX7
Central Nervous System Neuron Development	1.61824	0.00615798	0.0732658	HSP90AA1/HSP90AB1/UBB/C12orf57/MAP2/BTG2/EPHA4/ROBO2/NPY/UQCRQ/NR4A2/CRK/GATA2/RAPGEF2/B4GALT5/SLC4A10/NRP2/PTEN/SLIT2/DCC/SPTBN4/NDNF/CRKL/MAPT/DCLK1/FBXO45
Intrinsic Apoptotic Signaling Pathway by P53 Class Mediator	1.61805	0.012406	0.112654	UBB/PMAIP1/IFI16/CDKN1A/MIF/MSX1/PERP/RPL11/RPS7/DDIT4/HINT1/RPL26/RPS27L/HNRNPK/TOPORS/NUPR1/TMEM109/HIPK1/SIRT1/BAG6
Central Nervous System Neuron Axonogenesis	1.61741	0.0214954	0.153752	HSP90AA1/HSP90AB1/C12orf57/EPHA4/NR4A2/B4GALT5/PTEN/SLIT2/DCC/SPTBN4/DCLK1/FBXO45
Maintenance of Blood Brain Barrier	1.61735	0.021847	0.155315	ACTG1/ACTB/ESAM/ITGB1/MFSD2A/SLC12A2/TJP2/GJA1/CLDN5/OCLN/MBP/VEGFA/VCL/CDH5/LSR/DMD/IL6
Regulation of Presynapse Organization	1.61734	0.0238583	0.163516	PTPRD/ARF6/IL1RAPL1/NLGN1/LRFN5/SNCA/LRFN4/IL1RAPL2/CBLN2/SLITRK5/VPS35
Blastocyst Development	1.61635	0.00739838	0.0813145	KLF4/JUNB/SKIL/RTN4/HOPX/ST8SIA6/DAD1/SBDS/ACVR1C/FURIN/SF3B6/SOX17/RPL13/CNOT2/UBE2A/NDUFA2
Response to Interferon Gamma	1.6163	0.00217656	0.0366658	HSP90AB1/MT2A/IFITM3/B2M/IFITM2/HLA-C/BST2/CALCOCO2/VIM/HLA-B/SOCS3/GSN/IFITM1/RPL13A/TRIM26/GAPDH/CDC42EP4/IRF1/IRF7/GCH1/CDC42EP2/ZYX/ICAM1/SUMO1/HLA-A/JAK1/PPARG/TRIM8/GBP4/SP100/GBP3
Toxin Transport	1.61623	0.0180562	0.139087	DNAJA1/CCT4/TCP1/CCT5/CCT3/CCT2/CCT7/CCT8/CRTC2/ADAM10/BNIP3/RAB43/CASP1
Cellular Response to Fatty Acid	1.61382	0.0182148	0.139711	ID3/AKR1C1/AKR1C2/NME2/AKR1C3/CREB1/ADIPOR2/ZC3H12A/LPL
Fc Receptor Signaling Pathway	1.61262	0.00117291	0.0245835	HSP90AA1/HSP90AB1/FOS/JUN/CALM1/ACTG1/YES1/ACTB/PSMA7/RAC1/SOS1/PSME1/IGKC/PSMB3/SKP1/RELA/BCL10/BRK1/BAIAP2/PSMB6/ARPC3/PPP3R1/CRK/PLA2G6/PSMB4/ARPC5/PSMB1/PIK3CA/PSMB8/PRKCE/PSMA4/ARPC1A/NFATC3/PSMB5/PLCG2/ARPC4/ACTR3/PSMC5/RAP1A/MAP3K1/PSMA6/PSMC3/PSMA2/FGR/PAK2/CDC42/TRAF6
Positive Regulation of Apoptotic Signaling Pathway	1.61172	0.00248135	0.0401133	UBB/MCL1/PMAIP1/TIMP3/MSX1/SOD1/HYAL2/RPL11/RPS7/RPS3/DEDD2/SKIL/RPL26/RACK1/PEA15/TNFRSF12A/CAV1/BCL2L1/BCL10/ATF3/BCAP31/PPP1CA/NUPR1/CYLD/PARK7/FIS1/SERINC3/BCLAF1/DDIT3/SIRT1/PTEN/BID/TRAF2/PAK2/HTRA2/PIAS4/BAX
Regulation of Sodium Ion Transmembrane Transporter Activity	1.61107	0.0172241	0.136111	NEDD4L/STOM/ATP1A2/KLHL24/ACTN4/GLRX/FGF14/YWHAH/FXYD5/ANK3/FGF12/PRKCE/NEDD4/DMD/WNK1/HECW1/DRD4
Homotypic Cell Cell Adhesion	1.60959	0.009523	0.0956279	HSPB1/ACTG1/MYL12A/ACTB/GNAS/PPIA/LGALS1/CLIC1/TJP2/CD9/MYH9/PLAUR/PEAR1/FN1/ANK3/RDX/VCL/JAK1/ILK
Response to Steroid Hormone	1.60952	0.000405653	0.012499	DUSP1/DNAJA1/CCN2/FOS/MT-ND3/HNRNPU/CALM1/CDKN1A/ZFP36L1/RAMP2/ZFP36/SPARC/SRARP/ANXA3/ADM/DDIT4/CRY1/ATP1A2/EGFR/NOTCH1/ANXA1/PER1/GSTP1/CAV1/SGK1/HMGB1/NPC1/RELA/ENG/ATP1A1/BMP6/ESRRA/AKR1C3/YWHAH/UFM1/KANK2/ZFP36L2/FOSL1/TGFB1/DAB2/PCK1/KRAS/ICAM1/IGFBP7/ALPL/CBX3/WBP2/CNOT2/HMGB2/KLF9/ZBTB7A/PARK7/REST/PPP1R9B/NEDD4/PGRMC2/SIRT1/RXRA/TSPO/PHB/DDRGK1/EGLN2/SLIT2/IL6
Regulation of Meiotic Cell Cycle	1.60855	0.0291959	0.188961	DUSP1/MSX1/PRKACB/UBE2B/PRKAR1A/OOEP
Regulation of Cellular Amide Metabolic Process	1.60386	7.66e-05	0.00363405	HSPB1/PPP1R15A/EIF1/RPS6KA3/FXR1/RPL30/DHFR/ZFP36L1/EIF4G2/CCN1/RPL10/DDX3X/RPL38/ZFP36/VIM/EIF4A2/YBX3/MKNK2/QKI/RPS3/PICALM/RPL26/ATF4/EIF1B/RBM8A/RTN4/RPS27L/PABPC1/RACK1/EIF5/RPS14/PER1/STAT3/PRNP/YBX1/RPL13A/GAPDH/CNBP/RPS9/RPL22/BTG2/RELA/RTN3/EPHA4/RPL5/PINK1/RPS4X/FOXO3/CNOT6L/SAMD4A/ZFP36L2/NGRN/PPP1R15B/EEF2/PPP1CA/NFE2L2/ROCK2/MAGOH/TMED10/CNOT2/SLC2A13/CPEB4/DHX9/EIF3K/NPM1/EIF4H/TNFR…
Telomerase Rna Localization	1.60282	0.0295947	0.189214	CCT4/TCP1/NOP10/CCT5/CCT3/CCT2/RUVBL1/CCT7/CCT6A/RUVBL2/CCT8
Regulation of Astrocyte Differentiation	1.60255	0.0295947	0.189214	HES1/LDLR/NOTCH1/IL6ST/EPHA4/IL6/GPR37L1/NR1D1
Response to Transforming Growth Factor Beta	1.60239	0.000863999	0.0199102	HSPA1A/HSP90AB1/UBC/FOS/UBB/JUN/SDCBP/ZFP36L1/RPS27A/HYAL2/UBA52/ID1/RHOA/SKIL/CDKN1C/LRRC32/CAV1/ENG/CLDN5/ZFP36L2/TGFB1/DAB2/FURIN/ZYX/CRK/ROCK2/LATS2/FAM89B/CREB1/SMURF2/MEF2C/CDH5/STRAP/CAV2/BAMBI/TWSG1/ZBTB7A/STUB1/GDF15/USP15/CLEC3B/HPGD/SKI/FLCN/GCNT2/SIRT1/PDCD5/EPB41L5/SNX6/CDKN2B/FERMT2/PMEPA1/TGFB1I1/COL4A2/PARD3/ACVR1/PIN1/CITED2/SMAD9/SNX25/CRKL
Regulation of Transmembrane Receptor Protein Serine Threonine Kinase Signaling Pathway	1.60098	0.000855279	0.0198921	HSPA1A/HSP90AB1/UBC/UBB/SDCBP/HES1/MSX1/CCN1/RPS27A/UBA52/SKIL/NOTCH1/CDKN1C/CRIM1/CAV1/CCN3/ENG/BMP6/TGFB1/DAB2/CSNK2B/LATS2/FAM89B/SMURF2/CDH5/PPARG/STRAP/CAV2/BAMBI/TWSG1/ZBTB7A/FKBP1A/STUB1/GDF15/SKI/FLCN/SIRT1/TOB1/NOMO1
Nucleotide Excision Repair Dna Duplex Unwinding	1.5991	0.0251153	0.170831	UBC/UBB/RPS27A/UBA52/RBX1
Anatomical Structure Homeostasis	1.59859	2.69e-05	0.00163364	HSP90AA1/HSPB1/PTGES3/HSP90AB1/BAG3/CCN2/HNRNPU/B2M/SOD1/HNRNPA2B1/ACTG1/ACTB/PRDX1/FOXC1/ESAM/CCT4/TCP1/S1PR1/GNAS/ITGB1/NOP10/MFSD2A/EGFR/NOTCH1/RAC1/CCT5/PPP1R10/SLC12A2/TJP2/IGKC/WWTR1/SLC2A1/CCT3/CD34/CCT2/GJA1/AKR1B1/DNAJB2/SLC39A8/SMG1/CLDN5/INPP5D/TPP1/KRAS/CCT7/CCT6A/CCT8/GATA2/POLE4/OCLN/MBP/VEGFA/VCL/CDH5/STRAP/ATP6AP1
Negative Regulation of Endoplasmic Reticulum Stress Induced Intrinsic Apoptotic Signaling Pathway	1.59846	0.0279146	0.183301	HSPA1A/TMBIM6/HERPUD1/SELENOS/BCL2L1/XBP1/PARK7
Antigen Processing and Presentation of Exogenous Peptide Antigen via Mhc Class i	1.59837	0.00693857	0.0779239	SNAP23/B2M/HLA-C/PSMA7/HLA-B/PSME1/PSMB3/PSMB6/PSMB4/HLA-A/PSMB1/CYBA/PSMB8/PSMA4/TAP1/VAMP8/PSMB5/VAMP3/PSMC5/PSMA6/PSMC3/PSMA2
Transmembrane Receptor Protein Serine Threonine Kinase Signaling Pathway	1.59836	0.0002416	0.00926562	HSPA1A/HSP90AB1/UBC/FOS/UBB/JUN/SDCBP/HES1/MSX1/CCN1/RPS27A/UBA52/VIM/ID1/RHOA/SKIL/UBE2D3/NOTCH1/CDKN1C/CRIM1/LRRC32/CAV1/CCN3/WWTR1/ENG/BMP6/ACVR1C/SUB1/CLDN5/TGFB1/DAB2/FURIN/ZYX/CSNK2B/LATS2/FAM89B/CREB1/SMURF2/CDH5/PPARG/STRAP/CAV2/BAMBI/TWSG1/ATOH8/ZBTB7A/FKBP1A/STUB1/GDF15/USP15/HPGD/SKI/FLCN/GCNT2/SIRT1/TOB1/NOMO1
Microtubule Polymerization	1.59777	0.0157598	0.127691	HSPA1A/HSPA1B/FKBP4/RPS3/MAP2/RAC1/OCLN/ARL2/CDH5
Biological Process Involved in Interaction with Symbiont	1.5953	0.0155292	0.127007	HSPD1/HSPA8/JUN/IFI27/SUGT1/STOM/CFL1/VAPA/GAPDH/CHD1/FN1/CAV2/ROMO1/PPIB/REST/TUSC2/INPP5K/PHB/PSMC3/CCNT1/RAB9A/ZNF639/ZC3H12A
Retina Homeostasis	1.5943	0.0125464	0.113642	HSPB1/B2M/SOD1/ACTG1/ACTB/PRDX1/IGKC/SLC2A1
Aging	1.59378	0.000607109	0.0158596	CCN2/FOS/CACYBP/JUN/MT-ATP6/B2M/JUND/SERPINE1/CDKN1A/MIF/SOD2/SOD1/HYAL2/TBX3/MT-ND4/APOD/ADM/PICALM/CGAS/GSN/PRNP/YPEL3/YBX1/SLC12A2/RELA/DCN/TIMP2/INPP5D/EEF2/PCK1/KRAS/NFE2L2/ICAM1/KAT6A/PAWR/CREB1/NPM1/HMGA1/GRM5/PRELP/ID2/ROMO1/MT-CO1/PPP1R9B/LITAF/RPN2/CLN8/SIRT1/AKT3/MORC3/TSPO/ATP8A2/CRYAB/PTEN/GSK3A/ERO1A/CDKN2B
Response to Molecule of Bacterial Origin	1.59363	0.000313314	0.0107	FOS/NFKBIA/JUN/B2M/JUND/CXCL1/SERPINE1/RPS6KA3/SOD2/ZFP36/VIM/SPARC/PELI1/ADM/RHOA/NOTCH1/IRAK3/GSTP1/CXCL8/SELENOS/PLSCR4/HMGB1/RELA/BMP6/CD55/BCL10/GJA1/GCH1/CHMP5/CEBPB/DCN/TGFB1/TRIB1/PCK1/ICAM1/GIT1/ALPL/SIGIRR/THBD/HMGB2/MEF2C/SASH1/XBP1/PRKCE/HNRNPA0/HPGD/LY96/LITAF/ADIPOR2/PLCG2/TSPO/AKIRIN2/PAF1/IL6/PABPN1/IFNAR1/PRDX2/HSF1/TRAF6/NR1D1/CASP1/CXCL2/HDAC5/CSF3/NFKBIB/PTGES/ZC3H12A/PTGER4
Response to Fatty Acid	1.59338	0.0196122	0.145352	CCN2/ID3/AKR1C1/AKR1C2/NME2/FOXO3/AKR1C3/CREB1
Labyrinthine Layer Blood Vessel Development	1.59327	0.0301039	0.191342	JUNB/HES1/CCN1/TMED2
Cellular Response to Oxygen Levels	1.59222	0.00111096	0.0235589	RGCC/UBC/UBB/PMAIP1/ZFP36L1/RPS27A/UBA52/PGK1/ATP6V1G1/CHCHD2/PSMA7/BNIP3L/ATF4/TMBIM6/NOTCH1/NDRG1/ELOB/ELOC/CAV1/PSME1/PSMB3/CD34/PINK1/HP1BP3/PSMB6/PCK1/NFE2L2/ICAM1/ROCK2/PSMB4/VEGFA/KCND2/PPARG/CPEB4/RBX1/ATP6AP1/PSMB1/NOP53/PSMB8/ATP6V1A/STC2/STUB1/PRKCE/PSMA4/BNIP3/CPEB2/PDK1/PSMB5/SIRT1/PSMC5/PTEN/EGLN2/PSMA6/PSMC3/PSMA2/EIF4EBP1/ERO1A
Heart Formation	1.59191	0.0178038	0.138623	HES1/NOTCH1/PIM1/ROBO2/SOX17/MEF2C
Ribosome Biogenesis	1.59164	0.000224494	0.00870216	RPS27/RPS28/RPS10/RPS21/RPL10/DDX3X/RPL38/RPL11/RPL35A/RPL14/RPS7/RPS25/RPS15/RPL6/RPL27/RPL24/RPL26/NOP10/RPL23A/SNU13/RPS27L/TRMT112/MRPL1/RAN/RPS14/RPS5/RPL7/KAT2B/RPL7A/DDX21/NOP58/RPS8/RPS9/RPS19/SBDS/RPL5/RPS24/DDX18/RSL24D1/RPL35/RPS6/XPO1/ISG20/RPS17/RPL10A/RPL3/DIS3/UTP23/RPS16/NPM1/NOP53/GLUL/TENT4B/XRN2/DDX52/IMP3/PES1/BMT2/PA2G4/UTP11
Regulation of Cysteine Type Endopeptidase Activity	1.59159	0.000626405	0.0160815	HSPD1/HSPE1/CCN2/KLF4/DNAJB6/PMAIP1/IFI16/RPS6KA3/PERP/CCN1/DDX3X/RPS3/UACA/RPS27L/GSN/RACK1/IFI6/HERPUD1/FNIP1/HMGB1/LAMTOR5/ACVR1C/BCL10/NDUFA13/PRDX5/CTSD/ARL6IP1/BCAP31/PLAUR/MTCH1/GRIN1/VEGFA/PPARG/CDKN2D/FOXL2/PARK7/SOX7/FIS1/GRIN2A/SIAH2/BEX3/REST/TBC1D10A/YWHAE/HIP1/ANP32B/SIRT1/TNFRSF10B/CYCS/PDCD5/HIP1R/CRYAB/BID/PDCD6/TRAF2/ST18/PCID2/HSF1/PAK2/CASP1/HTRA2/BAX/ARL6IP5/MAPT/PDCD2
Polyamine Metabolic Process	1.59145	0.0350415	0.213026	OAZ1/SAT1/AZIN1/AMD1/SAT2/DHPS
Intracellular Receptor Signaling Pathway	1.59068	0.000571579	0.0154928	HSPA1A/HSPA1B/DNAJA1/UBC/NR4A1/KLF2/UBB/NFKBIA/CREM/RPS27A/UBA52/SRARP/CRY1/TRIM16/PER1/STAT3/RELA/IRF7/PIM1/ACTN4/ESRRA/AKR1C3/NR4A2/YWHAH/UFM1/KANK2/DAB2/NR2C2/ANKRD17/WBP2/NR2F2/CNOT2/PPARG/CYLD/NOP53/ZBTB7A/PARK7
Cell Growth	1.5903	2.98e-05	0.00168131	HSPA1A/HSPA1B/HSP90AA1/HSP90AB1/BST2/SDCBP/CDKN1A/BTG1/RPS6KA3/MSX1/EIF4G2/NEDD4L/DDX3X/HYAL2/CDKN1B/YY1/MAP2/RTN4/MFSD2A/EGFR/RACK1/LAMB2/WFDC1/CCN3/SYT1/NET1/MEG3/SGK1/SEMA3F/CCDC85B/ITSN2/IQGAP1/NDUFA13/RAB21/GJA1/DNAJB2/DSCAM/TGFB1/IGFBP3/HYAL1/TSPYL2/IGFBP7/SEMA6B/SOX17/FN1/JADE1/SMARCA2/IST1/SOCS2/HBEGF/VEGFA/RASGRP2/VCL/PPARG/ADAM10/CDKN2D/CDK11B/SIPA1/CPNE1/PPP1R9B/GDI1/CDA/GSK3B/FLCN/SEM…
Response to Interleukin 12	1.58948	0.014033	0.122071	MIF/SOD2/SOD1/HNRNPA2B1/MSN/TCP1/PPIA/HNRNPF/CFL1/RAP1B/HSPA9/ARF1/JAK1/GSTO1/AIP
Regulation of Oxidative Stress Induced Intrinsic Apoptotic Signaling Pathway	1.58867	0.0384861	0.225519	HSPB1/MCL1/SOD2/SOD1/PPIA/PINK1/NFE2L2/PARK7/SIRT1
Positive Regulation of Proteolysis	1.5877	0.000114371	0.00521907	HSPA1A/HSPA1B/HSPD1/HSPE1/CCN2/PMAIP1/IFI16/PERP/CCN1/DDX3X/RPS3/PICALM/UACA/RPS27L/GSN/RACK1/STAT3/ELOB/HERPUD1/CAV1/PSME1/CSNK1E/HMGB1/EPHA4/ACVR1C/BCL10/NDUFA13/MYH9/PINK1/AURKAIP1/CTSD/DNAJB2/VSIR/BCAP31/MTCH1/TRIB1/GRIN1/DAB2/FURIN/NFE2L2/ROCK2/GRN/FN1/ARIH1/CSNK1A1/IST1/SUMO1/MBP/ADRM1/PPARG/NUPR1/RAD23A/RBX1/OGT/NOP53/PRELID1/FOXL2/SOX7/STUB1/FIS1/GRIN2A/CLEC3B/BEX3/ATP5IF1/REST/TBC1D10A/G…
Negative Regulation of Vascular Associated Smooth Muscle Cell Proliferation	1.58749	0.0311986	0.194924	CDKN1A/SOD2/CDKN1B/GSTP1/MEF2C/PPARG/TPM1/PTEN/EFEMP2
Regulation of Tumor Necrosis Factor Mediated Signaling Pathway	1.58659	0.0162232	0.13004	HSPA1A/HSPA1B/RACK1/GSTP1/CYLD/CASP4/TNFRSF1A/TAX1BP1/CPNE1/HIPK1
Regulation of t Cell Activation	1.58643	0.000430156	0.012891	HSPH1/HSPD1/HES1/SOD1/YES1/CD46/PELI1/RPS3/LGALS1/CGAS/RAC1/ANXA1/PRDM1/SOS1/SLC7A1/PRNP/LRRC32/IL6ST/CAV1/HMGB1/IRF1/CD55/BCL10/SELENOK/VSIR/CEBPB/TNFSF13B/DUSP3/CD81/PRKAR1A/PCK1/IL27RA/PAWR/NFKBIZ/HLA-A/KAT2A/TWSG1/NRARP/XBP1/LGALS3/PIK3CA/PRELID1
Integrated Stress Response Signaling	1.58639	0.0400205	0.229735	PPP1R15A/ATF4/CXCL8/HERPUD1/ATF3/PPP1R15B/NFE2L2/DDIT3/TMED2
Negative Regulation of Biomineralization	1.58603	0.0384861	0.225519	SRGN/NOTCH1/TGFB1/ECM1/ROCK2
Response to Hydrogen Peroxide	1.58581	0.00370752	0.054269	DUSP1/KLF4/KLF2/JUN/SOD2/SOD1/LDHA/RHOB/RPS3/RACK1/ANXA1/PPP2CB/KDM6B/NET1/TXN/RELA/PINK1/FOSL1/PPP1R15B/EEF2/CRK/NFE2L2/PAWR/ECT2/PCGF2/HBA2/PARK7/MT-ND5
Negative Regulation of Proteolysis	1.58368	0.000457699	0.0133065	HSP90AB1/KLF4/DNAJB6/SERPINH1/TIMP3/BST2/SERPINE1/SDCBP/IFI16/CSTB/RPS6KA3/DDX3X/RPL11/RPS7/PICALM/RYBP/SPOCK3/CRIM1/PRNP/IFI6/SPINT2/WFDC1/HERPUD1/FNIP1/GABARAPL2/GAPDH/TMEM59/RPL23/EPHA4/LAMTOR5/RPL5/PRDX5/ARL6IP1/TIMP2/PLAUR/ECM1/FURIN/SPOCK2/TMED10/UBXN1/VEGFA/OGT/NOP53/WAC/CDKN2D/PARK7/SIAH2/PLAT/BEX3/YWHAE
Positive Regulation of Protein Localization to Nucleus	1.58288	0.00835279	0.0883044	HSP90AB1/BAG3/HYAL2/CCT4/TCP1/RAN/CCT5/WWTR1/CCT3/CCT2/LAMTOR5/TGFB1/TRIM28/CCT7/CCT6A/CCT8/ECT2/MEPCE/TRIM8/PARK7
Response to Osmotic Stress	1.58228	0.0186567	0.141007	HSP90AB1/MT-CYB/TSC22D3/ZFP36L1/DDX3X/EFHD1/YBX3/TSC22D2/LRRC8A/EGFR/SLC12A2/SLC2A1/AKR1B1/MYLK/NFAT5/ARHGEF2/ATF2/LRRC8C/TSPO
Leukocyte Proliferation	1.5806	0.000879796	0.0200738	HSPD1/BST2/HES1/CDKN1A/MIF/CD46/MSN/PELI1/RPS3/ANXA1/SLC39A10/SOS1/GSTP1/SLC7A1/PRNP/LRRC32/CD151/IL6ST/HMGB1/IRF1/CD55/SELENOK/VSIR/HHEX/CEBPB/TNFSF13B/RPS6/CD81/INPP5D/PRKAR1A/IL27RA/PAWR/MEF2C/HLA-A/TWSG1/LGALS3
Regulation of Myeloid Cell Differentiation	1.58045	0.00135143	0.0273701	HSPA1A/HSPA1B/FOS/NFKBIA/JUN/B2M/ZFP36L1/ZFP36/GNAS/STAT3/ISG15/KAT2B/NME2/HMGB1/IRF7/HSPA9/FOXO3/CEBPB/TAL1/TGFB1/TRIB1/INPP5D/TOB2/GATA2/CREB1/HMGB2/MEF2C/ATP6AP1/LGALS3/TNRC6C/ITPKB/ZBTB46/FES/KMT2E/KLF10/PAF1/PRMT1/STAT5B/PITHD1/EIF6/TMEM64/GPR137/TRAF6/CIB1/HAX1/PURB/CSF3/CDK6/RB1/BGLAP/RARA/SMAP1/TFE3
Antimicrobial Humoral Response	1.57959	0.0108411	0.101776	CXCL1/RPL30/RPL39/CXCL8/GAPDH/RPS19/PLA2G6/HLA-A/ROMO1/OCIAD2/CXCL2
Response to Calcium Ion	1.57905	0.00660418	0.0765324	DUSP1/FOS/CACYBP/JUNB/JUND/CALM1/MT-CYB/SPARC/EGFR/TTN/CAV1/SYT1/NLGN1/IQGAP1/AKR1C3/S100A16/ECT2/MEF2C/RASGRP2/RYR2/CALM2/HOMER1/CLIC4/ITPKB/CPNE1/GDI1/NEDD4/PEF1
Reactive Oxygen Species Metabolic Process	1.57818	0.000680905	0.0168285	HSP90AA1/HSP90AB1/CCN2/KLF4/KLF2/PMAIP1/CDKN1A/MT-CO2/MT-ND2/SOD2/SOD1/DHFR/CCN1/PRDX1/DYNLL1/DDIT4/EGFR/RAC1/GSTP1/IFI6/CAV1/SELENOS/PRDX6/CD34/NDUFA13/PRDX5/PINK1/GCH1/AKR1C3/TGFB1/GRIN1/GNAI2/NFE2L2/ICAM1/ROCK2/GPX3/ARF4/SPR/DDAH2/CYBA/HBA2/PARK7/ROMO1/VDAC1/CYB5R3/ATP5IF1/TUSC2/BNIP3
Regulation of Sodium Ion Transmembrane Transport	1.57626	0.0111825	0.1039	NEDD4L/STOM/ATP1B3/ATP1A2/KLHL24/ACTN4/GLRX/FGF14/ARF1/YWHAH/FXYD5/ANK3/FGF12/PRKCE/SNTA1/NEDD4/DMD/WNK1/DLG1/HECW1/DRD4
Mitochondrial Transmembrane Transport	1.57618	0.00647682	0.0755629	HSPD1/MT-ATP6/ATP5F1E/ATP5ME/MRPL18/TOMM7/ATP5F1B/SLC25A5/MCU/ATP5MG/ATP5MF/ATP5PF/SLC39A8/GRPEL1/ATP5PD/MT-ATP8/GRPEL2/SMDT1/ROMO1/ATP5F1D/MPC1/VDAC1/TOMM20/ATP5PO/SLC25A4/SLC25A18/SLC25A6/ATP5MC3
Positive Regulation of Cysteine Type Endopeptidase Activity	1.57559	0.00651218	0.0757303	HSPD1/HSPE1/CCN2/PMAIP1/IFI16/PERP/CCN1/DDX3X/RPS3/UACA/RPS27L/GSN/RACK1/HMGB1/ACVR1C/BCL10/NDUFA13/CTSD/BCAP31/MTCH1/GRIN1/PPARG/FOXL2/SOX7/FIS1/GRIN2A/BEX3/REST/TBC1D10A/HIP1/ANP32B/SIRT1/TNFRSF10B/CYCS/PDCD5/HIP1R/BID/PDCD6/TRAF2/ST18/HSF1/CASP1/HTRA2/BAX/ARL6IP5/MAPT/PDCD2
Positive Regulation of Cytoskeleton Organization	1.57514	0.00158553	0.0297388	HSPA1A/HSPA1B/RGCC/CCN2/PFN1/S100A10/DSTN/ID1/RPS3/RHOA/ARF6/GSN/RAC1/RHOC/RAPGEF3/CDC42EP4/BRK1/CDC42EP2/ARF1/NES/PFDN2/CDC42EP1/BAIAP2/ARPC3/SORBS3/ICAM1/ROCK2/OCLN/ARL2/ARPC5/VASP/FCHSD2/PRKCE/WHAMM/CORO1B/ARPC1A/WDR1/FES/ARPC4/DLG1/ACTR3/TPM1
Regulation of Protein Export from Nucleus	1.5744	0.0364584	0.217629	BAG3/IFI27/RANGAP1/RAPGEF3/TXN/PTPN14/PARK7/SP100/YWHAE/GSK3B/ANP32B/UHMK1
Regulation of Hydrogen Peroxide Metabolic Process	1.57396	0.0397764	0.229127	MT-CO2/SOD2/RAC1/PINK1/PRDX2
Generation of Precursor Metabolites and Energy	1.57278	2.87e-05	0.00166766	MT-ND3/MT-ATP6/CALM1/MT-CYB/MT-CO2/MT-ND2/TPI1/GBE1/MT-ND1/P4HA2/COX7A1/ATP5F1E/RBKS/COX5B/LDHA/PGK1/MT-ND4/GNAS/CHCHD2/DDIT4/COX7C/ATP5ME/NDUFB2/COX17/UGP2/MT-CO3/COX6A1/IL6ST/NDUFB4/SELENOS/NDUFC2/GAPDH/COX6B1/ATP5F1B/HMGB1/NDUFB11/NDUFA1/COX6C/NDUFC1/UQCR11/COX7A2/COX5A/COX4I1/ATP5MG/NDUFA11/ATP5MF/NDUFA13/NDUFB1/ATP5PF/PINK1/GLRX/NDUFA8/AKR1B1/UQCRB/UQCRQ/COX7B/ISCU/COX8A/UQCRH/NDUFB7/MT-ND4L…
Activation of Innate Immune Response	1.57143	0.00697701	0.0781122	HSP90AA1/IFI16/ICAM2/PSMA7/CLEC4E/CGAS/PRKACB/PSME1/HMGB1/PSMB3/SKP1/HEXIM1/RELA/BCL10/PSMB6/KRAS/PSMB4/PSMB1/PSMB8/PSMA4/ZCCHC3/PSMB5/PLCG2/PSMC5/PSMA6/PSMC3/PQBP1/PSMA2/PAK2/TRAF6/NRAS/PSMC4/PSME2/NONO
Regulation of Microtubule Based Process	1.57122	0.00176308	0.0317795	HSPA1A/HSPA1B/CHORDC1/FKBP4/HNRNPU/RPS3/MAP2/PHLDB2/RAC1/CLTC/CDK2AP2/KAT2B/MAPRE2/CHMP5/ROCK2/CFAP298/OCLN/ARL2/RASSF1/GAS2L1/CDH5/CHMP2A/CYLD/NPM1/KAT2A/ARHGEF2/CHMP2B/GSK3B/TTBK2/STMN1/FES/SIRT1/PKD1/RCC1/CHMP1A/EPHA3/CAMSAP2/MAPRE1/CIB1/LAMP1/BICD2/MID1IP1/MEMO1
In Utero Embryonic Development	1.57107	0.000314618	0.0107	KLF4/KLF2/JUNB/MAFF/FOXF1/HES1/MSX1/ZFP36L1/CCN1/MIB1/FOXC1/TBX3/BTF3/MT-ND4/YBX3/ADM/SOX18/SKIL/RTN4/SOCS3/NOTCH1/HOPX/SLC30A1/MGAT1/ST8SIA6/EIF2S2/SPINT2/DAD1/UBE2B/SBDS/ACVR1C/MYH9/BRK1/CEBPB/FOSL1/ZFPM2/TRIM28/FURIN/ZFAND5/SF3B6/SOX17/GATA2/RPL13/NR2F2/PCGF2/CNOT2/VEGFA/SYF2/ADAM10/TIE1/MAFG/KAT2A/PLOD3/TANC2/UBE2A/MAN2A1/JAG2/FLCN/NDUFA2/TMED2/RCN1/INPP5K/PKD1/CHTOP
Mitotic Cell Cycle Arrest	1.57042	0.0341177	0.209531	DUSP1/RGCC/CDKN1A/CDKN1B/GADD45GIP1
Regulation of Cellular Protein Catabolic Process	1.57041	0.000835904	0.0196957	HSPA1A/HSPA1B/HSP90AA1/HSP90AB1/UBB/SDCBP/RPL11/MSN/RPS7/LDLR/RYBP/RACK1/ELOB/HERPUD1/CAV1/GABARAPL2/PSME1/CSNK1E/RPL23/EPHA4/RPL5/PINK1/DNAJB2/BCAP31/FOXF2/TRIB1/CD81/DAB2/FURIN/XPO1/NFE2L2/ARIH1/CSNK1A1/SUMO1/UBXN1/MYLIP/RDX/NUPR1/RAD23A/RBX1/OGT/NOP53/WAC/PARK7/STUB1
Positive Regulation of Proteasomal Ubiquitin Dependent Protein Catabolic Process	1.57023	0.0144786	0.123393	HSPA1A/HSPA1B/RACK1/ELOB/HERPUD1/CAV1/CSNK1E/DNAJB2/BCAP31/TRIB1/DAB2/NFE2L2/ARIH1/CSNK1A1/SUMO1/RAD23A/RBX1/NOP53/STUB1/GSK3B/DDRGK1/GSK3A/PIAS1/PRICKLE1/SOCS4/UBQLN2
Response to Ketone	1.56896	0.00600226	0.0723684	DUSP1/FOS/KLF4/KLF2/CALM1/CDKN1A/RAMP2/MSN/AKR1C2/DDIT4/EGFR/CAV1/SGK1/RELA/AKR1B1/AKR1C3/FOSL1/TGFB1/PCK1/ICAM1/IGFBP7/ROCK2/CBX3/WBP2/KLF9/PPARG/PARK7/PRKCE
Hydrogen Peroxide Metabolic Process	1.56792	0.0221052	0.155315	MT-CO2/SOD2/SOD1/PRDX1/EGFR/RAC1/PRDX6/PRDX5/PINK1/GPX3/CYBA/HBA2/PARK7
Phagosome Acidification	1.56785	0.0421837	0.236576	ATP6V1G1/ATP6V0C/ATP6V0E1/ATP6V0B/ATP6V1D/ATP6V1F/ATP6V1A/RAB7A/ATP6V1E1/TCIRG1/RAB20/ATP6V1C1/ATP6V0D1
Blastocyst Formation	1.56777	0.0321569	0.199468	JUNB/SKIL/RTN4/HOPX/FURIN/SF3B6/SOX17/CNOT2
Regulation of Proton Transport	1.56674	0.0224772	0.156732	TMSB4X/COX17/ACTN4/PARK7/DRD4/PHB2/TCIRG1/SPHK2/SLC9A3R1
Regulation of Nitric Oxide Metabolic Process	1.56617	0.0252245	0.170929	HSP90AA1/HSP90AB1/KLF4/KLF2/DYNLL1/RAC1/CAV1/SELENOS/CD34/ICAM1/ROCK2
Regulation of Protein Modification by Small Protein Conjugation or Removal	1.56488	0.00148701	0.0283224	HSPA1A/HSPA1B/HSP90AA1/HSP90AB1/DNAJA1/UBB/SQSTM1/DDX3X/RPL11/PELI1/PPIA/RPS7/RPS3/CRY1/HERPUD1/CAV1/ISG15/SKP1/RELA/RPL23/RPL5/BCL10/PINK1/DNAJB2/FOXF2/COPS9/UBXN1/TOPORS/RBX1/SASH1/OGT/NOP53/PARK7/FKBP1A/STUB1/PRKCE/SIAH2/PEF1/U2AF2/SVBP/UBE2S/TSPO/MAD2L2/PTEN/PDCD6/GSK3A/DERL1/PHF23/PIAS1/PRICKLE1/TANK/TRAF6/UBE2I/PIN1/CENPX/DAXX/FBXO5/PTTG1IP/PIAS4/UBA2
Response to Interferon Beta	1.56401	0.0436259	0.242165	IFITM3/IFITM2/BST2/IFI16/IFITM1/IRF1/NDUFA13/CDC34
Interleukin 6 Production	1.56353	0.00751874	0.0821297	HSPD1/KLF2/HYAL2/HLA-B/IRAK3/STAT3/SELENOS/HMGB1/BCL10/SELENOK/CEBPB/INPP5D/IL27RA/MBP/DHX9/CYBA/XBP1/ARHGEF2
Positive Regulation of Response to Biotic Stimulus	1.56189	0.00235741	0.0389838	HSP90AA1/HSPD1/IFI16/ICAM2/PSMA7/CLEC4E/CGAS/PRKACB/PSME1/HMGB1/PSMB3/SKP1/HEXIM1/RELA/IRF7/RPS19/BMP6/BCL10/PSMB6/KRAS/GRN/ANKRD17/PSMB4/HMGB2/PSMB1/DHX9/SASH1/CYBA/PSMB8/USP15/PSMA4/ZCCHC3/LY96/PLSCR1/PSMB5/PLCG2/PSMC5/AKIRIN2/NECTIN2/PSMA6/PSMC3/PQBP1/PSMA2/STAT5B/PAK2/TRAF6/LAMP1/NRAS/PSMC4/PSME2/NONO
Negative Regulation of Peptidase Activity	1.56148	0.00352087	0.0522335	KLF4/DNAJB6/SERPINH1/TIMP3/BST2/SERPINE1/IFI16/CSTB/RPS6KA3/DDX3X/PICALM/SPOCK3/CRIM1/PRNP/IFI6/SPINT2/WFDC1/HERPUD1/FNIP1/GAPDH/LAMTOR5/PRDX5/ARL6IP1/TIMP2/PLAUR/ECM1/FURIN/SPOCK2/TMED10/UBXN1/VEGFA/CDKN2D/PARK7/SIAH2/BEX3/YWHAE
Response to Oxidative Stress	1.56142	0.000116937	0.00526948	HSPA1A/HSPA1B/HSPB1/DUSP1/FOS/MT-ND3/KLF4/KLF2/MCL1/JUN/SOD2/SOD1/DHFR/MT-ND1/HYAL2/PRDX1/LDHA/RHOB/PPIA/APOD/CHCHD2/RPS3/ATF4/EGFR/RACK1/ANXA1/GSTP1/PRNP/NDUFB4/SELENOS/PPP2CB/KDM6B/PRDX6/NET1/NME2/SELENOP/TXN/RELA/PRDX5/PINK1/GCH1/SELENOK/FOXO3/AKR1C3/NR4A2/GPX4/TRA2B/FOSL1/HYAL1/PPP1R15B/EEF2/NDUFA12/CRK/NFE2L2/NDUFA6/GPX3/PAWR/ECT2/PCGF2/CYBA/HBA2/PARK7/MT-ND5/ROMO1/HNRNPM/KCNC2/MT-CO1/REST/A…
Positive Regulation of Transcription Regulatory Region Dna Binding	1.5607	0.0377702	0.222487	KLF4/FOXC1/LAMTOR5/TGFB1/PARK7/DDRGK1/TRAF6/RB1/EP300
Anaphase Promoting Complex Dependent Catabolic Process	1.56034	0.0096821	0.0966869	UBC/UBB/RPS27A/UBA52/PSMA7/PSME1/PSMB3/ANAPC16/CDC26/PSMB6/PSMB4/PSMB1/PSMB8/PSMA4/PSMB5/UBE2S/PSMC5/ANAPC11/PSMA6/PSMC3/PSMA2/FBXO31/FBXO5/PSMC4/PSME2/BUB3/PSMD10/PSMB2/CDK2/PSME4/PSMC6
Spindle Assembly	1.55861	0.00633044	0.0745679	HSPA1A/HSPA1B/HNRNPU/RPS3/RHOA/MAPRE2/CHMP5/STAG2/TUBB/STAG1/CHMP2A
Protein Localization to Microtubule	1.55692	0.0456149	0.249154	HNRNPU/MAPRE2/GAS2L1/TTBK2/ABHD17A/MAPRE1
Regulation of Extrinsic Apoptotic Signaling Pathway via Death Domain Receptors	1.55664	0.025166	0.170854	PMAIP1/TIMP3/SERPINE1/DDX3X/SKIL/PEA15/BCL2L1/ITPRIP/ATF3/ICAM1/HMGB2/LGALS3/PARK7/SP100/ARHGEF2/GSK3B/TNFRSF10B/PTEN/TRAF2/FAIM2/FEM1B
Negative Regulation of Transforming Growth Factor Beta Receptor Signaling Pathway	1.55636	0.0117945	0.108191	HSPA1A/UBC/UBB/RPS27A/UBA52/SKIL/CAV1/TGFB1/FAM89B/SMURF2/STRAP/CAV2/BAMBI/ZBTB7A/STUB1/SKI
Transforming Growth Factor Beta Production	1.55595	0.0413194	0.233109	HSP90AB1/CD46/LRRC32/CD34/FURIN/FN1/CREB1/FKBP1A/ATF2
Regulation of Viral Transcription	1.55573	0.0314495	0.196151	IFITM3/ZFP36/POLR2L/HEXIM1/POLR2F/POLR2K/POLR2J/DHX9/TRIM8/SUPT4H1/POLR2H/POLR2I/NELFE/CCNT1/LARP7/POLR2E/POLR2A/POLR2C/POLR2G
Nucleotide Excision Repair Preincision Complex Assembly	1.55486	0.0291787	0.188961	UBC/UBB/RPS27A/UBA52/CCNH/RBX1
Peptidyl Proline Modification	1.55446	0.0187889	0.141703	P4HA1/FKBP4/P4HA2/PPIA/PPID/AIP/FKBP1A/PPIB/RANBP2/FKBP2/PPIC/FKBP3/EGLN2/ERO1A/PTPA/PIN1
Regulation of Proteasomal Protein Catabolic Process	1.55396	0.00444599	0.0591431	HSPA1A/HSPA1B/HSP90AB1/UBB/SDCBP/RPL11/RYBP/RACK1/ELOB/HERPUD1/CAV1/GABARAPL2/PSME1/CSNK1E/PINK1/DNAJB2/BCAP31/FOXF2/TRIB1/DAB2/XPO1/NFE2L2/ARIH1/CSNK1A1/SUMO1/UBXN1/NUPR1/RAD23A/RBX1/OGT/NOP53/WAC/PARK7/STUB1/GSK3B/PKD1/BAG6/DDRGK1/PSMC3/GSK3A/PIAS1/PRICKLE1/EIF3H/SOCS4/PITHD1/UBQLN4/UBQLN2
Epithelial Cell Differentiation	1.55389	7.2e-05	0.0035098	KLF4/APOLD1/KLF2/ID3/AKR1C1/MAFF/SERPINE1/FOXF1/HES1/CDKN1A/BTG1/SOD1/ZFP36L1/PERP/KRT10/ZFP36/FOXC1/VIM/TBX3/PGK1/MSN/S1PR1/KLF7/FOSL2/AKR1C2/ID1/SOX18/RHOA/SKIL/ATF4/NOTCH1/ANXA1/TRIM16/EPHA2/LAMB2/SPINT2/RAPGEF3/TCF15/IL6ST/TAGLN2/TJP2/CAV1/KDM6B/WWTR1/NME2/RAP1B/CD34/ENG/BMP6/IQGAP1/NPY/EDF1/ZEB1/AKR1B1/AKR1C3/CEBPB/CLDN5/TPP1/DAB2/FURIN/PCK1/RILPL2/ICAM1/ROCK2/SOX17/CREB1/NR2F2/SAV1/VEGFA/RD…
Regulation of Lymphocyte Activation	1.55299	0.000205912	0.0080686	HSPH1/HSPD1/HES1/CDKN1A/MIF/SOD1/YES1/ZFP36L1/CD46/PELI1/RPS3/LGALS1/CGAS/RAC1/ANXA1/PRDM1/SLC39A10/SOS1/SLC7A1/PRNP/LRRC32/IL6ST/CAV1/IGKC/HMGB1/IRF1/CD55/BCL10/SELENOK/VSIR/CEBPB/ZFP36L2/TNFSF13B/TGFB1/DUSP3/CD81/INPP5D/PRKAR1A/PCK1/IL27RA/PAWR/ATP11C/NFKBIZ/MEF2C/HLA-A/KAT2A/TWSG1/NRARP/XBP1/LGALS3/PIK3CA/PRELID1
Positive Regulation of Leukocyte Cell Cell Adhesion	1.5516	0.00184006	0.0325167	HSPH1/HSPD1/HES1/YES1/CD46/RPS3/RHOA/LGALS1/RAC1/ANXA1/SLC7A1/IL6ST/CAV1/HMGB1/RELA/CD55/BCL10/SELENOK/VSIR/TNFSF13B/CD81/PCK1/ICAM1/IL27RA/NFKBIZ/HLA-A/XBP1/PIK3CA/NFAT5
Response to Reactive Oxygen Species	1.55135	0.00189199	0.0332666	DUSP1/FOS/KLF4/KLF2/JUN/SOD2/SOD1/DHFR/HYAL2/PRDX1/LDHA/RHOB/APOD/RPS3/EGFR/RACK1/ANXA1/GSTP1/PPP2CB/KDM6B/NET1/TXN/RELA/PRDX5/PINK1/GCH1/AKR1C3/TRA2B/FOSL1/HYAL1/PPP1R15B/EEF2/CRK/NFE2L2/PAWR/ECT2/PCGF2/HBA2/PARK7/MT-ND5/ROMO1/KCNC2
Collagen Metabolic Process	1.55125	0.0146937	0.123785	RGCC/CCN2/SERPINH1/VIM/ITGB1/ENG/CTSD/VSIR/TGFB1/FURIN/PPARG/PLOD3/TNS2/RAP1A/IL6/CTSB
Spindle Organization	1.55119	0.00545383	0.0677968	HSPA1A/HSPA1B/HNRNPU/RPS3/RHOA/RAN/NUDC/UVRAG/CLTC/TACC1/SBDS/MYH9/MAPRE2/CHMP5/STAG2/TUBB/CHD3/STAG1/CHMP2A/SUN2/CHMP2B/STMN1/LZTS2/PKD1/DLG1/SMC3/RCC1/CHMP1A/PTPA/FLNA/ATRX/MAPRE1/KIFC2/FBXO5
Response to Chemokine	1.54879	0.0297514	0.18983	DUSP1/CXCL1/FOXC1/RHOA/CXCL8/SLC12A2/WNK1/SLIT2/CCRL2/CIB1/CXCL2/ZC3H12A
Regulation of Anoikis	1.54867	0.0409714	0.231871	MCL1/ITGA5/ITGB1/NOTCH1/CAV1/TLE5/TLE1/PIK3CA
Tissue Homeostasis	1.54856	0.00133567	0.027204	HSPB1/CCN2/B2M/SOD1/ACTG1/ACTB/PRDX1/FOXC1/ESAM/S1PR1/GNAS/ITGB1/MFSD2A/EGFR/NOTCH1/RAC1/SLC12A2/TJP2/IGKC/WWTR1/SLC2A1/CD34/GJA1/AKR1B1/SLC39A8/CLDN5/INPP5D/TPP1/KRAS/GATA2/OCLN/MBP/VEGFA/VCL/CDH5/STRAP/ATP6AP1/LSR/HOMER1
Mesodermal Cell Differentiation	1.54834	0.0409714	0.231871	KLF4/FOXF1/ITGB1/KDM6B/GJA1/TAL1
Intrinsic Apoptotic Signaling Pathway in Response to Dna Damage by P53 Class Mediator	1.5471	0.0373203	0.221282	IFI16/CDKN1A/MIF/DDIT4/RPL26/RPS27L/HNRNPK/TOPORS/NUPR1/TMEM109/HIPK1/SIRT1/BAG6
Negative Regulation of Potassium Ion Transport	1.54686	0.0321099	0.199468	NEDD4L/ATF4/CAV1/VIP/ANK3/SUMO1/PTEN/ACTN2
Positive Regulation of Reactive Oxygen Species Metabolic Process	1.54668	0.0134785	0.119093	HSP90AA1/HSP90AB1/KLF4/KLF2/CDKN1A/MT-CO2/SOD2/SOD1/EGFR/GSTP1/AKR1C3/TGFB1/GRIN1/GNAI2/NFE2L2/ICAM1/DDAH2/CYBA/PARK7/ROMO1
Prostanoid Metabolic Process	1.54595	0.038877	0.226416	PTGES3/AKR1C1/MIF/AKR1C2/ANXA1/GSTP1/AKR1C3/ZADH2/TNFRSF1A/HPGD/SIRT1
Maintenance of Protein Localization in Organelle	1.54436	0.0350031	0.213026	HNRNPU/RANGAP1/INSIG1/SKP1/TXN/GJA1/PINK1/ARL2/TOPORS/PARK7/SP100/SUN2/ARL2BP/KDELR1/MORC3/TSPO/HK1
Inflammatory Response to Antigenic Stimulus	1.54273	0.0409412	0.231871	NOTCH1/SELENOS/KDM6B/HMGB1/CD81/ICAM1/PSMB4/HMGB2/PARK7/EXT1/NPFF/HLA-E/IL20RB
Rna Splicing via Transesterification Reactions	1.54252	0.000148372	0.00636761	HSPA8/HNRNPU/CWF19L2/FXR1/HNRNPA2B1/RBFOX1/PCBP1/UBL5/POLR2L/PAPOLA/QKI/HNRNPF/RBM8A/SNU13/PABPC1/YBX1/JMJD6/SNRPG/RBM17/PRDX6/HNRNPH1/SNRPB/PTBP1/HNRNPK/KHDRBS3/PCF11/PCBP2/SRSF9/SPEN/NOVA2/SRSF2/TRA2B/POLR2F/SRSF7/HNRNPA3/SNRPB2/SRSF3/SF3B6/SMNDC1/POLR2K/MAGOH/LSM7/DNAJC8/ISY1/SAP18/RALY/SRSF5/SNRPN/STRAP/HNRNPH2/SYF2/POLR2J/SNRPD2/SF3B5/DHX9/SF3A1/SON/WBP4/HNRNPH3/RBM39/ZBTB7A/SNRPE/LSM3/SRSF8…
Viral Release from Host Cell	1.5412	0.0454859	0.248827	PPIA/PPID/VAPA/TRIM26/TRIM28/IST1/CAV2/CHMP2A/TRIM8/RAB7A/CHMP2B
Protein Import	1.54108	0.00200283	0.0347054	HSP90AA1/HSPD1/HSP90AB1/BAG3/HSPA8/NFKBIA/CDKN1A/HSPA4/HYAL2/APOD/RAN/PPP1R10/STAT3/TOMM7/RPL23/UFM1/KPNA4/TGFB1/TRIM28/ECT2/GRPEL1/GRPEL2/ROMO1/IPO7/RANBP2/KPNA1/TOMM20/NXT1/TOMM22/EFCAB7
Cell Recognition	1.54067	0.0115385	0.106931	CNTNAP2/BSG/MSN/CCT4/TCP1/RTN4/CCT5/OPCML/JMJD6/CD9/IGKC/CCT3/CCT2/EPHA4/ROBO2/DSCAM/VDAC2/CD81/PEAR1/CCT7/CCT8/MFGE8/LY6K/LGALS3/CNTN4/ALDOA/ROBO4/HSPA1L/DLG1/ADAM32/EPHA3/NCAM2
Positive Regulation of Interferon Alpha Production	1.53999	0.0438215	0.242295	HSPD1/DDX3X/HMGB1/IRF7/DHX9
Response to Virus	1.53966	0.000437469	0.0129268	HSP90AA1/HSPB1/TPT1/IFITM3/IFI27/PMAIP1/IFITM2/BST2/IFI16/ZC3HAV1/RPS15A/DDX3X/HYAL2/MLKL/DDIT4/BNIP3L/CFL1/CGAS/IRAK3/CCT5/IFITM1/IFI6/ISG15/G3BP1/DDX21/BCL2L1/IRF1/PCBP2/RELA/IRF7/SLFN11/LAMTOR5/BANF1/SELENOK/ARF1/FOSL1/AUP1/HYAL1/TRIM56/ISG20/NPC2/ANKRD17/DHX9/NOP53/HMGA1/NT5C3A/USP15/GBP3/ZCCHC3/EEF1G/BNIP3/SERINC3/PLSCR1/STMN1/VAMP8
Regulation of t Cell Receptor Signaling Pathway	1.53959	0.0376732	0.222487	RPS3/PRNP/PRKD2/RELA/BCL10/DUSP3/CD81/PAWR/LGALS3/GBP1/NECTIN2/RC3H1
Regulation of Monocyte Chemotaxis	1.53887	0.0307486	0.193116	DUSP1/SERPINE1/CCN3/HMGB1
Negative Regulation of Cation Channel Activity	1.53807	0.028454	0.185828	CLIC2/CALM1/CAV1/ANK3/SUMO1/GSTO1/CALM2/FGF12/DRD4/SRI/UBQLN1/GEM
Regulation of Supramolecular Fiber Organization	1.53679	0.000269557	0.0100181	HSPA1A/HSPA1B/RGCC/CCN2/HSPA8/TMSB10/FKBP4/PFN1/ACTG1/TMSB4X/ESAM/S100A10/S1PR1/DSTN/ID1/RPS3/LDLR/MAP2/RHOA/ARF6/PHLDB2/PFDN5/GSN/RAC1/RHOC/RAPGEF3/CDC42EP4/SPTAN1/CAPZA2/BRK1/CDC42EP2/ARF1/PFDN2/CDC42EP1/BAIAP2/ARPC3/SORBS3/ICAM1/ROCK2/OCLN/ARL2/ARPC5/RDX/CDH5/VASP/FCHSD2/MYADM/PIK3CA/PARK7/PRKCE/WHAMM/ARHGEF2/CORO1B/ARPC1A/CGNL1/WDR1/TTBK2/STMN1/FES/MTPN/ARPC4/INPP5K/DLG1/ACTR3/TPM1/COLGALT1/H…
Leukocyte Cell Cell Adhesion	1.53665	0.00105629	0.0229392	HSPH1/HSPD1/KLF4/HES1/YES1/CD46/MSN/PELI1/ITGA5/ITGB1/RPS3/RHOA/LGALS1/RAC1/ANXA1/SLC7A1/PRNP/LRRC32/IL6ST/CAV1/HMGB1/IRF1/RELA/CD55/BCL10/SELENOK/VSIR/SLC39A8/CEBPB/TNFSF13B/DUSP3/CD81/PRKAR1A/PCK1/ICAM1/IL27RA/PAWR/NFKBIZ/HLA-A/TWSG1/NRARP/XBP1/LGALS3/PIK3CA/NFAT5
Negative Regulation of Stem Cell Differentiation	1.53575	0.0311082	0.194697	HNRNPU/HES1/NOTCH1/HSPA9/ZFP36L2/NFE2L2/N4BP2L2/REST/OCIAD2/PRICKLE1
Negative Regulation of Cellular Protein Localization	1.5352	0.0101582	0.098668	BAG3/DNAJA1/NEDD4L/APOD/PICALM/ARF6/RANGAP1/CLTC/INSIG1/BCL2L1/TXN/TMEM59/RHOQ/UFM1/TGFB1/DAB2/ROCK2/LATS2/PARK7/SP100/TAX1BP3/GDI1/GSK3B/FLCN/TTBK2/INPP5K/LZTS2/AP2M1
Response to Oxygen Levels	1.53508	0.000348956	0.011232	RGCC/UBC/CCN2/APOLD1/UBB/PMAIP1/MT-ATP6/PLOD2/CDKN1A/MT-CYB/SOD2/ZFP36L1/RPS27A/RAMP2/UBA52/LDHA/PGK1/MT-ND4/ATP6V1G1/ADM/CHCHD2/PSMA7/DDIT4/BNIP3L/ATF4/TMBIM6/NOTCH1/NDRG1/ELOB/ELOC/CAV1/PSME1/SLC2A1/PSMB3/CD34/ACTN4/PLOD1/PINK1/NR4A2/HP1BP3/PSMB6/PCK1/NFE2L2/ICAM1/ROCK2/CREB1/PSMB4/VEGFA/KCND2/PPARG/CPEB4/RYR2/RBX1/ATP6AP1/PSMB1/NOP53/PSMB8/ATP6V1A/MT-ND5/STC2/STUB1/PRKCE/ALKBH5/PSMA4/PGF/REST/…
Extrinsic Apoptotic Signaling Pathway via Death Domain Receptors	1.53493	0.0215984	0.154182	BAG3/PMAIP1/TIMP3/SERPINE1/DDX3X/DEDD2/SKIL/GABARAP/PEA15/BCL2L1/ITPRIP/ATF3/ICAM1/HMGB2/LGALS3/TNFRSF1A/PARK7/SP100/ARHGEF2/GSK3B/TNFRSF10B/PTEN/BID/TRAF2/MOAP1/FAIM2/FEM1B/DAXX/BAX
Regulation of Ubiquitin Dependent Protein Catabolic Process	1.53352	0.00526022	0.0669222	HSPA1A/HSPA1B/HSP90AB1/SDCBP/RPL11/RPS7/RYBP/RACK1/ELOB/HERPUD1/CAV1/CSNK1E/RPL23/RPL5/DNAJB2/BCAP31/FOXF2/TRIB1/DAB2/XPO1/NFE2L2/ARIH1/CSNK1A1/SUMO1/UBXN1/RAD23A/RBX1/OGT/NOP53/WAC/PARK7/STUB1
Regulation of Vascular Permeability	1.53276	0.0236677	0.162829	YES1/RAMP2/ADM/TJP2/C2CD4B/BMP6/CLDN5/TGFB1/OCLN/VEGFA/CDH5/SLIT2/FERMT2
Positive Regulation of Cellular Protein Catabolic Process	1.53249	0.00440731	0.0591149	HSPA1A/HSPA1B/HSP90AA1/MSN/LDLR/RACK1/ELOB/HERPUD1/CAV1/CSNK1E/DNAJB2/BCAP31/TRIB1/CD81/DAB2/NFE2L2/ARIH1/CSNK1A1/SUMO1/RDX/NUPR1/RAD23A/RBX1/NOP53/STUB1/ATP5IF1/GSK3B/BAG6/DDRGK1/PTEN/PSMC3/GSK3A/PIAS1/PRICKLE1/SOCS4
Regulation of Reactive Oxygen Species Biosynthetic Process	1.53186	0.0183945	0.139899	HSP90AA1/HSP90AB1/KLF4/KLF2/MT-CO2/SOD2/DYNLL1/RAC1/CAV1/CD34/GRIN1/ICAM1/ROCK2/DDAH2/CYBA/PARK7
Response to Alcohol	1.52943	0.00404433	0.057026	FOS/KLF4/KLF2/CALM1/CDKN1A/MT-CYB/SOD2/SOD1/MT-ND4/SPARC/AKR1C2/GSN/GSTP1/RPL15/SGK1/RPS4X/AKR1C3/FOSL1/TGFB1/GRIN1/EEF2/ICAM1/IGFBP7/KLF9/PPARG/PRKCE/GRIN2A/KCNC2/HPGD/PPP1R9B/ADIPOR2/PHB/PTEN/SLIT2/HMGCS1/EIF4EBP1/GOLPH3/DRD4
Fc Receptor Mediated Stimulatory Signaling Pathway	1.52904	0.0150836	0.125291	HSP90AA1/HSP90AB1/ACTG1/YES1/ACTB/RAC1/IGKC/BRK1/BAIAP2/ARPC3/CRK/PLA2G6/ARPC5/PIK3CA/PRKCE/ARPC1A/PLSCR1/PLCG2/ARPC4/ACTR3/RAP1A
Nucleotide Excision Repair Dna Incision	1.52769	0.0374087	0.221443	UBC/UBB/RPS27A/UBA52/RBX1
Response to Epidermal Growth Factor	1.5275	0.0428047	0.238502	EEF1A1/ZFP36L1/ZFP36/FOXC1/ID1/EGFR/GSTP1/IQGAP1/ZFP36L2/DUSP3/PPP1R9B/MCM7/INPP5K/TDGF1/STAT5B
Regulation of Mrna Splicing via Spliceosome	1.52522	0.00897774	0.0923105	HSPA8/HNRNPU/FXR1/HNRNPA2B1/RBFOX1/QKI/RBM8A/JMJD6/PRDX6/PTBP1/HNRNPK/KHDRBS3/SRSF9/NOVA2/TRA2B/SRSF7/SRSF3/MAGOH/SAP18/SON/RBM39/ZBTB7A/PUF60/RBM42/KHDRBS1/REST/HNRNPL/U2AF2/SRSF10/MBNL1/MBNL2/SF3B4/WTAP/SRSF6/LARP7/RBM7/RBM15B/RBFOX3/SRPK1/SRRM4/SNW1/SMU1/CWC22/FXR2
Endocrine Hormone Secretion	1.52488	0.0302436	0.191342	TBX3/GNAS/CRY1/FZD4/BMP6/GJA1
Positive Regulation of Cell Activation	1.52313	0.00140795	0.0275015	HSPH1/HSPD1/CCN2/HES1/CDKN1A/MIF/YES1/CD46/PELI1/RPS3/LGALS1/IL1RL1/RAC1/ANXA1/SLC39A10/SLC7A1/IL6ST/CAV1/IGKC/HMGB1/CD55/BCL10/SELENOK/VSIR/TNFSF13B/TGFB1/CD81/INPP5D/PCK1/GATA2/IL27RA/ATP11C/NFKBIZ/MEF2C/HLA-A/XBP1/PIK3CA
Transition Metal Ion Homeostasis	1.52294	0.00840915	0.0886403	MT1M/MT1E/MT2A/MT1X/MT1A/B2M/SOD1/MT1F/HYAL2/ATP6V1G1/PICALM/SLC30A1/SLC39A10/PRNP/SKP1/BMP6/ARF1/SLC39A8/ISCU/NEDD8
Positive Regulation of Protein Dephosphorylation	1.52183	0.0396403	0.229011	HSP90AB1/PPP1R15A/CALM1/PPIA/SLC39A10/PTBP1/PINK1/TGFB1/PPP1R15B/CDH5/CALM2
Protein Localization to Cell Junction	1.52161	0.0144154	0.123393	HSPB1/ACTG1/ACTB/TJP2/NLGN1/ANKS1B/NECTIN3/VCL/JAK1/CDH5/ADAM10/LSR/RAB8A/GRIN2A/GRIP1/CGNL1/STX3/DLG1/LRRC7/LAMTOR2/RAP1A/FERMT2/FLNA/PAK2/MAPT/KIF5B
Platelet Aggregation	1.52126	0.0193873	0.144106	HSPB1/ACTG1/MYL12A/ACTB/GNAS/PPIA/CLIC1/CD9/MYH9/PEAR1/FN1/VCL/ILK/TLN1/FERMT3/FLNA/CSRP1
Response to Dsrna	1.52034	0.0438943	0.242326	NFKBIA/PMAIP1/SLC3A2/PELI1/CGAS/IRAK3/CAV1/DDX21/DHX9/NPM1/ZCCHC3
Epidermal Cell Differentiation	1.51903	0.00643152	0.0752781	KLF4/MAFF/HES1/SOD1/ZFP36L1/PERP/KRT10/ZFP36/FOXC1/KLF7/FOSL2/NOTCH1/ANXA1/TRIM16/EPHA2/NME2/AKR1C3/FURIN/ROCK2/SAV1/MAFG
Tumor Necrosis Factor Mediated Signaling Pathway	1.51825	0.00630113	0.0745679	HSPA1A/HSPA1B/NFKBIA/TMSB4X/PSMA7/RACK1/TNFRSF12A/GSTP1/PSME1/PSMB3/RELA/ACTN4/FOXO3/TNFSF13B/PSMB6/PSMB4/CYLD/CASP4/PSMB1/TNFRSF1A/ILK/PSMB8/TAX1BP1/PSMA4/CPNE1/HIPK1/PSMB5/PSMC5/PSMA6/PSMC3/TRAF2/PSMA2/TRAF4/TXNDC17/ST18/TRAF6/CASP1/PIAS4/PSMC4/PSME2
Response to Peptide	1.51732	0.000158835	0.00673648	CCN2/KLF4/NR4A1/CACYBP/KLF2/NFKBIA/JUND/MT-CYB/BSG/ZFP36L1/VIM/SPARC/AP3S1/ATP6V1G1/ADM/ID1/CRY1/ATP6V0C/SOCS3/NOTCH1/ANXA1/TRIM16/RANGAP1/SOS1/PRKACB/GSTP1/STAT3/ATP6V0E1/PRNP/INSIG1/CAV1/SELENOS/KAT2B/ATP6V0B/SLC2A1/NME2/RAP1B/BTG2/RELA/RPL23/EPHA4/ACVR1C/RHOQ/IQGAP1/GJA1/AKR1B1/NR4A2/YWHAG/CHMP5/HHEX/BAIAP2/PRKAR1A/PDE3B/GNAI2/CRK/PCK1/GKAP1/NFE2L2/ICAM1/SIK2/ROCK2/SORBS1/ATP6V1D/SOCS2/ATP6V1F…
Rrna Metabolic Process	1.51422	0.00301074	0.0465825	RPS27/RPS28/RPS21/RPL11/RPL35A/RPL14/RPS7/RPS25/RPS15/DEDD2/TRIR/RPL27/RPL26/NOP10/SNU13/TRMT112/MRPL1/RPS14/RPL7/KAT2B/RPL7A/DDX21/NOP58/RPS8/RPS9/RPS19/SBDS/RPL5/RPS24/DDX18/RPL35/RPS6/ISG20/RPS17/RPL10A/DIS3/UTP23/RPS16/NOP53/TENT4B/XRN2/DDX52/IMP3/PES1/BMT2/PA2G4/UTP11
Microtubule Polymerization or Depolymerization	1.5131	0.0340016	0.209174	HSPA1A/HSPA1B/FKBP4/RPS3/MAP2/RAC1/MAPRE2/OCLN/ARL2/GAS2L1/CDH5/ARHGEF2/TTBK2/STMN1/FES/CRYAB/CAMSAP2/MAPRE1/CIB1/MID1IP1/FBXO5/MAPT/MAP1S
Regulation of Dna Binding Transcription Factor Activity	1.51303	0.000465201	0.0134164	HSPA1A/HSPA1B/RGCC/UBC/FOS/KLF4/UBB/NFKBIA/ID3/JUN/HES1/TMSB4X/RPS27A/UBA52/BHLHE40/PELI1/PPIA/ANXA3/ID1/RPS3/FZD4/IRAK3/STAT3/PRNP/CAV1/ZIC2/PRKD2/TRIM26/SGK1/RELA/PIM1/LAMTOR5/BCL10/PINK1/IL18R1/FOSL1/TRIB1/KRAS/ICAM1/SUMO1/SIGIRR/SAV1/VEGFA/PPARG/NUPR1/CRTC2/CYLD/DHX9/TRIM8/NPM1/ZBTB7A/ID2/PARK7/SP100/TAX1BP1/COMMD6/ARHGEF2/ATF2/CEBPG/DDIT3/MTPN/PPP2R5B/SIRT1/PKD1/MAD2L2/DDRGK1/PTEN/IL6/PSMA6/…
Regulation of Mrna Processing	1.51138	0.0163375	0.130591	HSPA8/HNRNPU/FXR1/HNRNPA2B1/RBFOX1/ZFP36L1/PAPOLA/QKI/RBM8A/JMJD6/PRDX6/PTBP1/HNRNPK/KHDRBS3/SRSF9/NOVA2/TRA2B/SRSF7/SRSF3/MAGOH/SAP18/DHX9/SON/RBM39/ZBTB7A/CDK11B/PUF60/RBM42/KHDRBS1/REST/HNRNPL/U2AF2/SRSF10/CDK11A/NELFE/PAF1/PABPN1/MBNL1/MBNL2/SAFB2/HSF1/SF3B4/CCNT1/ZC3H14
Negative Regulation of Binding	1.51071	0.010671	0.100704	NFKBIA/JUN/B2M/IFI16/CDKN1A/MSX1/TMSB4X/ACTB/ID1/MAP2/TMBIM6/RACK1/CAV1/CSNK1E/TLE5/DNAJB2/NES/DAB2/PPP1CA/RUVBL2/SUMO1/MEPCE/PARK7/SP100/STUB1/CPNE1/GSK3B/DDIT3/TTBK2/MAD2L2/EPB41L5
Cardiocyte Differentiation	1.50961	0.0144263	0.123393	CACYBP/HNRNPU/HES1/TBX3/YY1/SOX18/EGFR/NOTCH1/TTN/KDM6B/TGFB1/SOX17/VEGFA/MEF2C/KAT2A/ALPK3/REST/AKAP6/NRG1/TCAP/MEF2A/GSK3A/PRICKLE1/ACTN2/ACVR1/PIN1
Regulation of Mitochondrion Organization	1.50946	0.00754089	0.0821297	HSPA1A/PMAIP1/SQSTM1/BNIP3L/FNIP1/BCL2L1/SLC25A5/MCU/VAT1/PINK1/YWHAB/YWHAG/YWHAH/DCN/PLAUR/PPP3R1/PRELID1/PARK7/YWHAZ/FIS1/VDAC1/ATP5IF1/YWHAE/BNIP3/GSK3B/FLCN/TSPO/PDCD5/HIP1R/BID/GSK3A/SREBF2/GOLPH3/MOAP1/KDR/HAX1/HTRA2/BAX/MAPT
Central Nervous System Neuron Differentiation	1.50944	0.0104676	0.0998303	HSP90AA1/HSP90AB1/UBB/B2M/HES1/C12orf57/MAP2/CSNK1E/BTG2/EPHA4/ROBO2/NPY/UQCRQ/NR4A2/TAL1/CRK/GATA2/MDGA2/RAPGEF2/B4GALT5/LMO4/GRID2/SLC4A10/NRP2/CLN8/MTPN/DLL4/PTEN/SLIT2/DCC/FAIM2/SPTBN4/NDNF/CRKL/MAPT/DCLK1/FBXO45
t Cell Activation	1.50897	0.000491824	0.0139608	HSPH1/HSPD1/B2M/HES1/SOD1/YES1/ZFP36L1/CD46/MSN/PELI1/GPR89B/RPS3/LGALS1/CGAS/GSN/RAC1/ANXA1/PRDM1/SOS1/STAT3/SLC7A1/PRNP/LRRC32/CD151/IL6ST/JMJD6/CAV1/GPR89A/HMGB1/RPL22/IRF1/CD55/BCL10/MYH9/SELENOK/VSIR/IL18R1/CEBPB/ZFP36L2/TNFSF13B/DUSP3/RPS6/CD81/PRKAR1A/PCK1/ICAM1/IL27RA/PAWR/NFKBIZ/HLA-A/KAT2A/TWSG1/NRARP/XBP1/LGALS3/PIK3CA/PRELID1
Endoderm Development	1.50838	0.0302938	0.191342	DUSP1/ZFP36L1/ITGA5/NOTCH1/HSBP1/SOX17/FN1/SOX7/EPB41L5/PAF1/COL4A2
Translational Termination	1.50824	0.0147649	0.123785	MRPS6/MRPL33/TRMT112/MRPL1/MRPL18/GADD45GIP1/AURKAIP1/MRPL14/MRPL52/MRPL41/MRPS18C/EIF5A/MRPS24/MRPS36/MTRF1L/MRPL51/MRPL34/MRPL44/MRPL47/MRPL9/MRPL17/MRPS15/C12orf65/MRPL36/MRPS12/MRPL20/MRPS26/MRPL54/MRPL32/GSPT1/MRPL28/MRPS34/MRPS5/MRPS18B/MRPS2/MRPL50/CHCHD1/MRPL11/MRPL12
Single Fertilization	1.50722	0.0211442	0.15232	CD46/CCT4/TCP1/CCT5/CD9/CCT3/CCT2/VDAC2/CCT7/CCT8/MFGE8/LY6K/PARK7/ALDOA/STX2/HSPA1L/ADAM32/SPAG1/SPACA6/PITHD1/CRKL/RIMS1/UBXN8/HEXB/B4GALT1
Cellular Response to Calcium Ion	1.50722	0.0198214	0.145532	FOS/CACYBP/JUNB/JUND/SYT1/NLGN1/IQGAP1/AKR1C3/ECT2/MEF2C/RASGRP2/CLIC4/ITPKB/CPNE1
Negative Regulation of Transferase Activity	1.50657	0.00177968	0.031919	HSPB1/DUSP1/CHORDC1/DNAJA1/HNRNPU/CDKN1A/HYAL2/ZFP36/RPL11/CDKN1B/EIF4A2/PPIA/RPS7/RASIP1/SOCS3/RACK1/IRAK3/CDKN1C/GSTP1/CAV1/KAT2B/WWTR1/ITPRIP/MIDN/HEXIM1/RPL23/RPL5/YWHAB/YWHAG/HHEX/DUSP3/TRIB1/PRKAR1A/LATS2/NR2F2/PPARG/RTRAF/DUSP7/NPM1/CDKN2D/PARK7/IPO7/MLLT1/CORO1C/DBNDD2/DUSP16/GSK3B/SIRT1/INPP5K/WNK1/PTPRB/MAD2L2/PTPRT/PPP2CA/PTEN/GMFG/GSK3A/SNX6/CDKN2B/SOCS4/DUSP8/PAK2/CIT/CIB1
Positive Regulation of Cellular Amide Metabolic Process	1.5052	0.012934	0.115987	PPP1R15A/FXR1/RPL30/EIF4G2/CCN1/DDX3X/VIM/YBX3/PICALM/RPL26/RPS27L/PABPC1/RACK1/CNBP/RPS9/RELA/EPHA4/RPL5/PINK1/RPS4X/SAMD4A/NGRN/EEF2/NFE2L2/ROCK2/SLC2A13/DHX9/NPM1/TNFRSF1A/EIF5A/KHDRBS1/COA3/IL6/UHMK1/GSK3A/AGO2/LRRTM3/EIF6
Positive Regulation of Dna Binding Transcription Factor Activity	1.50514	0.00271906	0.0433726	HSPA1A/HSPA1B/RGCC/UBC/UBB/RPS27A/UBA52/PPIA/ANXA3/RPS3/FZD4/IRAK3/STAT3/CAV1/ZIC2/PRKD2/TRIM26/RELA/LAMTOR5/BCL10/PINK1/IL18R1/FOSL1/KRAS/ICAM1/SAV1/VEGFA/PPARG/CRTC2/DHX9/TRIM8/NPM1/ZBTB7A/PARK7/ARHGEF2/ATF2/CEBPG/DDIT3/MTPN/PPP2R5B/DDRGK1/PTEN/IL6/PSMA6/TRAF2/CLOCK/TRAF6/CIB1/BUD31/PHB2/HDAC5/CSF3/JMY
Placenta Development	1.50487	0.0154506	0.127007	HSP90AB1/JUNB/HES1/SOD1/BSG/ZFP36L1/CCN1/ADM/SOCS3/SPINT2/GJA1/CEBPB/DCN/FOSL1/RPS6/TRIM28/GATA2/NR2F2/PPARG
Reactive Nitrogen Species Metabolic Process	1.50486	0.0227588	0.157779	HSP90AA1/HSP90AB1/KLF4/KLF2/DYNLL1/RAC1/CAV1/SELENOS/CD34/GCH1/ICAM1/ROCK2/SPR/DDAH2
b Cell Proliferation	1.50346	0.0227588	0.157779	HSPD1/CDKN1A/MIF/PELI1/SLC39A10/TNFSF13B/CD81/INPP5D/PAWR/MEF2C
Regulation of Protein Catabolic Process	1.50312	0.00044485	0.0130381	HSPA1A/HSPA1B/HSP90AA1/HSP90AB1/UBB/EEF1A1/OAZ1/TIMP3/SDCBP/NEDD4L/SNX3/RPL11/CDKN1B/MSN/RPS7/LDLR/EGFR/RYBP/RACK1/IRAK3/ELOB/HERPUD1/CAV1/GABARAPL2/PSME1/CSNK1E/RELA/RPL23/VIP/EPHA4/RPL5/NDUFA13/GJA1/PINK1/DNAJB2/BCAP31/FOXF2/TIMP2/TRIB1/CD81/DAB2/FURIN/XPO1/NFE2L2/SOX17/TIPARP/ARIH1/AZIN1/CSNK1A1/BANP/SUMO1/UBXN1/MYLIP/RDX/SMURF2/NUPR1/RAD23A/RBX1/OGT/NOP53/WAC
Negative Regulation of Inflammatory Response	1.50293	0.0262872	0.175167	KLF4/FOXF1/SOD1/LDLR/SOCS3/GSTP1/WFDC1/SELENOS/CCN3/RPS19/GIT1/GRN/PSMB4/CDH5/PPARG/LRFN5/TNFRSF1A
Inactivation of Mapk Activity	1.50291	0.0414626	0.233551	DUSP1/CAV1/DUSP3/DUSP7/DUSP16/PPP2CA/DUSP8
Positive Regulation of G1 s Transition of Mitotic Cell Cycle	1.50097	0.0437179	0.242165	RGCC/DDX3X/EGFR/ANXA1/HYAL1/ANKRD17/MEPCE/RDX
Blood Vessel Endothelial Cell Migration	1.50066	0.0135574	0.119483	HSPB1/RGCC/KLF4/NR4A1/TMSB4X/ID1/SOX18/RHOA/NOTCH1/ANXA1/EPHA2/PRKD2/FGFR1/ATP5F1B/HMGB1/MMRN2/RHOJ/MYH9/CLEC14A/TGFB1/NFE2L2/CSNK2B/GATA2/MAP2K3/VEGFA/MEF2C/CDH5/PPARG/PIK3R3
Regulation of Cell Activation	1.49961	0.000377365	0.0119333	HSPH1/HSPD1/CCN2/FOXF1/HES1/CDKN1A/MIF/SOD1/YES1/ZFP36L1/CD46/PELI1/RPS3/LDLR/LGALS1/IL1RL1/CGAS/RAC1/ANXA1/PRDM1/SLC39A10/SOS1/SLC7A1/PRNP/LRRC32/IL6ST/CAV1/CD9/IGKC/HMGB1/IRF1/CD55/BCL10/SELENOK/VSIR/CEBPB/ZFP36L2/TNFSF13B/TGFB1/DUSP3/CD81/INPP5D/PRKAR1A/PCK1/GRN/GATA2/IL27RA/PAWR/ATP11C/THBD/NFKBIZ/MEF2C/HLA-A/LRFN5/KAT2A/TWSG1/NRARP/XBP1/LGALS3/PIK3CA/PRELID1
Endothelium Development	1.4987	0.0214473	0.153713	APOLD1/BTG1/MSN/S1PR1/RHOB/ID1/SOX18/RHOA/NOTCH1/RAPGEF3/TJP2/PRKD2/KDM6B/RAP1B/CD34/ENG/BMP6/GJA1/EDF1/ZEB1/CLDN5/ICAM1/ROCK2/CSNK2B/SOX17/NR2F2/VEGFA/RDX/VCL/CDH5/RAPGEF2/TIE1/MYADM/ATOH8/TNFRSF1A/PLOD3/CLIC4/VEZF1/ROBO4/DLL4/NRG1
Protein Transmembrane Transport	1.49812	0.0291194	0.188961	HSPD1/HSPA8/MCL1/SEC61G/TOMM7/TRAM1/TMED10/GRPEL1/SEC61B/SEC62/GRPEL2/ROMO1/TOMM20/TOMM22/PEX5L
Mitotic Nuclear Division	1.49773	0.002764	0.0438952	HSPA1A/HSPA1B/DUSP1/RGCC/HNRNPU/RHOA/RPL24/RAN/NUDC/TTN/REEP3/RAD21/BANF1/PDS5B/AURKAIP1/CHMP5/CDC26/STAG2/EDN3/STAG1/CAV2/CHMP2A/NAA10/TENT4A/PPP1R9B/CHMP2B/UBE2S/MAD2L2/ANAPC11/PPP2CA/CTDNEP1/SMC3/RCC1/CHMP1A/RANBP1/NAA50/FLNA/ATRX/PCID2/NIPBL/CDC42/KIFC2/PIN1/BOD1/FBXO5/PHB2
Aerobic Respiration	1.49734	0.0258126	0.172643	MT-CO2/MT-ND1/COX5B/MT-ND4/COX7C/MT-CO3/COX6A1/COX6B1/COX6C/COX5A/COX4I1/UQCRB/COX7B/COX8A/UQCRH/NDUFS7/NDUFA4/NOP53/ATP5F1D/MT-CO1/BNIP3/UQCR10/SDHD/NDUFS8/IDH3A/CYCS/IDH3B/PANK2/BLOC1S1
Positive Regulation of Dna Metabolic Process	1.49729	0.00892889	0.0923105	HSP90AA1/PTGES3/HSP90AB1/RGCC/KLF4/HNRNPA2B1/CCT4/TCP1/ANXA3/RPS3/SMCHD1/EGFR/CCT5/PPP1R10/PRKD2/HMGB1/CCT3/UBE2B/CCT2/TGFB1/TRIM28/CCT7/CCT6A/CCT8
Regulation of Binding	1.49717	0.00126196	0.0261458	HSP90AB1/KLF4/NFKBIA/JUN/CLIC2/B2M/CALM1/IFI16/HES1/CDKN1A/MSX1/TMSB4X/ACTB/RAMP2/RPL11/FOXC1/S100A10/ID1/MAP2/TMBIM6/RAN/RACK1/PCBD1/CAV1/PPP2CB/CSNK1E/HMGB1/TXN/EPHA4/LAMTOR5/TLE5/EDF1/DNAJB2/NES/CLDN5/TGFB1/PLAUR/DAB2/TRIM28/CRK/PPP1CA/RUVBL2/CSNK2B/CSNK1A1/SUMO1/HMGB2/MEPCE/RAPGEF2/PPARG/DHX9/BAMBI/ZBTB7A/PARK7/SP100/FKBP1A/STUB1/SKI/CPNE1/GSK3B/CEBPG/DDIT3/TTBK2/STMN1/PKD1/MAD2L2/EPB41L5/DDR…
Telomere Organization	1.49697	0.00812641	0.086418	HSP90AA1/PTGES3/HSP90AB1/HNRNPU/HNRNPA2B1/CCT4/TCP1/NOP10/CCT5/PPP1R10/CCT3/CCT2/SMG1/CCT7/CCT6A/CCT8/POLE4
Response to Bacterium	1.49417	0.000244258	0.00926893	FOS/NFKBIA/ST13/JUN/B2M/JUND/CXCL1/SERPINE1/RPS6KA3/SOD2/RPL30/SNX3/ZFP36/VIM/SPARC/PELI1/ANXA3/ADM/RHOA/RPL39/HLA-B/NOTCH1/IRAK3/EPHA2/GSTP1/CXCL8/CAV1/ISG15/SELENOS/PLSCR4/IGKC/HMGB1/RELA/RPS19/BMP6/CD55/BCL10/GJA1/GCH1/CHMP5/CEBPB/DCN/TGFB1/TRIB1/BAIAP2/OPTN/PCK1/ICAM1/GIT1/ALPL/PLA2G6/GRN/ANKRD17/IL27RA/SIGIRR/THBD/HMGB2/MEF2C/HLA-A/RAB14/SASH1/CYBA/XBP1/TNFRSF1A/GBP4/ROMO1/PLAAT3/PRKCE/HNRNP…
Regulation of Oxidative Stress Induced Cell Death	1.49363	0.0401158	0.229917	HSPB1/MCL1/SOD2/SOD1/PPIA/ATF4/RACK1/TXN/PINK1/NFE2L2/PAWR/PARK7/REST/SIRT1
Response to Camp	1.49286	0.0357138	0.215298	DUSP1/FOS/JUN/BSG/ZFP36L1/LDHA/SPARC/PER1/RAPGEF3/RAP1B/RELA/FOSL1/PCK1/THBD/RAPGEF2
Multi Organism Localization	1.49151	0.0278543	0.183301	UBC/UBB/BST2/RPS27A/UBA52/RAN/CAV1/NMT2/XPO1/CAV2/RANBP2/KPNA1/RAB7A
Interleukin 1 Mediated Signaling Pathway	1.48906	0.0259956	0.173545	UBC/UBB/NFKBIA/SQSTM1/RPS27A/UBA52/PELI1/PSMA7/IRAK3/PSME1/PSMB3/SKP1/RELA/PSMB6/PSMB4/RBX1/PSMB1/PSMB8/PSMA4/PSMB5/PSMC5/IL6/PSMA6/PSMC3/PSMA2/ST18/TRAF6/PSMC4/PSME2
Cortical Cytoskeleton Organization	1.48748	0.032258	0.199468	FMNL2/RHOB/RHOA/ARF6/RAC1/RHOC/RND3/EHD2/NLGN1/RHOQ/ROCK2/ECT2/RHOG/WDR1/DLG1/TLN1/RND1
Peptidyl Serine Dephosphorylation	1.48717	0.0437307	0.242165	DUSP1/PPP1R15A/PPP2CB/PPP1R15B/PPP1CA/PPTC7/YWHAE/PPP2CA
Negative Regulation of Transport	1.48711	0.000570191	0.0154928	BAG3/CLIC2/CALM1/OAZ1/BST2/SDCBP/FOXF1/NEDD4L/SNX3/KLF7/APOD/SESTD1/PICALM/ARF6/CRY1/ATP1A2/ATF4/TMBIM6/NOTCH1/RACK1/RAC1/ANXA1/SLC30A1/PEA15/RANGAP1/IL1RAPL1/INSIG1/CAV1/SELENOS/CCN3/MIDN/HMGB1/RAP1B/TXN/VIP/ACVR1C/GJA1/CTTNBP2NL/UFM1/ENY2/DYSF/ISCU/GNAI2/ICAM1/SYTL4/ANK3/SUMO1/SCT/STXBP5L/GSTO1/LGALS3/ERP29/TNFRSF1A/CALM2/PARK7/SP100/FGF12/FIS1/PRKCE/VDAC1/REST/YWHAE/GDI1/RAB7A/NEDD4/PLSCR1/VAM…
Negative Regulation of Transporter Activity	1.48683	0.032258	0.199468	CLIC2/CALM1/NEDD4L/ATP1A2/CAV1/CTTNBP2NL/ANK3/SUMO1/GSTO1/CALM2/FGF12/PRKCE/YWHAE/NEDD4/PTEN/HECW1/DRD4/ACTN2/SRI/UBQLN1/GEM
Regulation of Protein Containing Complex Assembly	1.48568	0.000486329	0.0139144	HSPA1A/HSPA1B/HSP90AA1/HSPA8/TMSB10/FKBP4/PFN1/TMSB4X/DDX3X/ESAM/MSN/RPS3/MAP2/ARF6/RASIP1/GSN/RACK1/RAC1/RHOC/RPL13A/FNIP1/CDC42EP4/HMGB1/RAP1B/SPTAN1/CAPZA2/PINK1/BRK1/CDC42EP2/ARF1/CDC42EP1/TAL1/TGFB1/VDAC2/BAIAP2/ANKRA2/ARPC3/ICAM1/OCLN/ARL2/SUMO1/CREB1/ARPC5/VEGFA/RDX/CDH5/VASP/FCHSD2/RBX1/MYADM/NOP53/LGALS3/PARK7/STUB1/PRKCE/WHAMM/SH3GLB1/LMO4/CORO1B/ARPC1A/GSK3B/STMN1/FES/MTPN/PPP2R5B/ARPC…
Regulation of Establishment of Protein Localization to Mitochondrion	1.48425	0.0234644	0.161739	BAG3/DNAJA1/PMAIP1/UBL5/BNIP3L/UBE2D3/TOMM7/PINK1/YWHAB/YWHAG/YWHAH/PPP3R1/YWHAZ/SH3GLB1/ATP5IF1/YWHAE/HSPA1L/PDCD5/BID/GSK3A/SREBF2/HAX1/HTRA2/MAPT
Regulation of Cytoskeleton Organization	1.4828	0.000251655	0.00945019	HSPA1A/HSPA1B/RGCC/CCN2/TMSB10/FKBP4/HNRNPU/BST2/PFN1/ACTG1/TMSB4X/ESAM/IQCJ-SCHIP1/S100A10/S1PR1/RHOB/DSTN/ID1/RPS3/MAP2/RHOA/ARF6/PHLDB2/GSN/RAC1/CLTC/CDK2AP2/RHOC/RAPGEF3/KAT2B/RND3/CDC42EP4/SPTAN1/CAPZA2/RHOQ/IQGAP1/BRK1/CDC42EP2/MAPRE2/ARF1/CHMP5/NES/PFDN2/CDC42EP1/ARHGDIA/BAIAP2/ARPC3/CRK/SORBS3/ICAM1/ROCK2/OCLN/ARL2/ECT2/ARPC5/RASSF1/GAS2L1/RDX/CDH5/VASP/CHMP2A/FCHSD2/PLXNB1/CYLD/NPM1/KAT2…
Regulation of Smooth Muscle Cell Differentiation	1.481	0.0399248	0.229551	SOD2/ENG/ANKRD17/NFATC3/SIRT1/PIAS1/EFEMP2/SRF/PDGFB/NFATC2/RBPMS2/FOXO4/HEY2/PDCD4/MED28/PRDM6/SMARCD3/NFATC1
Negative Regulation of Protein Modification Process	1.48031	0.000183293	0.00752919	HSPA1A/HSPA1B/HSPB1/DUSP1/CHORDC1/DNAJA1/PPP1R15A/CALM1/CDKN1A/SQSTM1/HYAL2/RPL11/CDKN1B/PPIA/RPS7/PPP1R14A/RPS3/DDIT4/CRY1/RASIP1/SOCS3/RACK1/IRAK3/CDKN1C/PPP1R10/GSTP1/PRNP/CAV1/ISG15/KAT2B/WWTR1/ITPRIP/HEXIM1/TMEM59/RELA/UBE2B/ENG/RPL23/RPL5/SET/YWHAB/YWHAG/DBI/HHEX/TGFB1/DUSP3/TRIB1/IGFBP3/ENSA/PRKAR1A/GNAI2/PPP1R15B/ROCK2/OCLN/PHF1/LATS2/COPS9/NR2F2/UBXN1/STRAP/RTRAF/DUSP7/NPM1/OGT/MYADM/LGA…
Regulation of Response to Cytokine Stimulus	1.47964	0.0131001	0.117186	HSPA1A/HSPA1B/HSP90AB1/KLF4/ELF1/SOCS3/RACK1/IRAK3/GSTP1/CAV1/IRF7/TLE5/ECM1/SUMO1/SIGIRR/JAK1/PPARG/CYLD/CASP4/DHX9/TNFRSF1A/TAX1BP1/CPNE1/HIPK1
Negative Regulation of Transmembrane Receptor Protein Serine Threonine Kinase Signaling Pathway	1.47962	0.0144545	0.123393	HSPA1A/UBC/UBB/RPS27A/UBA52/SKIL/NOTCH1/CRIM1/CAV1/CCN3/TGFB1/FAM89B/SMURF2/PPARG/STRAP/CAV2/BAMBI/TWSG1/ZBTB7A/STUB1/SKI/SIRT1/TOB1/NOMO1/SNX6/SPART/PMEPA1/TGFB1I1/ACVR1/PIN1
Regulation of Hemopoiesis	1.4776	0.00147075	0.0283224	HSPA1A/HSPA1B/FOS/NFKBIA/JUN/B2M/SOD1/ZFP36L1/ZFP36/CD46/GNAS/HLA-B/ANXA1/PRDM1/SOS1/STAT3/ISG15/KAT2B/NME2/HMGB1/IRF1/IRF7/HSPA9/FOXO3/VSIR/CEBPB/TAL1/ZFP36L2/TGFB1/TRIB1/INPP5D/TOB2/PCK1/GATA2/CREB1/ATP11C/HMGB2/NFKBIZ/MEF2C/ATP6AP1/KAT2A/NRARP/XBP1/LGALS3/PRELID1/TNRC6C/ITPKB/ZBTB46/ZBTB1/PNP/FES/KMT2E/KLF10/PAF1/PRMT1/STAT5B/PITHD1/PRDX2/EIF6/TMEM64/RC3H1/GPR137/PCID2/TRAF6/CIB1/HAX1/PURB/CSF…
Regulation of Nik Nf Kappab Signaling	1.47747	0.025692	0.17246	NFKBIA/TMSB4X/DDX3X/RPS3/UACA/RHOA/EGFR/CCN3/HMGB1/RELA/ACTN4/IL18R1/CYLD/SASH1/ILK/NFAT5/CPNE1/LITAF/ADIPOR1/PHB/RC3H1/TRAF6/PHB2
Positive Regulation of Cellular Protein Localization	1.47632	0.00309304	0.0474486	HSP90AB1/BAG3/PMAIP1/SQSTM1/STOM/HYAL2/MSN/CCT4/TCP1/UBL5/ITGB1/ARF6/RTN4/EGFR/UBE2D3/RAN/RACK1/CNST/CCT5/EPHA2/PRNP/TOMM7/WWTR1/CCT3/CCT2/LAMTOR5/IQGAP1/PINK1/YWHAB/YWHAG/YWHAH/TGFB1/CD81/TRIM28/PPP3R1/CCT7/CCT6A/ROCK2/CCT8/ANK3/SORBS1/ECT2/MEPCE/RDX/TRIM8/LGALS3/PARK7/YWHAZ/FIS1/PRKCE/SH3GLB1/PPP1R9B/YWHAE/RHOG/GSK3B/EFCAB7/HSPA1L/STX3/DLG1/PDCD5/SLC5A3/DDRGK1/BID/GSK3A/SREBF2/FERMT2/EPHA3/FLNA…
Cellular Response to External Stimulus	1.47577	0.00247555	0.0401133	BAG3/FOS/HSPA8/SLC38A2/JUN/PMAIP1/IFI16/CDKN1A/MAP1LC3B/WNT2B/ATP1A2/ATF4/GABARAP/MFSD2A/EGFR/RAC1/GSTP1/GABARAPL1/FNIP1/GABARAPL2/SLC2A1/RIPOR1/IRF1/ENG/PIM1/ATP1A1/BMP6/BCL10/GJA1/TLE5/FOXO3/AKR1C3/NR4A2/ATF3/KANK2/FOSL1/PCK1/NFE2L2/ICAM1/SIK2/GAS2L1/PPARG/CPEB4/XBP1/TNFRSF1A/SH3GLB1/SIPA1/PPP1R9B/BNIP3/FLCN/FES/MTPN/BMT2/SIRT1/TNFRSF10B/KLF10/MAP3K1/CDKN2B/SREBF2/DCTPP1/CASP1/PIEZO1/GLRX2/PPM1…
Cellular Response to Lipid	1.47546	0.000396903	0.0123348	DNAJA1/MT-ND3/KLF4/NFKBIA/ID3/HNRNPU/AKR1C1/CXCL1/SERPINE1/ZFP36L1/ZFP36/VIM/MSN/SRARP/AKR1C2/DDIT4/RHOA/CRY1/ATP1A2/FZD4/EGFR/ANXA1/PER1/GSTP1/INSIG1/CXCL8/SELENOS/PLSCR4/SGK1/NME2/HMGB1/NPC1/RELA/PIM1/ATP1A1/BMP6/CD55/BCL10/NRIP1/NDUFA13/DDX18/ESRRA/AKR1C3/YWHAH/CHMP5/UFM1/CEBPB/KANK2/ZFP36L2/TGFB1/TRIB1/DAB2/PCK1/ICAM1/RUVBL2/GIT1/ROCK2/CBX3/WBP2/CREB1/SIGIRR/CNOT2/HMGB2/MEF2C/KLF9/PPARG/SASH1…
Cellular Response to Reactive Oxygen Species	1.47452	0.014762	0.123785	FOS/KLF4/KLF2/JUN/SOD2/SOD1/DHFR/PRDX1/RHOB/RPS3/EGFR/RACK1/ANXA1/KDM6B/NET1/TXN/RELA/PRDX5/PINK1/GCH1/AKR1C3/CRK/NFE2L2/PAWR/ECT2/PCGF2/PARK7/ROMO1/KCNC2/BNIP3/SIRT1/TPM1/IL6/TRAF2/GPR37L1/PRDX2/OSER1/HSF1/PCNA/GLRX2/MAPT/MAP1LC3A/AGAP3/TNFAIP3/PDCD10/PRDX3/HDAC2/NR4A3/ENDOG/CDK2
Regulation of Cellular Protein Localization	1.47306	0.000386362	0.0121116	HSP90AA1/HSP90AB1/BAG3/DNAJA1/IFI27/PMAIP1/OAZ1/SQSTM1/NEDD4L/STOM/ACTB/HYAL2/MSN/CCT4/TCP1/UBL5/APOD/ITGB1/PICALM/BNIP3L/MAP2/ARF6/RTN4/EGFR/UBE2D3/RAN/GSN/RACK1/CNST/CCT5/EPHA2/RANGAP1/CLTC/PRNP/TOMM7/RAPGEF3/INSIG1/WWTR1/BCL2L1/CSNK1E/RIPOR1/TXN/CCT3/TMEM59/CCT2/LAMTOR5/RHOQ/IQGAP1/PINK1/YWHAB/YWHAG/YWHAH/BCAP31/UFM1/TGFB1/PTPN14/CD81/DAB2/TRIM28/PPP3R1/CCT7/CCT6A/ROCK2/CCT8/ANK3/SORBS1/ECT2/L…
Cellular Response to Ketone	1.47246	0.0183013	0.139857	KLF4/KLF2/MSN/AKR1C2/DDIT4/EGFR/SGK1/AKR1B1/AKR1C3/PCK1/ICAM1/ROCK2/CBX3/KLF9/PPARG/PARK7/PRKCE
Regulation of Mitochondrial Membrane Potential	1.47101	0.026515	0.176359	UBB/PMAIP1/SOD1/BNIP3L/RACK1/IFI6/CLIC1/BCL2L1/PINK1/DCN/HEBP2/PRELID1/PARK7/ATP5IF1/TUSC2/BNIP3/TSPO/MTLN/BID/SPART/KDR/PANK2/CASP1/BAX/ARL6IP5/MAPT/BAD/STOML2/PRDX3
Mitochondrial Translational Termination	1.47097	0.0278959	0.183301	MRPS6/MRPL33/MRPL1/MRPL18/GADD45GIP1/AURKAIP1/MRPL14/MRPL52/MRPL41/MRPS18C/MRPS24/MRPS36/MTRF1L/MRPL51/MRPL34/MRPL44/MRPL47/MRPL9/MRPL17/MRPS15/MRPL36/MRPS12/MRPL20/MRPS26/MRPL54/MRPL32/MRPL28/MRPS34/MRPS5/MRPS18B/MRPS2/MRPL50/CHCHD1/MRPL11/MRPL12
Positive Regulation of Cellular Component Biogenesis	1.47095	0.000348956	0.011232	HSPA1A/HSPA1B/HSP90AA1/RGCC/CCN2/SDCBP/PFN1/DDX3X/PTPRD/MSN/S100A10/ID1/DYNLL1/RPS3/RHOA/ARF6/PHLDB2/RASIP1/GSN/RACK1/RAC1/EPHA2/IL1RAPL1/RHOC/RAPGEF3/CAV1/FNIP1/G3BP1/CDC42EP4/RAP1B/NLGN1/ADGRB3/RHOQ/IQGAP1/PINK1/BRK1/CDC42EP2/ARF1/CNOT6L/CDC34/CDC42EP1/CLDN5/TAL1/TGFB1/BAIAP2/HYAL1/TRIM28/ARPC3/SORBS3/ICAM1/ROCK2/OCLN/ARL2/SUMO1/CREB1/ARPC5/CNOT2/VEGFA/CDH5/VASP/CHMP2A/FCHSD2/LINGO2/RBX1/LGALS3…
Anterior Posterior Pattern Specification	1.47078	0.0162324	0.13004	TSHZ1/FOXF1/HES1/MSX1/WNT2B/MIB1/FOXC1/TBX3/BHLHE40/YY1/NOTCH1/TCF15/BTG2/HHEX/PLXNA2/SOX17/NR2F2/PCGF2/KAT2A/PBX3/NRARP/SKI/HIPK1/DDIT3/TMED2/TDGF1/TCAP/EPB41L5
Skeletal Muscle Cell Differentiation	1.47036	0.0397874	0.229127	FOS/MAFF/NOTCH1/BTG2/ATF3/EEF2/MEF2C/NUPR1/MEF2D/SIX4/NR1D2/SAP30/RB1/TBX1/SOX8
Intrinsic Apoptotic Signaling Pathway in Response to Dna Damage	1.46964	0.0347554	0.212562	MCL1/TPT1/IFI16/CDKN1A/MIF/RPS3/DDIT4/SKIL/RPL26/RPS27L/EPHA2/BCL2L1/HNRNPK/TOPORS/NUPR1/CDKN2D/TNFRSF1A/CRIP1/TMEM109/HIPK1/SIRT1/BAG6/BID/MOAP1/HTRA2/PIAS4/MSH6/BAX
Cellular Transition Metal Ion Homeostasis	1.46958	0.035814	0.215541	MT1M/MT1E/MT2A/MT1X/MT1A/SOD1/MT1F/ATP6V1G1/SLC30A1/SLC39A10/PRNP/SKP1/BMP6/ARF1/SLC39A8/ISCU/NEDD8
Circadian Regulation of Gene Expression	1.46871	0.039565	0.228944	ID3/HNRNPU/BHLHE40/ID1/CRY1/ATF4/PER1/CSNK1E/NRIP1/PPP1CA/OGT/ID2/PPP1CC/SIRT1
Response to Extracellular Stimulus	1.46807	0.0010449	0.0229014	FOS/HSPA8/SLC38A2/JUN/PMAIP1/IFI16/CDKN1A/MT-CYB/SOD2/SOD1/MAP1LC3B/WNT2B/ZFP36/LDHA/SPARC/ADM/LDLR/SLC16A1/ATF4/GABARAP/MFSD2A/EGFR/GSN/GSTP1/GABARAPL1/FNIP1/GABARAPL2/DAD1/SLC2A1/RIPOR1/RELA/PIM1/COX4I1/RPS19/ACVR1C/BCL10/NPY/TLE5/FOXO3/AKR1C3/NR4A2/ATF3/KANK2/FOSL1/ENSA/GNAI2/EEF2/PCK1/NFE2L2/ICAM1/SIK2/ALPL/GAS2L1/SCT/PPARG/CPEB4/KAT2A/OGT/XBP1/CDKN2D/STC2/GDF15/SH3GLB1/SIPA1/PPP1R9B/BNIP3/DD…
Cell Chemotaxis	1.4676	0.00473081	0.0620606	HSPB1/DUSP1/NR4A1/CXCL1/SERPINE1/MIF/BSG/TMSB4X/S1PR1/PPIA/NOTCH1/RAC1/ANXA1/EPHA2/GSTP1/CXCL8/SLC12A2/CCN3/PRKD2/FGFR1/HMGB1/MCU/RPS19/SBDS/CRK/EDN3/HBEGF/HMGB2/VEGFA/ADAM10/LGALS3/GPSM3/PPIB/PGF/CORO1B/RHOG/DDT/CKLF/WNK1
Regulation of Cell Cell Adhesion	1.46748	0.000982891	0.0218723	HSPH1/HSPD1/RGCC/KLF4/HES1/YES1/CD46/PELI1/RPS3/RHOA/LGALS1/NOTCH1/RAC1/ANXA1/SLC7A1/PRNP/SPINT2/LRRC32/IL6ST/CAV1/CD9/HMGB1/IRF1/RELA/BMP6/CD55/BCL10/SELENOK/VSIR/CEBPB/TNFSF13B/TGFB1/PLAUR/DUSP3/FXYD5/CD81/PRKAR1A/PCK1/ICAM1/ANK3/IL27RA/PAWR/MBP/NFKBIZ/VEGFA/RDX/HLA-A/JAK1/TWSG1/MYADM/NRARP/XBP1/LGALS3/PIK3CA/NFAT5
Translational Elongation	1.46731	0.0251102	0.170831	EEF1A1/MRPS6/RPL30/RPLP1/RPLP2/MRPL33/MRPL1/RACK1/MRPL18/GADD45GIP1/AURKAIP1/MRPL14/EEF1D/EEF2/MRPL52/MRPL41/MRPS18C/EIF5A/MRPS24/GRM5/MRPS36/MRPL51/SELENOT/MRPL34/EEF1G/MRPL44/CPEB2/MRPL47/MRPL9/ABTB1/MRPL17/MRPS15/MRPL36/MRPS12/MRPL20/MRPS26/MRPL54/MRPL32/EIF4A3/MRPL28/MRPS34/MRPS5/MRPS18B
Regulation of Response to Wounding	1.4665	0.0169499	0.134591	KLF4/SERPINE1/ACTG1/ITGB1/PHLDB2/ANXA1/TNFRSF12A/WFDC1/SLC12A2/CAV1/CD9/HMGB1/CD34/EPHA4/GJA1/CERS2/PLAUR/CRK/NFE2L2/GIT1/GRN/OCLN/VKORC1/HBEGF/THBD/MYLK/XBP1/PRKCE/PLAT
Response to Tumor Necrosis Factor	1.46555	0.00527209	0.0669222	HSPA1A/HSPA1B/KLF2/NFKBIA/ZFP36L1/TMSB4X/HYAL2/ZFP36/YBX3/RPS3/PSMA7/RACK1/TNFRSF12A/GSTP1/CXCL8/PSME1/PSMB3/RELA/ACTN4/GCH1/FOXO3/ZFP36L2/TNFSF13B/HYAL1/PSMB6/PCK1/NFE2L2/ICAM1/OCLN/PSMB4/CYLD/ADAM10/CASP4/PSMB1/DHX9/KAT2A/TNFRSF1A/ILK/PSMB8/TAX1BP1/PSMA4/GBP3/ARHGEF2/CPNE1/HIPK1/PSMB5/SIRT1/INPP5K/PSMC5/TDGF1/GBP1/PSMA6/PSMC3/TRAF2/PSMA2/TRAF4/TXNDC17/ST18/TANK/TRAF6/CIB1/NR1D1/CASP1
Negative Regulation of Defense Response	1.46529	0.0104005	0.0994529	KLF4/IFI16/FOXF1/SOD1/LDLR/HLA-B/SOCS3/IRAK3/GSTP1/WFDC1/SELENOS/CCN3/PCBP2/RPS19/CRK/GIT1/GRN/PSMB4/HLA-A/CDH5/PPARG/LRFN5/TNFRSF1A
Monocyte Chemotaxis	1.46528	0.0440971	0.242542	DUSP1/SERPINE1/ANXA1/CCN3/HMGB1/RPS19/LGALS3/SLIT2/IL6
Response to Organophosphorus	1.46468	0.023848	0.163516	DUSP1/FOS/JUN/AKR1C1/SOD1/BSG/ZFP36L1/LDHA/SPARC/TRIM16/PER1/RAPGEF3/RAP1B/RELA/FOSL1/PCK1/THBD/RAPGEF2
Positive Regulation of t Cell Proliferation	1.46296	0.017854	0.138715	HES1/CD46/RPS3/ANXA1/SLC7A1/IL6ST/HMGB1/CD55/SELENOK/TNFSF13B/CD81/IL27RA/HLA-A/PNP/IL6/STAT5B/TRAF6
Cellular Response to Mechanical Stimulus	1.4622	0.0289054	0.188094	BAG3/SLC38A2/ATP1A2/EGFR/RAC1/SLC2A1/IRF1/ENG/ATP1A1/BMP6/BCL10/GJA1/TNFRSF1A/BNIP3/MTPN/TNFRSF10B/MAP3K1/CASP1/PIEZO1/PTGER4/MAP3K2/CNN2/BAD
Ephrin Receptor Signaling Pathway	1.46196	0.0405867	0.231511	SDCBP/ACTG1/YES1/ACTB/RHOA/RAC1/EPHA2/EPHA4/ANKS1B/GRIN1/ARPC3/CRK/GIT1/ROCK2/ARPC5/ANKS1A/ARPC1A/ARPC4/AP2S1/AP2M1/ACTR3/EPHA6/EPHA3/CDC42/PSENEN/WASL/EPHA5/AP2B1/DNM1
Positive Regulation of Establishment of Protein Localization	1.46126	0.00246404	0.0401133	HSP90AB1/BAG3/PMAIP1/OAZ1/STOM/HYAL2/CCT4/TCP1/UBL5/PPIA/DYNLL1/ARF6/PPID/EGFR/UBE2D3/RAN/RACK1/RAC1/TTN/CNST/CCT5/PRNP/TOMM7/RAPGEF3/RIPOR1/CCT3/MCU/CCT2/BMP6/GJA1/PINK1/YWHAB/YWHAG/ARF1/YWHAH/BCAP31/TGFB1/CD81/TRIM28/PPP3R1/CCT7/CCT6A/PLA2G6/CCT8/SYTL4/ANK3/ECT2/TMED10/YWHAZ/FIS1/PRKCE/SH3GLB1/YWHAE/GSK3B/ANP32B/EFCAB7/HSPA1L/VAMP2/PDCD5/BID/GSK3A/SREBF2/GOLPH3/DOC2B/FLNA/CORO2B
Positive Regulation of Ubiquitin Dependent Protein Catabolic Process	1.45548	0.01796	0.13894	HSPA1A/HSPA1B/RACK1/ELOB/HERPUD1/CAV1/CSNK1E/DNAJB2/BCAP31/TRIB1/DAB2/NFE2L2/ARIH1/CSNK1A1/SUMO1/RAD23A/RBX1/NOP53/STUB1/GSK3B/DDRGK1/PTEN/GSK3A/PIAS1/PRICKLE1/SOCS4
Reactive Oxygen Species Biosynthetic Process	1.45488	0.0324687	0.200428	HSP90AA1/HSP90AB1/KLF4/KLF2/MT-CO2/SOD2/SOD1/DYNLL1/RAC1/CAV1/CD34/GCH1/GRIN1/ICAM1/ROCK2/SPR/DDAH2/CYBA/PARK7/CYB5R3
Regulation of Reproductive Process	1.45449	0.0255637	0.17207	DUSP1/MSX1/NOTCH1/PRKACB/UBE2B/VIP/ACVR1C/GJA1/PRKAR1A/ZFPM2/VEGFA/SMURF2/NUPR1/OOEP
Embryonic Organ Development	1.45401	0.00399741	0.0569643	ID3/JUNB/TSHZ1/FOXF1/HES1/MSX1/SOD1/ZFP36L1/CCN1/MIB1/RPL10/RPL38/FOXC1/TBX3/GNAS/ADM/SOX18/ATF4/SOCS3/NOTCH1/EPHA2/SPINT2/INSIG1/CXCL8/ENG/TRA2B/NES/CEBPB/TAL1/FOXF2/TGFB1/HYAL1/ZFPM2/TRIM28/SOX17/GATA2/NR2F2/PCGF2/SCT/VEGFA/MEF2C/SYF2/RYR2/PBX3
Regulation of Protein Localization to Nucleus	1.45172	0.0161249	0.129873	HSP90AB1/BAG3/HYAL2/CCT4/TCP1/APOD/RAN/CCT5/WWTR1/CCT3/CCT2/LAMTOR5/UFM1/TGFB1/TRIM28/CCT7/CCT6A/CCT8/ECT2/LATS2/MEPCE/TRIM8/GLUL/PARK7/GSK3B/EFCAB7/FLCN/LZTS2
Circadian Rhythm	1.45073	0.0140526	0.122071	ID3/JUN/HNRNPU/JUND/SERPINE1/CREM/BHLHE40/ID1/CRY1/ATF4/EGFR/PER1/CSNK1E/NLGN1/NFIL3/NRIP1/PPP1CA/ROCK2/CREB1/KLF9/KCND2/FBXL3/PPARG/OGT/ID2/SIAH2/PPP1CC/GSK3B/HEBP1/SIRT1/NR1D2/KLF10/PTEN
Positive Regulation of Transmembrane Receptor Protein Serine Threonine Kinase Signaling Pathway	1.45015	0.0281177	0.184299	HSP90AB1/SDCBP/HES1/MSX1/CCN1/NOTCH1/CDKN1C/ENG/BMP6/TGFB1/DAB2/CSNK2B/CDH5/TWSG1/GDF15/FLCN/CDKN2B/TGFB1I1/ACVR1/CITED2
Protein Localization to Nucleus	1.44941	0.00542086	0.0677968	HSP90AB1/BAG3/NFKBIA/HNRNPU/CDKN1A/MSX1/HYAL2/RPL11/CCT4/TCP1/APOD/RAN/CCT5/RANGAP1/PPP1R10/STAT3/WWTR1/SKP1/TXN/CCT3/TOR1AIP2/RPL23/CCT2/LAMTOR5/UFM1/HHEX/KPNA4/TGFB1/TRIM28/CCT7/CCT6A/CCT8/ARL2/BANP/ECT2/LATS2/MEPCE/TOPORS/TRIM8/NOP53/ZBTB7A/GLUL/PARK7/SP100/SUN2/IPO7/RANBP2/KPNA1/NXT1/YWHAE/GSK3B/ARL2BP/EFCAB7/FLCN/SIX4/LZTS2/MORC3/TBRG1/CTDNEP1/PAF1/FERMT2/PRICKLE1/FLNA/TOR1AIP1/SUMO3/PIN1/PT…
Positive Regulation of Defense Response	1.44924	0.00433943	0.0588107	HSP90AA1/NFKBIA/SERPINE1/IFI16/ICAM2/HYAL2/PSMA7/CLEC4E/IL1RL1/CGAS/EGFR/PRKACB/IL6ST/PSME1/HMGB1/PSMB3/SKP1/HEXIM1/C2CD4B/RELA/IRF7/RPS19/BCL10/GJA1/CEBPB/CD81/PSMB6/OPTN/KRAS/GRN/PSMB4/HMGB2/NFKBIZ/MEF2C/NUPR1/PSMB1/DHX9/CYBA/GPSM3/TNFRSF1A/PSMB8/PARK7/PSMA4/ZCCHC3/DDT/PLSCR1/VAMP8/PSMB5/PLCG2/PSMC5/AKIRIN2/NECTIN2/IL6/PSMA6/PSMC3/PQBP1/PSMA2/STAT5B/CLOCK/PAK2/TRAF6/LAMP1/NRAS/PSMC4/PSME2/NONO/…
Mesoderm Morphogenesis	1.44869	0.0421964	0.236576	KLF4/FOXF1/FOXC1/TBX3/ITGB1/EPHA2/KDM6B/GJA1/TAL1/PRKAR1A/TWSG1
Multi Multicellular Organism Process	1.44758	0.0153857	0.127007	FOS/SLC38A2/JUNB/MAFF/SOD1/BSG/RAMP2/ITGA5/ADM/RPL29/SLC2A1/ACVR1C/GJA1/AKR1B1/FOSL1/TRIM28/KRAS/IGFBP7/NR2F2/THBD/VEGFA/SMURF2/EMP2/STC2/HPGD/UBE2A/MAGED2/ADIPOR2/TMED2
Regulation of Reactive Oxygen Species Metabolic Process	1.44707	0.0154214	0.127007	HSP90AA1/HSP90AB1/KLF4/KLF2/CDKN1A/MT-CO2/SOD2/SOD1/DHFR/DYNLL1/EGFR/RAC1/GSTP1/CAV1/SELENOS/CD34/PINK1/GCH1/AKR1C3/TGFB1/GRIN1/GNAI2/NFE2L2/ICAM1/ROCK2/ARF4/DDAH2/CYBA/PARK7/ROMO1/VDAC1/TUSC2/BNIP3
Gastrulation	1.44691	0.0157976	0.127691	DUSP1/KLF4/FOXF1/FOXC1/ITGA5/ITGB1/PHLDB2/RACK1/EPHA2/HSBP1/KDM6B/GJA1/TAL1/RPS6/PRKAR1A/SOX17/FN1/MBP/SYF2/TWSG1/MYADM/ATOH8/SOX7
Mesoderm Development	1.44554	0.0441352	0.242542	KLF4/FOXF1/ZFP36L1/RPL38/FOXC1/TBX3/ITGB1/EPHA2/TCF15/KDM6B/GJA1/TAL1/PRKAR1A/ZFPM2/VEGFA/TIE1/TWSG1
Regulation of Monooxygenase Activity	1.44447	0.0365231	0.217629	HSP90AA1/CALM1/DHFR/EGFR/CAV1/GCH1/KRAS/SPR/DDAH2/PARK7
Positive Regulation of Peptidyl Serine Phosphorylation	1.44347	0.0380311	0.223658	HSP90AA1/HSP90AB1/MIF/EGFR/RAPGEF3/CAV1/PRKD2/FNIP1/TXN/PINK1/TGFB1/VEGFA/PIK3CA/PARK7
Epidermis Development	1.4419	0.0104975	0.0998505	CCN2/KLF4/MAFF/HES1/SOD1/ZFP36L1/PERP/KRT10/ZFP36/FOXC1/KLF7/FOSL2/SOX18/FOXQ1/EGFR/NOTCH1/ANXA1/TRIM16/EPHA2/SOS1/YBX1/NME2/RELA/PLOD1/AKR1C3/FURIN/ROCK2/ATP2C1/SAV1/MAFG/PLOD3/LAMA5
Positive Regulation of Binding	1.44135	0.0276449	0.182527	HSP90AB1/KLF4/CLIC2/B2M/CALM1/HES1/RAMP2/RPL11/FOXC1/S100A10/RAN/CAV1/PPP2CB/HMGB1/TXN/EPHA4/LAMTOR5/EDF1/CLDN5/TGFB1/PLAUR/TRIM28/HMGB2/RAPGEF2/PPARG/DHX9/BAMBI/PARK7/FKBP1A/SKI/GSK3B/CEBPG/STMN1/PKD1/EPB41L5/DDRGK1/HIP1R/PPP2CA/DERL1/MAPRE1/HSF1/TRAF6/PIN1/CSF3/RB1/TRIB3/RARA/FLOT1/GPSM1/EIF3E/SPPL3/EP300/AMFR
Response to Endoplasmic Reticulum Stress	1.44125	0.00494092	0.0643033	HSPA1A/PPP1R15A/JUN/PMAIP1/DDX3X/CREBRF/ATF4/TMBIM6/RACK1/CXCL8/HERPUD1/CAV1/SELENOS/PPP2CB/BCL2L1/SERP1/UFC1/SELENOK/DNAJB2/ATF3/BCAP31/UFM1/CEBPB/AUP1/TPP1/TSPYL2/PPP1R15B/EEF2/NFE2L2/UBXN1/SEC61B/NUPR1/HDGF/CASP4/XBP1/ERP29/PARK7/STUB1/PDIA6/SERINC3/GSK3B/CCDC47/DDIT3/PPP2R5B/TMED2/SIRT1/MYDGF/BAG6/HSP90B1/TNFRSF10B/TLN1/DDRGK1/RNF5/MAN1A1/ATF6/GSK3A/DERL1/TRAF2/GRINA/ERO1A/UBQLN2/CERT1/ITPR1/…
Cell Killing	1.44038	0.0303675	0.19139	HSP90AB1/B2M/RPL30/TUBB4B/HLA-B/BCL2L1/GAPDH/CD59/RPS19/CD55/TUBB/CRK/ICAM1/HLA-A/EMP2/ROMO1/TUSC2/CEBPG/GZMM/NECTIN2/STAT5B
Columnar Cuboidal Epithelial Cell Differentiation	1.43964	0.0355179	0.214476	SERPINE1/HES1/CDKN1A/NOTCH1/IL6ST/BMP6/NPY/CEBPB/SAV1/RFX3/GSK3B/RHEB/GSK3A/CLOCK/CDK6/EXT1/BAD
Positive Regulation of Extrinsic Apoptotic Signaling Pathway	1.43558	0.0365231	0.217629	PMAIP1/TIMP3/HYAL2/DEDD2/SKIL/PEA15/TNFRSF12A/CAV1/BCL10/ATF3/PPP1CA/CYLD/PTEN/BID/TRAF2/PAK2/HTRA2
Negative Regulation of Kinase Activity	1.43536	0.00678679	0.0774253	HSPB1/DUSP1/CHORDC1/DNAJA1/HNRNPU/CDKN1A/HYAL2/CDKN1B/PPIA/RASIP1/SOCS3/RACK1/IRAK3/CDKN1C/GSTP1/CAV1/KAT2B/WWTR1/ITPRIP/MIDN/HEXIM1/YWHAB/YWHAG/HHEX/DUSP3/TRIB1/PRKAR1A/LATS2/NR2F2/RTRAF/DUSP7/NPM1/CDKN2D/PARK7/IPO7/MLLT1/CORO1C/DBNDD2/DUSP16/SIRT1/INPP5K/WNK1/PTPRB/PTPRT/PPP2CA/PTEN/GMFG/SNX6/CDKN2B/SOCS4/DUSP8/PAK2/CIT/CIB1
Cellular Response to Extracellular Stimulus	1.43473	0.0145521	0.123436	FOS/HSPA8/SLC38A2/JUN/PMAIP1/IFI16/CDKN1A/MAP1LC3B/WNT2B/ATF4/GABARAP/MFSD2A/GSTP1/GABARAPL1/FNIP1/GABARAPL2/SLC2A1/RIPOR1/PIM1/TLE5/FOXO3/AKR1C3/NR4A2/ATF3/KANK2/FOSL1/PCK1/NFE2L2/ICAM1/SIK2/GAS2L1/PPARG/CPEB4/XBP1/SH3GLB1/SIPA1/PPP1R9B/FLCN/FES/BMT2/SIRT1
Myeloid Cell Differentiation	1.43396	0.00201223	0.0347054	HSPA1A/HSPA1B/FOS/KLF2/NFKBIA/JUN/JUNB/B2M/IFI16/ZFP36L1/ZFP36/GNAS/EPHA2/RPS14/STAT3/JMJD6/ISG15/KAT2B/NME2/HMGB1/IRF7/RPS19/MYH9/HSPA9/FOXO3/CEBPB/TAL1/TGFB1/TRIB1/RPS6/CD81/INPP5D/TOB2/KAT6A/GATA2/CREB1/PABPC4/HMGB2/VEGFA/MEF2C/PPARG/ATP6AP1/LGALS3/ZBTB7A/TNRC6C/MT1G/ITPKB/ACTN1/ATP5IF1/CEBPG/ZBTB46/WDR1/FES/SIRT1/KMT2E/KLF10/PAF1/PRMT1/STAT5B/CDKN2B/TMEM14C/PITHD1/EIF6/TMEM64/GPR137/CDC42/TRA…
Positive Regulation of Protein Catabolic Process	1.43177	0.0100708	0.0985218	HSPA1A/HSPA1B/HSP90AA1/OAZ1/NEDD4L/CDKN1B/MSN/LDLR/RACK1/ELOB/HERPUD1/CAV1/CSNK1E/VIP/NDUFA13/GJA1/DNAJB2/BCAP31/TRIB1/CD81/DAB2/FURIN/NFE2L2/SOX17/TIPARP/ARIH1/CSNK1A1/SUMO1/MYLIP/RDX/SMURF2/NUPR1/RAD23A/RBX1/NOP53/STUB1/ATP5IF1/RAB7A/GSK3B/NEDD4/BAG6/DDRGK1/PTEN/EGLN2/PSMC3/GSK3A/PIAS1/PRICKLE1/SOCS4/HECW1
Negative Regulation of Cysteine Type Endopeptidase Activity	1.42636	0.0363516	0.217629	KLF4/DNAJB6/IFI16/RPS6KA3/DDX3X/IFI6/HERPUD1/FNIP1/LAMTOR5/PRDX5/ARL6IP1/PLAUR/VEGFA/CDKN2D/PARK7/SIAH2/BEX3/YWHAE
t Cell Proliferation	1.42345	0.0221448	0.155315	HES1/CD46/MSN/PELI1/RPS3/ANXA1/SOS1/SLC7A1/PRNP/LRRC32/CD151/IL6ST/HMGB1/IRF1/CD55/SELENOK/VSIR/CEBPB/TNFSF13B/RPS6/CD81/PRKAR1A/IL27RA/PAWR/HLA-A/TWSG1/LGALS3
Cellular Response to Molecule of Bacterial Origin	1.4233	0.0221448	0.155315	NFKBIA/CXCL1/SERPINE1/ZFP36/VIM/RHOA/GSTP1/CXCL8/SELENOS/PLSCR4/HMGB1/RELA/BMP6/CD55/BCL10/CHMP5/CEBPB/TGFB1/TRIB1/ICAM1/GIT1/SIGIRR/HMGB2/MEF2C/SASH1/XBP1/PRKCE/LY96/LITAF/TSPO/PAF1/IL6/PABPN1/PRDX2/HSF1/TRAF6/NR1D1/CASP1/CXCL2/HDAC5/CSF3/NFKBIB
Endoplasmic Reticulum Unfolded Protein Response	1.42146	0.0254153	0.171577	PPP1R15A/CREBRF/ATF4/RACK1/CXCL8/HERPUD1/SELENOS/SERP1/ATF3/TPP1/TSPYL2/PPP1R15B/NFE2L2/HDGF/XBP1/STUB1/PDIA6/DDIT3/PPP2R5B/TMED2/MYDGF/HSP90B1/TLN1/DDRGK1/ATF6/GSK3A/DERL1/ERO1A/BAX/DNAJB9/DNAJC3/CTDSP2/CXXC1/CREB3/ATP6V0D1/EP300/AMFR/ERMP1/GFPT1/SYVN1/WFS1/ABCA7/VCP/GET3/ACADVL/CREB3L2
Negative Regulation of Cell Cycle Process	1.42113	0.00665946	0.0767008	DUSP1/HSP90AB1/RGCC/KLF4/CDKN1A/MIF/ZFP36L1/CDKN1B/PSMA7/RPL26/RPS27L/RYBP/CDK2AP2/PPP1R10/KAT2B/PSME1/PSMB3/SKP1/BTG2/RAD21/RPL23/SLFN11/AURKAIP1/CNOT6L/KANK2/ZFP36L2/PRKAR1A/PSMB6/UXT/CBX3/JADE1/PSMB4/PCGF2/CNOT2/SYF2/CHMP2A/RBX1/ADAM10/PSMB1/NPM1/KAT2A/NAA10/NOP53/CDKN2D/WEE1/CNOT8/PSMB8/PSMA4/PSMB5/PPP2R5B/DLG1/PSMC5/MAD2L2/CTDSPL/E2F4/NABP1/PTEN/PSMA6/PSMC3/PSMA2/PRMT1/FBXO31/CDKN2B/ATRX/PCI…
Positive Regulation of Gene Expression Epigenetic	1.42085	0.0393598	0.228122	SERTAD1/ACTB/POLR2L/KAT2B/DDX21/DEK/POLR2F/WBP2/POLR2K/ATAD2/KAT2A/TAF1C/HMGA1/SF3B1/POLR2H/ELOF1/ASF1A/SERTAD2/SPHK2/POLR2E/EP300
Negative Regulation of Immune System Process	1.41968	0.00615798	0.0732658	DUSP1/BST2/IFI16/FOXF1/MIF/TSC22D3/PELI1/APOD/LDLR/TMBIM6/HLA-B/IL1RL1/ANXA1/IRAK3/PRNP/LRRC32/SELENOS/CCN3/NME2/HMGB1/IRF1/PCBP2/CD59/RPS19/CD55/HSPA9/VSIR/CEBPB/TGFB1/DUSP3/TRIB1/INPP5D/PRKAR1A/TOB2/CRK/GRN/GATA2/IL27RA/PAWR/PSMB4/HLA-A/PPARG/LRFN5/TWSG1/NRARP/LGALS3
Positive Regulation of Cell Cell Adhesion	1.41884	0.00716952	0.0792825	HSPH1/HSPD1/HES1/YES1/CD46/RPS3/RHOA/LGALS1/RAC1/ANXA1/SLC7A1/IL6ST/CAV1/HMGB1/RELA/CD55/BCL10/SELENOK/VSIR/TNFSF13B/PLAUR/CD81/PCK1/ICAM1/ANK3/IL27RA/NFKBIZ/HLA-A/JAK1/XBP1/PIK3CA/NFAT5/ITPKB/ZBTB1/PNP/GCNT2
Positive Regulation of Translation	1.41873	0.0309471	0.194025	PPP1R15A/FXR1/RPL30/EIF4G2/DDX3X/VIM/YBX3/RPL26/RPS27L/PABPC1/CNBP/RPS9/RPL5/PINK1/RPS4X/SAMD4A/NGRN/EEF2/DHX9/NPM1/EIF5A/KHDRBS1/COA3
b Cell Activation	1.41719	0.00778086	0.0835297	HSPD1/KLF6/BST2/CDKN1A/MIF/ZFP36L1/YY1/PELI1/ITGB1/IRF2BP2/LRRC8A/LGALS1/SLC39A10/FNIP1/IGKC/HHEX/ZFP36L2/TNFSF13B/TGFB1/CD81/INPP5D/IL27RA/PAWR/ATP11C/MEF2C/XBP1/ZBTB7A/LYL1/CEBPG/ZBTB1/PLCG2/MAD2L2/PHB/RIF1/TPD52/IL6/STAT5B/RC3H1/PCID2/PHB2/HDAC5/TCIRG1/MSH6/BAX
Regulation of Dna Metabolic Process	1.41707	0.00691724	0.0779239	HSP90AA1/DUSP1/PTGES3/HSP90AB1/RGCC/KLF4/HNRNPU/CDKN1A/HNRNPA2B1/CCT4/TCP1/ANXA3/RPS3/SMCHD1/CGAS/EGFR/CCT5/PPP1R10/PRKD2/HMGB1/CCT3/UBE2B/CCT2/SUB1/GJA1/SMG1/TGFB1/DEK/TRIM28/CCT7/CCT6A/CCT8/IL27RA/RNF169/PPARG/DHX9/NPM1/PPP4C/PIK3CA
Blood Vessel Morphogenesis	1.41622	0.00107297	0.0230242	HSPB1/RGCC/CCN2/KLF4/NR4A1/APOLD1/KLF2/JUN/JUNB/SERPINE1/FOXF1/HES1/BTG1/ACTG1/BSG/ZFP36L1/CCN1/RAMP2/FOXC1/PGK1/SPARC/S1PR1/RHOB/ITGA5/ANXA3/APOD/ADM/ID1/ITGB1/QKI/RRAS/SOX18/RHOA/CALD1/RASIP1/FZD4/NOTCH1/ANXA1/TNFRSF12A/EPHA2/SOS1/RAPGEF3/CXCL8/SLC12A2/JMJD6/CAV1/CCN3/PRKD2/ATP5F1B/HMGB1/CD34/MMRN2/ENG/ADGRB3/RHOJ/MYH9/CLEC14A/HHEX/DCN/CLDN5/TAL1/TGFB1/PDE3B/HYAL1/ECM1/ZFPM2/SAT1/NFE2L2/ROCK2/S…
Response to Interleukin 1	1.41277	0.0191401	0.143153	UBC/KLF2/UBB/NFKBIA/SQSTM1/RPS27A/HYAL2/UBA52/YY1/PELI1/PSMA7/ANXA1/IRAK3/CXCL8/PSME1/PSMB3/SKP1/RELA/TLE5/CEBPB/HYAL1/PSMB6/PCK1/ICAM1/PSMB4/RBX1/PSMB1/PSMB8/PSMA4/GBP3/PSMB5/PSMC5/GBP1/IL6/PSMA6/PSMC3/PSMA2/ST18/TANK/RC3H1/TRAF6/NR1D1
Defense Response to Virus	1.41155	0.0116641	0.107525	HSP90AA1/IFITM3/IFI27/PMAIP1/IFITM2/BST2/IFI16/ZC3HAV1/HYAL2/MLKL/DDIT4/BNIP3L/CGAS/IFITM1/IFI6/ISG15/G3BP1/DDX21/BCL2L1/IRF1/PCBP2/RELA/IRF7/SLFN11/SELENOK/TRIM56/ISG20/ANKRD17/DHX9/NOP53/NT5C3A/USP15/GBP3/ZCCHC3/BNIP3/SERINC3/PLSCR1/VAMP8
Response to Retinoic Acid	1.4102	0.0351702	0.213297	DUSP1/KLF4/FZD4/TRIM16/BMP6/NDUFA13/GJA1/PCK1/IGFBP7/CREB1/PPARG/TIE1/CDKN2D/RXRA/EPHA3/HTRA2/PHB2/PTGES/RARA/SUZ12/TBX1/BRINP3/HDAC2
Regulation of Hematopoietic Progenitor Cell Differentiation	1.40951	0.038742	0.225995	HES1/FOXC1/PSMA7/NOTCH1/SOS1/FNIP1/PSME1/PSMB3/HSPA9/TAL1/PSMB6/NFE2L2/GATA2/PSMB4/PSMB1/PSMB8/N4BP2L2/PSMA4/ZBTB1/FLCN/PSMB5/PSMC5/OCIAD2/PSMA6/PSMC3/PSMA2/PSMC4/PSME2/PDCD2/PSMD10/PSMB2/CBFB/PSME4/PSMC6/EIF2AK2
Endothelial Cell Migration	1.40909	0.0105714	0.100026	HSPB1/RGCC/KLF4/NR4A1/TMSB4X/DNAJA4/SPARC/RHOB/ANXA3/ID1/RRAS/SOX18/RHOA/NOTCH1/RAC1/ANXA1/EPHA2/CCN3/PRKD2/FGFR1/ATP5F1B/HMGB1/MMRN2/RHOJ/MYH9/CLEC14A/DCN/TGFB1/NFE2L2/ROCK2/CSNK2B/GRN/GATA2/MAP2K3/NR2F2/VEGFA/MEF2C/CDH5/PPARG/PIK3R3/SASH1/ATOH8/PIK3CA/GLUL/SP100/EMP2/CDH13/CORO1B/FUT1/NRP2/DLL4/SIRT1/SVBP/AKT3/FLT4/TDGF1/PTEN/SLIT2/PDCD6/AAMP
Regulation of Transporter Activity	1.40647	0.00714635	0.0792695	CLIC2/CALM1/TMSB4X/NEDD4L/STOM/ACTB/ATP1B3/ITGB1/ATP1A2/KLHL24/COX17/PRNP/CAV1/SGK1/NLGN1/PIM1/ACTN4/GJA1/CTTNBP2NL/PINK1/GLRX/FGF14/YWHAH/FXYD5/GRIN1/ANK3/SUMO1/MEF2C/PPARG/RYR2/GSTO1/CALM2/GRM5/GRIA4/CHRM3/PARK7/FGF12/FKBP1A/HOMER1/PRKCE/GRIN2A/KCNC2/YWHAE/NEDD4/AHNAK/DMD/PLCG2/WNK1/AKAP6/DLG1/LRRC7/VAMP2
Zymogen Activation	1.40642	0.0436148	0.242165	SERPINE1/IFI16/PERP/PGK1/VSIR/FURIN/GRIN2A/PLAT/CLEC3B/TBC1D10A
Negative Regulation of Ion Transport	1.40488	0.0110309	0.103022	BAG3/CLIC2/CALM1/OAZ1/NEDD4L/SNX3/KLF7/APOD/SESTD1/CRY1/ATP1A2/ATF4/TMBIM6/ANXA1/SLC30A1/PEA15/RANGAP1/INSIG1/CAV1/SELENOS/CCN3/MIDN/TXN/VIP/ACVR1C/UFM1/ENY2/ISCU/ICAM1/SYTL4/ANK3/SUMO1/STXBP5L/GSTO1/ERP29/CALM2/PARK7/SP100/FGF12/FIS1/PRKCE/VDAC1/REST/YWHAE/GDI1/NEDD4/GRM7/INPP5K/WNK1
Cell Cycle Arrest	1.40197	0.0116198	0.107408	DUSP1/HSP90AB1/RGCC/PPP1R15A/CDKN1A/MIF/EIF4G2/CDKN1B/SKIL/RPL26/NOTCH1/CDKN1C/PRNP/CXCL8/KAT2B/HBP1/GADD45GIP1/BTG2/IRF1/RPL23/LAMTOR5/CNOT6L/TGFB1/LAMTOR4/RASSF1/GAS2L1/CNOT2/ADAM10/CDKN2D/CNOT8/ID2/WHAMM/SDE2/PPP1R9B/DDIT3/PPP2R5B/PKD1/LAMTOR2/KMT2E/TBRG1/E2F4/RHEB/UHMK1/PRMT1/CDKN2B
Negative Regulation of Response to External Stimulus	1.39876	0.00607206	0.0727235	DUSP1/KLF4/SERPINE1/IFI16/FOXF1/MIF/SOD1/LDLR/PHLDB2/HLA-B/SOCS3/NOTCH1/IRAK3/GSTP1/WFDC1/SLC12A2/CD9/SELENOS/CCN3/SEMA3F/PCBP2/CD34/RPS19/EPHA4/ROBO2/GJA1/CERS2/PLAUR/DUSP3/TRIB1/CRK/GIT1/SEMA6B/GRN/PSMB4/SIGIRR/THBD/HLA-A/CDH5/PPARG/LRFN5/TNFRSF1A/PLAT/CORO1B/GRID2
Positive Regulation of Response to External Stimulus	1.39825	0.00511277	0.0658269	HSP90AA1/HSPB1/NFKBIA/SERPINE1/IFI16/TMSB4X/ICAM2/HYAL2/S1PR1/PSMA7/CLEC4E/IL1RL1/CGAS/EGFR/RAC1/PRKACB/CXCL8/IL6ST/PRKD2/PSME1/FGFR1/HMGB1/PSMB3/SKP1/HEXIM1/MCU/C2CD4B/RELA/IRF7/RPS19/BMP6/BCL10/NPY/DSCAM/CEBPB/TGFB1/CD81/PSMB6/OPTN/KRAS/GRN/EDN3/ANKRD17/PSMB4/THBD/HMGB2/NFKBIZ/VEGFA/NUPR1/ADAM10/PSMB1/DHX9/SASH1/CYBA/GPSM3/TNFRSF1A/PSMB8/PARK7/USP15/PSMA4/CDH13/PGF/ZCCHC3/LY96/DDT/PLSCR1/VAMP8/…
Negative Regulation of Establishment of Protein Localization	1.39804	0.0377633	0.222487	BAG3/DNAJA1/SNX3/KLF7/APOD/ANXA1/RANGAP1/INSIG1/CCN3/MIDN/TXN/ACVR1C/UFM1/ENY2/SYTL4/STXBP5L/ERP29/PARK7/SP100/REST/GDI1/INPP5K
Protein Polymerization	1.39706	0.0100472	0.0985218	HSPA1A/HSPA1B/HSP90AA1/TMSB10/FKBP4/PFN1/TMSB4X/ESAM/RPS3/MAP2/ARF6/GSN/RAC1/CDC42EP4/SPTAN1/CAPZA2/PINK1/BRK1/CDC42EP2/ARF1/GPX4/CDC42EP1/VDAC2/BAIAP2/ARPC3/ICAM1/OCLN/ARL2/ARPC5/RDX/CDH5/VASP/CHMP2A/FCHSD2/MYADM/PRKCE/WHAMM/CORO1B/ARPC1A/STMN1/FES/MTPN/ARPC4/UBE2S/DLG1/ACTR3
Response to Starvation	1.39545	0.0219495	0.155315	HSPA8/SLC38A2/JUN/PMAIP1/IFI16/CDKN1A/MAP1LC3B/WNT2B/ZFP36/ADM/ATF4/GABARAP/MFSD2A/GABARAPL1/FNIP1/GABARAPL2/SLC2A1/RIPOR1/FOXO3/AKR1C3/ATF3/PCK1/NFE2L2/SIK2/GAS2L1/PPARG/CPEB4/XBP1/SH3GLB1/DDIT3/FLCN/BMT2/SIRT1
Positive Regulation of Intracellular Protein Transport	1.39482	0.0306404	0.192772	HSP90AB1/BAG3/PMAIP1/OAZ1/STOM/HYAL2/UBL5/UBE2D3/RAN/PRNP/TOMM7/RAPGEF3/RIPOR1/PINK1/YWHAB/YWHAG/YWHAH/BCAP31/TGFB1/CD81/TRIM28/PPP3R1/ANK3/ECT2/YWHAZ/FIS1/SH3GLB1/YWHAE/GSK3B/ANP32B/EFCAB7/HSPA1L/VAMP2/PDCD5/BID/GSK3A/SREBF2/FLNA/CDC42/CIB1/HTRA2
Positive Regulation of Proteolysis Involved in Cellular Protein Catabolic Process	1.39374	0.0347882	0.212562	HSPA1A/HSPA1B/RACK1/ELOB/HERPUD1/CAV1/CSNK1E/DNAJB2/BCAP31/TRIB1/DAB2/NFE2L2/ARIH1/CSNK1A1/SUMO1/NUPR1/RAD23A/RBX1/NOP53/STUB1/ATP5IF1/GSK3B/BAG6/DDRGK1/PTEN/PSMC3/GSK3A/PIAS1/PRICKLE1/SOCS4
Muscle Structure Development	1.39353	0.00227625	0.0378151	FOS/CACYBP/ID3/HNRNPU/MAFF/FOXF1/HES1/BTG1/MSX1/FXR1/VAMP5/SOD2/MYL6/ZFP36L1/RAMP2/FOXC1/TBX3/YY1/S1PR1/YBX3/ADM/QKI/MORF4L2/SMTN/IFRD1/LGALS1/NOTCH1/TTN/TCF15/CAV1/CD9/CCN3/KDM6B/EHD2/BTG2/PTBP1/ENG/ADGRB3/MYH9/ATF3/DCN/DYSF/TGFB1/CD81/IGFBP3/PRKAR1A/ZFPM2/EEF2/KRAS/ANKRD17/CREB1/NR2F2/ZBTB18/HBEGF/VEGFA/MEF2C/MYLK/CAV2/NUPR1/RYR2/MEF2D/KAT2A/ALPK3/XBP1/FOXL2/LAMA5/ID2/RANBP3L/FKBP1A/HOMER1/GDF1…
Regulation of Organelle Assembly	1.39265	0.0180316	0.139087	HSPA1A/HSPA1B/HNRNPU/SDCBP/PTPRD/MSN/DYNLL1/GSN/KAT2B/G3BP1/PINK1/CNOT6L/CHMP5/CNOT2/RDX/NUPR1/CHMP2A/CYLD/NPM1/KAT2A/SH3GLB1/GRID2/TBC1D12/CHMP2B/ASAP1/RNF5/C9orf72/RCC1/CHMP1A/PHF23
Response to Wounding	1.39225	0.00212161	0.0359081	HSPB1/CCN2/KLF4/ID3/MAFF/SERPINE1/FOXF1/CDKN1A/SOD1/ACTG1/DHFR/ZFP36L1/CCN1/MYL12A/ACTB/ZFP36/SPARC/GNAS/ITGA5/PPIA/APOD/ADM/ITGB1/RHOA/MAFK/PHLDB2/LGALS1/EGFR/GSN/RAC1/ANXA1/TNFRSF12A/RANGAP1/GNA13/ANXA5/PRKACB/LAMB2/RHOC/WFDC1/CD151/SLC12A2/CLIC1/CAV1/CD9/RIPOR1/HMGB1/EHD2/IRF1/CD34/CD59/EPHA4/CAPZA2/GJA1/MYH9/CERS2/DGKE/HHEX/DCN/ZFP36L2/DYSF/F2RL3/TGFB1/PLAUR/PRKAR1A/ZFPM2/PEAR1/CRK/NFE2L2/GIT…
Regulation of Innate Immune Response	1.39081	0.0100708	0.0985218	HSP90AA1/HSP90AB1/IFI16/ICAM2/PSMA7/CLEC4E/HLA-B/CGAS/SOCS3/IRAK3/PRKACB/PSME1/HMGB1/PSMB3/SKP1/HEXIM1/IRF1/RELA/IRF7/RPS19/BCL10/PSMB6/CRK/KRAS/GRN/SUMO1/PSMB4/HMGB2/HLA-A/JAK1/PPARG/PSMB1/DHX9/PSMB8/PSMA4/ZCCHC3/PLSCR1/PSMB5/PLCG2/PSMC5/AKIRIN2/NECTIN2/PSMA6/PSMC3/PQBP1/PSMA2/STAT5B/PIAS1/FGR/PAK2/TRAF6/LAMP1
Immune Response Regulating Signaling Pathway	1.39073	0.00482504	0.0630227	HSP90AA1/HSP90AB1/FOS/JUN/CALM1/ACTG1/YES1/ICAM2/ACTB/ELF1/RPS3/PSMA7/CLEC4E/RAC1/SLC39A10/SOS1/PRKACB/PRNP/PRKD2/PSME1/IGKC/PSMB3/SKP1/RELA/BCL10/BRK1/DUSP3/CD81/INPP5D/BAIAP2/PSMB6/ARPC3/PPP3R1/CRK/KRAS/PLA2G6/PAWR/PSMB4/ARPC5/NFKBIZ/MEF2C/HLA-A/PSMB1/LGALS3/PIK3CA/PSMB8/PRKCE/PSMA4/ARPC1A/KHDRBS1/NFATC3/PLSCR1/PSMB5/PLCG2/ARPC4/WNK1/BAG6/ACTR3/PSMC5/RAP1A/BTNL9/GBP1/NECTIN2/MAP3K1/PSMA6/PSMC3/…
Positive Regulation of Catabolic Process	1.39036	0.00323236	0.0489607	HSPA1A/HSPA1B/HSP90AA1/BAG3/OAZ1/ZC3HAV1/ZFP36L1/NEDD4L/CALCOCO2/ZFP36/CDKN1B/MSN/LDLR/BNIP3L/PABPC1/RACK1/UVRAG/ELOB/HERPUD1/CAV1/CSNK1E/HMGB1/BTG2/TMEM59/VIP/NDUFA13/GJA1/PINK1/FOXO3/DNAJB2/VSIR/CNOT6L/BCAP31/DCN/ZFP36L2/TRIB1/CD81/DAB2/FURIN/OPTN/NFE2L2/ROCK2/SOX17/TIPARP/ARIH1/CSNK1A1/PNPLA2/SUMO1/MYLIP/SCT/RDX/SMURF2/NUPR1/PAFAH1B2/RAD23A/RBX1/TRIM8/NOP53/WAC/CNOT8/TNRC6C/PARK7/STUB1/PRKCE/V…
Establishment of Cell Polarity	1.38949	0.0423964	0.236982	HSP90AA1/HSP90AB1/FOXF1/HES1/MSN/ITGB1/RHOA/ARF6/GSN/RACK1/TCF15/RAP1B/GJA1/MYH9/CRK/ROCK2/FAM89B/CDH5/AMOTL2/WEE1
Response to Peptide Hormone	1.38413	0.00548192	0.0679117	CCN2/NR4A1/CACYBP/JUND/MT-CYB/BSG/ZFP36L1/SPARC/AP3S1/ATP6V1G1/ADM/CRY1/ATP6V0C/SOCS3/ANXA1/TRIM16/RANGAP1/SOS1/PRKACB/GSTP1/STAT3/ATP6V0E1/INSIG1/CAV1/SELENOS/KAT2B/ATP6V0B/SLC2A1/NME2/RAP1B/BTG2/RELA/ACVR1C/RHOQ/IQGAP1/GJA1/NR4A2/YWHAG/HHEX/BAIAP2/PRKAR1A/PDE3B/GNAI2/CRK/PCK1/GKAP1/NFE2L2/ICAM1/SIK2/ROCK2/SORBS1/ATP6V1D/SOCS2/ATP6V1F/CREB1/SRSF5/PPARG/CAV2/PIK3R3/ATP6AP1/OGT/XBP1/PIK3CA/ATP6V1A…
Transcription Coupled Nucleotide Excision Repair	1.37937	0.0441352	0.242542	UBC/UBB/RPS27A/UBA52/CCNH/POLR2L/POLR2F/POLR2K/ISY1/RBX1/POLR2J/POLR2H/POLR2I/TCEA1/PCNA/ZNF830/POLR2E/EP300/POLR2A/POLR2C/POLR2G/USP7/COPS3
Positive Regulation of Intracellular Transport	1.37877	0.0181718	0.139679	HSP90AB1/BAG3/PMAIP1/OAZ1/STOM/HYAL2/MSN/UBL5/MAP2/UBE2D3/RAN/PRNP/TOMM7/RAPGEF3/RIPOR1/EHD2/RAB21/PINK1/YWHAB/YWHAG/ARF1/YWHAH/BCAP31/TGFB1/CD81/DAB2/TRIM28/PPP3R1/ANK3/ECT2/RDX/DHX9/YWHAZ/FIS1/SH3GLB1/KHDRBS1/YWHAE/GSK3B/NEDD4/ANP32B/EFCAB7/HSPA1L/EHD1/VAMP2/PDCD5/BID/GSK3A/SREBF2/FLNA/CDC42/CIB1/ACTN2/HTRA2
Embryo Development Ending in Birth or Egg Hatching	1.37869	0.00181405	0.0323745	KLF4/KLF2/JUNB/MAFF/FOXF1/HES1/MSX1/ZFP36L1/CCN1/MIB1/FOXC1/TBX3/BTF3/MT-ND4/YBX3/GNAS/RPS7/ADM/SOX18/SKIL/RTN4/SOCS3/NOTCH1/HOPX/SLC30A1/EPHA2/PRKACB/MGAT1/ST8SIA6/EIF2S2/SPINT2/TCF15/DAD1/FGFR1/UBE2B/SBDS/ACVR1C/BCL10/MYH9/BRK1/CEBPB/FOSL1/TGFB1/HYAL1/ZFPM2/TRIM28/FURIN/PLXNA2/ZFAND5/SF3B6/SOX17/GATA2/RPL13/NR2F2/PCGF2/RAI2/CNOT2/VEGFA/SYF2/VASP/BRD2/ADAM10/TIE1/MAFG/KAT2A/NRARP/PLOD3/LMO4/SKI/…
Cellular Response to Hormone Stimulus	1.37824	0.0020313	0.0347054	DUSP1/DNAJA1/FOS/MT-ND3/NR4A1/HNRNPU/AKR1C1/ZFP36L1/RAMP2/ZFP36/AP3S1/ATP6V1G1/SRARP/AKR1C2/DDIT4/CRY1/ATP1A2/ATP6V0C/EGFR/SOCS3/NOTCH1/ANXA1/RANGAP1/SOS1/PER1/PRKACB/GSTP1/STAT3/ATP6V0E1/INSIG1/CAV1/SELENOS/KAT2B/ATP6V0B/SGK1/NPC1/RAP1B/RELA/ATP1A1/ROBO2/RHOQ/GJA1/ESRRA/AKR1C3/NR4A2/YWHAG/YWHAH/UFM1/KANK2/ZFP36L2/BAIAP2/PRKAR1A/PDE3B/DAB2/GNAI2/CRK/PCK1/GKAP1/NFE2L2/ICAM1/IGFBP7/SIK2/ROCK2/CBX3/…
Leukocyte Differentiation	1.3759	0.00712543	0.0792695	KLF6/FOS/JUN/JUNB/B2M/IFI16/SOD1/ZFP36L1/CD46/YY1/GNAS/GPR89B/ITGB1/RRAS/IRF2BP2/LRRC8A/LGALS1/HLA-B/ANXA1/PRDM1/EPHA2/SOS1/STAT3/JMJD6/FNIP1/GPR89A/NME2/HMGB1/RPL22/IRF1/IRF7/MYH9/VSIR/IL18R1/HHEX/CEBPB/TAL1/ZFP36L2/TGFB1/TRIB1/RPS6/CD81/INPP5D/TOB2/PCK1/GATA2/CREB1/ATP11C/NFKBIZ/VEGFA/PPARG/ATP6AP1/KAT2A/NRARP/XBP1/PRELID1/ZBTB7A/MT1G/LYL1/ITPKB/TUSC2/CEBPG/ZBTB46/ZBTB1/JAG2/PNP/FES/PLCG2/DLL4/…
Positive Regulation of Anion Transport	1.37346	0.00932638	0.0949311	HSP90AB1/BAG3/NFKBIA/PMAIP1/OAZ1/STOM/ACTB/HYAL2/UBL5/PPIA/ITGB1/DYNLL1/ARF6/ATF4/PPID/EGFR/UBE2D3/RAN/RACK1/RAC1/TTN/CNST/PRNP/TOMM7/RAPGEF3/SLC12A2/CAV1/SYT1/RIPOR1/MCU/VIP/BMP6/RHOQ/GJA1/PINK1/ARL6IP1/YWHAB/YWHAG/ARF1/YWHAH/DBI/BCAP31/CEBPB/TGFB1/CD81/TRIM28/PPP3R1/NFE2L2/PLA2G6/SYTL4/AZIN1/ANK3/OCLN/SORBS1/ECT2/TMED10/SCT/DHX9/PRELID1/YWHAZ/FIS1/PRKCE/SELENOT/SH3GLB1/KHDRBS1/YWHAE/GSK3B/ARPP1…
Receptor Mediated Endocytosis	1.37329	0.0192869	0.143655	HSPH1/HSP90AA1/B2M/SERPINE1/SDCBP/CD63/RAMP2/SPARC/ADM/ITGB1/LDLR/PICALM/ARF6/RAC1/CLTC/CXCL8/CAV1/CD9/IGKC/HNRNPK/FCHO2/ITSN2/RAB21/ARF1/CD81/DAB2/CAP1/CLTB/VEGFA/CAV2/FCHSD2/CLTA/MKLN1/HBA2
Proteasomal Protein Catabolic Process	1.37315	0.00399741	0.0569643	HSPA1A/HSPA1B/HSP90AB1/UBC/UBB/IFI27/PMAIP1/SDCBP/NEDD4L/RPS27A/UBA52/RPL11/PELI1/PSMA7/UBE2D3/RYBP/RACK1/ELOB/HERPUD1/CAV1/SELENOS/PPP2CB/GABARAPL2/PSME1/WWTR1/CSNK1E/PSMB3/SKP1/UBR1/PCBP2/UBE2B/ANAPC16/PINK1/DNAJB2/BCAP31/CDC26/CDC34/FOXF2/AUP1/TRIB1/DAB2/PSMB6/XPO1/NFE2L2/FBXL14/ARIH1/CSNK1A1/SUMO1/PSMB4/UBXN1/SEC61B/SMURF2/FBXL3/TOPORS/NUPR1/RAD23A/RBX1/PSMB1/RMND5A/OGT/NOP53/CRBN/WAC/UBE2W/P…
Odontogenesis	1.37238	0.0448529	0.246111	ID3/SERPINE1/MSX1/BSG/PERP/FOXC1/ADM/CD34/ALPL/LAMA5/ATF2/JAG2/TRAF6/TCIRG1/BAX/BGLAP/PAM/PPARA/TBX1
Osteoblast Differentiation	1.37046	0.029537	0.189214	HSPE1/ID3/JUNB/HNRNPU/JUND/CCN1/GNAS/RPS15/ATF4/NOTCH1/EPHA2/CLTC/CRIM1/IFITM1/IL6ST/CLIC1/DDX21/WWTR1/ATP5F1B/TPM4/BMP6/CEBPB/IGFBP3/ALPL/MEF2C/PPARG/MEF2D/ATP6AP1/DHX9/BAMBI/TWSG1/RANBP3L/SKI/REST/CCDC47/TOB1/PHB/ALYREF/IL6/FERMT2/TMEM64/ACVR1/FBXO5/ASF1A/TCIRG1/CDK6
Regulation of Membrane Potential	1.36706	0.0121657	0.110871	UBB/JUN/PMAIP1/CALM1/SOD2/SOD1/NEDD4L/ATP1B3/KCNA2/BNIP3L/ATP1A2/RACK1/IFI6/CLIC1/CAV1/BCL2L1/NLGN1/ATP1A1/GJA1/PINK1/GLRX/FGF14/YWHAH/SLC39A8/DCN/GRIN1/HEBP2/ANK3/SUMO1/GABRB2/GRIK2/MEF2C/KCND2/RYR2/PRELID1/CHRNA5/GRM5/PARK7/FGF12/GRIN2A/KCNC2/SNTA1/SCN1A/GRID2/ATP5IF1/KCNJ3/YWHAE/TUSC2/BNIP3/GSK3B/NEDD4/KCNJ10/DMD/WDR1/CACNA1B/AKAP6/GABRR2/DLG1/CUX2/TSPO/MTLN/HCN1/PTEN/BID/GSK3A/FLNA/SPART/KCNH…
Cellular Oxidant Detoxification	1.36669	0.0403545	0.230917	CLIC2/SOD2/SOD1/DHFR/PRDX1/GSTP1/SELENOS/PRDX6/TXN/PRDX5/SELENOW/GCH1/GPX4/NFE2L2/GPX3/GSTO1/HBA2/PARK7/SELENOT
Response to Ethanol	1.36439	0.0418021	0.235096	MT-CYB/SOD2/SOD1/MT-ND4/SPARC/GSN/GSTP1/RPL15/RPS4X/GRIN1/EEF2/ICAM1/PRKCE/GRIN2A/KCNC2/HPGD/ADIPOR2/PHB/PTEN/EIF4EBP1/DRD4/CSF3/BGLAP/SDF4/PPARA/BAD/HDAC2/TRH/SLC10A1/GRIN2B/RPS6KB1/AACS
Regulation of Peptide Transport	1.36381	0.00294912	0.0458258	HSP90AB1/BAG3/DNAJA1/HSPA8/IFI27/PMAIP1/OAZ1/SNX3/STOM/HYAL2/UBL5/KLF7/PPIA/APOD/DYNLL1/BNIP3L/SLC16A1/ARF6/PPID/EGFR/UBE2D3/RAN/RACK1/RAC1/ANXA1/TTN/CNST/RANGAP1/PRNP/TOMM7/RAPGEF3/INSIG1/SLC12A2/CCN3/MIDN/SLC2A1/RIPOR1/SLC25A5/TXN/MCU/BMP6/ACVR1C/GJA1/PINK1/SELENOK/YWHAB/YWHAG/ARF1/YWHAH/BCAP31/UFM1/ENY2/TGFB1/PTPN14/CD81/ENSA/TRIM28/PPP3R1/PLA2G6/SYTL4/ANK3/ARL2/ECT2/TMED10/SCT/STXBP5L/RFX3/ER…
Protein Localization to Plasma Membrane	1.36381	0.0161396	0.129873	SLC9A3R2/VAMP5/SQSTM1/BSG/ACTB/KCNIP4/RAMP2/ATP1B3/S100A10/ITGB1/PICALM/ARF6/EGFR/RACK1/CNST/EPHA2/CLTC/BCL2L1/EHD2/FCHO2/TMEM59/RHOQ/TMEM88/TGFB1/CD81/KIF13A/DAB2/RAP2A/OPTN/NECTIN3/RILPL2/ROCK2/ANK3/SORBS1/RDX/RAPGEF2/MYADM/LGALS3/TNFRSF1A/LAMA5/RAB8A/EMP2/PRKCE/GRIP1/PPP1R9B/RAB7A/RHOG/SYS1/VAMP8/STX3/TMED2/TSPAN14/INPP5K/AP2M1/DLG1/VAMP3/EHD1/VAMP2/GOLGA7/RAP1A/GBP1/EPHA3/GOLPH3/FLNA/SPTBN4/C…
Reproductive System Development	1.36244	0.0155002	0.127007	HSP90AB1/UBB/JUNB/HES1/SOD1/BSG/ZFP36L1/CCN1/WNT2B/FOXC1/TBX3/YBX3/ADM/FZD4/SOCS3/NOTCH1/ANXA1/EIF2S2/SPINT2/BMP6/ROBO2/NRIP1/GJA1/AKR1C3/CEBPB/DCN/FOXF2/FOSL1/RPS6/ZFPM2/TRIM28/ICAM1/TIPARP/GATA2/NR2F2/HMGB2/VEGFA/PPARG/NUPR1/FOXL2/CRIP1/STC2/PPP1R9B/SIX4/TMED2/SIRT1/PLEKHA5/ADGRG1/PKD1/DLG1/SYCP2/PHB/PTEN/SLIT2/UBE2Q1/NASP/STAT5B/HMGCS1/FLNA/CSDE1/ATRX/SAFB2/FEM1B/NIPBL
Regulation of Response to Biotic Stimulus	1.36137	0.0148346	0.12408	HSP90AA1/HSPD1/HSP90AB1/IFI16/ICAM2/PSMA7/CLEC4E/HLA-B/CGAS/SOCS3/IRAK3/PRKACB/PSME1/HMGB1/PSMB3/SKP1/HEXIM1/IRF1/PCBP2/RELA/IRF7/RPS19/BMP6/CD55/BCL10/SELENOK/TRIB1/PSMB6/OPTN/CRK/KRAS/GRN/ANKRD17/SUMO1/PSMB4/SIGIRR/HMGB2/HLA-A/JAK1/PPARG/PSMB1/DHX9/SASH1/NOP53/CYBA/PSMB8/USP15/PSMA4/ZCCHC3/LY96/PLSCR1/PSMB5/PLCG2/PSMC5/AKIRIN2/NECTIN2/PSMA6/PSMC3/PQBP1/PSMA2/STAT5B/PIAS1/FGR/PRDX2/PAK2/TRAF6/LA…
Response to Light Stimulus	1.3607	0.00901999	0.092378	DUSP1/FOS/MT-ND3/JUND/CALM1/CDKN1A/HYAL2/BHLHE40/YY1/DYNLRB1/CRY1/ATP1A2/RPL26/ATF4/PPID/EGFR/PER1/RELA/UBE2B/NMT2/HYAL1/GRIN1/KRAS/PPP1CA/RUVBL2/COPS9/CREB1/FBXL3/NPM1/CDKN2D/CRIP1/ID2/GRIN2A/PPP1CC/KCNC2/SDE2/UBE2A/SLC4A10/NEDD4/ZBTB1/TANC1/SIRT1
Regulation of Intracellular Protein Transport	1.35965	0.0302515	0.191342	HSP90AB1/BAG3/IFI27/PMAIP1/OAZ1/STOM/HYAL2/UBL5/APOD/BNIP3L/UBE2D3/RAN/RANGAP1/PRNP/TOMM7/RAPGEF3/INSIG1/RIPOR1/TXN/PINK1/YWHAB/YWHAG/YWHAH/BCAP31/UFM1/TGFB1/PTPN14/CD81/TRIM28/PPP3R1/ANK3/ECT2/PARK7/SP100/YWHAZ/FIS1/SH3GLB1/ATP5IF1/YWHAE/GDI1/GSK3B/ANP32B/EFCAB7/NUCB1/HSPA1L/INPP5K/VAMP2/PDCD5/BID/UHMK1/GSK3A/SREBF2/FLNA/CDC42/CIB1/HAX1/HTRA2
Protein Kinase b Signaling	1.35939	0.0315055	0.196161	HSP90AA1/HSP90AB1/KLF4/ZFP36L1/HYAL2/AKR1C2/ITGB1/RRAS/RTN4/EGFR/RACK1/RAC1/EPHA2/FGFR1/TXN/ENG/PINK1/AKR1C3/TGFB1/PEAR1/HBEGF/PIK3R3/NOP53/PIK3CA/PARK7/GDF15/CPNE1/RHOG/DDIT3/HIP1/FLCN/GCNT2/PPP2R5B/MAZ/SIRT1/INPP5K/MYDGF/NRG1/DLG1/PHB/PTEN/PDCD6/FERMT2/KDR/CIB1/HAX1/TPTE/CSF3
Negative Regulation of Intracellular Signal Transduction	1.3586	0.00465077	0.061414	HSPA1A/HSPB1/DUSP1/DNAJA1/KLF4/MCL1/TPT1/TIMP3/MIF/SOD2/TMSB4X/DDX3X/HYAL2/YBX3/PPIA/UACA/DDIT4/TMBIM6/RASIP1/RACK1/IRAK3/EPHA2/PER1/GSTP1/PRNP/HERPUD1/CAV1/SELENOS/PPP2CB/CCN3/FNIP1/BCL2L1/UBR1/RELA/UBE2B/NDUFA13/PINK1/ATF3/CDC34/TIMP2/VDAC2/PLAUR/DUSP3/PDE3B/OPTN/NFE2L2/MAP2K3/WWC2/CYLD/DUSP7/MYADM/NOP53/XBP1/TLE1/CDKN2D/PARK7/ARHGEF2/CPNE1/DUSP16/OTUD7A/GSK3B/CGNL1/LITAF/DDIT3/FLCN/STMN1/UBR2/…
Muscle Organ Development	1.35797	0.0220226	0.155315	FOS/ID3/MAFF/MSX1/FXR1/VAMP5/MYL6/FOXC1/S1PR1/YBX3/SMTN/NOTCH1/TTN/TCF15/CAV1/BTG2/ENG/ATF3/DCN/TGFB1/ZFPM2/EEF2/CREB1/NR2F2/ZBTB18/HBEGF/MEF2C/MYLK/CAV2/NUPR1/RYR2/MEF2D/XBP1/FOXL2/LAMA5/FKBP1A/HOMER1/SKI/DMD/SIX4/MTPN/DLL4/SIRT1/NRG1/TPM1/TCAP/NR1D2/MEF2A/CD164/CRYAB/UNC45A
Cellular Response to Peptide	1.35436	0.0172923	0.136111	KLF4/NR4A1/KLF2/ZFP36L1/VIM/AP3S1/ATP6V1G1/ID1/ATP6V0C/SOCS3/RANGAP1/SOS1/PRKACB/GSTP1/STAT3/ATP6V0E1/PRNP/INSIG1/CAV1/SELENOS/KAT2B/ATP6V0B/RAP1B/RELA/RPL23/EPHA4/RHOQ/GJA1/AKR1B1/NR4A2/YWHAG/CHMP5/BAIAP2/PRKAR1A/PDE3B/GNAI2/CRK/PCK1/GKAP1/NFE2L2/ICAM1/SIK2/ROCK2/SORBS1/ATP6V1D/SOCS2/ATP6V1F/CREB1/SRSF5/PPARG/CAV2/ATP5PD/PIK3R3/ATP6AP1/CASP4/OGT/XBP1/PIK3CA/GRM5/ATP6V1A/RAB8A/GDF15/EIF4EBP2/ARHG…
Nik Nf Kappab Signaling	1.35353	0.0390832	0.22725	NFKBIA/TMSB4X/DDX3X/RPS3/PSMA7/UACA/RHOA/EGFR/CCN3/PSME1/HMGB1/PSMB3/SKP1/RELA/ACTN4/IL18R1/PSMB6/PSMB4/CYLD/PSMB1/SASH1/PPP4C/ILK/NFAT5/PSMB8/PSMA4/CPNE1/LITAF/ZFP91/PSMB5/PSMC5/TNFRSF10B/ADIPOR1/PHB/PSMA6/PSMC3/TRAF2/PSMA2/TRAF4/RC3H1/TRAF6/PHB2/PSMC4/PSME2/ZC3H12A/PSMD10/EP300/BIRC3/PSMB2/PSME4/PSMC6/NFKB2/EIF2AK2/IFI35/C1QTNF4/EDN1/TRIP6/PPM1A
Tissue Migration	1.35287	0.0133358	0.118121	HSPB1/RGCC/KLF4/NR4A1/FOXF1/PFN1/TMSB4X/DNAJA4/SPARC/RHOB/ANXA3/ID1/RRAS/SOX18/RHOA/ARF6/RTN4/NOTCH1/RAC1/ANXA1/EPHA2/CCN3/PRKD2/FGFR1/ATP5F1B/HMGB1/MMRN2/RHOJ/MYH9/MAPRE2/CLEC14A/DCN/KANK2/TGFB1/HYAL1/NFE2L2/ROCK2/CSNK2B/GRN/GATA2/MAP2K3/NR2F2/HBEGF/VEGFA/MEF2C/CDH5/PPARG/STRAP/PIK3R3/SASH1/ATOH8/PIK3CA/GLUL/SP100/EMP2/PRKCE/CDH13/CORO1B/CORO1C/FUT1/NRP2/PLCG2/DLL4/SIRT1/SVBP/AKT3/FLT4/TDGF1/ADI…
Cellular Response to Abiotic Stimulus	1.34834	0.0164351	0.13108	BAG3/SLC38A2/CALM1/IFI16/CDKN1A/ZFP36L1/DDX3X/EFHD1/HYAL2/YY1/RHOB/YBX3/CRY1/ATP1A2/RPL26/ATF4/PPID/EGFR/RAC1/NET1/SLC2A1/IRF1/ENG/ATP1A1/BMP6/BCL10/GJA1/NMT2/AKR1B1/EEF1D/HYAL1/PCK1/RUVBL2/ECT2/ADIRF/COPS9/MYLK/NPM1/PIK3CA/TNFRSF1A/CRIP1/SDE2/ARHGEF2/SIPA1/TMEM109/REST/BNIP3/NEDD4/ZBTB1/MTPN/SIRT1/LRRC8C/TSPO/TNFRSF10B/CRYAB/PTEN/MAP3K1/RAB11B/CLOCK/TANK/HSF1/NIPBL/CASP1/PCNA/PIEZO1/BAX
Regulation of Vasculature Development	1.34738	0.0252986	0.17111	HSPB1/RGCC/KLF4/KLF2/SERPINE1/BTG1/RAMP2/FOXC1/PGK1/SPARC/RHOB/ITGA5/ANXA3/ADM/ID1/ITGB1/RRAS/EPHA2/RAPGEF3/CXCL8/SLC12A2/PRKD2/HMGB1/CD34/ENG/ADGRB3/RHOJ/HHEX/DCN/CLDN5/PDE3B/HYAL1/ECM1/NFE2L2/ROCK2/GRN/GATA2/VEGFA/JAK1/CDH5/PPARG/ADAM10/TIE1/SASH1/XBP1/GLUL/SP100/EMP2/PGF/ATF2/FUT1/HIPK1
Mrna Processing	1.34717	0.00350672	0.0522335	HSPA8/HNRNPU/CWF19L2/FXR1/HNRNPA2B1/RBFOX1/ZFP36L1/PCBP1/UBL5/CCNH/POLR2L/PAPOLA/QKI/HNRNPF/RBM8A/SNU13/PABPC1/YBX1/JMJD6/SNRPG/RBM17/PRDX6/HNRNPH1/SNRPB/PTBP1/HNRNPK/KHDRBS3/PCF11/PCBP2/SRSF9/SPEN/AURKAIP1/NOVA2/CNOT6L/SRSF2/TRA2B/POLR2F/SRSF7/HNRNPA3/SNRPB2/SRSF3/SLBP/SF3B6/SMNDC1/POLR2K/MAGOH/LSM7/DNAJC8/ARL6IP4/ISY1/SAP18/RALY/SRSF5/SNRPN/STRAP/HNRNPH2/SYF2/POLR2J/SNRPD2/SF3B5/DHX9/SF3A1/SON/…
Regulation of Cellular Response to Growth Factor Stimulus	1.34586	0.0348475	0.212564	HSPA1A/HSP90AB1/UBC/UBB/SDCBP/HES1/MSX1/CCN1/CD63/RPS27A/UBA52/ITGA5/SKIL/FZD4/NOTCH1/CDKN1C/CRIM1/CAV1/PRKD2/FGFR1/MMRN2/ENG/HHEX/DCN/TGFB1/DAB2/LATS2/FAM89B/SMURF2/CDH5/PPARG/STRAP/CAV2/BAMBI/TWSG1/ZBTB7A/STUB1/SKI/NEDD4/FLCN/PPP2R5B/SIRT1/TOB1
Cellular Response to Organic Cyclic Compound	1.34495	0.00439036	0.0591149	HSP90AB1/DNAJA1/MT-ND3/KLF4/KLF2/ID3/HNRNPU/FOXF1/SOD1/ZFP36L1/ACTB/ZFP36/MSN/GNAS/SRARP/ID1/DDIT4/SLC16A1/CRY1/ATP1A2/ATF4/LGALS1/CGAS/EGFR/ANXA1/PER1/GSTP1/RAPGEF3/INSIG1/CAV1/SGK1/NPC1/RAP1B/PIM1/ATP1A1/NRIP1/DDX18/ESRRA/AKR1C3/YWHAH/UFM1/CEBPB/KANK2/ZFP36L2/TGFB1/DAB2/PCK1/ICAM1/RUVBL2/ROCK2/ALPL/CBX3/TIPARP/WBP2/GABRB2/CNOT2/MEF2C/KLF9/RAPGEF2/PPARG/CAV2/RYR2/DHX9/NPM1/ZBTB7A/CHRM3/PARK7/ZCC…
Regulation of Endothelial Cell Migration	1.3447	0.0288504	0.188075	HSPB1/RGCC/KLF4/TMSB4X/DNAJA4/SPARC/RHOB/ANXA3/RRAS/RHOA/NOTCH1/RAC1/ANXA1/EPHA2/PRKD2/FGFR1/ATP5F1B/HMGB1/MMRN2/RHOJ/DCN/TGFB1/NFE2L2/ROCK2/CSNK2B/GRN/GATA2/MAP2K3/NR2F2/VEGFA/MEF2C/PPARG/SASH1/ATOH8/GLUL/SP100/EMP2/FUT1/NRP2/DLL4/SIRT1/SVBP/AKT3/FLT4/TDGF1/SLIT2/PDCD6/AAMP
Protein Containing Complex Disassembly	1.34455	0.009523	0.0956279	HSPA8/MRPS6/MAP1LC3B/CALCOCO2/DSTN/DDIT4/CFL1/MRPL33/GABARAP/TRMT112/MRPL1/GSN/IRAK3/UVRAG/MRPL18/GABARAPL1/CAV1/GABARAPL2/GADD45GIP1/SPTAN1/RPL23/CAPZA2/SET/AURKAIP1/CHMP5/NES/MRPL14/PPP1CA/MRPL52/CSNK1A1/IST1/MRPL41/RDX/CHMP2A/MRPS18C/PIK3CA/EIF5A/HMGA1/MRPS24/MRPS36/MTRF1L/MRPL51/ARHGEF2/MRPL34/PPP1R9B/BNIP3/MRPL44/CHMP2B/GSK3B/LIX1L/WDR1/MRPL47/TTBK2/STMN1/VAMP8/MTPN/MRPL9/CHMP1A/PHF23/CAMSAP…
Negative Regulation of Hydrolase Activity	1.34344	0.0110956	0.103358	KLF4/PPP1R15A/DNAJB6/SERPINH1/TIMP3/BST2/SERPINE1/IFI16/CSTB/RPS6KA3/DDX3X/PCDH11X/PPP1R14A/PICALM/MAP2/TMBIM6/ANXA1/CNST/PPP1R10/SPOCK3/CRIM1/PRNP/IFI6/SPINT2/WFDC1/HERPUD1/FNIP1/GAPDH/LAMTOR5/IQGAP1/SET/PRDX5/ARL6IP1/TIMP2/PLAUR/ENSA/ECM1/FURIN/GNAI2/ROCK2/SPOCK2/ARL2/TMED10/UBXN1/VEGFA/RDX/AIP/MYO1D/LGALS3/CDKN2D/CNN3/ARFGEF3/PARK7/FKBP1A/SIAH2/BEX3/ATP5IF1/PPP1R9B/YWHAE/GSK3B/ARPP19/CPEB2/TME…
Regulation of Map Kinase Activity	1.33898	0.0220933	0.155315	DUSP1/DNAJA1/UBC/UBB/SOD1/RPS27A/HYAL2/UBA52/GADD45B/PPIA/RPS3/MLKL/FZD4/EGFR/IRAK3/PEA15/GSTP1/CAV1/FGFR1/EPHA4/IQGAP1/TGFB1/DUSP3/TRIB1/CD81/KRAS/EDN3/MAP2K3/VEGFA/DUSP7/SASH1/ERP29/MAP3K6/NEK10/GDF15/DUSP16/GADD45G/SPAG9/INPP5K/NRG1/TDGF1/MAP3K11/PPP2CA/TRAF2/DUSP8/DRD4/PRDX2/IGFBP6/TRAF6
Regulation of Intracellular Transport	1.33405	0.0197497	0.145532	HSP90AB1/BAG3/IFI27/PMAIP1/OAZ1/SNX3/STOM/HYAL2/MSN/UBL5/APOD/BNIP3L/MAP2/UBE2D3/RAN/RANGAP1/PRNP/TOMM7/RAPGEF3/INSIG1/RIPOR1/TXN/EHD2/RAB21/PINK1/YWHAB/YWHAG/ARF1/YWHAH/BCAP31/UFM1/TGFB1/PTPN14/CD81/DAB2/TRIM28/PPP3R1/ANK3/ECT2/RDX/REEP5/DHX9/PARK7/SP100/YWHAZ/FIS1/PPP1CC/SH3GLB1/KHDRBS1/ATP5IF1/YWHAE/GDI1/GSK3B/NEDD4/ANP32B/EFCAB7/NUCB1/HSPA1L/INPP5K/EHD1/VAMP2/PDCD5/CRYAB/BID/UHMK1/RAB11B/GSK3…
Mononuclear Cell Differentiation	1.32952	0.0175703	0.137698	KLF6/JUN/B2M/IFI16/SOD1/ZFP36L1/CD46/YY1/GPR89B/ITGB1/IRF2BP2/LRRC8A/LGALS1/HLA-B/ANXA1/PRDM1/SOS1/STAT3/JMJD6/FNIP1/GPR89A/HMGB1/RPL22/IRF1/IRF7/MYH9/VSIR/IL18R1/HHEX/CEBPB/ZFP36L2/RPS6/INPP5D/PCK1/ATP11C/NFKBIZ/VEGFA/PPARG/KAT2A/NRARP/XBP1/PRELID1/ZBTB7A/MT1G/LYL1/ITPKB/TUSC2/CEBPG/ZBTB46/ZBTB1/JAG2/PNP/FES/PLCG2/DLL4/AZI2/TPD52/IL6/STAT5B/PRDX2/RC3H1/PCID2/TRAF6/HDAC5/TCIRG1/BAX/CDK6/DNAJB9/CT…
Phagocytosis	1.32751	0.0295986	0.189214	HSP90AA1/HSP90AB1/SOD1/ACTG1/YES1/SNX3/ACTB/ANXA3/ITGB1/LDLR/GSN/RACK1/RAC1/ANXA1/JMJD6/IGKC/HMGB1/MYH9/BRK1/DYSF/BAIAP2/PEAR1/ARPC3/CRK/PLA2G6/GATA2/ARPC5/MFGE8/GULP1/PPARG/RAB14/CYBA/PIK3CA/PRKCE/CORO1C/ARPC1A/TUSC2/RAB7A/RHOG/PLSCR1/PLCG2/ARPC4/C1orf43/ACTR3/RAP1A/PTEN
Negative Regulation of Mitotic Cell Cycle	1.32675	0.0230572	0.159236	DUSP1/RGCC/KLF4/CDKN1A/BTG1/ZFP36L1/FOXC1/CDKN1B/PSMA7/RPL26/RPS27L/EGFR/CDKN1C/CDK2AP2/PPP1R10/HECA/PSME1/BCL2L1/PSMB3/SKP1/GADD45GIP1/BTG2/RAD21/SLFN11/AURKAIP1/CNOT6L/KANK2/ZFP36L2/TIMP2/TGFB1/PSMB6/JADE1/PSMB4/CNOT2/SYF2/RBX1/PSMB1/NOP53/CDKN2D/WEE1/CNOT8/PSMB8/PSMA4/ATF2/PSMB5/DLG1/PSMC5/MAD2L2/CTDSPL/E2F4/NABP1/PTEN/PSMA6/PSMC3/PSMA2/PRMT1/FBXO31/CDKN2B/PCID2/PCNA/FBXO5/BAX/CDK6/PRMT2/PSMC4…
Negative Regulation of Cell Adhesion	1.32477	0.0385978	0.225519	DUSP1/RGCC/KLF4/SERPINE1/PELI1/APOD/RHOA/PHLDB2/LGALS1/FZD4/NOTCH1/ANXA1/PRNP/SPINT2/LRRC32/CD9/ATP5F1B/HMGB1/IRF1/ACTN4/BMP6/VSIR/DSCAM/CEBPB/ARHGDIA/TGFB1/DUSP3/FXYD5/PRKAR1A/PDE3B/PLXNA2/PAWR/MBP/VEGFA/RDX/PLXNB1/ADAM10/TWSG1/MYADM/NRARP/LGALS3/CDH13/SIPA1/CORO1C/GCNT2/WNK1/DLG1/MAD2L2/EPB41L5/CD164/PTEN/RND1/GBP1
Activation of Immune Response	1.32428	0.0135889	0.119483	HSP90AA1/HSP90AB1/RGCC/IFI16/ACTG1/YES1/ICAM2/ACTB/ELF1/CD46/RPS3/PSMA7/CLEC4E/CGAS/RAC1/SLC39A10/PRKACB/PRNP/PRKD2/PSME1/IGKC/HMGB1/PSMB3/SKP1/HEXIM1/RELA/CD59/CD55/BCL10/BRK1/DUSP3/CD81/INPP5D/BAIAP2/PSMB6/ARPC3/CRK/KRAS/PLA2G6/PAWR/PSMB4/ARPC5/NFKBIZ/MEF2C/HLA-A/PSMB1/LGALS3/PIK3CA/PSMB8/PRKCE/PSMA4/ZCCHC3/ARPC1A/KHDRBS1/PLSCR1/PSMB5/PLCG2/ARPC4/WNK1/BAG6/ACTR3/PSMC5/PHB/RAP1A/BTNL9/GBP1/NECTI…
Regulation of Anatomical Structure Size	1.32307	0.00959054	0.0960386	HSP90AB1/PPP1R15A/TMSB10/KLF2/SOD2/SOD1/PFN1/TMSB4X/EIF4G2/FOXC1/ESAM/MSN/ADM/DSTN/PICALM/MAP2/RHOA/ARF6/ATP1A2/LRRC8A/RTN4/EGFR/GSN/RAC1/TMEM123/SLC12A2/CAV1/CDC42EP4/SEMA3F/SPTAN1/LAMTOR5/CAPZA2/RAB21/GJA1/GCH1/BRK1/CDC42EP2/ARF1/HP1BP3/DSCAM/CDC42EP1/BAIAP2/ARPC3/LAMTOR4/PPP1CA/ICAM1/ROCK2/SEMA6B/FN1/EDN3/IST1/CREB1/ARPC5/SCT/VEGFA/RDX/VASP/FCHSD2/MYADM/PIK3CA/PLOD3/CHRM3/PRKCE/WHAMM/SNTA1/COR…
Tissue Morphogenesis	1.32281	0.00895015	0.0923105	KLF4/FOXF1/HES1/MSX1/PFN1/ACTG1/CCN1/WNT2B/MIB1/ACTB/FOXC1/TBX3/MSN/S1PR1/RHOB/ITGA5/RPS7/ADM/ITGB1/SOX18/FOXQ1/PSMA7/RHOA/PHLDB2/RASIP1/FZD4/SOCS3/NOTCH1/RAC1/TTN/EPHA2/SOS1/CLTC/PRKACB/RHOC/SPINT2/TCF15/CD151/PRKD2/PSME1/KDM6B/PSMB3/ENG/EPHA4/ROBO2/BCL10/GJA1/TAL1/FOXF2/TGFB1/PRKAR1A/ZFPM2/DAB2/TRIM28/PSMB6/KRAS/PPP1CA/CSNK2B/SOX17/PSMB4/HBEGF/VEGFA/SMURF2/MEF2C/VCL/MYLK/RYR2/VASP/BRD2/PSMB1/TI…
Negative Regulation of Cell Cycle Phase Transition	1.32093	0.0201536	0.147072	DUSP1/RGCC/KLF4/CDKN1A/ZFP36L1/CDKN1B/PSMA7/RPL26/RPS27L/CDK2AP2/PSME1/PSMB3/SKP1/BTG2/RAD21/SLFN11/CNOT6L/KANK2/ZFP36L2/PSMB6/JADE1/PSMB4/CNOT2/SYF2/RBX1/PSMB1/NOP53/CDKN2D/WEE1/CNOT8/PSMB8/PSMA4/PSMB5/DLG1/PSMC5/MAD2L2/CTDSPL/E2F4/NABP1/PTEN/PSMA6/PSMC3/PSMA2/PRMT1/FBXO31/CDKN2B/PCID2/PCNA/FBXO5/BAX/CDK6/PRMT2/PSMC4/RB1/PSME2/CTDSP2/ZNF830/BUB3/PSMD10/PSMG2/CNOT7/EP300/ZFYVE19/PSMB2/CDK2/BRSK1/…
Positive Regulation of Immune Response	1.31981	0.00972854	0.0968823	HSP90AA1/HSPD1/HSP90AB1/RGCC/B2M/IFI16/ACTG1/YES1/ICAM2/ACTB/ELF1/CD46/RPS3/PSMA7/CLEC4E/HLA-B/CGAS/RAC1/ANXA1/SLC39A10/PRKACB/PRNP/IL6ST/PRKD2/PSME1/IGKC/HMGB1/PSMB3/SKP1/HEXIM1/RELA/IRF7/CD59/RPS19/CD55/BCL10/BRK1/IL18R1/TNFSF13B/TGFB1/DUSP3/CD81/INPP5D/BAIAP2/PSMB6/ARPC3/CRK/PCK1/KRAS/PLA2G6/GATA2/IL27RA/PAWR/PSMB4/ARPC5/HMGB2/NFKBIZ/MEF2C/HLA-A/PSMB1/DHX9/XBP1/LGALS3/PIK3CA/PSMB8/PARK7/PRKCE/…
Embryonic Morphogenesis	1.31816	0.0177531	0.138623	DUSP1/KLF4/TSHZ1/FOXF1/HES1/MSX1/SOD1/ZFP36L1/CCN1/WNT2B/MIB1/RPL38/FOXC1/TBX3/GNAS/ITGA5/RPS7/ADM/ITGB1/SOX18/PHLDB2/SOCS3/NOTCH1/RACK1/EPHA2/HSBP1/SOS1/PRKACB/YBX1/SPINT2/INSIG1/KDM6B/ENG/BCL10/GJA1/TAL1/FOXF2/TGFB1/RPS6/PRKAR1A/HYAL1/TRIM28/ROCK2/SOX17/FN1/GATA2/ZNF281/PCGF2/MBP/MEF2C/SYF2/RYR2/VASP/BRD2/KAT2A/TWSG1/MYADM/ATOH8/LAMA5/ID2/SOX7/LMO4/SKI/HIPK1/JAG2/SEMA4C/SIX4/DLL4/TMED2/WNK1/DLG…
i Kappab Kinase Nf Kappab Signaling	1.31788	0.0283558	0.185522	HSPB1/UBC/UBB/NFKBIA/BST2/SQSTM1/RPS27A/UBA52/PELI1/RHOA/LGALS1/VAPA/PER1/GSTP1/RHOC/S100A13/DDX21/GPR89A/RELA/LAMTOR5/BCL10/GJA1/PINK1/EEF1D/ECM1/OPTN/ROCK2/ANKRD17/ECT2/ATP2C1/TRIM8/TLE1/TNFRSF1A/FKBP1A/PRKCE/CPNE1/OTUD7A/LY96/LITAF/SIRT1/TNFRSF10B/DDRGK1/AZI2/TRAF2/TRAF4/FLNA/ZMYND11/TANK/TRAF6/NR1D1/CASP1/IFIT5
Rna Localization	1.31724	0.0223323	0.156326	HNRNPU/HNRNPA2B1/RBFOX1/ZFP36L1/ZFP36/CCT4/TCP1/YY1/RPS15/QKI/NOP10/RBM8A/RAN/CCT5/MRPL18/YBX1/NOP58/CCT3/CCT2/SRSF9/SMG1/RUVBL1/SRSF2/HHEX/ENY2/SRSF7/XPO1/CCT7/CCT6A/RUVBL2/CCT8/SRSF3/SLBP/MAGOH/SRSF5/RTRAF/DHX9/NPM1/EIF5A/SSB/NXF1/DDX39A/FYTTD1/ALKBH5/AHCTF1/RANBP2/TOMM20/IGF2BP2/KHDRBS1/NXT1
Positive Regulation of Locomotion	1.31611	0.0109465	0.102499	HSPB1/SERPINE1/SDCBP/FOXF1/SOD2/PFN1/ACTG1/TMSB4X/CCN1/S100A11/SPARC/S1PR1/RHOB/ITGA5/ANXA3/ITGB1/RRAS/RHOA/ARF6/RTN4/NEDD9/EGFR/NOTCH1/RACK1/RAC1/ANXA1/STAT3/RHOC/CD151/CXCL8/CAV1/PRKD2/CAVIN1/FGFR1/ATP5F1B/RIPOR1/HMGB1/SEMA3F/MCU/ACTN4/IQGAP1/RHOJ/SELENOK/VSIR/MAPRE2/DSCAM/SRGAP2C/TGFB1/HYAL1/DAB2/GNAI2/CRK/NFE2L2/ICAM1/ROCK2/SEMA6B/GRN/FN1/GATA2/EDN3/SPOCK2/MAP2K3/FAM89B/HBEGF/VEGFA/RDX/SMURF2…
Regulation of Inflammatory Response	1.3161	0.0296024	0.189214	KLF4/NFKBIA/SERPINE1/FOXF1/SOD1/TMSB4X/HYAL2/LDLR/IL1RL1/EGFR/SOCS3/ANXA1/GSTP1/WFDC1/IL6ST/SELENOS/CCN3/C2CD4B/RELA/RPS19/CEBPB/CD81/ZYX/BCL6B/GIT1/GRN/PSMB4/NFKBIZ/CDH5/PPARG/NUPR1/LRFN5/CYLD/CASP4/DHX9/GPSM3/TNFRSF1A/PARK7
Leukocyte Migration	1.31462	0.0188775	0.141778	DUSP1/CXCL1/SERPINE1/MIF/BSG/YES1/TNFRSF10D/ESAM/SLC3A2/ATP1B3/MSN/S1PR1/ITGA5/PPIA/APOD/ITGB1/RHOA/SLC16A1/RAC1/ANXA1/SOS1/CXCL8/SLC12A2/CAV1/CCN3/IGKC/HMGB1/MCU/CD34/RPS19/SBDS/MYH9/SELENOK/TGFB1/CD81/INPP5D/ECM1/CRK/ICAM1/FN1/EDN3/IL27RA/THBD/VEGFA/ADAM10/LGALS3/GPSM3/PIK3CA
Protein Localization to Cell Periphery	1.31281	0.0207395	0.150435	SLC9A3R2/VAMP5/SQSTM1/BSG/ACTB/KCNIP4/RAMP2/ATP1B3/S100A10/ITGB1/PICALM/ARF6/EGFR/RACK1/CNST/EPHA2/CLTC/CAV1/BCL2L1/EHD2/FCHO2/TMEM59/RHOQ/TMEM88/TGFB1/CD81/KIF13A/DAB2/RAP2A/OPTN/NECTIN3/RILPL2/ROCK2/ANK3/SORBS1/RDX/RAPGEF2/ADAM10/MYADM/LGALS3/TNFRSF1A/LAMA5/RAB8A/EMP2/PRKCE/GRIN2A/GRIP1/PPP1R9B/RAB7A/RHOG/SYS1/EFCAB7/VAMP8/STX3/TMED2/TSPAN14/INPP5K/AP2M1/DLG1/VAMP3/EHD1/VAMP2/GOLGA7/RAP1A/GBP1/…
Nuclear Transport	1.31227	0.0186575	0.141007	HSP90AB1/BAG3/NFKBIA/IFI27/CDKN1A/HNRNPA2B1/HYAL2/APOD/RPS15/RBM8A/RAN/RANGAP1/PPP1R10/STAT3/RAPGEF3/SNRPG/TXN/SNRPB/RPL23/SRSF9/BANF1/HSPA9/SMG1/SRSF2/UFM1/HHEX/ENY2/KPNA4/TGFB1/PTPN14/SRSF7/TRIM28/XPO1/SRSF3/SLBP/MAGOH/ECT2/SRSF5/SNRPD2/DHX9/NPM1/EIF5A/SSB/HMGA1/SNRPE/PARK7/SP100/RANBP3L/NXF1/DDX39A/FYTTD1/ALKBH5/PPP1CC/IPO7/RANBP2/KPNA1/KHDRBS1/NXT1/YWHAE/DUSP16/GSK3B/NEDD4/ANP32B/EFCAB7/SLU7/…
Organelle Fission	1.31214	0.0132616	0.118099	HSPA1A/HSPA1B/DUSP1/RGCC/UBB/HNRNPU/MSX1/RHOA/RPL24/RAN/NUDC/TTN/MTFP1/MCU/UBE2B/REEP3/RAD21/BANF1/PDS5B/PINK1/AURKAIP1/CHMP5/CDC26/DCN/STAG2/PRKAR1A/EDN3/STAG1/CAV2/CHMP2A/NAA10/CKS2/TENT4A/OOEP/FIS1/CORO1C/PPP1R9B/BNIP3/CHMP2B/UBR2/UBE2S/BAG6/ACTR3/MAD2L2/ANAPC11/SYCP2/PPP2CA/CTDNEP1/SMC3/RCC1/CHMP1A/RANBP1/PSMC3IP/NAA50/FLNA/ATRX/KDR/PCID2/NIPBL/CDC42/KIFC2/PIN1/CENPX/BOD1/FBXO5/PHB2
Morphogenesis of an Epithelium	1.31088	0.00692205	0.0779239	KLF4/FOXF1/HES1/PFN1/ACTG1/CCN1/WNT2B/MIB1/ACTB/TBX3/MSN/RHOB/ITGA5/RPS7/ADM/SOX18/FOXQ1/PSMA7/RHOA/PHLDB2/RASIP1/FZD4/SOCS3/NOTCH1/RAC1/EPHA2/SOS1/CLTC/PRKACB/RHOC/SPINT2/TCF15/CD151/PRKD2/PSME1/PSMB3/ENG/EPHA4/BCL10/GJA1/FOXF2/TGFB1/DAB2/TRIM28/PSMB6/KRAS/PPP1CA/CSNK2B/SOX17/PSMB4/HBEGF/VEGFA/SMURF2/MEF2C/VCL/RYR2/VASP/BRD2/PSMB1/TIE1/KAT2A/NRARP/PLOD3/PSMB8/LAMA5/PSMA4/CLIC4/LMO4/SKI/JAG2/WDR1…
Regulation of Mitotic Cell Cycle	1.31004	0.00537187	0.0676355	HSP90AA1/DUSP1/RGCC/KLF4/HNRNPU/SDCBP/HES1/CDKN1A/BTG1/ZFP36L1/DDX3X/TUBB4B/FOXC1/CDKN1B/DYNLL1/PSMA7/RPL26/RPS27L/EGFR/ANXA1/CDKN1C/CDK2AP2/PPP1R10/HECA/PSME1/BCL2L1/CSNK1E/PSMB3/SKP1/GADD45GIP1/BTG2/ANAPC16/RAD21/SLFN11/IQGAP1/AURKAIP1/YWHAG/CNOT6L/CDC26/KANK2/TAL1/ZFP36L2/TIMP2/TGFB1/DUSP3/TUBB/HYAL1/PSMB6/DYNC1I2/EDN3/ANKRD17/JADE1/PSMB4/CNOT2/MEPCE/RDX/SYF2/CAV2/RBX1/CYLD/PSMB1/NOP53/CDKN2D/…
Negative Regulation of Phosphorus Metabolic Process	1.30614	0.0155368	0.127007	HSPB1/DUSP1/CHORDC1/DNAJA1/PPP1R15A/HNRNPU/CALM1/CDKN1A/HYAL2/CDKN1B/PCDH11X/PPIA/DYNLL1/PPP1R14A/DDIT4/RASIP1/SOCS3/RACK1/IRAK3/CNST/CDKN1C/PPP1R10/GSTP1/PRNP/CAV1/KAT2B/WWTR1/ITPRIP/MIDN/HEXIM1/UBE2B/ENG/SET/YWHAB/YWHAG/HHEX/TGFB1/DUSP3/TRIB1/IGFBP3/ENSA/PRKAR1A/GNAI2/PPP1R15B/GIT1/ROCK2/OCLN/LATS2/NR2F2/STRAP/NUPR1/RTRAF/DUSP7/NPM1/MYO1D/MYADM/LGALS3/CDKN2D/CALM2/ARFGEF3/PARK7/FKBP1A/IPO7/MLLT…
Regulation of Epithelial Cell Migration	1.30593	0.0412925	0.233109	HSPB1/RGCC/KLF4/PFN1/TMSB4X/DNAJA4/SPARC/RHOB/ANXA3/RRAS/RHOA/ARF6/RTN4/NOTCH1/RAC1/ANXA1/EPHA2/PRKD2/FGFR1/ATP5F1B/HMGB1/MMRN2/RHOJ/MAPRE2/DCN/TGFB1/HYAL1/NFE2L2/ROCK2/CSNK2B/GRN/GATA2/MAP2K3/NR2F2/HBEGF/VEGFA/MEF2C/PPARG/STRAP/SASH1/ATOH8/GLUL/SP100/EMP2/PRKCE/CORO1C/FUT1/NRP2/PLCG2/DLL4/SIRT1/SVBP/AKT3/FLT4/TDGF1/ADIPOR1/EPB41L5/PTEN/SLIT2/PDCD6/AAMP
Negative Regulation of Cell Differentiation	1.29947	0.00934828	0.0949311	NFKBIA/ID3/HNRNPU/B2M/HES1/MSX1/ZFP36L1/MIB1/ZFP36/TBX3/YY1/ID1/LDLR/JDP2/MAP2/RHOA/SKIL/RTN4/EGFR/NOTCH1/ANXA1/HOPX/CRIM1/INSIG1/CAV1/CCN3/WWTR1/NME2/HMGB1/SEMA3F/PTBP1/IRF1/ACTN4/CCDC85B/ZEB1/HSPA9/CERS2/YWHAH/TAL1/ZFP36L2/ARHGDIA/TGFB1/TRIB1/INPP5D/TOB2/ZFPM2/KRAS/NFE2L2/SEMA6B/GATA2/ANKRD17/VEGFA/RAPGEF2/PPARG/STRAP/ZADH2/BAMBI/TWSG1/NRARP/XBP1/N4BP2L2/ID2/RANBP3L/CNTN4/ITPKB/SKI/CORO1C/REST/…
Positive Regulation of Protein Serine Threonine Kinase Activity	1.29252	0.0341909	0.209623	HSP90AB1/RGCC/UBC/UBB/CALM1/SOD1/DDX3X/RPS27A/UBA52/GADD45B/PPIA/RPS3/MLKL/RHOA/FZD4/EGFR/PEA15/FGFR1/EPHA4/IQGAP1/TGFB1/CD81/DAZAP2/KRAS/EDN3/MAP2K3/VEGFA/RAPGEF2/DUSP7/SASH1/ERP29/CKS2/MAP3K6/CALM2/NEK10/GDF15/GADD45G/SPAG9/SIRT1/PKD1/NRG1/TDGF1/MAP3K11/PPP2CA/TRAF2/FERMT2/DRD4/PRDX2/IGFBP6/CCNT1/TRAF6/CKS1B/CIB1/DAXX/CAB39L/MAP4K2/CRKL
Negative Regulation of Locomotion	1.29221	0.0292558	0.188988	DUSP1/RGCC/KLF4/BST2/SERPINE1/MIF/HYAL2/DNAJA4/RHOB/APOD/RRAS/RHOA/PHLDB2/NOTCH1/RAC1/GSTP1/SPOCK3/IFITM1/SPINT2/CCN3/HMGB1/SRGAP2B/SEMA3F/MMRN2/ENG/ACVR1C/ROBO2/GJA1/FOXO3/CERS2/SRGAP2C/DCN/CLDN5/TGFB1/DUSP3/TRIB1/IGFBP3/RAP2A/CRK/NFE2L2/SEMA6B/CSNK2B/IL27RA/NR2F2/MEF2C/VCL/PPARG/STRAP/TIE1/SP100/CLIC4/CORO1B/CORO1C/DDT/FLCN/SEMA4C/ADIPOR2/DLL4/SVBP/FRMD5/ADGRG1/TPM1/ADIPOR1/PTPRT/SEMA3B/SRGAP2/…
Positive Regulation of Cell Cycle	1.28789	0.0334601	0.206195	HSP90AB1/RGCC/CCN2/HNRNPU/HES1/CDKN1A/MIF/MSX1/RPS15A/DDX3X/TBX3/CDKN1B/RHOA/RPL26/EGFR/ANXA1/PPP1R10/BTG2/UBE2B/RAD21/RPL23/CNOT6L/TAL1/FOSL1/DUSP3/HYAL1/ROCK2/EDN3/ANKRD17/ECT2/CNOT2/MEPCE/RDX/NUPR1/RAD23A/ADAM10/NPM1/CKS2/CNOT8/ID2/OOEP/PRKCE/PLSCR1/PPP2R5B/PKD1/KMT2E/ANAPC11/E2F4/DDRGK1/PAF1/RANBP1/PRMT1/STAT5B/EIF4EBP1/ATRX/PCID2/HSF1/NIPBL/CCNT1/CIT/CDC42/CKS1B/PCNA/FBXO5/PHB2/CITED2/BAX
Negative Regulation of Phosphorylation	1.28582	0.0407781	0.231871	HSPB1/DUSP1/CHORDC1/DNAJA1/HNRNPU/CALM1/CDKN1A/HYAL2/CDKN1B/PPIA/DYNLL1/DDIT4/RASIP1/SOCS3/RACK1/IRAK3/CDKN1C/GSTP1/PRNP/CAV1/KAT2B/WWTR1/ITPRIP/MIDN/HEXIM1/UBE2B/ENG/YWHAB/YWHAG/HHEX/TGFB1/DUSP3/TRIB1/IGFBP3/PRKAR1A/PPP1R15B/GIT1/OCLN/LATS2/NR2F2/STRAP/NUPR1/RTRAF/DUSP7/NPM1/MYADM/CDKN2D/CALM2/PARK7/IPO7/MLLT1/CORO1C/DBNDD2/DUSP16/DMD/SPAG9/TMED2/SIRT1/INPP5K/WNK1/PTPRB/CTDSPL/PTPRT/PPP2CA/C9orf…
Positive Regulation of Cell Adhesion	1.28445	0.0212972	0.152941	HSPH1/HSPD1/FOXF1/HES1/YES1/CCN1/CD46/S100A10/ITGA5/RRAS/RPS3/RHOA/LGALS1/NEDD9/RAC1/ANXA1/SLC7A1/IL6ST/CAV1/PRKD2/HMGB1/RELA/CD55/BCL10/IQGAP1/SELENOK/VSIR/TNFSF13B/PLAUR/CD81/HYAL1/CRK/PCK1/ICAM1/FN1/ANK3/SPOCK2/IL27RA/ARL2/NFKBIZ/VEGFA/HLA-A/JAK1/MYADM/XBP1/PIK3CA/ILK/NFAT5/EMP2/PRKCE/CDH13/ITPKB/EDIL3/FUT1/GSK3B/ZBTB1/PNP/FLCN/GCNT2/STX3/FRMD5/ADGRG1/TPM1/EPB41L5/NID1/IL6/STAT5B/FERMT2/FLNA/K…
Muscle Cell Differentiation	1.28251	0.0303069	0.191342	CACYBP/HNRNPU/FOXF1/HES1/MSX1/SOD2/RAMP2/TBX3/YY1/ADM/QKI/MORF4L2/NOTCH1/TTN/CD9/CCN3/KDM6B/EHD2/PTBP1/ENG/ADGRB3/MYH9/DYSF/TGFB1/CD81/PRKAR1A/KRAS/ANKRD17/VEGFA/MEF2C/CAV2/KAT2A/ALPK3/XBP1/ID2/HOMER1/GDF15/SKI/DMD/WDR1/NFATC3/SEMA4C/SIX4/TANC1/CSRP2/SGCZ/MTPN/SPAG9/SIRT1/AKAP6/NRG1/TPM1/EHD1/OBSCN/TCAP/MEF2A/GSK3A/PIAS1/CSRP1/EFEMP2/CDC42/ACTN2/ACVR1/PIN1/HDAC5/ASF1A
Ameboidal Type Cell Migration	1.27774	0.0223866	0.156403	HSPB1/RGCC/KLF4/NR4A1/PFN1/TMSB4X/HYAL2/DNAJA4/SPARC/RHOB/ANXA3/ID1/ITGB1/RRAS/SOX18/RHOA/ARF6/RTN4/NOTCH1/RAC1/ANXA1/EPHA2/CCN3/PRKD2/FGFR1/ATP5F1B/HMGB1/SEMA3F/MMRN2/ACVR1C/GJA1/RHOJ/MYH9/MAPRE2/CLEC14A/DCN/KANK2/TGFB1/HYAL1/NFE2L2/ROCK2/CAP1/SEMA6B/ZFAND5/CSNK2B/SOX17/GRN/FN1/GATA2/EDN3/MAP2K3/NR2F2/HBEGF/VEGFA/SMURF2/MEF2C/CDH5/PPARG/STRAP/PIK3R3/AMOTL2/SASH1/ATOH8/PIK3CA/LAMA5/GLUL/SP100/EMP…
Regulation of Transmembrane Transport	1.25992	0.0230031	0.159167	CLIC2/CALM1/OAZ1/TMSB4X/NEDD4L/STOM/ACTB/KCNIP4/CD63/ATP1B3/KCNA2/GPR89B/SESTD1/ITGB1/ATP1A2/KLHL24/COX17/SLC30A1/PEA15/PRNP/CLIC1/CAV1/SELENOS/GPR89A/SLC2A1/NLGN1/PIM1/ACTN4/RHOQ/GJA1/CTTNBP2NL/PINK1/GLRX/ARL6IP1/FGF14/ARF1/YWHAH/F2RL3/ISCU/FXYD5/GRIN1/NFE2L2/AZIN1/EDN3/ANK3/OCLN/SORBS1/SUMO1/KCNQ5/MEF2C/KCND2/RYR2/GSTO1/CALM2/GRM5/GRIA4/CHRM3/PARK7/FGF12/FKBP1A/HOMER1/PRKCE/GRIN2A/VDAC1/CLIC4/K…
Cellular Component Disassembly	1.24408	0.036328	0.217629	HSPA8/MRPS6/SQSTM1/MAP1LC3B/BSG/CALCOCO2/DSTN/DEDD2/DDIT4/BNIP3L/ARF6/CFL1/MRPL33/GABARAP/TRMT112/MRPL1/GSN/IRAK3/UVRAG/MRPL18/TOMM7/GABARAPL1/CAV1/GABARAPL2/HMGB1/GADD45GIP1/SPTAN1/RPL23/EPHA4/ACVR1C/CAPZA2/UFC1/SET/PINK1/AURKAIP1/FUNDC2/MAPRE2/CHMP5/UFM1/NES/MRPL14/TIMP2/TGFB1/DUSP3/FURIN/OPTN/PPP1CA/MRPL52/CSNK1A1/IST1/MRPL41/ATG12/HMGB2/RDX/CHMP2A/ADAM10/MRPS18C/PIK3CA/FOXL2/EIF5A/HMGA1/MRPS2…
Positive Regulation of Protein Kinase Activity	1.22159	0.0451396	0.247307	HSP90AA1/HSP90AB1/RGCC/UBC/UBB/CALM1/CDKN1A/SOD1/CCN1/DDX3X/RPS27A/UBA52/RPLP1/GADD45B/PPIA/RPS3/MLKL/RHOA/NEDD9/FZD4/EGFR/PEA15/PRKACB/PRNP/FGFR1/HMGB1/TXN/JTB/EPHA4/IQGAP1/PINK1/TAL1/TGFB1/CD81/DAZAP2/PRKAR1A/CRK/KRAS/EDN3/MAP2K3/ECT2/HBEGF/VEGFA/RAPGEF2/DUSP7/SASH1/PIK3CA/ERP29/CKS2/MAP3K6/CALM2/GRM5/PARK7/EMP2/NEK10/GDF15/GADD45G/ZFP91/SPAG9/SIRT1/WNK1/PKD1/NRG1/DLG1/LAMTOR2/DOCK3/TNFRSF10B/T…
Metal Ion Homeostasis	1.22156	0.0404506	0.2311	MT1M/MT1E/MT2A/MT1X/MT1A/TPT1/CLIC2/B2M/CALM1/SOD1/NEDD4L/MT1F/HYAL2/ATP1B3/S1PR1/ATP6V1G1/ADM/PICALM/ATP1A2/ATF4/TMBIM6/EGFR/SLC30A1/GNA13/SLC39A10/TMTC2/PRNP/SLC12A2/HERPUD1/CAV1/HMGB1/SKP1/MCU/ATP1A1/BMP6/CD55/GJA1/SELENOK/ARF1/SLC39A8/BCAP31/F2RL3/ISCU/GRIN1/GNAI2/NEDD8/GATA2/EDN3/ANK3/SLC24A2/ATP2C1/GRIK2/CDH5/CAV2/RYR2/GSTO1/ATP6AP1/CALM2/GRM5/ATP6V1A/SMDT1/FKBP1A/STC2/MT1G/FIS1/PRKCE/GRIN2…
Wound Healing	1.21588	0.0409714	0.231871	HSPB1/MAFF/SERPINE1/CDKN1A/ACTG1/CCN1/MYL12A/ACTB/SPARC/GNAS/ITGA5/PPIA/ITGB1/RHOA/MAFK/PHLDB2/EGFR/GSN/RAC1/ANXA1/TNFRSF12A/GNA13/ANXA5/PRKACB/RHOC/WFDC1/CD151/SLC12A2/CLIC1/CAV1/CD9/HMGB1/EHD2/IRF1/CD34/CD59/CAPZA2/GJA1/MYH9/DGKE/DCN/DYSF/F2RL3/TGFB1/PLAUR/PRKAR1A/ZFPM2/PEAR1/CRK/NFE2L2/SYTL4/FN1/GATA2/DGKH/OCLN/VKORC1/PABPC4/HBEGF/THBD/DOCK9/VEGFA/VCL/MYLK/MAFG/DOCK6/XBP1/PIK3CA/ILK/YWHAZ/PRKC…
Process Utilizing Autophagic Mechanism	1.19114	0.0367834	0.218458	HSP90AA1/HSPB1/BAG3/HSPA8/MCL1/EEF1A1/IFI16/SQSTM1/MAP1LC3B/EIF4G2/CALCOCO2/ATP6V1G1/DYNLL1/BNIP3L/GABARAP/TMBIM6/RASIP1/ATP6V0C/UVRAG/CLTC/STAT3/ATP6V0E1/TOMM7/GABARAPL1/GABARAPL2/GAPDH/ATP6V0B/HMGB1/NPC1/TMEM59/LAMTOR5/UFC1/PINK1/FOXO3/FUNDC2/STX12/SMG1/UFM1/DCN/AUP1/OPTN/LAMTOR4/TOMM6/CSNK2B/ATP6V1D/ATG101/ATG12/NUPR1/PAFAH1B2/CHMP2A/TRIM8/XBP1/PIK3CA/WAC/ATP6V1A/PARK7/RAB8A/STUB1/FIS1/TOMM5/V…
Regulation of Gtpase Activity	-1.20237	0.0424662	0.236982	RALGAPA2/NRP1/ITGA6/PKP4/ARHGAP29/DAB2IP/RASGRP3/ARHGEF7/ARHGAP24/SBF2/OPHN1/FGD5/RGS6/PLCB1/TBC1D22A/BCR/SIPA1L1/RIN2/LIMS1/AGAP1/RGS20/SIPA1L2/SRGAP1/DENND1A/GIT2/IQSEC1/ARHGAP12/BCAR3/SH3BP4/TBCD/NTRK2/ARHGAP31/CHN1/ALDH1A1/CBLB/ARHGEF6/ARHGAP20/TBCK/ARHGAP17/SNX9/TBC1D9B/ARHGAP25/ASAP2/DOCK1/TBC1D1/STARD13/ARHGEF10/PREX2/ARFGEF1/DOCK4/PIP5K1A/NPRL3/AFDN/LRRK2/DOCK8/FGD6/PLXND1/MTOR/TBC1D14/NT…
Metal Ion Transport	-1.21521	0.0385705	0.225519	FAM155A/PDE4D/CACNA1C/CACHD1/TRPM6/STC1/PKD2/RYR3/ATP7B/KCNT2/MT3/ANXA2/SLC4A4/CXCL12/SLC30A9/PDE4B/ITPR2/IBTK/KCNJ2/GPM6A/ABL1/SPG7/HTT/TRPC1/RAMP3/CACNB2/PTPRC/KCNQ1/THADA/CALCRL/PRKCB/PKD1L1/ATP2B4/SLC11A1/ADORA2A/CUL5/MICU2/CACNA2D1/NIPSNAP2/NIPAL2/STIM1/TRPC4AP/PARL/TMC1/CEMIP/TMEM163/CATSPER2/ATP1B2/SLC11A2/CNNM2/STIM2/CYSLTR1/ATP2A2/FGF2/DNM1L/SLC8A1/UBASH3B/LYN/BCL2/MICU3/HAP1/ATG5/MCUB/A…
Positive Regulation of Gtpase Activity	-1.24165	0.0354808	0.214476	RALGAPA2/NRP1/ITGA6/PKP4/ARHGAP29/DAB2IP/RASGRP3/ARHGEF7/ARHGAP24/OPHN1/RGS6/PLCB1/TBC1D22A/BCR/SIPA1L1/RIN2/LIMS1/AGAP1/RGS20/SIPA1L2/SRGAP1/DENND1A/GIT2/IQSEC1/ARHGAP12/BCAR3/TBCD/ARHGAP31/CHN1/ALDH1A1/ARHGEF6/ARHGAP20/TBCK/ARHGAP17/SNX9/TBC1D9B/ARHGAP25/ASAP2/DOCK1/TBC1D1/STARD13/ARHGEF10/PREX2/ARFGEF1/DOCK4/PIP5K1A/NPRL3/AFDN/LRRK2/DOCK8/TBC1D14/NTRK3/ARHGEF11/SEC23B/SIPA1L3/RIC1/TBC1D2B/TBC1…
Glycerophospholipid Metabolic Process	-1.25191	0.0197817	0.145532	GPCPD1/PLA2G4A/PITPNM2/OSBPL10/TTC7A/PIGN/PLCB1/LCLAT1/PIP4K2A/PIK3C2B/SCARB1/INPP5F/EFR3B/TAMM41/ENPP2/AGK/TTC7B/CRLS1/PIK3CB/MTMR1/HADHB/PIP5K1B/FIG4/PIK3C2A/MTMR3/MTM1/PIGL/PIP5K1A/PIGF/PIGU/GPAM/CEPT1/ABCA3/CSNK2A1/DDHD2/FABP5/INPP5B/FGF2/MBOAT1/FAR1/LPGAT1/ETNPPL/INPP4A/HADHA/PIGK/ITPKC/SOCS6/ATM/IP6K1/MTMR12/LPCAT2/CSF1R/OCRL/INPP5A/PIK3R1/FAM126A/SERINC5/PIGB/MPPE1/PIGG/AGPAT5/OSBPL5/AGPAT…
Phospholipid Metabolic Process	-1.25429	0.0257375	0.17246	GPCPD1/PLA2G4A/PITPNM2/OSBPL10/TTC7A/PIGN/PLPPR4/PLCB1/LCLAT1/PIP4K2A/PIK3C2B/SCARB1/INPP5F/PPARD/EFR3B/TAMM41/ENPP2/AGK/TTC7B/CRLS1/SPTLC2/SGMS1/PIK3CB/MTMR1/HADHB/PIP5K1B/FIG4/PIK3C2A/MTMR3/MTM1/PIGL/PIP5K1A/PIGF/PIGU/GPAM/PLPP1/CEPT1/ABCA3/CSNK2A1/DDHD2/FABP5/INPP5B/FGF2/MBOAT1/FAR1/LPGAT1/ETNPPL/INPP4A/HADHA/PIGK/ITPKC/SOCS6/ATM/PLPP3/NUS1/IP6K1/MTMR12/LIPG/LPCAT2/CSF1R/OCRL/INPP5A/SGPP1/PLAA…
Carbohydrate Derivative Catabolic Process	-1.29145	0.0352044	0.213297	PDE4D/PDE7B/CHI3L1/PDE10A/ADAMTS9/GPC5/HGSNAT/PDE4B/DERA/OGA/CEMIP2/PDE9A/CD44/MANBA/CEMIP/TYMP/HSPG2/HEXA/CTBS/FGF2/ARSB/AOAH/GLB1/CDADC1/GALC/UPB1/ENTPD4/SAMHD1/EDEM2/NPL/STT3B/MAN1B1/ABHD10/PDE7A
Sulfur Compound Metabolic Process	-1.32302	0.010736	0.101053	SLC26A2/ELOVL7/SLC7A11/CSGALNACT1/CHST15/SLC19A3/HSD17B4/HLCS/ST3GAL3/NOX4/PAPSS2/SUCLG2/ACSL5/SLC1A1/MTR/SULT1B1/ARSG/GHR/FAR2/AHCYL1/ACBD6/MGST1/NUBPL/TPST1/ACACA/PCCA/SLC10A7/TPK1/CHST11/CBR4/SULT1C2/NDST1/SLC5A6/SCD5/MMS19/CSAD/GPAM/PDHX/EXT2/LYRM4/HEXA/METTL16/ACSF3/GLCE/FAR1/ARSB/PAPSS1/CLIC5/DIP2A/SCD/MCCC1/SLC35D2/GLB1/ST3GAL1/ELOVL6/BLMH/MTAP/PDK3/PCCB/MCEE/ST3GAL2/CHST12/GDAP1/GSR/FXN/S…
Phosphatidylinositol Metabolic Process	-1.32787	0.0245366	0.167528	PLA2G4A/PITPNM2/TTC7A/PIGN/PLCB1/LCLAT1/PIP4K2A/PIK3C2B/INPP5F/EFR3B/TTC7B/PIK3CB/MTMR1/PIP5K1B/FIG4/PIK3C2A/MTMR3/MTM1/PIGL/PIP5K1A/PIGF/PIGU/INPP5B/FGF2/LPGAT1/INPP4A/PIGK/ITPKC/SOCS6/ATM/IP6K1/MTMR12/CSF1R/OCRL/INPP5A/PIK3R1/FAM126A/PIGB/MPPE1/PIGG/PI4KB/PIGC/PLA2G12A/SOCS7/MTMR4/PI4K2B/MTMR2/PIKFYVE/SH3YL1/PIK3C3/MTMR10/VAC14/PIGZ/PLCG1/PTPN13/BMX
Nucleobase Containing Small Molecule Biosynthetic Process	-1.33972	0.0360096	0.216358	PDE4D/PDE7B/PDE10A/PDE4B/FHIT/DERA/PUDP/PDE9A/ENTPD1/UCK2/ADK/TYMP/TK2/NT5C2/UPB1/NME7/ENTPD4/MTAP/SAMHD1/GMPS/PDE7A/ENTPD5/PDE5A/PRTFDC1/MLYCD/UMPS/ENTPD6/NEIL2
Glycoprotein Biosynthetic Process	-1.34327	0.00545204	0.0677968	CSGALNACT1/CHST15/ACER2/ST3GAL3/GALNT17/MT3/GALNT15/ST8SIA4/C1GALT1/UGGT2/BMPR1B/PLCB1/XXYLT1/TMTC4/OGA/FUT8/ALG13/CHST11/GALNT18/GALNT2/COG7/FKTN/PMM2/ITM2C/ABO/TCF7L2/TET2/B3GALNT2/NDST1/EOGT/HS6ST2/SLC35C2/ARFGEF1/HS2ST1/ST6GALNAC1/MAN1A2/GALNT11/MAN1C1/EXT2/GALNT7/GALNT1/AATF/GCNT1/UGGT1/GLCE/TMTC1/IL15/FUT10/ALG5/ALG9/BCL2/NUS1/DPY19L4/DPY19L3/ALG6/ST3GAL1/GALNT10/TNIP1/CHST10/ST3GAL2/CHST12…
Cilium Organization	-1.3554	0.00408289	0.0572716	ABCC4/DISC1/ZNF423/PKD2/BBS9/ABLIM1/WDPCP/CEP192/SDCCAG8/DNAH5/ABLIM3/ATXN10/CDC14B/SCLT1/SPATA6/TTC17/RTTN/DNM2/DYNC2LI1/RPGR/HTT/CEP70/KIAA0586/PTPDC1/ODF2L/CDK5RAP2/CCDC66/CEP57/WDR11/CEP83/DYNC2H1/YAP1/CDC14A/IFT43/INTU/NUDCD3/FAM149B1/CEP290/POC1B/IFT88/SEPTIN6/CKAP5/GALNT11/TTLL3/SEPTIN2/SPAG16/CNTRL/NEK1/PCM1/TRAF3IP1/BBS4/NDE1/IFT122/CEP164/CEP120/TOGARAM1/CPLANE1/TCHP/IFT80/RFX4/CEP63/SF…
Calcium Ion Transmembrane Transport	-1.36411	0.00939915	0.0950481	FAM155A/PDE4D/CACNA1C/CACHD1/TRPM6/PKD2/RYR3/ANXA2/PDE4B/ITPR2/IBTK/GPM6A/ABL1/SPG7/HTT/TRPC1/RAMP3/CACNB2/PTPRC/THADA/PKD1L1/ATP2B4/CUL5/MICU2/CACNA2D1/NIPSNAP2/STIM1/TRPC4AP/PARL/TMC1/CEMIP/CATSPER2/STIM2/ATP2A2/FGF2/SLC8A1/UBASH3B/LYN/MICU3/HAP1/ATG5/MCUB/ANO6/STIMATE/AFG3L2/TRPM3/RASA3/PTK2B/CHD7
Glycoprotein Metabolic Process	-1.36444	0.00343993	0.0516706	SULF2/ADAMTS9/CSGALNACT1/CHST15/ACER2/ST3GAL3/GALNT17/MT3/GALNT15/ST8SIA4/C1GALT1/UGGT2/BMPR1B/PLCB1/XXYLT1/TMTC4/PPARD/OGA/FUT8/ALG13/CHST11/GALNT18/GALNT2/COG7/FKTN/PMM2/ITM2C/ABO/TCF7L2/TET2/B3GALNT2/NDST1/EOGT/HS6ST2/SLC35C2/GNPTAB/ARFGEF1/HS2ST1/MANBA/ST6GALNAC1/MAN1A2/GALNT11/MAN1C1/EXT2/GALNT7/GALNT1/HEXA/AATF/GCNT1/UGGT1/GLCE/TMTC1/IL15/ARSB/FUT10/ALG5/ALG9/BCL2/NUS1/DPY19L4/HIF1A/DPY19L3…
Organophosphate Catabolic Process	-1.37035	0.0192241	0.143484	PDE4D/PDE7B/PDE10A/GPCPD1/PLA2G4A/PDE4B/FHIT/DERA/SCARB1/INPP5F/ENPP2/PDE9A/ENTPD1/TYMP/INPP5B/NT5C2/LIPG/OCRL/UPB1/INPP5A/ENTPD4
Lipid Catabolic Process	-1.37637	0.00280404	0.0441111	GPCPD1/PLA2G4A/HSD17B4/ACER2/PLCB4/MT3/ABCD3/PLCB1/CYP1B1/MGLL/DECR1/ETFA/SCARB1/AIG1/INPP5F/AUH/PPARD/LDAH/LONP2/PCCA/ENPP2/ACER3/ECHDC2/ACAD11/ECHDC1/HADHB/ACAA2/MTOR/HEXA/IVD/DDHD2/FABP5/CRTC3/SLC25A17/HADHA/ECI2/AOAH/SCP2/LIPG/ACADM/GALC/CYP27A1/CPT1A/ACOX3/PCCB/MCEE/ACAD10/STS/CROT/MECR/ACACB/PLA2G12A/AKT2/PAFAH1B1/PEX2/MMAA/DDHD1/PEX7/ABCD4/ETFB/ABHD12/PLD2/PLCXD3/ETFDH/APOE/MLYCD/IAH1/ABHD…
Rna Modification	-1.38975	0.0063128	0.0745679	METTL15/PARN/FTO/TRMT11/TYW1/THADA/TARBP1/THUMPD2/TFB1M/NSUN3/PUS7L/PRORP/MTERF4/ELP3/VIRMA/METTL16/CDKAL1/TRIT1/ELP4/TRMU/ADARB1/TYW1B/RBM47/TRMT13/ZCCHC4/ELP2/NAT10/URM1/METTL8/DTWD2/CMTR1/MTFMT/ALKBH3/ALKBH1/TRMT61B/ELP1/DTWD1/TRUB1/OSGEP/QTRT2/TGS1/CDK5RAP1/TYW5/TRMT44/TRMT10B/DUS2/METTL5/ALKBH8/METTL6/ADAT2/PUS7/TRMT5/TRDMT1/ADAR/THUMPD3/METTL2B/CBLL1
Neuron Migration	-1.39169	0.0102382	0.0986863	ADGRL3/CTNNA2/SEMA6A/NRP1/DISC1/DAB2IP/NRCAM/CXCL12/TUBB2B/ULK4/SDCCAG8/AUTS2/GPM6A/NTRK2/UNK/ZMIZ1/SH3RF1/ELP3/PCM1/PRKG1/PHACTR1/TUBGCP2/PLAA/LRIG2/NAV1/ALKBH1/TOP2B/ZNF609/MARK2
Appendage Morphogenesis	-1.39529	0.0151946	0.125923	AFF3/CACNA1C/WDPCP/GLI3/BMPR1B/FRAS1/FBXW4/MAP3K20/ZBTB16/CHST11/RECK/ECE1/FZD6/DYNC2H1/PBX1/INTU/LEF1/LNPK/FGFR2/TMEM231/BMPR1A/TBC1D32/CHD7/ZNF141/IFT140/IFT52/PSEN1
Embryonic Appendage Morphogenesis	-1.40556	0.020401	0.148278	AFF3/CACNA1C/WDPCP/GLI3/FRAS1/FBXW4/MAP3K20/ZBTB16/CHST11/RECK/ECE1/FZD6/DYNC2H1/PBX1/INTU/LEF1/LNPK/TMEM231/BMPR1A/TBC1D32/CHD7/IFT140/IFT52/PSEN1
Protein o Linked Glycosylation	-1.4074	0.0183114	0.139857	ST3GAL3/GALNT15/C1GALT1/XXYLT1/TMTC4/OGA/GALNT18/GALNT2/FKTN/TET2/B3GALNT2/EOGT/SLC35C2/GALNT11/GALNT7/GALNT1/GCNT1/TMTC1/IL15/ST3GAL1/GALNT10/ST3GAL2/ST6GAL1/TMTC3/RXYLT1
Regulation of Cilium Assembly	-1.40927	0.0240916	0.164801	SDCCAG8/DNM2/DYNC2LI1/HTT/ODF2L/YAP1/IFT88/BBS4/CEP120/TCHP/SEPTIN9/LIMK2/HAP1/ARHGAP35/ATG5/TAPT1/IFT140/CDKL5/MAK/CCP110/MAP4
Neural Precursor Cell Proliferation	-1.41284	0.015672	0.127691	VEGFC/DISC1/ZNF423/PTPRZ1/GLI3/RERE/SOX5/EML1/TMEM14B/LIMS2/FZD6/APPL2/FRS2/CDH2/LRRK2/CTNNA1/ORC3/PCM1/LEF1/TOX/NUMB/CEP120/FGFR2/LYN/HIF1A
Trna Processing	-1.42078	0.00980791	0.0974036	FARS2/TRMT11/TYW1/THADA/TSEN2/TARBP1/THUMPD2/NSUN3/PRORP/ELP3/CDKAL1/TRIT1/TSEN15/ELP4/TRMU/TYW1B/TRMT13/ELP2/NAT10/URM1/METTL8/DTWD2/MTFMT/ALKBH1/TRMT61B/ELP1/DTWD1/TRUB1/OSGEP/QTRT2/CDK5RAP1/ADAT1/TYW5/TRMT44/TRNT1/TRMT10B/DUS2/ELAC2/ALKBH8/METTL6/ADAT2/PUS7/TRMT5/TRDMT1/THUMPD3/METTL2B/DDX1/ELAC1/POP1/RPP38/NSUN2/WDR4/PTCD1/QTRT1/TRMT2B/CPSF4/FAM98B/METTL2A
Lipid Modification	-1.42379	0.00279522	0.0441111	HSD17B4/ABCD3/TTC7A/PLPPR4/DECR1/PIP4K2A/ETFA/PIK3C2B/INPP5F/AUH/PPARD/LONP2/EFR3B/ECHDC2/ACAD11/AGK/TTC7B/MAPK14/ABO/ECHDC1/APPL2/PIK3CB/MTMR1/HADHB/PIP5K1B/FIG4/PIK3C2A/MTMR3/MTM1/PIP5K1A/ACAA2/PLPP1/MTOR/IVD/CERK/INPP5B/MBOAT1/SLC25A17/HADHA/ALOX5/ITPKC/ECI2/SOCS6/PLPP3/SCP2/IP6K1/MTMR12/ACADM/AGT/OCRL/PRKAG2/INPP5A/SGPP1/PIK3R1/CPT1A/FAM126A/ACOX3/CYP4V2/ACAD10/ST3GAL2/CROT/PI4KB/MECR/ACACB/A…
Appendage Development	-1.42778	0.0145416	0.123436	AFF3/CACNA1C/SLC7A11/ITGA6/WDPCP/GLI3/BMPR1B/FRAS1/FBXW4/MAP3K20/ZBTB16/CHST11/RECK/ECE1/FZD6/DYNC2H1/PBX1/INTU/LEF1/RC3H2/KREMEN1/LNPK/IFT122/ZNRF3/IFT80/FGFR2/TMEM231/BMPR1A/TBC1D32/CHD7/ZNF141/IFT140/IFT52/BMPR2/PSEN1
Nucleoside Phosphate Catabolic Process	-1.43078	0.0211684	0.15232	PDE4D/PDE7B/PDE10A/PDE4B/FHIT/DERA/PDE9A/ENTPD1/TYMP/NT5C2
Positive Regulation of Smoothened Signaling Pathway	-1.43868	0.0392095	0.227617	TTC23/DYNC2H1/NDST1/INTU/CTNNA1/UCHL5/TXNDC15/CHSY1/ARMC9/IFT172/GORAB/GAS8/PRRX1
Nucleoside Bisphosphate Metabolic Process	-1.44151	0.0103275	0.0991694	SLC26A2/ELOVL7/HSD17B4/PAPSS2/SUCLG2/ACSL5/SULT1B1/FAR2/ACBD6/TPST1/ACACA/CBR4/SULT1C2/SCD5/GPAM/PDHX/ACSF3/FAR1/DCAKD/PAPSS1/DIP2A/SCD/ELOVL6/PDK3/MCEE/CROT/SUCLA2/MCCC2/ACACB/ACOT13/HMGCL/DLD/SLC35B3
Vitamin Transport	-1.44339	0.0366129	0.217804	SLC19A3/ABCG2/C2orf83/SCARB1/SLC23A2/SLC5A6/LMBRD1/ABCC1
Regulation of Telomere Capping	-1.44737	0.0424053	0.236982	SMG6/NEK7/NBN/RAD50/MAP3K4/ATM/TNKS/MAPKAPK5/PNKP/MAPK1/TERF2
Monocarboxylic Acid Catabolic Process	-1.44781	0.0100677	0.0985218	HSD17B4/ABCD3/DECR1/ETFA/AIG1/AUH/PPARD/LONP2/PCCA/ECHDC2/ACAD11/ECHDC1/HADHB/ACAA2/MTOR/IVD/CRYL1/SLC25A17/HADHA/ECI2/SCP2/ACADM/CPT1A/ACOX3/PCCB/MCEE/ACAD10/CROT/MECR/ACACB/AKT2/PEX2/MMAA/PEX7/ABCD4
Golgi Organization	-1.45525	0.00552619	0.0680753	ATP8B1/ARHGEF7/HACE1/TRAPPC12/TRAPPC11/DNM2/HTT/COG7/STX18/CLASP2/ARMH3/DYNC2H1/STX17/ARFGEF1/DYM/GBF1/FBXW8/GAK/LRRK2/MYO18A/USO1/STX16/ATL3/NPLOC4/ATP8B4/VRK1/HUWE1/GOLGA8B/SYNE1/BCAS3/GOLGA5/RAB30/SEC23IP/FAM174B/VAMP4/GOLGB1/AKAP9/STX6
Response to Protozoan	-1.46	0.0298146	0.189897	IL4R/SLC11A1/GBP2/LYST/GBP6
Sulfur Compound Transport	-1.4706	0.0188636	0.141778	SLC26A2/SLC7A11/SLC19A3/SLC1A1/ABCG2/LRRC8D/SLC5A6
Purine Containing Compound Catabolic Process	-1.47148	0.0255839	0.17207	PDE4D/PDE7B/PDE10A/PDE4B/PDE9A
Bone Cell Development	-1.4724	0.0208784	0.151138	FLI1/ANXA2/FOXP1/PIP4K2A/FBXW7
Detection of Mechanical Stimulus Involved in Sensory Perception	-1.47689	0.0274994	0.1819	ADGRV1/CXCL12/SERPINE2/TMC1/ITGA2/BACE1/KIT
Membrane Fission	-1.4803	0.0293049	0.188988	TMCC1/MX2/MX1/DNM2/SPAST/DNM3/DNM1L/SLC25A46
Cellular Lipid Catabolic Process	-1.48219	0.00183953	0.0325167	GPCPD1/PLA2G4A/HSD17B4/ACER2/MT3/ABCD3/CYP1B1/MGLL/DECR1/ETFA/SCARB1/AIG1/INPP5F/AUH/PPARD/LONP2/PCCA/ENPP2/ACER3/ECHDC2/ACAD11/ECHDC1/HADHB/ACAA2/MTOR/HEXA/IVD/DDHD2/FABP5/SLC25A17/HADHA/ECI2/AOAH/SCP2/LIPG/ACADM/GALC/CPT1A/ACOX3/PCCB/MCEE/ACAD10/CROT/MECR/ACACB/AKT2/PEX2/MMAA/PEX7/ABCD4
Telomere Capping	-1.49037	0.022609	0.157347	SMG6/PRKDC/NEK7/NBN/RAD50/POT1/MAP3K4/ATM/TERF2IP/TNKS/MRE11/MAPKAPK5/PNKP/STN1/MAPK1/TERF2/DCLRE1C/TERF1/XRCC1/RTEL1
Fatty Acid Catabolic Process	-1.49511	0.00553289	0.0680753	HSD17B4/ABCD3/DECR1/ETFA/AIG1/AUH/PPARD/LONP2/PCCA/ECHDC2/ACAD11/ECHDC1/HADHB/ACAA2/MTOR/IVD/SLC25A17/HADHA/ECI2/SCP2/ACADM/CPT1A/ACOX3/PCCB/MCEE/ACAD10/CROT/MECR/ACACB/AKT2/PEX2/MMAA/PEX7/ABCD4
Striated Muscle Adaptation	-1.50351	0.0273118	0.180991	FOXO1/HDAC4/SMAD3/INPP5F/CFLAR/ATP2B4/MTOR/ATP2A2/IL15
Heparan Sulfate Proteoglycan Biosynthetic Process	-1.50402	0.0200755	0.1468	CSGALNACT1/TCF7L2/NDST1/HS6ST2/HS2ST1/EXT2/GLCE
Ribonucleotide Catabolic Process	-1.50441	0.0196574	0.145352	PDE4D/PDE7B/PDE10A/PDE4B/PDE9A
Neuroblast Proliferation	-1.50542	0.0172724	0.136111	VEGFC/DISC1/GLI3/SOX5/EML1/FRS2/LRRK2/CTNNA1/LEF1/NUMB/FGFR2/HIF1A/KDM1A/TP53/PAFAH1B1/AKNA/CX3CR1/CTNNB1/PTN/FZD3
Lipid Oxidation	-1.51436	0.00399777	0.0569643	HSD17B4/ABCD3/DECR1/ETFA/AUH/PPARD/LONP2/ECHDC2/ACAD11/MAPK14/ECHDC1/APPL2/HADHB/ACAA2/MTOR/IVD/SLC25A17/HADHA/ALOX5/ECI2/SCP2/ACADM/PRKAG2/CPT1A/ACOX3/CYP4V2/ACAD10/CROT/MECR/ACACB/AKT2/PEX2/PEX7/ABCD4/ETFB/ETFDH/MLYCD/ADH5/CPT2
Trna Modification	-1.51472	0.00559685	0.0683954	TRMT11/TYW1/THADA/TARBP1/THUMPD2/NSUN3/PRORP/ELP3/CDKAL1/TRIT1/ELP4/TRMU/TYW1B/TRMT13/ELP2/NAT10/URM1/METTL8/DTWD2/MTFMT/ALKBH1/TRMT61B/ELP1/DTWD1/TRUB1/OSGEP/QTRT2/CDK5RAP1/TYW5/TRMT44/TRMT10B/DUS2/ALKBH8/METTL6/ADAT2/PUS7/TRMT5/TRDMT1/THUMPD3/METTL2B
Regulation of Myelination	-1.51514	0.0079146	0.0846651	PTPRZ1/TNFRSF1B/DICER1/SLC25A12/JAM2/TYMP/MTOR/CYFIP1/TENM4/TNFRSF21/CTSC/LGI4/HGF/WASF3/MTMR2
Phosphatidylglycerol Metabolic Process	-1.51732	0.0128096	0.115159	PLA2G4A/LCLAT1/TAMM41/CRLS1/HADHB/GPAM/ABCA3/LPGAT1/HADHA
Negative Regulation of t Cell Mediated Immunity	-1.52083	0.0150366	0.12519	SMAD7/PTPRC/PPP3CB
Postsynaptic Neurotransmitter Receptor Internalization	-1.52255	0.0150366	0.12519	OPHN1/MX2/MX1/DNM2/EPS15/DNM3/NUMB/USP46/ATAD1
Trna Metabolic Process	-1.53	0.000597243	0.0158313	FARS2/TRMT11/TYW1/THADA/TSEN2/TARBP1/FARSB/THUMPD2/NSUN3/DTD1/PPA2/RARS2/LARS2/PRORP/ELP3/CDKAL1/TRIT1/TSEN15/ELP4/CARS2/TRMU/TYW1B/QRSL1/TRMT13/ELP2/NAT10/URM1/METTL8/DTWD2/NARS2/MTFMT/ALKBH1/TRMT61B/ELP1/DTWD1/SLFN13/TRUB1/SEPSECS/OSGEP/QTRT2/WARS2/CDK5RAP1/ADAT1/AIMP1/TYW5/TRMT44/TRNT1/TRMT10B/DUS2/ELAC2/ALKBH8/METTL6/ADAT2/PUS7/TRMT5/TRDMT1/THUMPD3/METTL2B/DDX1/ELAC1/GATB/POP1/RPP38/NSUN2/DTD…
Membrane Lipid Catabolic Process	-1.53321	0.0133072	0.118121	ACER2/CYP1B1/ENPP2/ACER3/HEXA/GALC
Neurotransmitter Receptor Internalization	-1.53442	0.0171744	0.136074	OPHN1/MX2/MX1/DNM2/EPS15/DNM3/NUMB/USP46/ATAD1
Cellular Response to Reactive Nitrogen Species	-1.53536	0.0132677	0.118099	MT3/FOXO1/MTR/CFLAR/DNM2/MAP3K5
Cell Proliferation in Forebrain	-1.55568	0.00673781	0.0771105	DISC1/GLI3/PCM1/NUMB/CEP120/FGFR2
Positive Regulation of Chondrocyte Differentiation	-1.5591	0.00886446	0.0923105	SMAD7/GLI3/BMPR1B/SOX5/ZBTB16/SMAD3
Non Motile Cilium Assembly	-1.55928	0.0059217	0.0718778	DISC1/DNM2/DYNC2H1/INTU/IFT88/PCM1/BBS4/IFT122/TOGARAM1/IFT80/PIBF1/SEPTIN9/HAP1/IFT74/BBS2/TTC8/TBC1D32/IFT140/IFT52/CEP250/CEP89/C2CD3/MAK/IFT172/GORAB/MAP4/RPGRIP1L
Bone Growth	-1.58487	0.00431014	0.0588107	BNC2/LEPR/STC1/TGFBR2/IFT80/FGFR2
Heparan Sulfate Proteoglycan Metabolic Process	-1.59187	0.0105681	0.100026	SULF2/CSGALNACT1/TCF7L2/NDST1/HS6ST2/HS2ST1/EXT2/GLCE/SULF1
Muscle Hypertrophy in Response to Stress	-1.60132	0.00662361	0.0765324	FOXO1/HDAC4/SMAD3/INPP5F/ATP2B4/ATP2A2
Cell Proliferation Involved in Kidney Development	-1.61445	0.00524142	0.0669222	IL6R/CFLAR/STAT1
Camp Metabolic Process	-1.6438	0.0028143	0.0441111	PDE4D/PDE7B/PDE10A/PDE4B/ADCY2/ADCY4
Adrenergic Receptor Signaling Pathway	-1.64771	0.0016709	0.0305766	PDE4D/ARRDC3/PDE4B/ZDHHC21/AKAP13/ATP2B4
Protein Localization to Microtubule Organizing Center	-1.65035	0.00163366	0.0300477	DISC1/CEP192/BICD1/APC/CCDC14/CEP83/NUDCD3/PCM1/BBS4/NEDD1/PIBF1/MCPH1/KIAA0753/GOLGB1
Fatty Acid Beta Oxidation	-1.6768	0.000416487	0.012724	HSD17B4/ABCD3/DECR1/ETFA/AUH/PPARD/LONP2/ECHDC2/ACAD11/ECHDC1/HADHB/ACAA2/MTOR/IVD/SLC25A17/HADHA/ECI2/SCP2/ACADM/CPT1A/ACOX3/ACAD10/CROT/MECR/ACACB/AKT2/PEX2/PEX7/ABCD4/ETFB/ETFDH/MLYCD/CPT2/EHHADH
Cyclic Nucleotide Metabolic Process	-1.70915	0.000431932	0.012891	PDE4D/PDE7B/PDE10A/PDE4B/ADCY2/PDE9A/ADCY4
o Glycan Processing	-1.72237	0.000847139	0.0198307	ST3GAL3/GALNT15/C1GALT1/XXYLT1/GALNT2/GALNT11/GALNT7/GALNT1/GCNT1/ST3GAL1/GALNT10/ST3GAL2/ST6GAL1
