# Supplementary material for: Endothelial Cells Are Heterogeneous in Different Brain Regions and Are Dramatically Altered in Alzheimer's Disease
Source: J Neurosci. 2023 Jun 14;43(24):4541–57. doi: 10.1523/JNEUROSCI.0237-23.2023 (PMC10278684; doi:10.1523/JNEUROSCI.0237-23.2023)
Supplement: Table 6-3 — Expression levels across cell types for genes uniquely up- or down-regulated in high-pathology endothelial cells. (Data shown in Figure 6D). Download Table 6-3, XLSX file. [file ns-JN-RM-0237-23-s10.xlsx]

## Sheet: Ext 6-3
Gene	Cell Type	Average log2 FC	p-value	BH FDR	Percent of high-pathology subject nuclei with detected expression	Percent of low-pathology subject nuclei with detected expression
ABCA1	Endothelial cell	-0.36371	0.0132547	0.0137879	19.9	28.2
ABCA1	Astrocyte	0.0955193	0	0	52.8	56.7
ABCA1	Microglia	0.113825	2.37e-11	5.11e-11	34.8	34.7
ABCA1	Neuron	-0.292982	0.100761	0.264497	19.9	21.5
ABCA1	Oligodendrocyte	0.0760433	0.397312	0.450001	16.2	16.5
ABCB7	Endothelial cell	-0.104525	0.00278145	0.00306711	12.5	16.5
ABCB7	Astrocyte	-0.0332806	1.48e-88	2.22e-88	28.5	33.4
ABCB7	Microglia	0.0097734	8.11e-08	1.37e-07	27.6	29.3
ABCB7	Neuron	-0.00483614	0.996392	1	19	14.4
ABCB7	Oligodendrocyte	-0.099765	0.0167498	0.0328801	18.8	20.6
ABCD3	Endothelial cell	-0.240573	1.02e-10	3.2e-10	27.5	33.9
ABCD3	Astrocyte	-0.00603598	4.13e-130	7.58e-130	32.5	36.9
ABCD3	Microglia	-0.0135026	0.0148658	0.0168916	16.6	18.4
ABCD3	Neuron	-0.100485	0.855767	0.931193	16.2	15.1
ABCD3	Oligodendrocyte	0.0355994	0.194809	0.245749	24.5	23
ABCG2	Endothelial cell	-0.237109	1.36e-05	2e-05	65.9	74.4
ABCG2	Astrocyte	0.00497964	5.76e-11	6.05e-11	1.4	1.6
ABCG2	Microglia	-0.0297415	2.85e-17	8.09e-17	2.5	3.3
ABCG2	Oligodendrocyte	-0.00611075	0.00179289	0.00503194	1.8	2.2
ABL1	Endothelial cell	-0.1667	9.3e-07	1.64e-06	25.1	31.6
ABL1	Astrocyte	0.00232262	8.94e-147	1.82e-146	43.9	49.2
ABL1	Microglia	-0.0934748	4.03e-09	7.48e-09	40.2	45.3
ABL1	Neuron	0.149078	0.983721	1	37.4	27.2
ABL1	Oligodendrocyte	-0.084618	0.0537125	0.0849219	33.9	35.9
ABLIM3	Endothelial cell	-0.172996	7.93e-10	2.21e-09	19.3	25.5
ABLIM3	Astrocyte	-0.0273177	2.72e-73	3.82e-73	12.4	15.2
ABLIM3	Microglia	-0.0695054	1.24e-34	6.09e-34	1.7	3.5
ABLIM3	Neuron	-0.0134567	0.228685	0.4389	19.1	14.5
ABLIM3	Oligodendrocyte	0.0223203	0.0288788	0.0510383	4.6	4.7
AC000082.1	Endothelial cell	-0.172067	7.94e-48	1.47e-46	18	23.8
AC005670.3	Endothelial cell	-0.140667	1.15e-11	4.03e-11	10	14.5
AC005670.3	Astrocyte	-0.00644401	1.48e-136	2.82e-136	36.1	41.3
AC005670.3	Microglia	-0.0426335	5.31e-26	2.04e-25	35.7	39.3
AC005670.3	Neuron	-0.0557721	0.899203	0.953029	28.3	23.4
AC005670.3	Oligodendrocyte	-0.0573071	0.0107721	0.0227552	25.8	27.1
AC011997.1	Endothelial cell	-0.236144	2.5e-24	2.19e-23	11.1	15.8
AC011997.1	Astrocyte	0.0574085	8.1e-92	1.23e-91	11.2	10.2
AC011997.1	Microglia	0.0100256	0.0235068	0.0262793	4.1	4.2
AC011997.1	Neuron	0.0196388	0.696431	0.836307	10.4	6.2
AC011997.1	Oligodendrocyte	0.0705272	0.124435	0.170335	9.3	7.5
AC018362.1	Endothelial cell	0.104573	0.00250519	0.0027708	13	12.2
AC018362.1	Astrocyte	0.0377794	1.43e-85	2.12e-85	17.3	18.4
AC018362.1	Microglia	-0.00823167	1.5e-06	2.32e-06	15.6	17.1
AC018362.1	Neuron	0.0556036	0.183834	0.385604	9.9	6.7
AC018362.1	Oligodendrocyte	0.0771506	0.0272604	0.0487574	12	10.5
AC019197.1	Endothelial cell	-0.330348	4.42e-71	1.56e-69	16.6	21
AC019197.1	Astrocyte	0.0430436	1.35e-09	1.4e-09	2.6	2.2
AC019197.1	Microglia	0.0223171	0.110715	0.117307	1.4	1.3
AC019197.1	Neuron	0.165557	0.131084	0.307451	16.9	9.4
AC019197.1	Oligodendrocyte	0.0243319	0.927147	0.932896	1.9	1.4
AC080132.1	Endothelial cell	-0.279476	0.00915731	0.00967923	16.1	21.1
AC080132.1	Microglia	-0.00192377	0.533702	0.544633	0.3	0.4
AC080132.1	Neuron	0.033016	0.88798	0.948897	1.9	1
AC080132.1	Oligodendrocyte	-0.00353932	0.186671	0.237289	0.5	0.4
AC092957.1	Endothelial cell	-0.418797	4.39e-102	2.99e-100	10.2	14.8
AC092957.1	Astrocyte	-0.0107497	1.36e-29	1.58e-29	1.8	2.1
AC092957.1	Microglia	-0.00488601	0.513044	0.524164	0.9	1.1
AC092957.1	Neuron	0.0378731	0.268059	0.47963	2.6	1.5
AC092957.1	Oligodendrocyte	-0.0144522	0.40449	0.456394	1.1	1.4
AC096711.2	Endothelial cell	0.186574	1.24e-13	5.34e-13	19.2	16.2
AC096711.2	Astrocyte	0.07256	3.77e-74	5.32e-74	34.8	36.1
AC096711.2	Microglia	0.0149475	2.94e-07	4.73e-07	17.7	18.3
AC096711.2	Neuron	0.138475	0.131293	0.307543	43.8	30.2
AC096711.2	Oligodendrocyte	0.0133856	0.112249	0.156168	18.1	17.8
AC105052.4	Endothelial cell	-0.124334	1.65e-20	1.12e-19	23.6	29.9
AC105052.4	Astrocyte	0.125455	5.66e-158	1.24e-157	73.1	76.1
AC105052.4	Microglia	-0.0583652	2.04e-130	4.01e-129	55.3	60.7
AC105052.4	Neuron	0.12382	2.91e-06	6.91e-05	64.9	52
AC105052.4	Oligodendrocyte	-0.0202466	0.000554326	0.00181554	53.1	54.5
AC118549.1	Endothelial cell	-0.124309	8.35e-08	1.72e-07	29.8	35.2
AC118549.1	Astrocyte	-0.00647976	2.01e-200	5.95e-200	39.3	44.5
AC118549.1	Microglia	-0.0152935	0.0034402	0.00407313	40.5	43.4
AC118549.1	Neuron	-0.00523072	0.528277	0.717015	34.6	27.7
AC118549.1	Oligodendrocyte	0.0971593	0.000173175	0.000679381	48.9	45.9
ACACA	Endothelial cell	-0.158156	1.44e-07	2.85e-07	19.7	25.2
ACACA	Astrocyte	0.0110121	2.34e-257	9.69e-257	56.9	61.7
ACACA	Neuron	0.168141	0.0537294	0.174524	53.7	40.2
ACACA	Oligodendrocyte	0.0915322	2.38e-07	1.99e-06	40	37.1
ACBD3	Endothelial cell	-0.12141	2.74e-07	5.19e-07	16.2	21.1
ACBD3	Astrocyte	-0.0258332	3.13e-240	1.18e-239	16.4	20.5
ACBD3	Microglia	-0.0200964	7.36e-16	1.97e-15	20.9	22.9
ACBD3	Neuron	-0.00988596	0.545673	0.72837	14	10.9
ACBD3	Oligodendrocyte	-0.0649339	2.37e-06	1.53e-05	13.6	15.4
ACBD6	Endothelial cell	-0.19068	2.39e-07	4.57e-07	22.1	29
ACBD6	Astrocyte	-0.00363659	5.92e-207	1.84e-206	42.9	48.3
ACBD6	Microglia	0.0660081	0.090329	0.0963509	42.8	43.6
ACBD6	Neuron	0.0629218	0.654405	0.808264	41.8	31.8
ACBD6	Oligodendrocyte	-0.104524	0.868507	0.880343	36.8	40
ACER2	Endothelial cell	-0.316018	1.91e-08	4.34e-08	45.2	53.3
ACER2	Astrocyte	0.0179014	4.51e-65	6.11e-65	2.6	2.5
ACER2	Microglia	0.0712281	0.267425	0.277282	5.5	4.1
ACER2	Neuron	0.00560471	0.0250253	0.102717	7.9	5
ACER3	Endothelial cell	-0.147457	1.71e-05	2.46e-05	32.7	37.4
ACER3	Astrocyte	0.0183716	8.24e-133	1.53e-132	37.9	41.2
ACER3	Microglia	-0.0469935	6.04e-159	1.65e-157	52.9	56
ACER3	Neuron	-0.192589	0.741662	0.869203	22.5	22.2
ACER3	Oligodendrocyte	0.292105	1.61e-13	4.05e-12	50.5	40.9
ACTG1	Endothelial cell	0.341003	1.37e-08	3.19e-08	57.8	52.8
ACTG1	Astrocyte	-0.00221252	4.85e-230	1.74e-229	31.5	36
ACTG1	Microglia	0.00476282	2.4e-17	6.83e-17	22.9	24.1
ACTG1	Oligodendrocyte	-0.309019	1.82e-19	1.08e-17	28.2	36.2
ACTN4	Endothelial cell	0.145833	5.27e-17	2.86e-16	54.4	54.1
ACTN4	Astrocyte	0.0871649	6.91e-97	1.08e-96	27.5	28.9
ACTN4	Microglia	0.00865269	1.8e-08	3.19e-08	16.5	17.5
ACTN4	Neuron	0.0575898	0.702596	0.840907	23.9	17.4
ACTN4	Oligodendrocyte	-0.0298022	0.456028	0.50591	42	42.5
ADAM15	Endothelial cell	-0.138707	6.76e-54	1.39e-52	21.1	26.3
ADAM15	Astrocyte	-0.04436	1.12e-237	4.18e-237	7	10.7
ADAM15	Microglia	0.00563174	0.00865525	0.00999653	5.8	6.2
ADAM15	Neuron	-0.0592944	0.362251	0.569386	5.8	5.6
ADAM15	Oligodendrocyte	-0.0129711	0.00959184	0.0207533	7.2	7.8
ADAMTS9	Endothelial cell	-0.377579	3.63e-10	1.07e-09	47.6	58.4
ADAMTS9	Astrocyte	-0.0578521	1.42e-243	5.47e-243	19.2	20.9
ADAMTS9	Microglia	-0.0133396	0.000163988	0.000215357	1.9	2.4
ADAMTS9	Neuron	-0.268172	0.109973	0.277391	6.1	8.9
ADAMTS9	Oligodendrocyte	-0.0401916	0.0274381	0.049026	3.4	4.5
ADAMTS9-AS2	Endothelial cell	0.213141	1.02e-55	2.28e-54	59.6	54.2
ADAMTS9-AS2	Astrocyte	-0.146657	6.68e-122	1.18e-121	41.8	47.2
ADAMTS9-AS2	Microglia	-0.00967535	0.0612024	0.0659684	4.2	5
ADAMTS9-AS2	Neuron	0.0137216	0.947383	0.983063	38.9	34.5
ADAMTS9-AS2	Oligodendrocyte	-0.0293636	0.00038309	0.00133819	8.9	9.7
ADCY4	Endothelial cell	-0.136546	1.4e-09	3.78e-09	21.5	27.4
ADCY4	Astrocyte	-0.000462116	0.0092104	0.00927843	0.2	0.3
ADCY4	Microglia	-0.0105694	0.0192847	0.0217124	1	1.3
ADCY4	Neuron	-0.015469	0.512315	0.704061	0.3	0.5
ADCY4	Oligodendrocyte	-0.0143448	0.0272255	0.0487438	0.6	0.9
ADD3	Endothelial cell	-0.11995	5.95e-12	2.15e-11	17.6	22.1
ADD3	Astrocyte	-0.0808951	5.67e-142	1.11e-141	83.3	87.2
ADD3	Microglia	-0.0393627	0.00969973	0.0111807	14.8	17
ADD3	Neuron	-0.320942	0.574661	0.74898	42.6	41.6
ADD3	Oligodendrocyte	-0.0688753	0.149216	0.197156	58.5	60.3
ADGRL2	Endothelial cell	-0.109091	6.63e-21	4.66e-20	57.4	60
ADGRL2	Astrocyte	0.081508	1.28e-39	1.57e-39	5.1	4
ADGRL2	Microglia	0.0324321	0.757833	0.76618	2.5	2.3
ADGRL2	Neuron	0.540836	0.00807918	0.0473734	59.8	36.9
ADGRL2	Oligodendrocyte	0.031802	0.572796	0.617043	3	2.4
ADGRL3	Endothelial cell	-0.433578	4e-08	8.6e-08	30.7	39.5
ADGRL3	Astrocyte	-0.0679374	2.1e-145	4.22e-145	94.7	95.8
ADGRL3	Microglia	0.0356762	5.28e-12	1.19e-11	20.6	21.6
ADGRL3	Neuron	0.239068	1.86e-08	7.98e-07	89.4	80.7
ADGRL3	Oligodendrocyte	0.153587	9.87e-06	5.41e-05	57.6	49
ADK	Endothelial cell	-0.105456	8.02e-20	5.24e-19	30.2	34.7
ADK	Astrocyte	-0.0446995	1.07e-197	3.1e-197	52.4	58.7
ADK	Microglia	0.0519993	7.82e-60	6.09e-59	63	64.4
ADK	Neuron	0.0560759	0.867895	0.938408	55.2	44.7
ADK	Oligodendrocyte	-0.233937	0.105279	0.147739	39.5	46.7
ADM	Endothelial cell	0.250212	5.11e-40	8.02e-39	25.3	21.7
ADM	Astrocyte	-0.0770774	0	0	5	7.5
ADM	Microglia	0.0172379	3.18e-39	1.75e-38	1.8	1.7
ADM	Neuron	-0.0618483	0.0692597	0.209169	0.7	1.8
ADM	Oligodendrocyte	-0.0205959	0.099142	0.140007	1	1.7
ADORA2A	Endothelial cell	-0.128071	0.0309781	0.0313884	10	14.1
ADORA2A	Astrocyte	0.00189882	0.00286916	0.00289693	0.7	0.8
ADORA2A	Microglia	-0.00167666	0.5772	0.586619	0.6	0.8
ADORA2A	Neuron	0.0207247	0.481373	0.679928	1.7	0.8
ADORA2A	Oligodendrocyte	-0.0352866	0.372604	0.426618	1.5	2.1
AGAP1	Endothelial cell	-0.169005	0.0491723	0.0491723	46.3	52.3
AGAP1	Astrocyte	-0.024673	1.28e-274	5.87e-274	64.8	68.1
AGAP1	Microglia	0.116554	0.0532571	0.0576181	27.2	25.3
AGAP1	Neuron	0.293951	0.000374091	0.00422255	70.8	54
AGAP1	Oligodendrocyte	0.530859	4.63e-43	1.65e-40	78.7	58.7
AIF1L	Endothelial cell	0.139136	1.56e-12	6.04e-12	21.4	18.6
AIF1L	Astrocyte	-0.00257642	5.14e-35	6.19e-35	2.5	2.8
AIF1L	Neuron	0.0158564	0.691752	0.832565	1.4	1.1
AIF1L	Oligodendrocyte	0.0665602	0.000314277	0.00112422	13.3	10.9
AIG1	Endothelial cell	-0.173426	0.00118408	0.00135789	13.3	17.9
AIG1	Astrocyte	-0.0651431	0	0	47.2	54.1
AIG1	Microglia	-0.0973786	0.175019	0.182884	40.3	45.1
AIG1	Neuron	-0.0135612	0.310748	0.520121	49.7	40.8
AIG1	Oligodendrocyte	0.0337358	0.172136	0.222816	26	25
AL049828.1	Endothelial cell	-0.130659	1.5e-16	7.92e-16	15.7	18.6
AL049828.1	Astrocyte	0.103698	1.14e-288	5.53e-288	41.2	41
AL049828.1	Microglia	-0.0593865	1.08e-14	2.75e-14	21	23.8
AL049828.1	Neuron	-0.102823	0.256024	0.466766	37.8	33.6
AL049828.1	Oligodendrocyte	0.0519851	0.0832428	0.121099	21.2	19.8
AL161734.2	Endothelial cell	-0.106324	1.13e-10	3.53e-10	10	13.5
AL161734.2	Astrocyte	0.0309792	4.08e-16	4.4e-16	1.8	1.5
AL161734.2	Microglia	0.0129343	0.370233	0.380263	1	0.9
AL161734.2	Neuron	0.205824	0.832916	0.92043	9	3.5
AL161734.2	Oligodendrocyte	0.0265787	0.765731	0.786891	1.2	0.8
AL589935.1	Endothelial cell	0.488126	4.87e-05	6.61e-05	29.8	21.6
AL589935.1	Astrocyte	0.0837075	1.67e-74	2.37e-74	27.7	28.2
AL589935.1	Microglia	0.0244127	1.57e-08	2.79e-08	6.3	6.4
AL589935.1	Neuron	-0.0116373	0.0787161	0.228188	6.3	6.4
AL589935.1	Oligodendrocyte	0.00498265	0.516845	0.562542	4.7	5.1
AL929091.1	Endothelial cell	0.182637	4.73e-27	4.8e-26	48.3	46.6
AL929091.1	Microglia	0.00502428	0.0178425	0.0201537	1	0.9
AL929091.1	Neuron	-0.0236005	0.920683	0.96728	0.3	0.6
AL929091.1	Oligodendrocyte	0.00387627	0.146912	0.195118	0.4	0.3
ALPL	Endothelial cell	0.105585	6.56e-35	8.93e-34	20.7	19.7
ALPL	Astrocyte	0.00734119	0.184006	0.184527	1.7	1.8
ALPL	Microglia	0.00210415	0.905848	0.908975	0.4	0.3
ALPL	Neuron	-0.00106191	0.666215	0.818493	0.8	0.6
ANAPC10	Endothelial cell	-0.105281	1.91e-07	3.72e-07	13.9	17.6
ANAPC10	Astrocyte	0.00496008	3.15e-102	5.05e-102	26.7	30.1
ANAPC10	Microglia	-0.0141919	0.00046249	0.00058237	22	24.2
ANAPC10	Neuron	0.0171732	0.107263	0.27323	27.9	20.8
ANAPC10	Oligodendrocyte	0.0662973	0.888766	0.898837	21.9	20.7
ANKH	Endothelial cell	-0.145692	0.000188147	0.000237414	33	36.9
ANKH	Astrocyte	0.0720437	3.16e-118	5.45e-118	34.8	36.7
ANKH	Microglia	0.0953198	3.64e-32	1.66e-31	29.6	28.6
ANKH	Neuron	0.327047	0.0630639	0.19603	54.6	35.8
ANKH	Oligodendrocyte	0.0214191	0.01375	0.0280499	41.3	40.4
ANKIB1	Endothelial cell	-0.111833	4.67e-05	6.36e-05	29	34.8
ANKIB1	Astrocyte	-0.0100694	9.8e-274	4.47e-273	49.6	55.3
ANKIB1	Microglia	0.00110042	0.0209532	0.0235302	42.6	45.2
ANKIB1	Neuron	0.113881	0.0513827	0.168416	50.4	38.6
ANKIB1	Oligodendrocyte	0.230367	1.54e-06	1.06e-05	65.3	59.6
ANKRA2	Endothelial cell	0.114095	1.43e-18	8.71e-18	15.9	14.9
ANKRA2	Astrocyte	0.0152986	1.17e-13	1.24e-13	11.5	12.4
ANKRA2	Microglia	-0.00877658	7.19e-11	1.51e-10	9.8	11
ANKRA2	Neuron	-0.0404859	0.156619	0.347915	5.7	5.3
ANKRA2	Oligodendrocyte	-0.00982953	0.726877	0.753033	11.4	11.5
ANKRD13C	Endothelial cell	-0.141508	1.86e-05	2.68e-05	17.2	22.8
ANKRD13C	Astrocyte	-0.032109	6.03e-106	9.86e-106	33.8	39.6
ANKRD13C	Microglia	-0.0310804	0.000328671	0.000420281	26.2	29.3
ANKRD13C	Neuron	-0.107046	0.511876	0.704061	34	28.5
ANKRD13C	Oligodendrocyte	-0.0743307	0.0121175	0.0252094	29.4	31.1
ANKRD17	Endothelial cell	0.102682	1.47e-09	3.95e-09	59.7	60.9
ANKRD17	Astrocyte	-8.27e-07	5.45e-166	1.26e-165	69.7	73.9
ANKRD17	Microglia	0.0704341	3.55e-11	7.6e-11	75.5	76.4
ANKRD17	Neuron	0.124015	0.395136	0.598671	64.4	51.6
ANKRD17	Oligodendrocyte	-0.14257	0.00183531	0.00512681	60.1	64.4
ANKRD26	Endothelial cell	-0.117792	2.25e-12	8.52e-12	15.2	20.2
ANKRD26	Astrocyte	-0.0917004	0	0	54.6	62.7
ANKRD26	Microglia	-0.0248334	0.00177401	0.00213371	22.7	25.9
ANKRD26	Neuron	-0.0241959	4.1e-19	1.24e-16	60.6	50
ANKRD26	Oligodendrocyte	-0.0118177	0.0427036	0.0702681	24.6	25.8
ANKRD36	Endothelial cell	-0.136949	0.000215559	0.000270333	22	27.6
ANKRD36	Astrocyte	-0.0606979	1.88e-179	4.81e-179	41.9	48.8
ANKRD36	Microglia	-0.0170807	1.29e-07	2.14e-07	29.3	31.9
ANKRD36	Neuron	0.123288	8.82e-05	0.00120683	62	48.6
ANKRD36	Oligodendrocyte	0.0543378	0.000922991	0.0028357	51.3	49.3
ANKRD36B	Endothelial cell	-0.127154	0.000353312	0.000430731	12.6	16.8
ANKRD36B	Astrocyte	-0.0933827	0	0	21.6	28.9
ANKRD36B	Microglia	-0.0101423	0.0414881	0.0453354	10.4	11.7
ANKRD36B	Neuron	-0.0424224	2.17e-06	5.44e-05	30.9	24.1
ANKRD36B	Oligodendrocyte	0.0291179	0.0263848	0.0477137	29.2	28.4
ANKRD37	Endothelial cell	0.94565	1.25e-62	3.43e-61	50.4	34.8
ANKRD37	Astrocyte	0.0563653	2.82e-100	4.47e-100	6.5	6.1
ANKRD37	Microglia	0.0493582	1.74e-48	1.15e-47	5.5	5.1
ANKRD37	Neuron	0.00701017	0.311457	0.520685	3.4	2.4
ANKRD37	Oligodendrocyte	0.0905034	8.92e-05	0.000379907	5.2	3.6
ANXA1	Endothelial cell	0.198345	4.88e-25	4.41e-24	25.2	22.6
ANXA1	Astrocyte	0.0361445	2.23e-21	2.48e-21	3.1	3.4
ANXA1	Microglia	0.0110992	1.13e-06	1.77e-06	2.7	2.6
ANXA1	Neuron	-0.0320923	0.636208	0.7957	1.1	1.4
ANXA1	Oligodendrocyte	-0.256421	0.00113106	0.00337616	6.2	12.8
ANXA3	Endothelial cell	0.252416	2.97e-126	3.03e-124	56.4	49.1
ANXA3	Microglia	-6.16e-05	0.0676433	0.0726863	0.6	0.7
ANXA3	Neuron	-0.0142924	0.300833	0.512151	0.6	0.8
ANXA5	Endothelial cell	0.188448	8.78e-06	1.33e-05	37	34
ANXA5	Astrocyte	0.0224198	3.93e-161	8.78e-161	14	16.1
ANXA5	Microglia	0.0576283	1.42e-08	2.55e-08	22.3	21.9
ANXA5	Neuron	-0.0713808	0.0961929	0.254728	5	5.8
ANXA5	Oligodendrocyte	0.0259967	0.000341027	0.0012078	14	13.2
AP3S1	Endothelial cell	0.257404	3.09e-11	1.03e-10	55.6	52.4
AP3S1	Astrocyte	0.0365761	5.65e-50	7.15e-50	22.1	23.5
AP3S1	Microglia	0.0755634	1.65e-14	4.13e-14	18.1	17.4
AP3S1	Neuron	-0.00708493	0.246224	0.456876	20.4	15.3
AP3S1	Oligodendrocyte	-0.00295861	0.589135	0.631216	15.9	16.1
AP3S2	Endothelial cell	-0.144162	2.95e-05	4.12e-05	10.5	15.3
AP3S2	Astrocyte	0.0197452	2.42e-120	4.22e-120	29.1	32.9
AP3S2	Microglia	-0.0405172	0.00335953	0.00398302	23.5	26.5
AP3S2	Neuron	-0.0691086	0.209396	0.415698	17.3	15.7
AP3S2	Oligodendrocyte	-0.0273045	0.0210255	0.0395933	17.8	19
AP5M1	Endothelial cell	0.122153	4.49e-05	6.13e-05	15.3	14.4
AP5M1	Astrocyte	0.0679828	1.1e-34	1.32e-34	16.5	15.9
AP5M1	Microglia	0.0510309	2.71e-06	4.1e-06	12.8	12.5
AP5M1	Neuron	0.112319	0.138435	0.319743	20.2	11.7
AP5M1	Oligodendrocyte	-0.00811938	0.953723	0.958556	13.1	13.4
APBB2	Endothelial cell	-0.150509	4.94e-39	7.5e-38	53.3	59.5
APBB2	Astrocyte	-0.0261077	7.82e-43	9.65e-43	19.2	22.7
APBB2	Microglia	0.0370571	3.9e-23	1.37e-22	5.2	4.6
APBB2	Neuron	0.127547	0.00427506	0.0287017	40.7	28.9
APBB2	Oligodendrocyte	0.496703	1.08e-29	1.94e-27	61.2	41.8
ARF1	Endothelial cell	0.128028	2.92e-08	6.41e-08	32	30.4
ARF1	Astrocyte	-0.00241382	7.83e-56	1.02e-55	12.5	14.8
ARF1	Microglia	0.0468868	3.72e-09	6.93e-09	21.1	21
ARF1	Neuron	-0.0601461	0.0318029	0.121162	15.3	11.5
ARF1	Oligodendrocyte	-0.0645851	5.99e-09	7.01e-08	18.9	20.5
ARF6	Endothelial cell	0.229004	3.76e-06	6e-06	20	15.5
ARF6	Astrocyte	0.00437347	4.35e-09	4.51e-09	2.1	2.3
ARF6	Microglia	0.0273819	0.00476773	0.00561061	5	4.6
ARF6	Neuron	-0.003362	0.276887	0.488042	2.6	1.9
ARF6	Oligodendrocyte	-0.168139	0.0139309	0.0283865	6.4	10.6
ARGLU1	Endothelial cell	-0.130063	0.000791112	0.000921586	59	66.5
ARGLU1	Astrocyte	0.0789396	1.04e-293	5.09e-293	66.1	69.4
ARGLU1	Microglia	-0.0358527	1.52e-23	5.44e-23	52.6	56.4
ARGLU1	Neuron	-0.0996923	0.0033716	0.0242307	47.7	42.7
ARGLU1	Oligodendrocyte	0.148682	0.00263928	0.00707375	63.9	60
ARHGDIA	Endothelial cell	0.120605	1.78e-06	2.99e-06	25.5	23.7
ARHGDIA	Astrocyte	0.0218881	1.7e-14	1.81e-14	9	9.8
ARHGDIA	Microglia	0.0772256	1.98e-06	3.03e-06	12.5	11.3
ARHGDIA	Neuron	-0.0532563	0.0453263	0.155626	7.1	6.3
ARHGDIA	Oligodendrocyte	-0.108889	0.235916	0.289423	13	15.9
ARHGEF7	Endothelial cell	-0.221326	1.59e-09	4.24e-09	32	39.7
ARHGEF7	Astrocyte	0.00195054	1.58e-145	3.2e-145	48.5	53.6
ARHGEF7	Microglia	-0.05353	1.24e-17	3.64e-17	42.8	46.2
ARHGEF7	Neuron	0.00515794	0.510206	0.703138	49.8	39.2
ARHGEF7	Oligodendrocyte	0.139287	0.000512766	0.00170763	54.2	50
ARID1B	Endothelial cell	-0.104145	6.39e-06	9.87e-06	62.4	67.4
ARID1B	Astrocyte	-0.0145093	7.88e-194	2.24e-193	81.4	84.4
ARID1B	Microglia	0.0300701	1.81e-114	2.87e-113	80.9	81.8
ARID1B	Neuron	0.102914	3.9e-05	0.000623956	74.5	64.6
ARID1B	Oligodendrocyte	-0.240586	0.472079	0.521449	74.8	79.5
ARID5A	Endothelial cell	0.1008	2.38e-05	3.37e-05	17.8	17.1
ARID5A	Astrocyte	0.0390887	3.91e-28	4.51e-28	8.8	9.8
ARID5A	Microglia	-0.00985595	1.5e-06	2.32e-06	19	21.3
ARID5A	Neuron	-0.144292	0.423324	0.622795	3.3	5.7
ARID5A	Oligodendrocyte	-0.120161	0.00362365	0.0091878	6.1	9.6
ARIH1	Endothelial cell	0.103738	8.61e-08	1.76e-07	46.4	47.1
ARIH1	Astrocyte	-0.0198174	7.34e-174	1.79e-173	54.3	59.7
ARIH1	Microglia	0.0634459	1.51e-08	2.69e-08	56.2	57.2
ARIH1	Neuron	-0.0115661	0.927057	0.971715	46.5	37.5
ARIH1	Oligodendrocyte	-0.112377	0.31192	0.367267	45	48.8
ARL2	Endothelial cell	0.100854	4.32e-06	6.85e-06	14.3	12.9
ARL2	Astrocyte	0.0359811	2.78e-11	2.93e-11	6.4	6.3
ARL2	Microglia	0.0203773	5.84e-10	1.14e-09	5.1	4.9
ARL2	Neuron	0.0334458	0.376733	0.585304	6.3	4
ARL2	Oligodendrocyte	0.0819117	0.0056942	0.013391	9.9	7.9
ARL4A	Endothelial cell	0.16878	1.51e-31	1.8e-30	29.9	27.1
ARL4A	Astrocyte	0.00501737	2.86e-08	2.95e-08	0.7	0.6
ARL4A	Microglia	-0.00158015	0.189212	0.19736	1.6	1.7
ARL4A	Neuron	-0.0312503	0.00564873	0.0356699	3.1	2.2
ARL4A	Oligodendrocyte	0.0603429	0.0231376	0.0427543	3.6	2.1
ARL5B	Endothelial cell	0.245639	6.01e-11	1.94e-10	19	14.6
ARL5B	Astrocyte	0.0123209	1.12e-14	1.2e-14	7.3	8.1
ARL5B	Microglia	0.0230638	0.0295536	0.032808	5.4	5.3
ARL5B	Neuron	0.0516662	0.267268	0.478855	8.9	5.2
ARL5B	Oligodendrocyte	-0.00496834	0.521357	0.56671	6.4	6.7
ARL6IP1	Endothelial cell	0.133525	3.76e-06	6e-06	23.8	22.3
ARL6IP1	Astrocyte	0.0322857	1.07e-88	1.62e-88	22.7	24.5
ARL6IP1	Microglia	0.0728053	1.17e-09	2.25e-09	16.7	15.2
ARL6IP1	Neuron	0.109683	0.605089	0.773383	27.8	16.9
ARL6IP1	Oligodendrocyte	0.00824732	4.1e-05	0.000192361	18.9	18.8
ARNT2	Endothelial cell	-0.2768	5.13e-17	2.79e-16	30.1	38.2
ARNT2	Astrocyte	0.153805	0	0	72.7	73.8
ARNT2	Microglia	0.0381236	3.59e-17	1.01e-16	6.5	6
ARNT2	Neuron	-0.0907122	0.0187888	0.0844969	54	46.9
ARNT2	Oligodendrocyte	0.142313	0.0300778	0.0527396	29.2	24.9
ARPC3	Endothelial cell	0.111235	1.6e-06	2.71e-06	28.1	27.5
ARPC3	Astrocyte	0.0191002	3.89e-61	5.18e-61	16.7	18.6
ARPC3	Microglia	0.0200994	1.16e-37	6.07e-37	35.2	36.6
ARPC3	Neuron	-0.0256128	0.955185	0.985751	11.4	9.3
ARPC3	Oligodendrocyte	-0.117375	3.42e-05	0.00016386	15.2	18.4
ASAP2	Endothelial cell	-0.12145	9.44e-16	4.78e-15	18.7	23
ASAP2	Astrocyte	-0.0004539	1.66e-140	3.24e-140	61.1	65.6
ASAP2	Neuron	-0.243149	0.322881	0.530751	21.6	22.6
ASAP2	Oligodendrocyte	0.251758	0.00101212	0.0030673	24.4	18
ATE1	Endothelial cell	-0.143341	5.79e-06	8.99e-06	29.8	36.4
ATE1	Astrocyte	-0.00908014	7.66e-165	1.76e-164	44	49.3
ATE1	Microglia	0.00938376	9.85e-05	0.000130917	36.3	38.6
ATE1	Neuron	-0.0469863	0.399427	0.60214	35.6	29
ATE1	Oligodendrocyte	0.10103	0.0545157	0.0859634	43.4	40.7
ATF4	Endothelial cell	0.221623	3.14e-05	4.37e-05	21.5	17.5
ATF4	Astrocyte	-0.00618541	1.95e-98	3.05e-98	12.1	14.7
ATF4	Microglia	-0.048777	3.04e-27	1.2e-26	16.1	18.7
ATF4	Neuron	-0.0926321	0.687358	0.8308	8.2	7.6
ATF4	Oligodendrocyte	0.025243	0.00113011	0.00337616	13.9	13.7
ATG4C	Endothelial cell	-0.103059	0.000453989	0.000546215	11.2	14.8
ATG4C	Astrocyte	-0.055214	1.7e-173	4.13e-173	27.7	33.1
ATG4C	Microglia	0.0191791	6.82e-114	1.06e-112	41.1	43.7
ATG4C	Neuron	-0.00559222	0.904641	0.957107	19.6	16.4
ATG4C	Oligodendrocyte	0.395484	4.31e-20	2.75e-18	52.2	40.5
ATG7	Endothelial cell	-0.116152	1.13e-06	1.97e-06	28.8	33.3
ATG7	Astrocyte	0.0957362	0	0	70.8	71.9
ATG7	Microglia	0.084644	0.548537	0.55879	72.1	72
ATG7	Neuron	0.00782436	1.22e-05	0.000236516	51.1	41.7
ATG7	Oligodendrocyte	-0.0871353	0.0227595	0.0422682	44.1	45.9
ATN1	Endothelial cell	0.112094	0.0150567	0.0156005	25.8	24.7
ATN1	Astrocyte	0.0999439	9.51e-87	1.42e-86	46.5	48.5
ATN1	Microglia	0.0474412	1.96e-10	3.99e-10	13.9	13.5
ATN1	Neuron	-0.0879999	0.481522	0.679928	21.9	19.3
ATN1	Oligodendrocyte	0.0602065	0.205328	0.25648	16	14.8
ATP1A1	Endothelial cell	0.144604	5.63e-16	2.88e-15	43.6	41.8
ATP1A1	Astrocyte	0.0179056	2.46e-32	2.91e-32	7.2	7.9
ATP1A1	Microglia	0.0232611	3.82e-05	5.25e-05	16.7	17.2
ATP1A1	Neuron	0.0469893	0.0286489	0.113465	26	16.2
ATP1A1	Oligodendrocyte	0.0717373	0.0278387	0.0494448	22.2	20.1
ATP5F1B	Endothelial cell	0.159921	0.000679869	0.000799129	24.3	21.4
ATP5F1B	Astrocyte	0.0654617	4.52e-74	6.36e-74	16	16.2
ATP5F1B	Microglia	0.0551056	2.16e-05	3.03e-05	11.8	11.1
ATP5F1B	Neuron	-0.0287433	0.710428	0.846887	16.8	11.8
ATP5F1B	Oligodendrocyte	0.000972852	0.559692	0.604386	12.7	12.8
ATP5ME	Endothelial cell	0.211565	2.23e-10	6.76e-10	25.4	22.7
ATP5ME	Astrocyte	0.0717171	4.28e-111	7.18e-111	30.5	32.2
ATP5ME	Microglia	0.0546599	2.52e-16	6.82e-16	16.8	16.4
ATP5ME	Neuron	-0.0678197	0.312191	0.520685	12.6	11.1
ATP5ME	Oligodendrocyte	0.0998674	0.149331	0.197156	20.4	17.9
ATP5MG	Endothelial cell	0.144552	4.31e-05	5.91e-05	22.9	20.5
ATP5MG	Microglia	0.0694635	5.26e-06	7.75e-06	15.5	14.5
ATP5MG	Neuron	0.0707919	0.251805	0.463913	21	13.3
ATP5MG	Oligodendrocyte	0.0310128	0.0197073	0.0376769	16.3	16.1
ATP6V0A1	Endothelial cell	-0.108895	0.0015285	0.0017323	13	17.5
ATP6V0A1	Astrocyte	0.00661082	0	0	36.2	41.6
ATP6V0A1	Microglia	-0.00549247	1.69e-05	2.4e-05	40.2	43.5
ATP6V0A1	Neuron	0.00179951	0.405176	0.608029	40.3	30.8
ATP6V0A1	Oligodendrocyte	0.118749	0.414728	0.466177	28.6	24.7
ATP6V0E1	Endothelial cell	0.185835	0.000385167	0.000467393	28.3	25.6
ATP6V0E1	Astrocyte	0.0560046	1.63e-86	2.43e-86	23.4	25.1
ATP6V0E1	Microglia	0.0475791	1.45e-05	2.07e-05	30.1	30.6
ATP6V0E1	Neuron	-0.095316	0.386553	0.590451	12.4	11.7
ATP6V0E1	Oligodendrocyte	-0.0173225	0.318183	0.373164	18.9	19.6
ATP6V1G1	Endothelial cell	0.256361	1.93e-16	1.02e-15	26.5	21.4
ATP6V1G1	Astrocyte	0.0155119	1.81e-50	2.29e-50	7.8	8.6
ATP6V1G1	Microglia	0.0285243	7.62e-06	1.11e-05	8.9	8.7
ATP6V1G1	Neuron	0.0511004	0.892136	0.948897	13	7.4
ATP6V1G1	Oligodendrocyte	-0.0055234	0.111991	0.155931	9.7	10.1
ATP7B	Endothelial cell	-0.284364	1.88e-10	5.75e-10	29.8	38.8
ATP7B	Astrocyte	-0.00745347	8.84e-65	1.19e-64	6.6	8.5
ATP7B	Microglia	-0.00327641	4.49e-07	7.13e-07	1.7	2
ATP7B	Neuron	-0.0112036	0.301092	0.512151	8.1	6.2
ATP7B	Oligodendrocyte	-0.00212372	0.750518	0.773038	2.4	2.7
ATP8B1	Endothelial cell	-0.276343	0.00100884	0.001162	12.7	19.7
ATP8B1	Astrocyte	0.0180058	1.75e-105	2.85e-105	9.9	10.1
ATP8B1	Microglia	-0.094977	5.83e-08	1e-07	15	18.9
ATP8B1	Neuron	-0.0275323	0.541504	0.725487	10.2	7.9
ATP8B1	Oligodendrocyte	-0.118242	0.187603	0.238121	6	9
ATXN10	Endothelial cell	-0.165016	0.000223692	0.000279049	27.9	34.3
ATXN10	Astrocyte	-0.0699199	7.33e-175	1.81e-174	56.3	63.2
ATXN10	Microglia	0.00821684	0.141018	0.148154	52	54.2
ATXN10	Neuron	-0.124449	0.983182	1	41	35.9
ATXN10	Oligodendrocyte	-0.0477253	0.596462	0.637154	39.2	40.8
AUH	Endothelial cell	-0.165136	4.31e-06	6.83e-06	21.7	27.9
AUH	Astrocyte	-0.0648795	5.39e-174	1.32e-173	50.6	56.6
AUH	Microglia	0.0645459	5.31e-79	5.35e-78	35.2	36.6
AUH	Neuron	-0.0970777	0.140069	0.321404	38.7	33.1
AUH	Oligodendrocyte	0.00684956	0.0406529	0.0673773	42.2	42
AUP1	Endothelial cell	0.120682	0.00252806	0.00279273	15.3	13.7
AUP1	Astrocyte	0.0459468	2.18e-35	2.63e-35	14.4	14.9
AUP1	Microglia	0.0345461	3.72e-11	7.95e-11	15.9	16.3
AUP1	Neuron	-0.0215629	0.0661668	0.201513	8.9	7
AUP1	Oligodendrocyte	0.0146582	0.128163	0.173838	12.4	12.8
AURKAIP1	Endothelial cell	0.135365	0.0104281	0.0109594	14	11.7
AURKAIP1	Astrocyte	0.0147009	4.86e-25	5.53e-25	5.4	5.9
AURKAIP1	Neuron	0.00413592	0.936797	0.978608	4.9	3.3
AURKAIP1	Oligodendrocyte	-0.0225853	0.040324	0.0668944	5.8	6.6
BAALC	Endothelial cell	-0.244938	0.00442135	0.00478914	15.5	22.4
BAALC	Astrocyte	-0.0662545	1.03e-65	1.4e-65	63.3	69
BAALC	Microglia	-0.0117369	2.43e-06	3.69e-06	6	6.6
BAALC	Neuron	-0.465385	0.0648816	0.199619	26	28.8
BAALC	Oligodendrocyte	0.0572854	0.0154797	0.030942	20.2	18.5
BAZ1A	Endothelial cell	0.122012	0.000862892	0.0010008	24.3	24.5
BAZ1A	Astrocyte	-0.0131256	3.55e-75	5.05e-75	22.7	26.3
BAZ1A	Microglia	0.0649828	1.04e-08	1.88e-08	43.1	44
BAZ1A	Neuron	-0.0893794	0.328349	0.53665	9	10
BAZ1A	Oligodendrocyte	-0.15071	0.00320593	0.00830563	26.6	31.9
BBS9	Endothelial cell	-0.274706	5.35e-10	1.54e-09	60.2	66.3
BBS9	Astrocyte	0.00715019	7.08e-142	1.39e-141	58.6	62.6
BBS9	Microglia	0.0496024	4.85e-09	8.94e-09	43.8	45.1
BBS9	Neuron	0.0656001	0.0657861	0.201372	49	38.7
BBS9	Oligodendrocyte	0.294922	7.76e-07	5.8e-06	60	54.5
BCAP31	Endothelial cell	0.125215	1.05e-12	4.16e-12	25.6	24.2
BCAP31	Astrocyte	0.0119301	2.35e-62	3.15e-62	6.4	7.3
BCAP31	Microglia	0.0565824	0.000210961	0.000274564	10.6	9.7
BCAP31	Neuron	-0.0156999	0.00475794	0.0311416	6.7	4.9
BCAP31	Oligodendrocyte	-0.0892835	0.0209385	0.0395706	6.8	9.1
BCL6B	Endothelial cell	0.109918	2.59e-06	4.25e-06	13.3	11.9
BICRAL	Endothelial cell	-0.122208	2.17e-06	3.6e-06	17.5	22.3
BICRAL	Astrocyte	0.00486109	2.97e-294	1.47e-293	44.7	49.7
BICRAL	Microglia	-0.018617	3.81e-17	1.07e-16	40.3	43.5
BICRAL	Neuron	0.0716313	0.690769	0.832565	42.8	32.8
BICRAL	Oligodendrocyte	-0.0786858	0.181928	0.232405	41.4	43.5
BMP6	Endothelial cell	0.142997	3.57e-15	1.71e-14	27.7	24.5
BMP6	Microglia	-0.0351729	0.0525735	0.0569846	0.5	1
BMP6	Neuron	0.0418212	0.397425	0.600628	4.1	2.7
BOC	Endothelial cell	-0.185598	1.11e-07	2.24e-07	14	19.8
BOC	Astrocyte	-0.0110934	3.79e-156	8.21e-156	45.8	50.8
BOC	Microglia	0.00357748	0.0324217	0.0359006	2.4	2.5
BOC	Neuron	-0.282307	0.106852	0.27323	6.1	11
BOC	Oligodendrocyte	-0.0134148	0.0967764	0.137646	6.2	6.7
BRI3	Endothelial cell	0.225721	3.88e-06	6.17e-06	26.3	22
BRI3	Astrocyte	0.0316243	1.22e-39	1.49e-39	17.4	19.2
BRI3	Microglia	0.0751907	1.38e-20	4.46e-20	25.8	24.9
BRI3	Neuron	-0.0555257	0.234443	0.446157	13	11.1
BRI3	Oligodendrocyte	0.0612786	0.353982	0.409766	16.8	15.4
BRK1	Endothelial cell	0.131798	1.82e-05	2.62e-05	15.3	13.1
BRK1	Astrocyte	-0.000399044	2.94e-114	5e-114	7.5	9.1
BRK1	Microglia	0.0465547	0.00182551	0.00219414	12.5	11.9
BRK1	Neuron	-0.041621	0.156916	0.348146	6.8	5.4
BRK1	Oligodendrocyte	-0.027313	0.146013	0.194358	7.9	8.8
BTBD3	Endothelial cell	-0.130489	3.2e-11	1.07e-10	18.5	22.9
BTBD3	Astrocyte	0.0173999	7.45e-53	9.57e-53	21.7	23.9
BTBD3	Microglia	0.0017484	8.72e-06	1.27e-05	10.4	11.3
BTBD3	Neuron	0.121412	0.19203	0.396803	24.4	15.1
BTBD3	Oligodendrocyte	0.30206	0.0276122	0.0492217	39.5	28.7
BTF3	Endothelial cell	0.277393	1.77e-17	1.01e-16	28.1	22.4
BTF3	Astrocyte	0.0104263	4.24e-57	5.55e-57	7.9	9
BTF3	Microglia	0.0733462	4.41e-14	1.09e-13	11	9.6
BTF3	Neuron	-0.0359088	0.813767	0.911136	6.2	4.8
BTG1	Endothelial cell	0.380679	2.43e-57	5.72e-56	41.8	32.1
BTG1	Astrocyte	0.0116562	6.14e-35	7.38e-35	8.7	9.8
BTG1	Microglia	0.0434295	7.52e-34	3.56e-33	19.2	19.7
BTG1	Neuron	-0.0364171	0.336035	0.543798	9.9	7.9
BTG1	Oligodendrocyte	-0.486236	0.042471	0.0700006	23.2	35.5
BTG2	Endothelial cell	0.154775	4.8e-33	6e-32	27	25.6
BTG2	Astrocyte	-0.0851044	7.78e-258	3.24e-257	8.3	13.1
BTG2	Microglia	-0.115128	6.77e-15	1.75e-14	21.7	25.8
BTG2	Neuron	-0.158541	0.00654639	0.0402136	2.8	5.9
BTG2	Oligodendrocyte	-0.0946399	0.0603342	0.0930491	8.3	10.8
BZW1	Endothelial cell	0.187569	1.02e-05	1.53e-05	20.9	17.8
BZW1	Astrocyte	0.00857339	1.47e-16	1.59e-16	7.5	8.4
BZW1	Microglia	0.0308238	3.48e-07	5.57e-07	8.6	8.3
BZW1	Neuron	0.002404	0.826072	0.916955	5.6	4.3
BZW1	Oligodendrocyte	-0.0123339	0.0128647	0.0265167	9.9	10.5
C12orf57	Endothelial cell	0.255192	4.22e-13	1.74e-12	23.2	18.4
C12orf57	Astrocyte	-0.0153304	5.28e-299	2.68e-298	5.4	7.7
C12orf57	Neuron	0.0256816	0.163313	0.356642	5.5	3.6
C12orf57	Oligodendrocyte	-0.0338902	7.7e-05	0.000334028	5.6	6.3
C19orf53	Endothelial cell	0.130595	2.14e-05	3.05e-05	13.4	11.4
C19orf53	Astrocyte	0.0178669	6.76e-17	7.33e-17	5	5.2
C19orf53	Microglia	0.0295045	0.0014547	0.00176303	4.2	3.6
C19orf53	Neuron	-0.0304892	0.272048	0.481973	3.1	2.5
C19orf53	Oligodendrocyte	0.030911	0.188876	0.239279	5.6	4.8
C1GALT1	Endothelial cell	-0.234797	0.000180974	0.000228835	26.7	32.7
C1GALT1	Astrocyte	-0.00382576	1.91e-210	6.04e-210	20.5	23.3
C1GALT1	Microglia	-0.024508	6.23e-10	1.22e-09	25.4	28
C1GALT1	Neuron	-0.0638758	0.0171075	0.0795038	15.6	13.4
C1GALT1	Oligodendrocyte	-0.0688032	0.717963	0.745917	29.9	31.4
C2CD5	Endothelial cell	-0.138329	0.000446303	0.00053732	16.1	21.5
C2CD5	Astrocyte	-0.0329846	6.48e-199	1.9e-198	26.9	32
C2CD5	Microglia	-0.0524681	1.04e-51	7.2e-51	38.3	43.2
C2CD5	Neuron	0.0689344	0.0396787	0.140785	51.4	38.1
C2CD5	Oligodendrocyte	-0.0403194	0.00162883	0.00463709	30.5	32.2
C2orf83	Endothelial cell	-0.235816	0.021864	0.0223386	17.1	21.4
C2orf83	Neuron	-0.0162199	0.872608	0.939732	0.2	0.4
C2orf83	Oligodendrocyte	-0.00987954	1	1	0.1	0.3
C4orf3	Endothelial cell	0.183114	6.18e-13	2.51e-12	26.4	24
C4orf3	Astrocyte	0.0122466	1.1e-49	1.4e-49	8	9.1
C4orf3	Microglia	0.0361724	0.000771254	0.000953272	11.2	10.9
C4orf3	Neuron	-0.0206073	0.555654	0.735031	8.6	5.9
C4orf3	Oligodendrocyte	-0.0729235	0.00016983	0.000669197	7.1	8.8
C5orf24	Endothelial cell	0.140807	0.000403614	0.000487844	19.5	17.4
C5orf24	Astrocyte	0.0275103	1.4e-28	1.62e-28	11.3	12.1
C5orf24	Microglia	0.0315168	7.32e-06	1.07e-05	12.4	12.5
C5orf24	Neuron	0.137097	0.467516	0.669733	15	7.8
C5orf24	Oligodendrocyte	0.0460758	0.530425	0.575567	14.6	13.3
C6orf89	Endothelial cell	-0.125884	6.56e-07	1.18e-06	13.6	18.1
C6orf89	Astrocyte	-0.0129275	1.13e-181	2.93e-181	21.5	25.6
C6orf89	Microglia	-0.0206373	1.01e-15	2.68e-15	17.1	18.9
C6orf89	Neuron	0.0169646	0.659815	0.812691	17.2	13.1
C6orf89	Oligodendrocyte	-0.0104015	0.0101404	0.0217556	21.3	21.4
CA5B	Endothelial cell	-0.1626	1.54e-19	1e-18	23.9	29.5
CA5B	Astrocyte	-0.0648646	2.71e-220	9.23e-220	23.7	29.9
CA5B	Microglia	-0.0100198	1.91e-07	3.13e-07	25	27
CA5B	Neuron	-0.130882	0.569222	0.746019	14.7	14.8
CA5B	Oligodendrocyte	-0.0927962	1.35e-06	9.27e-06	16.6	19.4
CALCRL	Endothelial cell	-0.140288	2.28e-21	1.66e-20	28.7	31.9
CALCRL	Astrocyte	-0.00783644	4.62e-10	4.82e-10	3.7	4.5
CALCRL	Microglia	-0.00533323	0.020198	0.0226967	0.5	0.7
CALCRL	Neuron	-0.0322927	0.00338103	0.0242307	3.5	3.4
CALCRL	Oligodendrocyte	-0.00998819	0.369563	0.424081	1.1	1.3
CAP1	Endothelial cell	0.106226	4.32e-05	5.91e-05	27	26.1
CAP1	Astrocyte	0.00962592	1.25e-22	1.4e-22	11.4	12.9
CAP1	Microglia	0.0629039	2.36e-14	5.86e-14	34.1	34.4
CAP1	Neuron	-0.0741643	0.380057	0.585304	8.6	8.1
CAP1	Oligodendrocyte	-0.237051	8.87e-11	1.62e-09	16.7	22.9
CAPZA2	Endothelial cell	0.142003	7.08e-06	1.09e-05	41.2	40.1
CAPZA2	Astrocyte	0.00663864	5.85e-93	8.95e-93	33.2	37.1
CAPZA2	Microglia	0.00100771	2.54e-14	6.29e-14	41.4	43.9
CAPZA2	Neuron	-0.109303	0.992595	1	19.6	17
CAPZA2	Oligodendrocyte	-0.0962596	0.00322879	0.00831658	20.8	23.4
CARHSP1	Endothelial cell	0.165615	9.36e-13	3.74e-12	27.4	25.7
CARHSP1	Astrocyte	0.0326632	2.98e-195	8.49e-195	13.7	15.5
CARHSP1	Microglia	0.0064222	2.04e-07	3.33e-07	5.8	6.2
CARHSP1	Neuron	0.0998144	0.95294	0.984863	9.1	6.4
CARHSP1	Oligodendrocyte	0.0369286	0.00550893	0.0130417	13.6	12.9
CAV1	Endothelial cell	0.169806	1.58e-35	2.2e-34	23	21
CAV1	Microglia	-0.000181698	0.296425	0.305896	0.2	0.3
CAV1	Neuron	-0.00265165	0.263193	0.47359	1.1	0.9
CAV1	Oligodendrocyte	0.136858	0.741725	0.765306	6.3	3.8
CAVIN1	Endothelial cell	0.168274	1.87e-22	1.46e-21	33.4	30.6
CAVIN1	Astrocyte	0.0165408	4.28e-10	4.48e-10	1.6	1.4
CAVIN1	Neuron	0.00287036	0.68894	0.831701	0.9	0.7
CAVIN1	Oligodendrocyte	0.0602263	0.105728	0.148252	5.8	4.2
CAVIN2	Endothelial cell	0.363959	4.1e-15	1.95e-14	60.8	54
CAVIN2	Neuron	-0.0175869	0.109738	0.277391	0.5	0.7
CAVIN2	Oligodendrocyte	0.00162728	0.124132	0.17005	0.9	1
CBR4	Endothelial cell	-0.14376	1.74e-12	6.7e-12	14.9	19.5
CBR4	Astrocyte	0.0220465	4.65e-187	1.25e-186	44.6	48.6
CBR4	Microglia	-0.0246422	9.47e-06	1.37e-05	32.6	36.3
CBR4	Neuron	-0.128809	0.0792206	0.22855	27	24.8
CBR4	Oligodendrocyte	0.106242	0.00141484	0.00410649	33.8	31.3
CBX3	Endothelial cell	0.105075	0.000232096	0.000288705	17.1	15.9
CBX3	Astrocyte	0.0226784	2.34e-57	3.07e-57	12.6	13.9
CBX3	Microglia	0.0223525	8.93e-08	1.5e-07	16.4	16.9
CBX3	Neuron	-0.0137521	0.308872	0.51918	15	10.6
CBX3	Oligodendrocyte	-0.058076	0.158957	0.208172	13.6	15.4
CCAR1	Endothelial cell	-0.106238	5.03e-07	9.2e-07	23.3	28.5
CCAR1	Astrocyte	0.0110924	8.15e-93	1.24e-92	42.4	47.1
CCAR1	Microglia	0.00419215	3.22e-09	6.02e-09	38.5	40.9
CCAR1	Neuron	0.0312289	0.00348	0.0247436	40.8	32.6
CCAR1	Oligodendrocyte	-0.0614247	0.0598259	0.0926088	33.6	35.4
CCDC149	Endothelial cell	-0.119776	1.04e-05	1.56e-05	25.6	30.8
CCDC149	Astrocyte	-0.0516952	2.78e-74	3.92e-74	18.9	23.7
CCDC149	Microglia	-0.0472045	2.01e-147	4.61e-146	19.6	22.1
CCDC149	Neuron	-0.0736466	0.00279547	0.020862	17.4	15
CCDC149	Oligodendrocyte	0.0205659	6.83e-05	0.000299581	10.2	9.7
CCDC3	Endothelial cell	-0.487767	9.56e-65	2.74e-63	10.3	18.4
CCDC3	Astrocyte	0.175812	1.4e-48	1.76e-48	16.4	12.8
CCDC3	Microglia	0.0206439	0.0010564	0.0012947	1.7	1.5
CCDC3	Neuron	0.256082	0.570099	0.746068	34	20.5
CCDC3	Oligodendrocyte	0.0998069	0.0370655	0.062358	8.7	6.5
CCDC50	Endothelial cell	0.114046	4.81e-05	6.53e-05	54.2	54.7
CCDC50	Astrocyte	0.010344	3.46e-87	5.19e-87	27.6	31
CCDC50	Microglia	0.00848015	3.57e-33	1.67e-32	40.9	43.3
CCDC50	Neuron	-0.0679995	0.720818	0.851962	19.3	16.4
CCDC50	Oligodendrocyte	-0.0998827	0.0825928	0.120448	12.6	15.1
CCDC6	Endothelial cell	-0.107521	0.00465402	0.00503227	11.5	15.1
CCDC6	Astrocyte	0.102128	9.9e-120	1.72e-119	43.9	45.6
CCDC6	Microglia	-0.0485744	0.00038075	0.000482579	18.5	21.5
CCDC6	Neuron	-0.0109546	0.684835	0.830075	28.3	22
CCDC6	Oligodendrocyte	-0.117098	0.304467	0.360367	18.1	21.1
CCDC66	Endothelial cell	-0.136796	0.0227121	0.0231792	17	22.2
CCDC66	Astrocyte	-0.0623829	0	8.22e-308	27.2	33.7
CCDC66	Microglia	-0.0660639	1.31e-24	4.84e-24	27	31.3
CCDC66	Neuron	-0.0346775	4.56e-05	0.000709315	35.4	27.4
CCDC66	Oligodendrocyte	-0.0418598	0.677544	0.710168	32.6	33.8
CCDC85B	Endothelial cell	0.144381	2.22e-09	5.85e-09	31.7	29.7
CCDC85B	Astrocyte	0.0195088	2e-33	2.39e-33	4.8	5.1
CCDC85B	Microglia	0.0160493	0.1845	0.19256	5.6	5.7
CCDC85B	Neuron	-0.00913137	0.120244	0.292486	7.7	5.3
CCDC85B	Oligodendrocyte	-0.137892	0.0555188	0.0872368	6.7	10
CCN2	Endothelial cell	0.696809	2.4e-25	2.25e-24	26.2	16
CCN2	Astrocyte	0.0151575	0.235539	0.235938	0.8	0.4
CCN2	Microglia	0.00669373	0.971721	0.972278	0.4	0.3
CCN2	Neuron	0.0182703	0.464042	0.666184	1.8	1
CCN2	Oligodendrocyte	0.0193509	0.224742	0.277431	0.7	0.6
CCNI	Endothelial cell	0.146414	7.14e-14	3.12e-13	45.8	44.2
CCNI	Astrocyte	0.0285021	8.47e-139	1.64e-138	32.2	35.8
CCNI	Microglia	0.06635	4.48e-27	1.76e-26	38.7	38.9
CCNI	Neuron	0.182948	0.924001	0.969401	37.3	24.9
CCNI	Oligodendrocyte	-0.13499	0.0279799	0.0496463	32.5	36.8
CCNL1	Endothelial cell	0.297436	4.83e-30	5.47e-29	48.7	44.2
CCNL1	Astrocyte	-0.0670544	1.79e-81	2.61e-81	26.1	32.2
CCNL1	Microglia	-0.00671328	1.2e-22	4.12e-22	41.9	45
CCNL1	Neuron	-0.270217	0.000611445	0.00623881	15.9	18.7
CCNL1	Oligodendrocyte	-0.105726	4.19e-05	0.000195603	30.3	34
CCT2	Endothelial cell	0.144207	0.00133735	0.00152603	15.6	13.5
CCT2	Astrocyte	0.0201795	5.62e-55	7.26e-55	10.3	11.5
CCT2	Microglia	0.040284	5.49e-05	7.43e-05	11.6	11
CCT2	Neuron	-0.00536431	0.380229	0.585304	9.5	6.7
CCT6A	Endothelial cell	0.107361	2.35e-05	3.33e-05	21	19.8
CCT6A	Astrocyte	0.0231106	5.1e-17	5.53e-17	11.1	12.2
CCT6A	Microglia	0.0847834	3.83e-16	1.03e-15	17.2	15.7
CCT6A	Neuron	-0.00293367	0.505155	0.70011	11.2	8.1
CCT6A	Oligodendrocyte	0.0540829	0.00700149	0.0157998	12.3	11
CCT7	Endothelial cell	0.107918	0.0293327	0.0297705	15.1	13.8
CCT7	Astrocyte	-0.00467486	1.83e-211	5.83e-211	5.9	7.7
CCT7	Microglia	0.029605	3.1e-06	4.65e-06	6.9	6.5
CCT7	Neuron	-0.0035288	0.122437	0.295618	5.6	4
CCT7	Oligodendrocyte	0.0197509	0.0105142	0.0223663	8	7.7
CCT8	Endothelial cell	0.10524	0.0134736	0.0140077	20.6	19.8
CCT8	Astrocyte	0.0328162	2.74e-30	3.2e-30	9.9	10.5
CCT8	Microglia	0.0586728	5.5e-13	1.29e-12	15.4	14.7
CCT8	Neuron	-0.000582883	0.993381	1	12.6	8.1
CCT8	Oligodendrocyte	0.0254431	0.00998843	0.021507	11.2	10.8
CD109	Endothelial cell	-0.215331	1.34e-06	2.3e-06	18	23.6
CD109	Astrocyte	0.0306241	3.45e-154	7.38e-154	28.7	30.8
CD109	Microglia	0.00326304	0.000179563	0.000234927	1.7	1.8
CD109	Neuron	-0.10462	0.0699603	0.210553	3.9	5.6
CD109	Oligodendrocyte	-0.00975361	0.00317582	0.0082396	3.9	4.4
CD151	Endothelial cell	0.17677	2.38e-09	6.23e-09	24.6	21.5
CD151	Astrocyte	0.00464735	0.00392686	0.00396036	8.7	9.9
CD151	Microglia	0.0232094	0.0126862	0.014508	4.8	4.6
CD151	Neuron	-0.04433	0.266789	0.478471	2.9	3
CD151	Oligodendrocyte	-0.0252949	0.0893894	0.128593	2.4	3.3
CD34	Endothelial cell	0.148935	1.49e-177	3.04e-175	43.1	40.9
CD34	Neuron	-0.0103988	0.177201	0.376944	0.4	0.5
CD34	Oligodendrocyte	-0.0175059	0.0680992	0.102691	0.5	0.7
CD46	Endothelial cell	0.279012	9.57e-11	3.01e-10	63	59.7
CD46	Astrocyte	-0.0324805	0	0	27.3	33
CD46	Microglia	-0.0178806	8.67e-16	2.3e-15	23.6	25.9
CD46	Neuron	-0.0592434	0.0642835	0.198116	22.5	19.2
CD46	Oligodendrocyte	0.0595227	0.0163652	0.0324049	33.5	31.5
CD55	Endothelial cell	0.14063	0.00055863	0.000666435	21.5	20.8
CD55	Astrocyte	0.00435604	7.09e-41	8.72e-41	1.7	2
CD55	Microglia	0.0860387	1.42e-43	8.83e-43	13.1	12.1
CD55	Neuron	0.0173745	0.908846	0.95813	7.8	5.2
CD55	Oligodendrocyte	0.142839	0.723291	0.749753	29.8	24.9
CD9	Endothelial cell	0.169301	1.18e-14	5.51e-14	27.9	25.3
CD9	Astrocyte	-0.0313903	2.07e-64	2.79e-64	7.4	9.4
CD9	Microglia	0.0380987	4.28e-08	7.38e-08	5.1	4.3
CD9	Neuron	-0.0216707	0.988392	1	1.8	2.5
CD9	Oligodendrocyte	0.390921	0.0533082	0.0845823	29.5	18.5
CD93	Endothelial cell	-0.14634	0.0017715	0.00198807	10.5	15.6
CD93	Astrocyte	-0.0063792	3.01e-12	3.18e-12	0.5	0.8
CD93	Microglia	0.00580007	1.55e-115	2.48e-114	12	13.2
CD93	Neuron	-0.0658663	0.200887	0.40401	0.7	1.7
CD93	Oligodendrocyte	-0.0239398	0.0327721	0.0563566	1.1	1.8
CDC16	Endothelial cell	-0.135316	9.91e-05	0.00012927	14.8	20
CDC16	Astrocyte	-0.0904809	0	0	28.9	36.8
CDC16	Microglia	-0.0347145	8.82e-11	1.84e-10	21.4	24.2
CDC16	Neuron	-0.0887161	0.000207264	0.00252918	18.1	16.4
CDC16	Oligodendrocyte	-0.0446512	0.157473	0.206684	22.7	24.2
CDC34	Endothelial cell	0.123117	4.51e-23	3.73e-22	15.7	14
CDC34	Astrocyte	0.0228687	1.56e-49	1.97e-49	8	8.7
CDC34	Microglia	0.00771829	0.000487118	0.000612056	3	3.1
CDC34	Neuron	-0.0332352	0.190557	0.395278	4.7	4
CDC34	Oligodendrocyte	-0.0136824	0.0429263	0.0705557	4.7	5.1
CDC42BPB	Endothelial cell	-0.117004	5.33e-09	1.31e-08	27.1	33.4
CDC42BPB	Astrocyte	-0.0471096	2.11e-221	7.22e-221	36.3	43.2
CDC42BPB	Microglia	0.00749831	1.93e-15	5.06e-15	30.6	32.6
CDC42BPB	Neuron	-0.0374064	0.0711667	0.213146	26.5	22.1
CDC42BPB	Oligodendrocyte	0.21313	0.0320607	0.0553034	32	24.9
CDH2	Endothelial cell	-0.118618	0.000398964	0.000482541	39.4	43.5
CDH2	Astrocyte	0.0694303	6.45e-120	1.12e-119	69.6	71.9
CDH2	Microglia	0.041345	0.00985011	0.0113465	6	5.5
CDH2	Neuron	0.154664	0.00477642	0.0311416	53.1	40.7
CDH2	Oligodendrocyte	0.125003	0.0571611	0.0891893	25.5	22.1
CDK2AP2	Endothelial cell	0.188045	7.17e-13	2.91e-12	16.5	12.7
CDK2AP2	Astrocyte	0.015037	8.11e-07	8.31e-07	4.1	4.3
CDK2AP2	Microglia	0.0519786	0.000202517	0.000263834	4.7	3.7
CDK2AP2	Neuron	-0.00190299	0.624954	0.787076	2.7	1.7
CDK2AP2	Oligodendrocyte	0.00643726	0.398742	0.451048	7.3	7.2
CDK5RAP2	Endothelial cell	-0.137463	8.14e-11	2.6e-10	19.8	24.7
CDK5RAP2	Astrocyte	-0.0531727	9.62e-248	3.8e-247	46.2	53.3
CDK5RAP2	Microglia	0.012065	3.55e-06	5.29e-06	29.8	31.4
CDK5RAP2	Neuron	-0.0260067	0.0542115	0.175459	30	24.7
CDK5RAP2	Oligodendrocyte	0.0590451	0.0339961	0.0581813	41.9	40.3
CDK8	Endothelial cell	-0.106085	3.39e-05	4.71e-05	21.3	25.6
CDK8	Astrocyte	-0.00714145	2.79e-229	9.94e-229	36.1	40.5
CDK8	Microglia	0.0201413	2.7e-11	5.8e-11	41.3	43.3
CDK8	Neuron	-0.0427379	0.99428	1	35.7	29.4
CDK8	Oligodendrocyte	-0.146558	0.533782	0.578858	26	30.3
CDKN1B	Endothelial cell	0.275843	1.22e-33	1.58e-32	20.4	15
CDKN1B	Astrocyte	0.0236212	2.37e-23	2.67e-23	5	5.2
CDKN1B	Neuron	0.0474623	0.504995	0.70011	8.7	4.7
CDKN1B	Oligodendrocyte	0.000494024	0.369675	0.424081	15.7	14.9
CDV3	Endothelial cell	0.111286	2.69e-05	3.79e-05	18.1	16.7
CDV3	Astrocyte	-0.00636477	6.07e-20	6.71e-20	7.3	8.9
CDV3	Microglia	0.0362817	2.68e-09	5.03e-09	19.2	19.3
CDV3	Neuron	-0.027304	0.290034	0.504141	7.3	5.8
CDV3	Oligodendrocyte	-0.0715504	2.96e-06	1.85e-05	11.2	13.3
CEBPB	Endothelial cell	0.123786	4.02e-05	5.55e-05	12.1	10.1
CEBPB	Astrocyte	0.0541433	6.11e-22	6.82e-22	15.1	15.8
CEBPB	Microglia	0.0406461	2.9e-21	9.56e-21	39.8	40.2
CEBPB	Neuron	-0.0707861	0.49837	0.6961	7.3	6.6
CEBPB	Oligodendrocyte	-0.147624	0.0173802	0.0339056	7.5	11.8
CEP290	Endothelial cell	-0.11253	1.21e-10	3.76e-10	16.8	21.8
CEP290	Astrocyte	-0.074664	8.42e-220	2.86e-219	35.9	43.4
CEP290	Microglia	0.0559347	0.098491	0.104801	24.2	24.6
CEP290	Neuron	-0.0471826	3.8e-11	3e-09	45	35.9
CEP290	Oligodendrocyte	0.0693824	0.00321814	0.00831314	34.4	33.2
CEP68	Endothelial cell	-0.156575	0.000113972	0.000147672	10.2	15.6
CEP68	Astrocyte	-0.0454988	3.64e-213	1.17e-212	14.5	18.8
CEP68	Microglia	-0.0207139	0.0004142	0.000523014	10.7	12.2
CEP68	Neuron	-0.0980976	0.408524	0.611263	13.7	12.5
CEP68	Oligodendrocyte	-0.0341927	0.000860934	0.00266337	9.2	9.9
CEPT1	Endothelial cell	-0.104028	8.84e-06	1.33e-05	11.2	15
CEPT1	Astrocyte	-0.0700561	4.76e-261	2.03e-260	18.6	24.3
CEPT1	Microglia	-0.0446851	1.43e-30	6.33e-30	36	39.7
CEPT1	Neuron	-0.0792799	0.0642364	0.198116	16.4	13.5
CEPT1	Oligodendrocyte	-0.0986223	0.0397187	0.0659515	18	20.6
CERS2	Endothelial cell	0.131581	0.00948522	0.0100085	13.3	10.9
CERS2	Astrocyte	0.000979519	1.05e-20	1.17e-20	6.7	7.8
CERS2	Microglia	0.0361035	2.75e-07	4.43e-07	7.2	6.6
CERS2	Neuron	-0.0225407	0.467626	0.669733	3.1	2.9
CERS2	Oligodendrocyte	0.0805094	0.0884958	0.127597	14.8	12.1
CFAP298	Endothelial cell	0.10538	0.0193436	0.019874	14.5	13.3
CFAP298	Astrocyte	-0.00761955	8.85e-38	1.08e-37	10.1	12.3
CFAP298	Microglia	0.00536979	3.57e-05	4.92e-05	6	6.4
CFAP298	Neuron	-0.0582152	0.0120575	0.0615215	10.2	8.6
CFAP298	Oligodendrocyte	0.0223517	0.393394	0.446413	8.6	8.3
CFH	Endothelial cell	-0.313376	1.98e-25	1.86e-24	40.9	46.3
CFH	Astrocyte	0.00172022	2.71e-10	2.83e-10	1	1.2
CFH	Microglia	-0.00413062	0.819726	0.825406	0.9	1.1
CFH	Neuron	-0.0480783	0.00143609	0.0124691	1.3	1.7
CFH	Oligodendrocyte	-0.276917	0.139849	0.18713	4.4	9.3
CFI	Endothelial cell	-0.144368	4.07e-09	1.02e-08	17.1	22.2
CFI	Astrocyte	0.00168492	1.2e-05	1.23e-05	4.5	5
CFI	Microglia	-0.013348	0.0714535	0.0765918	0.5	0.9
CFI	Neuron	-0.00907871	0.824411	0.916955	1	0.9
CGGBP1	Endothelial cell	0.118542	4.59e-06	7.24e-06	23.8	22.1
CGGBP1	Astrocyte	0.0193424	7.67e-111	1.28e-110	20.9	23.3
CGGBP1	Microglia	-0.00843555	0.0128916	0.014714	24	26.4
CGGBP1	Neuron	0.0587374	0.431411	0.630363	15.5	10.6
CGGBP1	Oligodendrocyte	-0.0152124	0.157174	0.206443	27	27.4
CHCHD2	Endothelial cell	0.243255	1.68e-06	2.85e-06	28.2	23.4
CHCHD2	Astrocyte	0.0177175	2.59e-53	3.34e-53	12.8	14.4
CHCHD2	Microglia	0.0274118	0.00629311	0.00734617	9.6	9.4
CHCHD2	Neuron	-0.0595802	0.536829	0.722978	9	7.5
CHCHD2	Oligodendrocyte	-0.0114493	0.00269366	0.00719787	12.7	13.4
CHD1	Endothelial cell	0.109635	7.88e-05	0.000104043	35.9	37.1
CHD1	Astrocyte	0.00241917	1.25e-113	2.12e-113	34.2	38.4
CHD1	Microglia	0.0387759	0.000113969	0.000150577	56.6	58.8
CHD1	Neuron	-0.0373546	0.0733728	0.217231	29.8	23.9
CHD1	Oligodendrocyte	-0.0912517	2.55e-05	0.000125279	35.4	39.3
CHD3	Endothelial cell	0.100844	0.00996319	0.0104768	15.6	15
CHD3	Astrocyte	0.015334	7.13e-10	7.44e-10	5.5	6
CHD3	Microglia	-0.0102815	2.1e-11	4.55e-11	10.4	11.8
CHD3	Neuron	-0.00121869	0.0524222	0.171202	17.4	12.8
CHD3	Oligodendrocyte	-0.293955	0.00224842	0.00614613	9.1	17.5
CHD6	Endothelial cell	-0.104827	5.29e-06	8.26e-06	31.8	37.3
CHD6	Astrocyte	-0.000741838	4.61e-245	1.79e-244	63.9	68.5
CHD6	Microglia	-0.00366852	4.67e-18	1.38e-17	44	46.8
CHD6	Neuron	-0.160883	0.833287	0.92043	46.3	41.2
CHD6	Oligodendrocyte	-0.0740875	0.416978	0.468117	46.7	48.2
CHD8	Endothelial cell	-0.134114	1.44e-07	2.86e-07	16	21.3
CHD8	Astrocyte	-0.0255423	4.31e-168	1.01e-167	28.7	34.1
CHD8	Microglia	-0.00138253	1.09e-16	3e-16	26.1	27.8
CHD8	Neuron	-0.0650436	0.0212505	0.0914844	22.5	19.2
CHD8	Oligodendrocyte	-0.0860458	5.56e-05	0.000252622	21.9	24.9
CHIC2	Endothelial cell	0.262856	0.000485358	0.000583192	35	31.7
CHIC2	Astrocyte	0.0389736	1.93e-92	2.94e-92	31.1	33.5
CHIC2	Microglia	0.00530005	8.83e-11	1.84e-10	28.8	30.9
CHIC2	Neuron	-0.0736748	0.218789	0.427634	18.2	15.6
CHIC2	Oligodendrocyte	-0.30369	0.00023621	0.000883929	18.7	27.2
CHMP5	Endothelial cell	0.125974	1.55e-13	6.62e-13	17.2	15.6
CHMP5	Astrocyte	0.00380757	1.72e-94	2.64e-94	8.9	10.5
CHMP5	Microglia	0.00840888	3.91e-05	5.36e-05	8.4	9
CHMP5	Neuron	-0.0301188	0.230006	0.440968	7.5	5.8
CHMP5	Oligodendrocyte	0.0303843	0.171437	0.222072	9.1	8.3
CHN1	Endothelial cell	-0.140722	7.82e-05	0.000103378	26.5	32
CHN1	Astrocyte	-0.0432944	2.91e-132	5.4e-132	58.9	64.6
CHN1	Microglia	0.0254262	2.15e-27	8.62e-27	12.3	12.6
CHN1	Neuron	0.124746	2.5e-06	6.09e-05	50.6	39.7
CHN1	Oligodendrocyte	0.0276644	0.00032989	0.00117069	19.6	20.4
CHST15	Endothelial cell	-0.337149	4.98e-21	3.56e-20	24.7	31.6
CHST15	Astrocyte	-0.0093906	3.84e-19	4.22e-19	3.6	4.8
CHST15	Microglia	0.104404	1.37e-33	6.44e-33	45.9	45.1
CHST15	Neuron	0.0538622	0.0704908	0.211472	21.8	15.3
CHST15	Oligodendrocyte	-0.0382584	0.761616	0.783565	3.6	4.9
CIAO2B	Endothelial cell	0.171039	2.42e-05	3.42e-05	15.2	12.2
CIAO2B	Astrocyte	0.0075153	3.61e-84	5.32e-84	6.7	7.7
CIAO2B	Neuron	-0.0288811	0.476325	0.675984	4.7	3.9
CIAO2B	Oligodendrocyte	0.0896015	0.0715424	0.107044	10.2	7.9
CKAP5	Endothelial cell	-0.104786	6.32e-10	1.79e-09	10.7	14.2
CKAP5	Astrocyte	-0.00659917	1.26e-197	3.68e-197	27.5	32.2
CKAP5	Microglia	-0.0110225	1.41e-06	2.19e-06	24.1	26.3
CKAP5	Neuron	-0.062717	0.120718	0.292639	25.6	20.1
CKAP5	Oligodendrocyte	-0.0222505	0.000820668	0.002561	18.8	19.7
CLASP2	Endothelial cell	-0.130746	3.91e-07	7.27e-07	40.1	46.5
CLASP2	Astrocyte	-0.000685956	1.16e-183	3.05e-183	72	76.2
CLASP2	Microglia	-0.0054754	2.18e-14	5.44e-14	50.7	54
CLASP2	Neuron	0.059992	0.0797318	0.229001	74.6	65.4
CLASP2	Oligodendrocyte	0.406465	1.48e-25	1.47e-23	82.3	72.3
CLCN3	Endothelial cell	-0.114389	2.82e-05	3.95e-05	16.4	21.2
CLCN3	Astrocyte	-0.0141697	1.23e-231	4.43e-231	34	39.1
CLCN3	Microglia	-0.0205605	0.00262914	0.00312984	26.4	29.1
CLCN3	Neuron	-0.00626743	0.20946	0.415698	30.5	23.1
CLCN3	Oligodendrocyte	-0.0162452	0.0484665	0.0777992	28.4	28.6
CLDN5	Endothelial cell	0.122472	4.44e-124	4.08e-122	96.8	96.3
CLDN5	Astrocyte	0.0133579	1.6e-83	2.36e-83	3.7	4.1
CLDN5	Microglia	-0.00147589	9.37e-12	2.08e-11	2.9	3.2
CLDN5	Neuron	-0.152051	0.204675	0.410496	3.2	4.4
CLDN5	Oligodendrocyte	-0.0227315	0.0458357	0.0741865	3.6	4
CLEC14A	Endothelial cell	0.126698	1.04e-24	9.29e-24	34	32.8
CLEC14A	Oligodendrocyte	0.00740225	0.0220162	0.0411508	1.2	1.1
CLEC16A	Endothelial cell	-0.212861	3.71e-14	1.69e-13	22.5	30.3
CLEC16A	Astrocyte	-0.0941515	0	0	64.9	71
CLEC16A	Microglia	-0.00744934	0.000247282	0.000320163	44.8	47.9
CLEC16A	Neuron	-0.164062	0.79886	0.90403	40.1	36.3
CLEC16A	Oligodendrocyte	-0.026692	0.000361579	0.00127301	33.7	34.7
CLEC2B	Endothelial cell	0.240165	1.01e-21	7.57e-21	33.1	30.3
CLEC2B	Astrocyte	0.000315992	7.41e-06	7.57e-06	0.6	0.7
CLEC2B	Microglia	0.0169401	4.05e-67	3.47e-66	13.5	14.1
CLEC2B	Neuron	-0.0456872	0.112132	0.281489	0.6	1.6
CLEC2B	Oligodendrocyte	-0.392034	0.00181358	0.00507405	7.3	16
CLIC1	Endothelial cell	0.174271	9.94e-10	2.72e-09	36	33.7
CLIC1	Astrocyte	0.00590338	0.00229907	0.00232397	1.6	1.8
CLIC1	Microglia	0.0578401	1.12e-10	2.31e-10	10.6	9.6
CLIC1	Neuron	-0.0449624	0.237764	0.449164	0.7	1.5
CLIC1	Oligodendrocyte	-0.188515	0.00593224	0.0137699	3.9	8.4
CLIP1	Endothelial cell	-0.192659	2.35e-17	1.32e-16	27.3	35.2
CLIP1	Astrocyte	0.118654	8.17e-273	3.69e-272	65.7	71.9
CLIP1	Microglia	0.00551377	4.33e-09	8.03e-09	34.3	36.8
CLIP1	Neuron	-0.0989044	0.000165147	0.00207122	51.6	43.4
CLIP1	Oligodendrocyte	-0.0999443	6.86e-08	6.38e-07	23.4	28.1
CLNS1A	Endothelial cell	-0.114913	2.38e-11	8.05e-11	10.2	14.4
CLNS1A	Astrocyte	-0.00923587	1.47e-209	4.64e-209	24.5	28.7
CLNS1A	Microglia	-0.0058371	6.73e-19	2.04e-18	18.2	19.7
CLNS1A	Neuron	-0.0304934	0.508531	0.703138	24.7	19.5
CLNS1A	Oligodendrocyte	0.0357452	0.000208376	0.000794768	20.6	20.2
CLTB	Endothelial cell	0.105454	1.5e-06	2.55e-06	15.9	14.4
CLTB	Astrocyte	0.0258016	4.76e-30	5.55e-30	6.8	7.3
CLTB	Neuron	0.097427	0.891635	0.948897	13.7	8
CLTB	Oligodendrocyte	-0.0345983	0.0454774	0.0737975	5.8	6.7
CLTC	Endothelial cell	0.188236	1.85e-09	4.89e-09	43.7	42
CLTC	Astrocyte	-0.013171	1.51e-217	5.05e-217	39.5	45.1
CLTC	Microglia	0.0641303	2.15e-23	7.66e-23	55.4	56
CLTC	Neuron	0.00485169	0.806084	0.908608	38.7	29.5
CLTC	Oligodendrocyte	-0.00339782	0.0097108	0.0209852	37.1	37.6
CMTM8	Endothelial cell	0.111077	1.05e-11	3.72e-11	54.3	53.4
CMTM8	Astrocyte	0.0069957	6.91e-08	7.13e-08	0.9	1
CMTM8	Microglia	-0.00589543	0.397459	0.407267	0.8	1
CMTM8	Neuron	0.00708956	0.990497	1	6.7	4.4
CMTM8	Oligodendrocyte	-0.0295112	0.0639869	0.0974544	2.1	2.8
CNBP	Endothelial cell	0.161093	3.77e-06	6.01e-06	27.3	25.1
CNBP	Astrocyte	0.0525579	1.02e-43	1.26e-43	18.1	19.1
CNBP	Microglia	0.0412032	6.69e-11	1.41e-10	24.7	25.1
CNBP	Neuron	-0.0701559	0.298558	0.509636	15.1	12
CNBP	Oligodendrocyte	-0.0334848	0.000296993	0.00106882	19.8	21
CNKSR3	Endothelial cell	-0.27002	1.08e-79	4.82e-78	33.9	41.1
CNKSR3	Astrocyte	-0.00865566	2.75e-76	3.93e-76	6.5	8.3
CNKSR3	Microglia	0.000717018	0.000342763	0.000436972	1.1	1.2
CNKSR3	Neuron	0.0732978	0.385635	0.590451	4.5	3.1
CNKSR3	Oligodendrocyte	0.193285	0.0157843	0.0314102	22.6	16.6
CNOT6L	Endothelial cell	0.127673	5.03e-50	9.62e-49	65.3	65.5
CNOT6L	Astrocyte	-0.00980778	2.59e-92	3.94e-92	28.9	33.4
CNOT6L	Microglia	0.0460071	5.55e-41	3.22e-40	35.1	36.4
CNOT6L	Neuron	0.0744265	0.812923	0.910757	32.5	22.3
CNOT6L	Oligodendrocyte	-0.393297	2.46e-09	3.33e-08	36.3	49.1
CNST	Endothelial cell	0.19215	1.44e-20	9.87e-20	29.9	28.5
CNST	Astrocyte	-0.0232955	1.36e-97	2.12e-97	16.3	20.2
CNST	Microglia	-0.00152954	0.000482018	0.000606522	17.5	19.1
CNST	Neuron	0.0917489	0.196581	0.4027	25.9	16.1
CNST	Oligodendrocyte	-0.132882	2.4e-05	0.000119175	15.2	19.9
CNTNAP3B	Endothelial cell	-0.200105	2.87e-12	1.08e-11	38.5	45.2
CNTNAP3B	Astrocyte	-0.0936935	0	0	61.9	69.7
CNTNAP3B	Microglia	-0.00661461	1.78e-42	1.06e-41	5.1	5.5
CNTNAP3B	Neuron	-0.0157607	9.63e-09	4.7e-07	28.9	24.6
CNTNAP3B	Oligodendrocyte	0.000135286	1.79e-18	8.87e-17	10.1	11.1
COG7	Endothelial cell	-0.140017	0.00394148	0.00430747	11.2	15.7
COG7	Astrocyte	-0.010042	7.49e-167	1.74e-166	26.3	30.8
COG7	Microglia	-0.0534772	7.33e-12	1.64e-11	10.8	13.5
COG7	Neuron	-0.0282576	0.47366	0.673567	15.2	12.2
COG7	Oligodendrocyte	-0.0465039	0.0443823	0.0725164	14.8	16.1
COL18A1	Endothelial cell	-0.21666	0.0204923	0.0209954	21.4	28.4
COL18A1	Astrocyte	-0.00700545	4.02e-111	6.75e-111	6.6	7.6
COL18A1	Microglia	0.0383976	5.16e-55	3.72e-54	10.2	9.9
COL18A1	Neuron	-0.0732094	0.620075	0.783663	4.5	4.8
COL18A1	Oligodendrocyte	-0.129938	0.179446	0.230274	8.9	10.8
COMMD1	Endothelial cell	-0.113851	5.05e-07	9.21e-07	27	32.3
COMMD1	Astrocyte	0.0266774	2.7e-167	6.29e-167	46.7	50.7
COMMD1	Microglia	-0.00108258	0.00518862	0.00609357	38	40.5
COMMD1	Neuron	0.0378937	0.542337	0.725527	38	29.7
COMMD1	Oligodendrocyte	-0.0765873	0.667824	0.701215	31.1	33
COPA	Endothelial cell	0.128128	6.81e-08	1.41e-07	33.4	32.7
COPA	Astrocyte	-0.0270848	0	0	30.9	36.8
COPA	Microglia	0.073854	2.78e-19	8.51e-19	41.9	42.6
COPA	Neuron	-0.050706	0.211487	0.417954	25.3	20.9
COPA	Oligodendrocyte	0.159254	0.067241	0.10163	39.5	35.4
COX17	Endothelial cell	0.202002	4.13e-09	1.04e-08	18.1	15.3
COX17	Astrocyte	0.0268307	9.32e-14	9.91e-14	7.7	7.9
COX17	Microglia	0.0109011	0.000251297	0.000324638	8.5	8.6
COX17	Neuron	0.0202652	0.0147506	0.0708498	6.3	4.1
COX17	Oligodendrocyte	-0.0079365	0.324264	0.378556	7.5	7.8
COX4I1	Endothelial cell	0.145338	5.45e-10	1.56e-09	28.4	26.8
COX4I1	Astrocyte	0.0498284	2.71e-87	4.06e-87	17.9	19.2
COX4I1	Microglia	0.0433031	3.96e-08	6.86e-08	13.9	13.6
COX4I1	Neuron	-0.053145	0.797739	0.90403	12.4	10
COX4I1	Oligodendrocyte	-0.0197986	0.590482	0.63228	14.5	14.7
COX5A	Endothelial cell	0.145488	7.48e-06	1.14e-05	14.3	12
COX5A	Astrocyte	0.0198296	5.31e-25	6.04e-25	9.2	10
COX5A	Neuron	0.0129821	0.867931	0.938408	8.4	5.4
COX5A	Oligodendrocyte	-0.0268323	0.325746	0.380037	5.8	6.3
COX5B	Endothelial cell	0.281805	9.1e-11	2.89e-10	29.2	24
COX5B	Astrocyte	0.0500685	7.14e-91	1.08e-90	13.2	14.1
COX5B	Microglia	0.00802673	1.57e-05	2.24e-05	7.9	8.3
COX5B	Neuron	0.00367408	0.068211	0.206347	10.1	7.1
COX5B	Oligodendrocyte	0.053751	0.0203446	0.0387154	13.5	12.6
COX6A1	Endothelial cell	0.19012	0.000911971	0.00105506	26.1	22.8
COX6A1	Microglia	0.0614289	0.0183439	0.0206665	11.4	10.4
COX6A1	Neuron	0.0179765	0.830379	0.919097	12.7	7.9
COX6A1	Oligodendrocyte	0.0685931	0.642086	0.676978	13.9	12.1
COX6B1	Endothelial cell	0.161825	0.0272535	0.0277523	19.5	17
COX6B1	Astrocyte	0.0541424	1.36e-65	1.85e-65	13.4	14.1
COX6B1	Microglia	0.0497923	0.000276861	0.000356081	9.3	8.6
COX6B1	Neuron	0.0420379	0.15554	0.346388	10.6	6.3
COX6B1	Oligodendrocyte	-0.0172148	0.718337	0.745917	10.3	11.2
COX7A1	Endothelial cell	0.289449	5.15e-20	3.41e-19	21.5	16.5
COX7A1	Astrocyte	0.0384195	1.87e-45	2.33e-45	3.4	2.6
COX7A1	Neuron	0.0462684	0.0017017	0.0141626	4.5	2.1
COX7A1	Oligodendrocyte	0.0170414	0.195292	0.246035	1.5	1.2
COX7A2	Endothelial cell	0.145641	9.37e-07	1.65e-06	20.4	17.8
COX7A2	Astrocyte	0.0235534	6.67e-40	8.17e-40	9.1	9.9
COX7A2	Neuron	0.0125004	0.532703	0.718753	8.4	5.3
COX7A2	Oligodendrocyte	0.00269155	0.00521879	0.0124207	8.8	8.9
COX7B	Endothelial cell	0.127257	0.0143332	0.0148845	14.6	12.7
COX7B	Astrocyte	0.0642254	1.99e-34	2.38e-34	15.1	15.6
COX7B	Microglia	0.0216963	0.000839523	0.00103618	7.2	7.1
COX7B	Neuron	-0.0483444	0.572511	0.747618	6.6	5.8
COX7B	Oligodendrocyte	0.00501928	0.573946	0.61791	7.6	7.8
COX8A	Endothelial cell	0.119304	2.64e-07	5.01e-07	18.1	16.5
COX8A	Astrocyte	0.0516973	6.51e-30	7.59e-30	8.5	8.3
COX8A	Microglia	0.0477594	0.00123501	0.0015083	6.8	5.8
COX8A	Neuron	0.0543369	0.709924	0.846845	10.6	5.8
COX8A	Oligodendrocyte	0.0187197	0.0558795	0.0876948	7.6	7.7
CP	Endothelial cell	-0.505445	8.56e-147	1.05e-144	35.6	46.5
CP	Astrocyte	0.100731	2.46e-33	2.93e-33	9.6	9.2
CP	Microglia	-0.0166086	0.0176792	0.0199822	3	3.9
CP	Neuron	-0.0978626	0.153118	0.342242	2.5	3.4
CP	Oligodendrocyte	0.00854384	0.915177	0.921891	3.5	3.7
CPQ	Endothelial cell	-0.183059	0.0197603	0.0202907	22.6	28.3
CPQ	Astrocyte	0.0423692	7.31e-198	2.14e-197	65.6	68.8
CPQ	Microglia	-0.0115055	1.48e-16	4.06e-16	55.2	58.1
CPQ	Neuron	-0.298173	0.122022	0.295008	19	22.4
CPQ	Oligodendrocyte	0.268502	3.77e-09	4.71e-08	60.5	54.1
CRADD	Endothelial cell	-0.149556	0.00666212	0.00711556	29.3	33.1
CRADD	Astrocyte	0.0345721	4.74e-198	1.39e-197	63.9	66.4
CRADD	Microglia	-0.00115647	0.079175	0.0846604	27.7	29.4
CRADD	Neuron	-0.000244115	0.0759463	0.2223	33.5	27.8
CRADD	Oligodendrocyte	0.00211619	0.0438973	0.0718869	46.4	46
CREM	Endothelial cell	0.39122	1.53e-225	4.67e-223	56.1	46.6
CREM	Astrocyte	-0.00977297	4.69e-247	1.84e-246	30.2	34.7
CREM	Microglia	0.060547	0.000165569	0.000216944	25	24.9
CREM	Neuron	-0.132833	0.193382	0.39823	14.4	14.8
CREM	Oligodendrocyte	-0.0384056	0.000560411	0.00182876	18.4	20.2
CRIM1	Endothelial cell	0.186084	1.23e-104	9.44e-103	72	71.7
CRIM1	Astrocyte	-0.133093	0	0	48.1	56.1
CRIM1	Microglia	0.0166885	7.11e-74	6.56e-73	8.1	8.5
CRIM1	Neuron	-0.29828	0.000362079	0.00411267	26.9	28
CRIM1	Oligodendrocyte	-0.0423173	0.0288584	0.0510383	22.9	23.7
CRIP2	Endothelial cell	0.226905	2.93e-14	1.34e-13	53.2	49.7
CRIP2	Astrocyte	0.0543611	3.09e-10	3.23e-10	12.3	12
CRIP2	Microglia	0.00817998	0.000214269	0.000278662	2.1	2.2
CRIP2	Neuron	-0.027834	0.180599	0.381212	6.1	5.2
CRIP2	Oligodendrocyte	-0.00929137	0.76147	0.783565	3.8	4.3
CRK	Endothelial cell	0.110036	8.93e-07	1.58e-06	27.1	26.5
CRK	Astrocyte	0.0384348	1.29e-60	1.71e-60	17.6	19.6
CRK	Microglia	0.00454972	2.24e-15	5.84e-15	26.3	28.2
CRK	Neuron	0.112664	0.294549	0.507107	19.2	12.5
CRK	Oligodendrocyte	0.000564102	0.0181888	0.0352518	15.9	16.5
CRLS1	Endothelial cell	-0.137197	9.73e-05	0.00012711	10.3	14.7
CRLS1	Astrocyte	-0.0659355	3.54e-56	4.62e-56	19.6	25.3
CRLS1	Microglia	-0.014021	2.2e-07	3.58e-07	20.6	22.6
CRLS1	Neuron	-0.0643373	0.281499	0.493579	12.9	11.4
CRLS1	Oligodendrocyte	-0.0699278	0.195312	0.246035	11.9	13.9
CRY1	Endothelial cell	0.227979	0.0185485	0.0190891	21.3	17.6
CRY1	Astrocyte	0.0766638	9.58e-66	1.3e-65	20.2	20.6
CRY1	Microglia	0.0495273	1.28e-05	1.83e-05	9.9	9.2
CRY1	Neuron	-0.0108983	0.236731	0.448621	14.2	10.7
CRY1	Oligodendrocyte	0.0483789	0.358638	0.414081	15.3	14.2
CSAD	Endothelial cell	-0.105483	1.05e-11	3.71e-11	11.1	15.1
CSAD	Astrocyte	-0.01235	3.4e-173	8.24e-173	28.8	33.5
CSAD	Microglia	-0.0673829	1.55e-24	5.72e-24	15	18.2
CSAD	Neuron	-0.0630236	0.317193	0.525069	20.1	17.4
CSAD	Oligodendrocyte	0.0538881	0.242594	0.295867	19.4	17.9
CSNK1A1	Endothelial cell	0.101668	6.61e-07	1.19e-06	71.1	71.9
CSNK1A1	Astrocyte	0.0235623	0	5.1e-308	69	72.7
CSNK1A1	Microglia	0.0616924	1.37e-09	2.63e-09	67.2	68.3
CSNK1A1	Neuron	-0.0921606	0.0113674	0.0590419	44.3	37.6
CSNK1A1	Oligodendrocyte	0.0014709	0.0089569	0.0196414	56.2	56.5
CSNK1E	Endothelial cell	0.162548	2.09e-13	8.82e-13	30.7	29.1
CSNK1E	Astrocyte	-0.00120085	0	0	32.7	37.2
CSNK1E	Microglia	-0.00513015	5.6e-05	7.57e-05	15.7	17.3
CSNK1E	Neuron	0.0210349	0.973416	0.995464	24.5	18.9
CSNK1E	Oligodendrocyte	0.0631953	0.567444	0.612017	23	20.8
CSNK1G3	Endothelial cell	-0.120167	3.66e-06	5.85e-06	28.4	33.7
CSNK1G3	Astrocyte	-0.0285817	3.85e-155	8.32e-155	26.1	30.9
CSNK1G3	Microglia	0.012721	4.17e-08	7.21e-08	23.5	25.3
CSNK1G3	Neuron	0.0397136	0.396716	0.600057	25.9	19
CSNK1G3	Oligodendrocyte	-0.203839	0.266678	0.319906	18.9	23.7
CSNK2B	Endothelial cell	0.104642	9.26e-05	0.000121544	13.4	11.8
CSNK2B	Astrocyte	0.00314529	6.6e-19	7.25e-19	5.9	6.9
CSNK2B	Microglia	0.0123342	0.0336538	0.0372177	6.7	6.8
CSNK2B	Neuron	-0.024909	0.850182	0.928312	5.9	4.4
CSNK2B	Oligodendrocyte	-0.0152917	0.00523428	0.012441	7.3	7.6
CSRNP1	Endothelial cell	0.295194	4.08e-11	1.34e-10	18.2	12.8
CSRNP1	Astrocyte	0.0424212	1.65e-89	2.49e-89	8.7	8.5
CSRNP1	Microglia	0.0102311	1.98e-11	4.3e-11	3.5	3.6
CSRNP1	Neuron	-0.0386809	0.031742	0.121162	2.2	2.6
CSRNP1	Oligodendrocyte	0.0225248	0.13821	0.185075	2.9	2.5
CSTB	Endothelial cell	0.383131	3.32e-10	9.85e-10	33.7	26
CSTB	Astrocyte	0.0248453	8.88e-117	1.53e-116	16.6	18.6
CSTB	Microglia	0.0780825	6.75e-09	1.24e-08	9.8	8.4
CSTB	Neuron	-0.0551391	0.198263	0.4027	6.8	6
CSTB	Oligodendrocyte	0.0228818	0.146329	0.194488	9.2	9
CTNNA1	Endothelial cell	-0.106042	4.08e-05	5.62e-05	52.5	57.4
CTNNA1	Astrocyte	-0.0418185	5.63e-207	1.75e-206	52.2	58
CTNNA1	Microglia	0.0347065	0.00188821	0.00226481	49.8	51.6
CTNNA1	Neuron	-0.209148	0.908976	0.95813	24.7	24.8
CTNNA1	Oligodendrocyte	0.24617	0.209998	0.261415	44.8	37.3
CTTNBP2	Endothelial cell	-0.22744	1.53e-18	9.29e-18	13.4	18.7
CTTNBP2	Astrocyte	-0.0336052	2.79e-52	3.59e-52	8.8	12.2
CTTNBP2	Microglia	0.115806	3.98e-23	1.39e-22	65.7	67.2
CTTNBP2	Neuron	0.108611	0.16569	0.36093	47.6	34
CTTNBP2	Oligodendrocyte	0.372952	2.88e-09	3.81e-08	45.3	32.6
CTTNBP2NL	Endothelial cell	0.137884	4.15e-14	1.89e-13	46	45.7
CTTNBP2NL	Astrocyte	-0.0537237	7.99e-169	1.88e-168	15.7	20.2
CTTNBP2NL	Microglia	-0.0488023	2.1e-10	4.25e-10	52.3	56.4
CTTNBP2NL	Neuron	-0.1669	0.105285	0.270475	14.2	14.4
CTTNBP2NL	Oligodendrocyte	-0.00903615	0.0177151	0.034446	11.9	12.5
CUL5	Endothelial cell	-0.121576	4.9e-09	1.22e-08	26.5	32.5
CUL5	Astrocyte	-0.00376753	4.38e-176	1.09e-175	41.5	47
CUL5	Microglia	-0.0106328	1.61e-12	3.69e-12	39.6	42.4
CUL5	Neuron	-0.0689308	0.529423	0.717015	31.9	26.6
CUL5	Oligodendrocyte	-0.11911	0.183389	0.233821	32.1	35.2
CWF19L2	Endothelial cell	0.382301	3.15e-06	5.11e-06	36.5	34
CWF19L2	Astrocyte	0.00998288	9.11e-216	3.02e-215	36.7	41.1
CWF19L2	Microglia	0.0418015	0.000106677	0.000141479	39.7	41
CWF19L2	Neuron	0.0712121	0.583354	0.754683	32.9	24.7
CWF19L2	Oligodendrocyte	-0.087094	0.0391702	0.0652836	37.7	40.4
CYYR1	Endothelial cell	-0.10236	4.54e-09	1.13e-08	39.4	42.7
CYYR1	Astrocyte	0.00182462	4.49e-17	4.88e-17	0.5	0.6
CYYR1	Microglia	-0.00176552	0.197551	0.205935	0.2	0.3
CYYR1	Neuron	0.00368337	0.0352778	0.128705	2.8	1.8
DAB2IP	Endothelial cell	-0.2775	1.44e-11	4.95e-11	38.5	47.8
DAB2IP	Astrocyte	-0.0831287	2.28e-101	3.64e-101	26.1	30.8
DAB2IP	Microglia	0.0739574	7.43e-76	7.28e-75	6.1	4.8
DAB2IP	Neuron	-0.157689	0.667613	0.819652	15.9	15.3
DAB2IP	Oligodendrocyte	-0.0587908	0.743696	0.766453	6.8	8.5
DAD1	Endothelial cell	0.167499	4.38e-06	6.92e-06	19.2	16.2
DAD1	Astrocyte	0.0211891	5.16e-69	7.11e-69	8.6	9.5
DAD1	Microglia	0.0168318	3.06e-08	5.34e-08	7.5	7.6
DAD1	Neuron	-0.0265029	0.112255	0.281489	5	4
DAD1	Oligodendrocyte	0.02962	0.244518	0.297169	10.6	10
DAZAP2	Endothelial cell	0.116644	0.0367845	0.0371282	20.6	18.9
DAZAP2	Astrocyte	0.0499802	5.17e-18	5.66e-18	11.5	11.6
DAZAP2	Microglia	0.0160726	6.21e-08	1.06e-07	15	15.8
DAZAP2	Neuron	0.0381599	0.947108	0.983063	9.6	6.4
DAZAP2	Oligodendrocyte	0.0333566	0.870211	0.88157	17.9	16.5
DCAF8	Endothelial cell	-0.140984	8.68e-10	2.4e-09	15.4	20.8
DCAF8	Astrocyte	-0.0232884	6.83e-154	1.46e-153	33.7	39.4
DCAF8	Microglia	-0.0606955	8.09e-15	2.07e-14	23.8	27.6
DCAF8	Neuron	-0.116714	0.711798	0.847401	20.7	19
DCAF8	Oligodendrocyte	-0.00961273	0.0167624	0.0328801	27.5	28.1
DDX18	Endothelial cell	0.138101	9.29e-13	3.72e-12	22.9	22
DDX18	Astrocyte	-0.0312645	3.13e-148	6.45e-148	16.4	20
DDX18	Microglia	-0.00349194	3.77e-19	1.15e-18	17.9	18.9
DDX18	Neuron	-0.0810131	0.00610915	0.0381769	12.5	11.6
DDX18	Oligodendrocyte	-0.035956	3e-08	3.06e-07	20.6	21.5
DDX21	Endothelial cell	0.167228	1.89e-05	2.7e-05	21.4	19.4
DDX21	Astrocyte	-0.0512163	1.03e-107	1.69e-107	9.9	13.5
DDX21	Neuron	-0.0961113	0.017567	0.0809336	8.3	8
DDX21	Oligodendrocyte	-0.07079	3.63e-07	2.91e-06	11.5	13.4
DDX3X	Endothelial cell	0.300896	3.66e-17	2.02e-16	43.2	38.7
DDX3X	Astrocyte	-0.00696759	9.56e-118	1.65e-117	38.3	42.5
DDX3X	Microglia	0.0774296	2.72e-25	1.02e-24	32.3	31.7
DDX3X	Neuron	-0.107709	0.59371	0.762287	22.3	19.4
DDX3X	Oligodendrocyte	0.0907067	0.00948832	0.0206042	29	26.8
DEK	Endothelial cell	0.115793	6.17e-07	1.11e-06	30.2	28.9
DEK	Astrocyte	0.0667563	2.46e-40	3.02e-40	24.4	24.9
DEK	Microglia	0.0839844	7.09e-39	3.87e-38	34.2	33.4
DEK	Neuron	-0.0469266	0.669702	0.820545	14.4	12.1
DEK	Oligodendrocyte	0.00693086	0.035633	0.0603463	29.6	29.4
DENR	Endothelial cell	-0.118537	1.43e-11	4.93e-11	12	16.1
DENR	Astrocyte	-0.0586457	1.24e-123	2.21e-123	21.2	27
DENR	Microglia	-0.0384553	3.4e-08	5.91e-08	21.3	24
DENR	Neuron	-0.0958868	0.438097	0.638067	13.4	12.4
DENR	Oligodendrocyte	-0.108423	0.068863	0.103556	14.9	18
DEPTOR	Endothelial cell	-0.297054	4.69e-05	6.38e-05	25.1	33.3
DEPTOR	Astrocyte	0.0222538	5.83e-20	6.45e-20	7.4	8.1
DEPTOR	Microglia	-0.0800838	3.21e-89	3.94e-88	30.3	33.9
DEPTOR	Neuron	0.167296	0.0172338	0.0796235	16.2	9.2
DEPTOR	Oligodendrocyte	0.0767983	3.66e-10	5.99e-09	28	24.4
DGKE	Endothelial cell	0.127467	1.17e-05	1.74e-05	23.5	21.9
DGKE	Astrocyte	0.0157301	2.75e-49	3.47e-49	7.1	7.8
DGKE	Microglia	0.0783944	1.14e-05	1.63e-05	9.2	8.1
DGKE	Neuron	0.0932847	0.9172	0.964742	24.3	14.5
DGKE	Oligodendrocyte	-0.0729309	0.0265088	0.0478445	11	12.3
DGKH	Endothelial cell	0.102845	0.000108695	0.000141035	47.1	47.8
DGKH	Astrocyte	-0.00430697	7.72e-26	8.82e-26	8.2	9.5
DGKH	Microglia	0.0994006	2.06e-17	5.89e-17	9.7	8.3
DGKH	Neuron	-0.0951732	0.0457384	0.15615	17.5	15.2
DGKH	Oligodendrocyte	-0.213917	0.00040326	0.00139771	13.5	17.2
DHRS7	Endothelial cell	0.110004	7.02e-05	9.34e-05	14.3	12.8
DHRS7	Astrocyte	-0.00364907	1.47e-215	4.86e-215	8.7	10.8
DHRS7	Microglia	0.0198033	2.29e-19	7.05e-19	13.5	13.7
DHRS7	Neuron	-0.0561102	0.312238	0.520685	6.4	5.4
DHRS7	Oligodendrocyte	-0.057048	0.000768259	0.00241433	8.9	10.4
DHRSX	Endothelial cell	-0.170176	1.28e-16	6.85e-16	25.3	31.3
DHRSX	Astrocyte	0.0495792	0	0	49.1	50.6
DHRSX	Microglia	0.126408	5.94e-20	1.86e-19	38.5	36.1
DHRSX	Neuron	-0.0783178	0.0216278	0.0923398	30	25.7
DHRSX	Oligodendrocyte	-0.181729	0.152095	0.20051	22.5	27.6
DICER1	Endothelial cell	-0.15808	5.8e-06	8.99e-06	33.8	40.1
DICER1	Astrocyte	-0.0811363	1.07e-199	3.16e-199	51.1	58.3
DICER1	Microglia	0.0355849	2.6e-12	5.9e-12	45.3	47.5
DICER1	Neuron	-0.0500452	0.00125153	0.0113887	39.7	32.8
DICER1	Oligodendrocyte	0.285839	3.61e-05	0.000172015	61.5	52.9
DIDO1	Endothelial cell	-0.116888	1.56e-05	2.27e-05	18.7	23.5
DIDO1	Astrocyte	0.0332427	2.12e-84	3.13e-84	30.8	33.8
DIDO1	Microglia	-0.000486112	5.55e-05	7.51e-05	29.3	31.5
DIDO1	Neuron	-0.0136928	0.631491	0.790348	21.6	17.7
DIDO1	Oligodendrocyte	-0.128967	0.0775156	0.114516	25.3	28.3
DIP2B	Endothelial cell	-0.157665	0.00370146	0.00405724	27.3	33.4
DIP2B	Astrocyte	0.0263156	4.37e-228	1.55e-227	59.1	63.9
DIP2B	Microglia	-0.01754	4.12e-84	4.49e-83	82.3	84.7
DIP2B	Neuron	0.0124304	0.0359738	0.130198	48.4	40
DIP2B	Oligodendrocyte	0.501409	2.06e-26	2.45e-24	78.1	65
DIP2C	Endothelial cell	-0.183737	1.17e-08	2.76e-08	21.3	27.9
DIP2C	Astrocyte	0.0975603	0	0	76.7	78.2
DIP2C	Microglia	0.140791	2.73e-10	5.46e-10	26.6	24.3
DIP2C	Neuron	0.0706125	0.296112	0.507862	66.9	55.6
DIP2C	Oligodendrocyte	0.716166	2.61e-25	2.45e-23	74.8	54
DIPK2B	Endothelial cell	-0.118655	0.0279433	0.028439	47.4	53.8
DIPK2B	Astrocyte	-0.00545323	1.56e-09	1.62e-09	1.1	1.4
DIPK2B	Neuron	0.0268891	0.508265	0.703138	1	0.6
DIPK2B	Oligodendrocyte	0.129517	3.16e-06	1.95e-05	12.2	8.8
DIS3L2	Endothelial cell	-0.209134	1.55e-05	2.26e-05	16.2	22.9
DIS3L2	Astrocyte	-0.0487648	9.84e-147	2.01e-146	43	49.7
DIS3L2	Microglia	-0.0405417	1.93e-06	2.96e-06	36	39.5
DIS3L2	Neuron	-0.0268841	0.855909	0.931193	32.9	27.1
DIS3L2	Oligodendrocyte	-0.0486815	0.0027277	0.0072653	39.6	40.9
DMTF1	Endothelial cell	-0.10298	0.000125965	0.000162182	31.5	37.2
DMTF1	Astrocyte	-0.027313	1.07e-151	2.25e-151	47.5	53.7
DMTF1	Microglia	0.0326821	2.78e-10	5.55e-10	42.6	44.3
DMTF1	Neuron	-0.0601918	0.00511723	0.0328887	36.2	30.3
DMTF1	Oligodendrocyte	-0.000709813	0.638997	0.67531	45.4	45.5
DMXL1	Endothelial cell	-0.136093	4.22e-10	1.23e-09	24.8	30.9
DMXL1	Astrocyte	-0.0422124	1.42e-243	5.46e-243	50.6	57.1
DMXL1	Microglia	0.00145694	0.000286415	0.000367826	43.1	45.8
DMXL1	Neuron	-0.03418	0.138449	0.319743	44.8	36.4
DMXL1	Oligodendrocyte	0.0317819	0.404197	0.456351	42.2	41.7
DNM2	Endothelial cell	-0.150646	2.25e-57	5.36e-56	37.1	43.8
DNM2	Astrocyte	0.0383703	2.04e-71	2.84e-71	31.4	34.5
DNM2	Microglia	0.0171548	1.59e-12	3.64e-12	50.1	52.4
DNM2	Neuron	0.0260439	0.561441	0.740118	25.8	21
DNM2	Oligodendrocyte	-0.0575428	0.0146003	0.0294481	34.5	37
DNTTIP2	Endothelial cell	0.160742	2.33e-05	3.31e-05	12.9	10.5
DNTTIP2	Astrocyte	0.00932686	2.33e-131	4.31e-131	4.8	5.5
DNTTIP2	Microglia	0.0287115	0.000140112	0.000184698	5.7	5.4
DNTTIP2	Neuron	0.0298496	0.628297	0.789066	6.4	4
DPP8	Endothelial cell	-0.121875	1.44e-09	3.88e-09	19.3	24.4
DPP8	Astrocyte	0.0416165	9.52e-162	2.14e-161	40.4	43.8
DPP8	Microglia	-0.000358056	4.55e-10	8.97e-10	31.3	33.3
DPP8	Neuron	-0.0915915	0.120203	0.292486	24.8	21.7
DPP8	Oligodendrocyte	-0.098471	0.0512199	0.0817047	25.7	28.3
DRAP1	Endothelial cell	0.121077	1.61e-07	3.17e-07	13.5	11.5
DRAP1	Microglia	0.0231219	0.00452341	0.00533029	7.1	7
DRAP1	Neuron	-0.025415	0.197916	0.4027	4.8	3.6
DRAP1	Oligodendrocyte	0.00422922	0.174354	0.225197	7.9	7.8
DSTN	Endothelial cell	0.24827	5.28e-12	1.92e-11	44	39.7
DSTN	Astrocyte	0.0213855	5.73e-63	7.7e-63	14.6	16.5
DSTN	Microglia	0.01629	0.0260641	0.0290082	8.2	8.6
DSTN	Neuron	0.0381352	0.81201	0.91064	22.1	14.4
DSTN	Oligodendrocyte	-0.0401909	0.103096	0.145017	16.7	18.1
DYM	Endothelial cell	-0.110223	1.29e-05	1.91e-05	42.9	47.9
DYM	Astrocyte	-0.00772271	2.95e-225	1.03e-224	56.6	61.9
DYM	Neuron	-0.0213687	0.991061	1	49.3	41.5
DYM	Oligodendrocyte	-0.105218	0.108339	0.151674	54.9	58.2
DYNLRB1	Endothelial cell	0.24141	1.1e-08	2.61e-08	20.3	15.3
DYNLRB1	Astrocyte	0.0956616	3.73e-18	4.09e-18	11.6	9.9
DYNLRB1	Microglia	0.0388559	3.17e-05	4.38e-05	5.5	4.7
DYNLRB1	Neuron	0.0320916	0.320147	0.528506	10.2	5.8
DYNLRB1	Oligodendrocyte	0.109458	0.410889	0.462153	11	8.3
EBF1	Endothelial cell	-0.147379	3.35e-06	5.42e-06	47.4	50.6
EBF1	Astrocyte	0.00866295	1.48e-62	1.98e-62	2.5	2.7
EBF1	Microglia	0.0023156	0.348164	0.35844	1	1.1
EBF1	Neuron	0.179195	0.829735	0.919097	8.9	4.2
EBF1	Oligodendrocyte	0.0164007	0.187717	0.238121	1.9	1.7
ECE1	Endothelial cell	-0.138387	0.000179959	0.000227709	31.8	38.4
ECE1	Astrocyte	0.00338765	1.86e-86	2.78e-86	43.9	46.1
ECE1	Microglia	-0.00847369	0.0337608	0.037303	3.4	3.9
ECE1	Neuron	0.0057052	0.240304	0.451926	18.3	15
ECE1	Oligodendrocyte	0.0527415	0.159905	0.208954	20.4	19.2
ECT2	Endothelial cell	0.100629	8.9e-21	6.22e-20	21.8	20.9
ECT2	Astrocyte	0.00367236	1.74e-16	1.88e-16	4.9	5.5
ECT2	Microglia	-0.00942683	0.00788165	0.00912722	5.9	6.6
ECT2	Neuron	-0.0238372	0.150497	0.338901	2.2	2.3
ECT2	Oligodendrocyte	0.0234296	0.526704	0.571877	2.7	2.4
EDF1	Endothelial cell	0.134931	0.00882939	0.00934876	21.4	19.3
EDF1	Astrocyte	0.0523856	2.69e-33	3.2e-33	13.3	14.2
EDF1	Neuron	0.025347	0.0116029	0.0598709	11.4	7.9
EDF1	Oligodendrocyte	-0.0172635	0.0116859	0.0244827	12.4	12.9
EEF1D	Endothelial cell	0.120839	3.11e-12	1.16e-11	32	30.6
EEF1D	Astrocyte	0.0165956	7.06e-74	9.93e-74	31.8	34.4
EEF1D	Microglia	0.089539	1.09e-19	3.41e-19	23.8	22.2
EEF1D	Neuron	-0.0710222	0.405466	0.608029	15.3	14.1
EEF1D	Oligodendrocyte	-0.112654	0.00022732	0.000857856	26	29.9
EEF2	Endothelial cell	0.110426	0.00817791	0.00867397	33	32.2
EEF2	Astrocyte	0.0229144	6.82e-49	8.59e-49	12.5	14
EEF2	Microglia	0.0780017	7.04e-26	2.7e-25	19.1	17.8
EEF2	Neuron	-0.0116337	0.00915961	0.0512144	16.1	11.1
EEF2	Oligodendrocyte	-0.137882	0.0492432	0.0788333	25.1	28
EEPD1	Endothelial cell	-0.214564	0.000273553	0.000338439	12.8	18.2
EEPD1	Astrocyte	-0.0359943	4.8e-62	6.42e-62	20.5	24.1
EEPD1	Microglia	0.011385	1.76e-06	2.7e-06	15.7	16.7
EEPD1	Neuron	0.0674342	0.586081	0.755214	23.3	17
EEPD1	Oligodendrocyte	0.17108	0.000141463	0.000573892	22.8	18.3
EFNB2	Endothelial cell	-0.146631	0.000182897	0.000231108	25.4	30.7
EFNB2	Astrocyte	0.0684491	8.64e-69	1.19e-68	22.5	22.9
EFNB2	Microglia	0.0156669	3.22e-21	1.06e-20	2	1.7
EFNB2	Neuron	0.0159998	0.387095	0.590451	12.6	9.8
EFNB2	Oligodendrocyte	0.15077	0.0021405	0.00588721	8.7	5.6
EFR3B	Endothelial cell	-0.158366	2.57e-28	2.71e-27	31.4	38.1
EFR3B	Astrocyte	-0.00391763	0	0	58.1	63.6
EFR3B	Microglia	0.0214656	2.26e-07	3.68e-07	5	4.9
EFR3B	Neuron	-0.0463729	0.00129143	0.0116274	29.4	24.5
EFR3B	Oligodendrocyte	0.146418	0.0230578	0.0426509	22.7	19
EGFR	Endothelial cell	0.20363	0.00646702	0.00691121	47.7	44
EGFR	Microglia	0.0752798	0.726017	0.734866	6.4	5.3
EGFR	Neuron	0.0223869	0.128141	0.304104	32	30.5
EGFR	Oligodendrocyte	0.0973818	0.166616	0.216613	12.4	12.1
EGLN1	Endothelial cell	-0.121148	2.89e-07	5.45e-07	32.8	37.1
EGLN1	Astrocyte	0.0394738	9.31e-149	1.93e-148	29.6	32.5
EGLN1	Microglia	-0.0992263	0.00122982	0.00150302	33.7	39.5
EGLN1	Neuron	-0.00123944	0.892712	0.948897	23.5	17.4
EHD2	Endothelial cell	0.154927	5.68e-05	7.64e-05	21	18.7
EHD2	Astrocyte	0.0395621	2.43e-34	2.91e-34	9.3	9.2
EHD2	Microglia	0.00119452	3.63e-06	5.41e-06	1	1.1
EHD2	Oligodendrocyte	0.00285121	0.742672	0.76584	2	2.2
EIF1B	Endothelial cell	0.219827	2.72e-07	5.15e-07	18.6	14.7
EIF1B	Astrocyte	0.0256202	9.6e-54	1.24e-53	7.4	7.7
EIF1B	Microglia	0.0274462	1.55e-08	2.77e-08	7	6.7
EIF1B	Neuron	-0.00269583	0.306732	0.517234	12.2	7.8
EIF1B	Oligodendrocyte	0.0320142	0.11019	0.154145	10.9	10
EIF2AK4	Endothelial cell	-0.105967	2.95e-09	7.62e-09	14.6	18.4
EIF2AK4	Astrocyte	-0.00698962	1.23e-156	2.67e-156	29.7	34.2
EIF2AK4	Microglia	0.00570216	1.42e-11	3.12e-11	30.3	32.4
EIF2AK4	Neuron	-0.0411489	0.504791	0.70011	22.9	18.7
EIF2AK4	Oligodendrocyte	0.0736146	0.00450883	0.0110705	17.9	17
EIF2S2	Endothelial cell	0.181626	8.41e-07	1.49e-06	30.4	28.2
EIF2S2	Astrocyte	0.066456	1.17e-83	1.72e-83	18.1	18.6
EIF2S2	Microglia	0.0288264	5.29e-38	2.78e-37	23.3	23.9
EIF2S2	Neuron	-0.0305163	0.338187	0.545326	12.9	10.2
EIF2S2	Oligodendrocyte	0.0214142	2.43e-05	0.000120731	19.2	18.1
EIF3F	Endothelial cell	0.102097	8.02e-05	0.000105807	17.1	15.8
EIF3F	Astrocyte	-0.00564443	8.01e-92	1.22e-91	11.9	14.2
EIF3F	Microglia	0.0311259	7.48e-06	1.09e-05	12.4	12.2
EIF3F	Neuron	-0.00506378	0.469413	0.670165	9.7	7.6
EIF3F	Oligodendrocyte	-0.0675415	0.201936	0.252774	15	16.3
EIF3G	Endothelial cell	0.108945	5.04e-12	1.84e-11	14.1	12.4
EIF3G	Astrocyte	0.0223813	4.5e-29	5.22e-29	8.1	9
EIF3G	Microglia	0.0311265	6.61e-09	1.21e-08	8.3	7.9
EIF3G	Neuron	-0.0101983	0.00267412	0.020207	5.5	4.6
EIF3G	Oligodendrocyte	-0.007032	0.129506	0.175393	8.5	9.1
EIF3I	Endothelial cell	0.17155	8.01e-06	1.22e-05	17.4	14.2
EIF3I	Astrocyte	0.00939154	4.56e-32	5.37e-32	4.1	4.6
EIF3I	Microglia	0.0189402	0.0611213	0.0659218	3.5	3.3
EIF3I	Neuron	0.0177215	0.00664398	0.0406747	4.6	2.9
EIF3I	Oligodendrocyte	0.00813651	0.0584394	0.0906292	4.9	4.7
ELOB	Endothelial cell	0.186296	4.53e-07	8.33e-07	25.9	23.2
ELOB	Astrocyte	0.0152414	3.67e-108	6.06e-108	9.8	11.6
ELOB	Microglia	0.0421884	0.0193568	0.0217795	7.9	7.4
ELOB	Neuron	0.0140238	0.0765171	0.223608	9.7	6.8
ELOB	Oligodendrocyte	-0.0133684	0.274834	0.327927	11.5	12.3
ELOC	Endothelial cell	0.177153	1.64e-05	2.38e-05	18.5	16
ELOC	Astrocyte	0.0185709	1.02e-72	1.42e-72	9.7	10.6
ELOC	Microglia	0.0384907	6.27e-06	9.22e-06	11.5	11.4
ELOC	Neuron	-0.00700769	0.0204366	0.0897759	8.9	6.1
ELOC	Oligodendrocyte	0.00215409	0.215254	0.266825	9.1	8.9
ELOVL7	Endothelial cell	-0.371558	0.000210175	0.000264122	86.4	91.6
ELOVL7	Astrocyte	0.00621744	4.75e-113	8.04e-113	3.3	3.8
ELOVL7	Microglia	-0.00368862	0.130222	0.137225	1.7	2
ELOVL7	Neuron	-0.0368553	0.309664	0.519269	9.6	6.8
ELOVL7	Oligodendrocyte	0.150043	0.0140627	0.0285899	17.2	12.7
EMCN	Endothelial cell	-0.111025	6.54e-08	1.36e-07	53	55
EMCN	Astrocyte	0.00433589	2.34e-43	2.89e-43	1.3	1.5
EMCN	Microglia	0.00369595	0.545097	0.55561	0.7	0.8
EMCN	Neuron	0.0366944	0.301474	0.512151	3.2	1.8
EML1	Endothelial cell	-0.173511	6.45e-43	1.1e-41	21.4	26.4
EML1	Astrocyte	-0.0234107	4.42e-82	6.46e-82	12.1	15.3
EML1	Microglia	-0.0260894	1.6e-72	1.46e-71	18.4	20.4
EML1	Neuron	-0.0203996	0.947682	0.983063	14.1	10.8
EML1	Oligodendrocyte	0.0635543	0.0453232	0.073733	11.1	10.3
ENG	Endothelial cell	0.146636	1.1e-29	1.21e-28	56.9	56.2
ENG	Astrocyte	-0.0015202	3.67e-109	6.1e-109	3.3	4.3
ENG	Microglia	0.0421445	2.07e-13	4.98e-13	25.3	26.2
ENG	Neuron	-0.0439903	0.151906	0.340948	3.3	3.9
ENG	Oligodendrocyte	-0.0408181	0.026951	0.0484616	4.4	5.9
ENY2	Endothelial cell	0.122614	0.000283328	0.000349826	17	15.3
ENY2	Astrocyte	0.00369021	4.64e-89	6.98e-89	11.6	13.4
ENY2	Microglia	-0.00728338	1.34e-14	3.4e-14	12.2	13.5
ENY2	Neuron	-0.0383153	0.380052	0.585304	7.5	6.2
ENY2	Oligodendrocyte	-0.000195477	0.354747	0.410384	10.6	10.2
EOGT	Endothelial cell	-0.120421	0.000951634	0.00109818	20.2	25.2
EOGT	Astrocyte	0.0114222	6.29e-280	2.94e-279	11.4	14.2
EOGT	Microglia	-0.0111993	6.3e-08	1.08e-07	4.7	5.3
EOGT	Neuron	-0.0388478	0.503275	0.699229	6.1	5.9
EOGT	Oligodendrocyte	0.0079004	0.0554425	0.0871937	5.2	5.1
EP400	Endothelial cell	-0.112132	0.0217857	0.0222709	16.6	21.3
EP400	Astrocyte	-0.039991	3.87e-103	6.24e-103	34.3	40.5
EP400	Microglia	0.00343124	1.43e-14	3.6e-14	32.6	34.7
EP400	Neuron	-0.0764837	0.0894969	0.244156	29	24.5
EP400	Oligodendrocyte	-0.0690668	0.000704741	0.00223837	27.4	29.7
EPN2	Endothelial cell	-0.149884	1.53e-08	3.55e-08	41.2	48.5
EPN2	Astrocyte	0.0855437	3.62e-142	7.15e-142	55.7	58.6
EPN2	Microglia	0.0170903	1.19e-21	3.97e-21	28.7	29.8
EPN2	Neuron	-0.0303986	0.0188083	0.0844969	32.4	28.5
EPN2	Oligodendrocyte	0.358763	1.35e-10	2.4e-09	54	41.2
EPS15	Endothelial cell	-0.133911	0.000223726	0.000279049	39.9	46.9
EPS15	Astrocyte	0.0546189	4.88e-181	1.26e-180	65.9	69.2
EPS15	Microglia	-0.0225187	5.16e-242	3.22e-240	65.9	69.2
EPS15	Neuron	-0.178943	0.10565	0.270643	31	29.2
EPS15	Oligodendrocyte	-0.120557	0.896986	0.905611	63.5	66.9
ERI3	Endothelial cell	-0.120524	9.71e-09	2.3e-08	11.8	15.9
ERI3	Astrocyte	0.0149729	9.94e-293	4.87e-292	53	57.6
ERI3	Microglia	-0.0274706	0.000375304	0.000476368	25.7	28.5
ERI3	Neuron	-0.0864608	0.00196606	0.0157444	25.2	22.6
ERI3	Oligodendrocyte	0.0415033	0.321716	0.376813	30.8	29
ESAM	Endothelial cell	0.283229	2.97e-10	8.89e-10	51.9	46.7
ESAM	Astrocyte	0.00488491	2.49e-08	2.57e-08	0.8	0.9
ESAM	Microglia	0.00743952	0.828361	0.833619	0.8	0.6
ESAM	Neuron	-0.0164505	0.121383	0.293857	1	0.9
ESAM	Oligodendrocyte	0.0194748	0.0598715	0.0926088	1.1	0.8
EVA1B	Endothelial cell	0.114789	0.00155274	0.00175652	17.4	15.7
EVA1B	Astrocyte	0.00866604	2.43e-09	2.52e-09	1.3	1.2
EVA1B	Microglia	0.013408	4.44e-05	6.06e-05	1.8	1.5
EVA1B	Neuron	-0.0120645	0.792253	0.901385	0.3	0.5
EVA1B	Oligodendrocyte	-0.0101201	0.493094	0.539652	0.9	1.2
EVA1C	Endothelial cell	-0.152252	9.53e-31	1.11e-29	39.1	45.8
EVA1C	Astrocyte	-0.047849	4.27e-68	5.85e-68	34.1	37.2
EVA1C	Microglia	0.00484646	8.83e-42	5.2e-41	10.6	11.1
EVA1C	Neuron	-0.103392	0.0679829	0.206347	21.5	21.1
EVA1C	Oligodendrocyte	0.169644	0.000294712	0.00106275	42.2	37.9
EXD3	Endothelial cell	-0.122116	3.85e-16	2e-15	11.5	15.8
EXD3	Astrocyte	0.00299838	9.52e-71	1.32e-70	20.7	24.2
EXD3	Microglia	-0.0665806	8.49e-13	1.98e-12	14.4	17.7
EXD3	Neuron	0.000469661	0.346462	0.553237	18.1	14.8
EXD3	Oligodendrocyte	-0.0591265	0.243057	0.295946	10	11.7
EXOC1	Endothelial cell	-0.121486	3.14e-09	8.05e-09	23.5	29.3
EXOC1	Astrocyte	-0.0727323	6.53e-272	2.92e-271	36.5	43.7
EXOC1	Microglia	-0.0542002	0.000112178	0.000148323	31.3	35.5
EXOC1	Neuron	-0.157955	0.26328	0.47359	23.7	22.6
EXOC1	Oligodendrocyte	-0.0526297	0.000199985	0.000768849	31.7	33.3
EXOC4	Endothelial cell	-0.131759	0.000387358	0.000469742	53.3	58.2
EXOC4	Astrocyte	-0.0147187	1.47e-160	3.27e-160	75.7	79.4
EXOC4	Microglia	-0.0931479	1.99e-12	4.54e-12	76	79.7
EXOC4	Neuron	-0.0856326	0.0184829	0.0836595	61.2	53.7
EXOC4	Oligodendrocyte	-0.280791	0.206747	0.257892	61	67.5
EZH1	Endothelial cell	-0.114121	8.04e-06	1.22e-05	15.2	19.7
EZH1	Astrocyte	-0.0104857	2.16e-201	6.49e-201	33.3	38.4
EZH1	Microglia	-0.0333861	8.89e-14	2.16e-13	21.6	24.5
EZH1	Neuron	0.00334177	0.988768	1	23.5	18.7
EZH1	Oligodendrocyte	-0.0160019	0.0830963	0.120984	31.2	31.6
FAF1	Endothelial cell	-0.183371	1.81e-07	3.53e-07	46.4	53.4
FAF1	Astrocyte	-0.00458407	1.4e-218	4.72e-218	73.6	77.9
FAF1	Microglia	-0.00452777	1.32e-06	2.06e-06	69.3	71.6
FAF1	Neuron	-0.0682693	0.871496	0.939095	61.5	53.7
FAF1	Oligodendrocyte	-0.0459389	0.244561	0.297169	70.1	71.2
FAF2	Endothelial cell	-0.103423	0.00194757	0.00217238	11.6	15.5
FAF2	Astrocyte	0.00375892	9.67e-83	1.42e-82	26.5	30.4
FAF2	Microglia	0.00430466	9.83e-06	1.42e-05	20.8	22.3
FAF2	Neuron	-0.0463143	0.575213	0.74898	17.1	14.8
FAF2	Oligodendrocyte	-0.0160011	0.0106263	0.0225273	18.1	18.5
FAM107A	Endothelial cell	-0.163596	1.68e-22	1.33e-21	56.5	61.4
FAM107A	Astrocyte	0.131188	3.91e-206	1.21e-205	77.7	79.2
FAM107A	Microglia	0.0597072	0.00698226	0.00812888	13	12.2
FAM107A	Neuron	-0.242383	0.0717789	0.214624	24.1	24.5
FAM107A	Oligodendrocyte	-0.0220633	0.168355	0.218626	18.3	19
FAM110D	Endothelial cell	0.134976	0.000806299	0.00093694	19.7	17.9
FAM110D	Microglia	0.00192168	0.126711	0.133768	0.2	0.1
FAM117B	Endothelial cell	0.390107	3.75e-09	9.49e-09	22.4	18.9
FAM117B	Astrocyte	0.0255349	5.83e-104	9.42e-104	11.8	13
FAM117B	Microglia	0.0705815	1.34e-67	1.16e-66	16.8	16.9
FAM117B	Neuron	0.147561	0.330951	0.539926	29	17.5
FAM117B	Oligodendrocyte	0.0461	0.373223	0.42678	12.9	12.1
FAM120B	Endothelial cell	-0.276241	0.00245971	0.00272542	22.5	32.7
FAM120B	Astrocyte	-0.0593264	1.17e-151	2.46e-151	49	56.3
FAM120B	Microglia	-0.0512609	9.95e-08	1.66e-07	39.8	43.9
FAM120B	Neuron	-0.153883	0.807057	0.908694	36.7	33
FAM120B	Oligodendrocyte	-0.0939808	0.0132123	0.0271391	40.4	43.2
FAM135A	Endothelial cell	-0.113174	1.07e-13	4.63e-13	22.2	27
FAM135A	Astrocyte	-0.0289386	4.02e-191	1.11e-190	55.8	61.6
FAM135A	Microglia	0.0883101	4.24e-26	1.64e-25	62.8	63.3
FAM135A	Neuron	-0.106617	0.620684	0.783885	44	37.9
FAM135A	Oligodendrocyte	0.0939727	0.0154386	0.0308946	34.1	31.8
FAM185A	Endothelial cell	-0.122113	0.000100216	0.000130679	10.8	15
FAM185A	Astrocyte	-0.00725776	7.35e-171	1.75e-170	29.9	34.2
FAM185A	Microglia	0.0131794	5.02e-17	1.41e-16	21.1	22.8
FAM185A	Neuron	-0.0735446	0.000121977	0.00156235	29.6	23.6
FAM185A	Oligodendrocyte	0.0493219	0.270274	0.323568	22	21.1
FAM193B	Endothelial cell	-0.100074	2.3e-09	6.05e-09	13.2	17
FAM193B	Astrocyte	-0.015952	6.22e-95	9.58e-95	27.3	32.2
FAM193B	Microglia	0.0137599	1.51e-10	3.11e-10	22.1	23.6
FAM193B	Neuron	0.0124521	0.314714	0.521923	18.8	14.4
FAM193B	Oligodendrocyte	-0.0340207	0.0577049	0.089728	20.2	21.6
FAM222B	Endothelial cell	-0.138103	6.5e-07	1.17e-06	19.4	24.6
FAM222B	Astrocyte	-0.0415281	1.32e-220	4.5e-220	35.4	42.2
FAM222B	Microglia	-0.0338733	3.68e-21	1.21e-20	23.2	25.9
FAM222B	Neuron	0.136163	0.311732	0.520685	38	26.9
FAM222B	Oligodendrocyte	-0.0829768	0.0145371	0.0293537	25.2	27
FAM241A	Endothelial cell	0.152909	0.000971021	0.00111985	15.4	14.3
FAM241A	Microglia	-0.0224828	8.97e-25	3.34e-24	5.1	5.9
FAM241A	Neuron	-0.00370922	0.139669	0.320918	3.8	3.2
FAM241A	Oligodendrocyte	-0.0195113	0.587675	0.630409	7.9	8.2
FAM89A	Endothelial cell	0.108292	1.59e-08	3.67e-08	26.5	25.4
FAM89A	Astrocyte	-0.0156406	2.68e-19	2.95e-19	7.4	8.7
FAM89A	Microglia	-0.0335595	5.87e-79	5.88e-78	10.2	12.1
FAM89A	Neuron	-0.104111	0.766385	0.883839	2.4	4.1
FAM89A	Oligodendrocyte	-0.0348014	0.0989597	0.139883	2.4	3.4
FARS2	Endothelial cell	-0.218011	0.000397183	0.000481021	26.3	33.8
FARS2	Astrocyte	-0.0338609	6.8e-232	2.46e-231	51.1	57.4
FARS2	Microglia	-0.0308822	6.63e-05	8.92e-05	51.3	54.6
FARS2	Neuron	0.0574451	0.231819	0.442838	44.9	35.4
FARS2	Oligodendrocyte	-0.394704	0.0633593	0.0966225	34.5	44.9
FAT4	Endothelial cell	-0.305085	3.85e-88	2.02e-86	26.3	32.6
FAT4	Astrocyte	-0.0371528	7.16e-255	2.92e-254	5.4	8
FAT4	Microglia	-0.000247198	0.219389	0.227882	0.6	0.7
FAT4	Neuron	0.135271	0.182223	0.383115	15.1	9.3
FAT4	Oligodendrocyte	0.112781	0.0169199	0.0331527	14.4	11.4
FAXDC2	Endothelial cell	-0.125768	0.0110555	0.0115988	19.2	23.6
FAXDC2	Astrocyte	0.102077	7.22e-125	1.29e-124	30.5	30.6
FAXDC2	Microglia	0.00447348	0.000484802	0.000609585	3.4	3.5
FAXDC2	Neuron	0.0387726	0.385902	0.590451	7.5	7.3
FAXDC2	Oligodendrocyte	0.3136	7.43e-12	1.62e-10	33	23.6
FBXL4	Endothelial cell	-0.214169	4.65e-05	6.33e-05	11.4	17.7
FBXL4	Astrocyte	-0.0673866	2.61e-154	5.61e-154	28.2	34.7
FBXL4	Microglia	-0.0434703	3.04e-24	1.11e-23	25.4	29
FBXL4	Neuron	-0.160693	0.368333	0.577439	19.3	18.6
FBXL4	Oligodendrocyte	-0.0251245	0.160572	0.209671	28	28.9
FBXL5	Endothelial cell	-0.10065	6.84e-14	3e-13	25.8	30.9
FBXL5	Astrocyte	-0.0288324	1.13e-183	2.98e-183	41.1	46.7
FBXL5	Microglia	0.0364021	6.48e-11	1.37e-10	36.2	37.3
FBXL5	Neuron	-0.0721166	0.0323607	0.122503	31.1	25.8
FBXL5	Oligodendrocyte	0.12522	0.243965	0.296849	39	35.9
FBXO38	Endothelial cell	-0.157437	1.43e-08	3.31e-08	15.9	22
FBXO38	Astrocyte	-0.0170314	7.81e-193	2.2e-192	19.4	23
FBXO38	Microglia	-0.0488233	5.13e-05	6.96e-05	24.4	27.9
FBXO38	Neuron	-0.0921311	0.255131	0.466766	13.9	12.7
FBXO38	Oligodendrocyte	-0.0666839	0.0893048	0.128593	16.7	18.2
FGD5	Endothelial cell	-0.207004	0.00312147	0.00343999	27.5	34.8
FGD5	Astrocyte	0.00246565	0.158887	0.159426	0.5	0.6
FGD5	Neuron	-0.0200296	0.219202	0.427978	5.4	4.9
FGD5	Oligodendrocyte	-0.000557008	0.470491	0.52003	0.5	0.6
FGD6	Endothelial cell	-0.104514	6.13e-10	1.74e-09	27.8	32.4
FGD6	Astrocyte	0.0360282	1.32e-164	3.03e-164	52.7	56.1
FGD6	Microglia	-0.036471	2.51e-118	4.17e-117	9.9	11.5
FGD6	Neuron	-0.0855811	0.476483	0.675984	11.8	12.1
FGD6	Oligodendrocyte	-0.0280635	0.0290576	0.0513035	8.2	9.7
FKBP9	Endothelial cell	-0.151663	3.58e-33	4.54e-32	16.4	21.6
FKBP9	Astrocyte	0.0136206	2.34e-30	2.74e-30	15.2	16.9
FKBP9	Microglia	-0.0176371	8.78e-06	1.27e-05	3.9	4.6
FKBP9	Neuron	-0.0907516	0.249406	0.460559	4.9	5.8
FKBP9	Oligodendrocyte	-0.0120622	0.301048	0.356583	3.8	4.2
FN1	Endothelial cell	0.104323	1.27e-44	2.27e-43	53.9	54.8
FN1	Astrocyte	0.0206385	6.13e-83	9e-83	16.2	17.4
FN1	Neuron	-0.20225	0.937426	0.978608	3.7	6.2
FN1	Oligodendrocyte	0.0583754	0.218758	0.270981	6.4	5.5
FNBP1	Endothelial cell	-0.11062	2.55e-10	7.72e-10	28.9	34.2
FNBP1	Astrocyte	0.0174388	6.67e-193	1.88e-192	87.6	89.7
FNBP1	Microglia	-0.0794661	7.97e-32	3.63e-31	49.5	55.1
FNBP1	Neuron	-0.294067	0.709334	0.8467	47.1	44.4
FNBP1	Oligodendrocyte	-0.199355	0.45012	0.499977	72.4	78.5
FNIP2	Endothelial cell	-0.102362	0.000318271	0.000390605	20.1	24.3
FNIP2	Astrocyte	0.0512151	2.09e-55	2.71e-55	18.7	19.6
FNIP2	Microglia	0.107013	8.8e-12	1.96e-11	53.1	54.7
FNIP2	Neuron	0.0907565	0.614829	0.778668	32.8	22.7
FNIP2	Oligodendrocyte	0.336482	7.46e-06	4.28e-05	45.2	35.6
FOS	Endothelial cell	0.683857	2.26e-59	5.45e-58	29.5	18.7
FOS	Astrocyte	0.020377	0	0	17.8	18.6
FOS	Microglia	-0.221017	1.81e-91	2.31e-90	14.1	18.8
FOS	Neuron	-0.232235	1.3e-06	3.46e-05	4.1	7
FOS	Oligodendrocyte	-0.0151884	0.00848218	0.0187153	7	8.2
FOSL2	Endothelial cell	0.257336	3.14e-10	9.38e-10	50.5	46.3
FOSL2	Astrocyte	0.0213898	9.81e-11	1.03e-10	10.1	11.8
FOSL2	Microglia	0.0438595	1.73e-07	2.85e-07	5.6	5.3
FOSL2	Neuron	-0.0861522	9.18e-05	0.00124715	7.2	6.4
FOSL2	Oligodendrocyte	-0.14398	0.0897046	0.12882	6.9	10.9
FOXC1	Endothelial cell	0.283698	1.93e-07	3.75e-07	37.2	31.4
FOXC1	Astrocyte	0.00225971	0.234227	0.234757	0.4	0.3
FOXC1	Neuron	-0.00132624	1	1	0.3	0.4
FOXF1	Endothelial cell	0.41685	8.86e-33	1.1e-31	24.2	15.4
FOXF1	Oligodendrocyte	0.00373844	0.248765	0.301456	0.2	0.1
FOXQ1	Endothelial cell	0.241514	2.54e-07	4.83e-07	15.9	11.2
FRA10AC1	Endothelial cell	-0.112053	8.38e-06	1.27e-05	15.9	20.7
FRA10AC1	Astrocyte	-0.0151471	3.11e-175	7.7e-175	26.6	30.6
FRA10AC1	Microglia	0.0205077	1.75e-15	4.6e-15	20.5	21.1
FRA10AC1	Neuron	-0.0424361	0.206814	0.412258	21.6	17.1
FRA10AC1	Oligodendrocyte	0.00721955	0.100776	0.141977	21.8	21.4
FRAS1	Endothelial cell	-0.186838	3.97e-08	8.56e-08	17.1	21.7
FRAS1	Microglia	0.00866707	0.00284281	0.00337959	1.1	1.2
FRAS1	Neuron	0.150947	0.289118	0.503518	25.3	16.9
FRAS1	Oligodendrocyte	0.0214719	0.319306	0.374235	1.3	1.1
FRMD3	Endothelial cell	-0.120163	2.63e-30	3.02e-29	16.7	19.9
FRMD3	Astrocyte	0.0387173	2.53e-30	2.96e-30	9.7	10.2
FRMD3	Microglia	0.0402487	5.06e-21	1.66e-20	12.4	12.6
FRMD3	Neuron	0.111088	0.203752	0.409317	24.5	16.9
FRMD3	Oligodendrocyte	-0.0256756	0.887886	0.898456	8.2	8.7
FRS2	Endothelial cell	-0.122318	2.17e-05	3.09e-05	18.8	23.6
FRS2	Astrocyte	0.0697332	7.65e-259	3.2e-258	53.7	56.7
FRS2	Microglia	-0.0266186	3.28e-10	6.52e-10	29.5	32.2
FRS2	Neuron	-0.0551927	0.0509418	0.167579	27.9	23.4
FRS2	Oligodendrocyte	-0.0424093	0.220386	0.27243	28.7	30.3
FTO	Endothelial cell	-0.195772	1.01e-05	1.51e-05	40.6	47.5
FTO	Astrocyte	0.0594469	0	0	71.6	74.6
FTO	Microglia	0.0309934	1.29e-08	2.33e-08	56.5	58.1
FTO	Neuron	-0.0335425	0.513426	0.704061	58.3	50.2
FTO	Oligodendrocyte	0.0338675	0.0268713	0.048401	59.3	57.6
FUT8	Endothelial cell	-0.156397	5.22e-12	1.9e-11	32	38
FUT8	Astrocyte	-0.0829987	4.04413714089039e-316	2.26191014437419e-315	67.8	73.5
FUT8	Microglia	-0.0559336	1.36e-17	3.97e-17	31.2	35
FUT8	Neuron	-0.0595625	0.000210283	0.0025488	46	39.2
FUT8	Oligodendrocyte	0.107644	2.91e-16	1.11e-14	69.8	64.7
FXYD5	Endothelial cell	0.119411	4.95e-09	1.23e-08	23.2	22.2
FXYD5	Microglia	0.0903909	2.99e-13	7.11e-13	12	10.3
FXYD5	Neuron	-0.0238558	0.550324	0.732913	1	1.4
FXYD5	Oligodendrocyte	-0.155613	9.26e-05	0.000392671	4.1	7.8
FZD4	Endothelial cell	0.204272	7.06e-06	1.09e-05	23.5	19.9
FZD4	Astrocyte	-0.0522209	3.39e-222	1.16e-221	6.3	9.9
FZD4	Neuron	-0.065561	0.213987	0.42097	2.4	3.2
FZD4	Oligodendrocyte	0.00291834	0.000650877	0.0020821	1.3	1.5
FZD6	Endothelial cell	-0.125482	0.000555702	0.000663374	22.1	27.1
FZD6	Astrocyte	-0.048872	5.22e-238	1.95e-237	9.9	13.4
FZD6	Microglia	-0.00333459	7.5e-08	1.27e-07	1.4	1.5
FZD6	Neuron	-0.0593726	0.07752	0.225444	3.7	4.4
G3BP1	Endothelial cell	0.167671	2.33e-06	3.85e-06	36.7	35.7
G3BP1	Astrocyte	0.0686105	1.08e-86	1.61e-86	29.2	31
G3BP1	Microglia	0.0476606	1.28e-11	2.83e-11	24.3	24.4
G3BP1	Neuron	0.131375	0.328196	0.53665	22.5	14.1
G3BP1	Oligodendrocyte	-0.0467849	0.000741709	0.00234328	26.2	27.6
GABARAP	Endothelial cell	0.213278	9.56e-06	1.44e-05	26.8	22.6
GABARAP	Astrocyte	0.0595631	9.36e-31	1.1e-30	14.6	15.1
GABARAP	Microglia	0.0943647	1.69e-13	4.06e-13	19.2	17.5
GABARAP	Neuron	-0.0122564	0.950352	0.983574	11.6	8.2
GABARAP	Oligodendrocyte	0.0993946	0.0249637	0.0455627	19.6	17.1
GABARAPL1	Endothelial cell	0.17033	8.42e-18	4.83e-17	18.2	15
GABARAPL1	Astrocyte	0.0462153	6e-24	6.78e-24	9	9.2
GABARAPL1	Microglia	0.0191393	1.51e-36	7.78e-36	6.9	7.2
GABARAPL1	Neuron	0.000190728	0.313488	0.521325	13.9	9.2
GABARAPL1	Oligodendrocyte	-0.0180815	0.0241329	0.0444096	12.8	13
GABARAPL2	Endothelial cell	0.167768	1.1e-06	1.92e-06	26	23.4
GABARAPL2	Astrocyte	0.0463409	1.32e-67	1.8e-67	12.8	13.6
GABARAPL2	Microglia	0.00598075	8.07e-10	1.56e-09	7.3	7.7
GABARAPL2	Neuron	0.0199452	0.783301	0.89426	10.7	7
GABARAPL2	Oligodendrocyte	0.0998682	0.59394	0.63522	14.2	11.3
GADD45B	Endothelial cell	0.269016	7.71e-13	3.12e-12	38.4	35.6
GADD45B	Astrocyte	0.0510778	1.83e-258	7.62e-258	13	13.8
GADD45B	Microglia	-0.0341541	0.618513	0.627143	5.2	6.5
GADD45B	Neuron	-0.100928	7.23e-05	0.00102079	3.5	4.8
GADD45B	Oligodendrocyte	0.0848177	0.428349	0.478775	5.1	4.6
GADD45GIP1	Endothelial cell	0.155396	9.57e-11	3.01e-10	15.4	12.6
GADD45GIP1	Microglia	0.0193902	0.210077	0.218601	3.6	3.4
GADD45GIP1	Neuron	-0.000765581	0.119402	0.291961	3.9	2.5
GADD45GIP1	Oligodendrocyte	0.0231567	0.470503	0.52003	4.5	4
GALNT11	Endothelial cell	-0.102259	8.52e-08	1.75e-07	11.4	14.9
GALNT11	Astrocyte	-0.0593321	5.41e-268	2.38e-267	29.5	36
GALNT11	Microglia	-0.0432601	0.000560856	0.000700668	26.5	29.7
GALNT11	Neuron	-0.0780646	0.961292	0.989939	28.4	23.1
GALNT11	Oligodendrocyte	-0.29231	0.0822205	0.120003	15.9	24
GALNT15	Endothelial cell	-0.277492	3.04e-19	1.91e-18	56.6	63.8
GALNT15	Astrocyte	-0.0148137	5.92e-98	9.27e-98	17.6	20
GALNT15	Microglia	-0.00132854	0.292606	0.302492	2.6	3
GALNT15	Neuron	0.12839	0.00837835	0.0483428	13.9	9.1
GALNT15	Oligodendrocyte	0.0108149	0.0491763	0.0787969	13	12.7
GALNT17	Endothelial cell	-0.296523	3.9e-103	2.87e-101	27.1	34.9
GALNT17	Astrocyte	0.0743858	6.58e-21	7.31e-21	5	4.3
GALNT17	Microglia	0.0203797	0.115305	0.121873	2.8	2.9
GALNT17	Neuron	0.280898	0.00180357	0.0148057	65.8	46.4
GALNT17	Oligodendrocyte	0.0418939	0.00486253	0.0118043	3.5	2.6
GALNT18	Endothelial cell	-0.144776	7.11e-34	9.32e-33	80.3	81.5
GALNT18	Astrocyte	-0.00563906	4.8e-121	8.41e-121	63.1	66.4
GALNT18	Microglia	0.0317485	3.09e-07	4.96e-07	5.2	4.8
GALNT18	Neuron	-0.091273	0.0290307	0.114475	43.2	37.6
GALNT18	Oligodendrocyte	0.0368576	0.239853	0.293647	12.1	12
GARS-DT	Endothelial cell	-0.224405	2.11e-05	3.02e-05	15.4	22.8
GARS-DT	Astrocyte	0.0128709	3.84e-188	1.05e-187	51.6	56.7
GARS-DT	Microglia	-0.0963569	1.74e-10	3.56e-10	47	52.9
GARS-DT	Oligodendrocyte	-0.122631	0.786911	0.806335	32.9	36
GATA2	Endothelial cell	0.104163	4.28e-22	3.26e-21	18.1	16.4
GATA2	Neuron	-0.00524707	0.0554639	0.178234	0.1	0.2
GATA2	Oligodendrocyte	-0.00363174	0.763693	0.785249	0.1	0.2
GCFC2	Endothelial cell	-0.102489	0.000346848	0.000423413	12.1	15.7
GCFC2	Astrocyte	0.00158555	1.06e-88	1.59e-88	28.3	32
GCFC2	Microglia	-0.000417971	0.0142545	0.0162165	14.6	15.8
GCFC2	Neuron	-0.0397914	0.944888	0.982618	18.3	15
GCFC2	Oligodendrocyte	0.0572743	0.169846	0.220258	21.4	19.9
GIMAP1	Endothelial cell	0.122074	8.05e-09	1.93e-08	17.7	15.4
GIMAP1	Astrocyte	-0.00256339	2.05e-16	2.21e-16	0.4	0.5
GIMAP1	Microglia	-0.0329378	4.92e-33	2.29e-32	7.3	8.9
GIMAP1	Neuron	-0.0184878	0.124196	0.298666	0.2	0.6
GIMAP1	Oligodendrocyte	-0.104129	0.0126002	0.0260317	2.7	5.5
GIMAP5	Endothelial cell	0.109171	3.66e-11	1.21e-10	34.4	34.1
GIMAP5	Astrocyte	0.000478661	1.47e-05	1.5e-05	0.5	0.6
GIMAP5	Microglia	-0.000335103	2.24e-15	5.84e-15	10.7	11.4
GIMAP5	Neuron	-0.02019	0.27221	0.481973	0.6	0.9
GIMAP5	Oligodendrocyte	-0.191003	0.00716378	0.016105	4	8.8
GIMAP6	Endothelial cell	0.102271	0.0394429	0.0396589	15.4	14
GIMAP6	Microglia	0.00133945	1.9e-06	2.91e-06	3.2	3.4
GIMAP6	Neuron	-0.0101092	0.389097	0.592504	0.2	0.4
GIMAP6	Oligodendrocyte	-0.0882077	0.142522	0.190278	1.8	4.1
GIMAP8	Endothelial cell	-0.120678	0.000302619	0.000372392	17.5	22
GIMAP8	Astrocyte	-0.00353519	1.28e-06	1.31e-06	0.5	0.8
GIMAP8	Microglia	-0.05391	1.71e-25	6.47e-25	19	21.3
GIMAP8	Neuron	-0.0407984	0.64852	0.804785	0.5	1.3
GIMAP8	Oligodendrocyte	-0.11	0.0642077	0.0976242	2.4	5.3
GNAI2	Endothelial cell	0.111264	6.37e-10	1.8e-09	58.6	58
GNAI2	Astrocyte	-0.00181615	1.09e-213	3.53e-213	20.7	24.3
GNAI2	Microglia	0.0685022	2.43e-11	5.24e-11	39	39.1
GNAI2	Oligodendrocyte	-0.14449	0.0313189	0.0544345	24.8	28.8
GNB2	Endothelial cell	0.15584	2.31e-07	4.44e-07	21.6	19
GNB2	Astrocyte	-0.0124723	1.46e-166	3.39e-166	9.3	11.9
GNB2	Microglia	0.027231	1.87e-10	3.82e-10	10.3	10.1
GNB2	Neuron	-0.043628	0.812315	0.91064	8.3	7
GNB2	Oligodendrocyte	-0.057734	2.77e-06	1.75e-05	7.2	9
GNG11	Endothelial cell	0.355356	1.64e-05	2.38e-05	52.2	47.1
GNG11	Astrocyte	0.00766715	1.74e-15	1.87e-15	1.3	1.4
GNG11	Microglia	0.000609286	0.208627	0.217222	0.8	0.9
GNG11	Neuron	-0.0312334	0.419549	0.620729	0.8	1.2
GNG11	Oligodendrocyte	0.0138333	0.0226021	0.0421136	1.3	1.2
GNG5	Endothelial cell	0.372077	1.26e-08	2.94e-08	33.9	26
GNG5	Astrocyte	0.0456291	3.01e-96	4.66e-96	12.3	12.9
GNG5	Microglia	0.0628939	8.41e-06	1.22e-05	11.3	10.2
GNG5	Neuron	-0.0613789	0.0287481	0.113608	2.2	3
GPATCH8	Endothelial cell	-0.194649	3.31e-11	1.1e-10	31.1	39.4
GPATCH8	Astrocyte	-0.0350747	1.74e-230	6.25e-230	63.5	69.9
GPATCH8	Microglia	0.00927467	0.00176127	0.00211984	54.1	56.6
GPATCH8	Neuron	0.146971	0.771281	0.885906	63.6	50
GPATCH8	Oligodendrocyte	-0.0945311	0.000123182	0.000506903	54.2	57.4
GPM6B	Endothelial cell	-0.155101	1.31e-06	2.26e-06	20.3	26
GPM6B	Astrocyte	0.0696429	7.21916629402378e-311	3.85529573473017e-310	86.9	86.7
GPM6B	Microglia	0.0360878	2.27e-07	3.69e-07	18.5	18.9
GPM6B	Neuron	-0.0176925	2.1e-05	0.000367012	55.8	46.8
GPM6B	Oligodendrocyte	0.635197	3.46e-23	2.68e-21	78.4	59.8
GPR107	Endothelial cell	-0.109085	5.39e-11	1.75e-10	12	16.2
GPR107	Astrocyte	-0.0132477	7.57e-161	1.69e-160	33.9	39.3
GPR107	Microglia	-0.0201322	3.05e-06	4.57e-06	25.5	28.2
GPR107	Neuron	-0.0727121	0.623904	0.78685	16.9	15.5
GPR107	Oligodendrocyte	-0.046406	0.00571397	0.013391	20	21.3
GPR85	Endothelial cell	0.210087	0.000737806	0.000863648	39.9	40.7
GPR85	Astrocyte	0.0145004	0.0148255	0.0149096	1.1	1
GPR85	Neuron	0.203136	0.825087	0.916955	12.1	4.9
GPR85	Oligodendrocyte	0.00315619	0.694203	0.725074	1.2	1.1
GPX4	Endothelial cell	0.126586	2.87e-08	6.31e-08	22.4	20.7
GPX4	Astrocyte	0.0520899	1.39e-22	1.55e-22	14.4	14.7
GPX4	Microglia	0.0873849	3e-15	7.8e-15	17.2	15.5
GPX4	Neuron	-0.00121415	0.0383379	0.137449	15	10.6
GPX4	Oligodendrocyte	-0.0262148	0.137312	0.184288	14.6	15.8
GRAMD1A	Endothelial cell	-0.260355	0.00383012	0.00419076	18.2	27.1
GRAMD1A	Astrocyte	0.00193571	6.01e-45	7.46e-45	20.8	23.8
GRAMD1A	Microglia	-0.0309567	4.43e-62	3.56e-61	31	33.6
GRAMD1A	Neuron	-0.0755134	0.841964	0.925494	9.6	9.8
GRAMD1A	Oligodendrocyte	-0.102271	0.422558	0.473191	12.8	15.9
GRAPL	Endothelial cell	-0.140683	2.34e-07	4.49e-07	15.8	20.6
GRAPL	Astrocyte	-0.00443162	3.05e-55	3.96e-55	1.3	1.8
GRAPL	Microglia	-0.0225586	6.53e-18	1.92e-17	6.1	7
GRAPL	Neuron	-0.00810886	0.231781	0.442838	0.5	0.8
GRAPL	Oligodendrocyte	-0.038809	0.0681157	0.102691	0.8	1.7
GRASP	Endothelial cell	0.212348	3.81e-26	3.76e-25	36.4	32.5
GRASP	Astrocyte	0.000303772	0.00153386	0.00155136	0.5	0.6
GRASP	Microglia	-0.0328601	8.59e-07	1.34e-06	2.2	3.3
GRASP	Neuron	-0.0368989	0.0195949	0.0871634	2	1.9
GRASP	Oligodendrocyte	0.0315347	0.126425	0.172478	2.6	1.9
GRB10	Endothelial cell	-0.502561	2.45e-21	1.78e-20	53.6	62.7
GRB10	Astrocyte	0.0444043	0.000107775	0.000109254	3.6	2.8
GRB10	Microglia	-0.00507377	0.950123	0.95176	1.1	1.3
GRB10	Neuron	0.0637714	0.011699	0.060195	24.7	16.4
GRB10	Oligodendrocyte	0.47298	2.41e-06	1.54e-05	32.5	19.2
GRK5	Endothelial cell	-0.13106	3.76e-10	1.1e-09	20.6	25.2
GRK5	Astrocyte	-0.0105259	1.46e-16	1.58e-16	10.6	12.8
GRK5	Microglia	-0.0586871	5.22e-05	7.07e-05	26.1	30.1
GRK5	Neuron	-0.0398092	0.628755	0.789066	13.7	11.8
GRK5	Oligodendrocyte	-0.0878394	2.25e-07	1.89e-06	11	15
GSTP1	Endothelial cell	0.187962	7.25e-09	1.74e-08	32.9	30.8
GSTP1	Astrocyte	0.0241577	1.19e-141	2.33e-141	9.9	11.6
GSTP1	Microglia	0.0507274	4.36e-09	8.06e-09	9.1	8
GSTP1	Neuron	-0.0178372	0.207315	0.412801	6.4	4.8
GSTP1	Oligodendrocyte	0.04763	0.190741	0.241298	12.7	12
GUK1	Endothelial cell	0.127584	5.58e-09	1.36e-08	33.7	32
GUK1	Astrocyte	-0.00384035	2.47e-160	5.49e-160	15	18.2
GUK1	Microglia	0.0336131	0.000376401	0.000477413	11.9	11.8
GUK1	Neuron	-0.090506	0.754573	0.875247	10	9.2
GUK1	Oligodendrocyte	-0.0752773	0.305561	0.361209	17.8	20.2
H2AFJ	Endothelial cell	0.165455	4.56e-05	6.21e-05	15.8	13.2
H2AFJ	Astrocyte	-0.00553088	2.17e-114	3.7e-114	1.6	2.3
H2AFJ	Microglia	-0.0477179	4.39e-13	1.04e-12	5.1	7.1
H2AFJ	Neuron	-0.0181719	0.322977	0.530751	0.9	1.2
H2AFJ	Oligodendrocyte	-0.0147758	0.064846	0.0984269	3.5	4
H2AFZ	Endothelial cell	0.315978	1.17e-08	2.75e-08	27.3	20.9
H2AFZ	Astrocyte	0.0374442	1.77e-15	1.91e-15	5.7	5.1
H2AFZ	Microglia	0.0282205	7.27e-10	1.42e-09	5.4	5.1
H2AFZ	Neuron	0.016573	0.211754	0.417954	7.2	3.8
H2AFZ	Oligodendrocyte	0.0521058	0.129612	0.175404	7.6	6.6
H3F3B	Endothelial cell	0.251708	1.27e-06	2.19e-06	69	66.1
H3F3B	Astrocyte	-0.105449	2.35e-118	4.06e-118	23.7	29.3
H3F3B	Microglia	0.0233482	3.76e-23	1.33e-22	26.6	27
H3F3B	Neuron	-0.177064	0.00079659	0.00773463	15.6	15.5
H3F3B	Oligodendrocyte	0.047035	1.08e-06	7.78e-06	37.9	38
HACE1	Endothelial cell	-0.189876	4.06e-06	6.44e-06	17.2	23.6
HACE1	Astrocyte	-0.0321164	2.01e-124	3.61e-124	26	31.1
HACE1	Microglia	0.0457232	6.43e-09	1.18e-08	26.4	26.9
HACE1	Neuron	0.0763461	0.532896	0.718753	29.4	20.1
HACE1	Oligodendrocyte	0.0212732	0.0237488	0.0437478	22.3	21.6
HADHB	Endothelial cell	-0.117016	0.000312295	0.000383784	18.2	22.8
HADHB	Astrocyte	0.0174613	1.46e-116	2.5e-116	35.8	39.7
HADHB	Microglia	-0.0120743	7.86e-10	1.53e-09	24.7	27
HADHB	Neuron	-0.0792094	0.612827	0.777223	14.1	13.6
HADHB	Oligodendrocyte	-0.012859	0.0156772	0.0312716	18.2	19.2
HDAC4	Endothelial cell	-0.224977	1.52e-06	2.59e-06	20.6	28.5
HDAC4	Astrocyte	-0.0115164	7.53e-198	2.2e-197	52	57.6
HDAC4	Microglia	-0.0162167	3.86e-86	4.37e-85	53	56
HDAC4	Neuron	0.0328022	0.0954057	0.25376	38	29.1
HDAC7	Endothelial cell	-0.109927	5.5e-14	2.45e-13	25.2	30.5
HDAC7	Astrocyte	-0.0958456	2.82e-111	4.74e-111	30.3	36.9
HDAC7	Microglia	0.0124375	7.97e-51	5.47e-50	19.6	21
HDAC7	Neuron	-0.140701	0.104607	0.269559	11.8	12.9
HDAC7	Oligodendrocyte	-0.0669828	2.34e-05	0.000117458	12.3	14.6
HDAC8	Endothelial cell	-0.150131	0.0231484	0.0235983	28.7	34.4
HDAC8	Astrocyte	-0.0899788	1.84e-200	5.46e-200	52.5	59.6
HDAC8	Microglia	-0.0361924	0.064879	0.069845	52.3	56.2
HDAC8	Neuron	-0.0429234	0.917196	0.964742	49.3	40.4
HDAC8	Oligodendrocyte	-0.0531389	0.0753582	0.111723	35.4	36.8
HEBP2	Endothelial cell	0.111959	0.00700097	0.00746879	20.5	19.5
HEBP2	Astrocyte	0.0141853	4.84e-84	7.13e-84	7.8	8.9
HEBP2	Microglia	0.0388867	0.000180367	0.000235803	7	6.6
HEBP2	Neuron	-0.0215971	0.00393321	0.0273207	2.5	2.6
HEBP2	Oligodendrocyte	-0.0407126	0.00517127	0.0123405	3.7	5
HECA	Endothelial cell	0.185684	6.27e-06	9.69e-06	17.1	14.1
HECA	Astrocyte	0.00554293	2.29e-71	3.19e-71	8.3	9.9
HECA	Microglia	0.00738159	8.6e-75	8.06e-74	26.2	28.1
HECA	Neuron	-0.0453269	0.85766	0.931659	8.1	7.2
HECA	Oligodendrocyte	-0.273807	0.00081159	0.00254156	12.9	20.4
HECTD4	Endothelial cell	-0.110003	0.000102839	0.000133814	24.2	29.9
HECTD4	Astrocyte	0.0753781	4.95e-188	1.34e-187	57.4	60.7
HECTD4	Microglia	-0.0012524	0.000307877	0.000394227	36	38.6
HECTD4	Neuron	0.108546	0.569933	0.746068	56.2	43.1
HECTD4	Oligodendrocyte	-0.0115608	0.020924	0.0395706	37.8	38.6
HERC6	Endothelial cell	-0.12667	0.0466629	0.0467393	11	14.9
HERC6	Astrocyte	-0.0034944	1.65e-62	2.21e-62	8.9	10.5
HERC6	Microglia	0.0344776	0.00749667	0.00869529	7.3	7.2
HERC6	Neuron	-0.0397865	0.570498	0.746068	10	7.8
HERC6	Oligodendrocyte	-0.08391	0.0111392	0.0234474	5.4	7.2
HES1	Endothelial cell	0.416763	3.71e-57	8.63e-56	37.9	30.5
HES1	Astrocyte	-0.0165221	0	0	17.2	18.8
HES1	Microglia	-0.00527173	1.23e-11	2.72e-11	1.3	1.5
HES1	Neuron	-0.075564	0.0109244	0.0575205	1.5	3.2
HES1	Oligodendrocyte	-0.0012487	0.000139317	0.00056647	2.4	3.1
HIGD1B	Endothelial cell	0.302513	9.18e-11	2.91e-10	15.8	10.9
HIGD1B	Astrocyte	0.00585591	2.49e-06	2.54e-06	0.8	0.9
HIGD1B	Neuron	-0.0137521	0.993539	1	0.6	0.7
HINT1	Endothelial cell	0.231918	2.94e-08	6.45e-08	27.5	23.4
HINT1	Astrocyte	0.0100012	8.13e-81	1.18e-80	8.9	10.4
HINT1	Microglia	0.0130946	1.44e-05	2.06e-05	9.3	9.6
HINT1	Neuron	-0.0129884	0.556361	0.735031	11.6	8
HINT1	Oligodendrocyte	-0.0558893	0.496088	0.542264	13.3	15.1
HIPK2	Endothelial cell	-0.167318	0.00135114	0.00153985	25.8	32.1
HIPK2	Astrocyte	0.062065	2.14e-140	4.18e-140	62.1	66.4
HIPK2	Microglia	0.108672	7.27e-05	9.77e-05	40.3	39.9
HIPK2	Neuron	-0.0139654	0.269581	0.480408	28.9	27.1
HIPK2	Oligodendrocyte	0.326292	1.21e-08	1.34e-07	68.4	57.5
HLA-B	Endothelial cell	0.206034	3.32e-17	1.84e-16	74.8	74.3
HLA-B	Astrocyte	0.0242557	5.13e-70	7.1e-70	10.4	12
HLA-B	Microglia	0.050988	2.82e-102	3.81e-101	38.6	39.9
HLA-B	Neuron	0.0796754	0.0906927	0.246419	15.3	11
HLA-B	Oligodendrocyte	-0.854365	5.24e-19	2.84e-17	22.9	41
HLA-C	Endothelial cell	0.429668	0.00520057	0.00560343	59.4	54.5
HLA-C	Astrocyte	0.0315701	5.19e-65	7.02e-65	8	8.2
HLA-C	Microglia	0.0738072	1.57e-56	1.16e-55	21.4	20.6
HLA-C	Neuron	-0.0933764	0.245341	0.456229	3.5	4.5
HLA-C	Oligodendrocyte	-0.272628	1.15e-17	5.12e-16	17.5	25.5
HLCS	Endothelial cell	-0.318637	4.95e-07	9.07e-07	18.2	26.6
HLCS	Astrocyte	-0.0101874	3.81e-110	6.35e-110	34.9	39.4
HLCS	Microglia	-0.0124284	0.0239902	0.0267855	21.2	23.4
HLCS	Neuron	0.0483505	0.827203	0.917647	35.1	27
HLCS	Oligodendrocyte	-0.0378538	0.190219	0.24081	23	24.2
HLF	Endothelial cell	-0.151241	6.66e-06	1.03e-05	27.8	32.2
HLF	Astrocyte	0.00829819	7.5e-251	3.01e-250	12.3	14.1
HLF	Neuron	0.112768	0.225011	0.43462	23.1	13.6
HLF	Oligodendrocyte	-0.00618863	0.00597515	0.0138335	3.5	4.1
HMBOX1	Endothelial cell	-0.116485	0.00989365	0.0104096	34.4	40.1
HMBOX1	Astrocyte	0.149828	0	0	67.4	68.9
HMBOX1	Microglia	-0.00253936	4.35e-20	1.37e-19	50.2	53.1
HMBOX1	Neuron	-0.199664	0.231733	0.442838	36.9	33.8
HMBOX1	Oligodendrocyte	-0.0596819	0.179324	0.230274	40.2	42.7
HMCN1	Endothelial cell	-0.334282	0.000285803	0.000352644	26	31.8
HMCN1	Astrocyte	-0.00207847	3.41e-26	3.9e-26	0.7	1
HMCN1	Neuron	0.0165109	0.64505	0.802315	1.2	0.9
HMCN1	Oligodendrocyte	-0.016901	0.642858	0.677392	0.7	1
HMG20A	Endothelial cell	-0.127162	4.81e-05	6.53e-05	11	15.1
HMG20A	Astrocyte	-0.0266341	9.06e-121	1.58e-120	26.4	31
HMG20A	Microglia	-0.0185425	2.36e-05	3.31e-05	23.5	25.6
HMG20A	Neuron	-0.0853906	0.717009	0.85025	20.3	17.5
HMG20A	Oligodendrocyte	-0.0824085	0.392016	0.445133	18.2	20.4
HNRNPA3	Endothelial cell	0.11072	4.26e-14	1.93e-13	47.4	47.7
HNRNPA3	Astrocyte	0.054211	4.1e-273	1.86e-272	46.7	49.6
HNRNPA3	Microglia	0.0581238	1.1e-10	2.28e-10	49.4	50.2
HNRNPA3	Neuron	-0.0132458	0.0571728	0.182751	34	26.6
HNRNPA3	Oligodendrocyte	-0.0235802	0.0229549	0.0425047	42.7	43.7
HNRNPAB	Endothelial cell	0.114391	1.32e-05	1.95e-05	12.7	10.7
HNRNPAB	Astrocyte	0.00224557	3.78e-07	3.88e-07	4.3	5.1
HNRNPAB	Microglia	-0.0046118	3.62e-37	1.89e-36	8.7	9.4
HNRNPAB	Neuron	-0.0115826	0.314132	0.521915	3.4	2.8
HNRNPAB	Oligodendrocyte	-0.0179433	0.0174073	0.0339215	5.6	6.2
HNRNPF	Endothelial cell	0.228082	1.64e-13	6.95e-13	29.3	25.3
HNRNPF	Astrocyte	0.0204358	2.04e-24	2.31e-24	13.5	15.5
HNRNPF	Microglia	0.061408	1.44e-15	3.79e-15	22.5	21.9
HNRNPF	Neuron	-0.0453942	0.945076	0.982618	8.5	7.3
HNRNPF	Oligodendrocyte	-0.0666106	0.0826675	0.120458	16.6	18.4
HNRNPH1	Endothelial cell	0.159268	6.02e-09	1.46e-08	43	41
HNRNPH1	Astrocyte	0.0721983	8.1e-121	1.42e-120	35.1	36.8
HNRNPH1	Microglia	0.0255931	8.87e-13	2.06e-12	48.9	50.9
HNRNPH1	Neuron	0.0642806	0.606316	0.774258	31.4	22.4
HNRNPH1	Oligodendrocyte	-0.153574	0.0135854	0.0277776	34.6	39.7
HNRNPK	Endothelial cell	0.153347	8.76e-08	1.79e-07	44.6	43
HNRNPK	Astrocyte	0.0243435	6.09e-102	9.75e-102	29.4	32.8
HNRNPK	Microglia	0.0697508	2.46e-19	7.57e-19	29.7	29.5
HNRNPK	Neuron	0.00353994	0.136527	0.316519	26.3	19.9
HNRNPK	Oligodendrocyte	-0.0264591	0.00203566	0.00561615	33.8	34.1
HOPX	Endothelial cell	0.194869	3.54e-10	1.04e-09	22	19.1
HOPX	Astrocyte	-0.0791944	0	0	33	40.1
HOPX	Microglia	0.0215605	0.00103755	0.00127339	3.3	3
HOPX	Neuron	-0.222024	0.307922	0.518652	10.2	12.3
HOPX	Oligodendrocyte	-0.146076	4.61e-07	3.59e-06	6.4	10.5
HS2ST1	Endothelial cell	-0.112041	0.000544516	0.000652567	14.8	18.7
HS2ST1	Astrocyte	-0.0869943	1.4e-237	5.21e-237	61.6	67.5
HS2ST1	Microglia	0.00374605	2.72e-05	3.8e-05	29.8	31.8
HS2ST1	Neuron	-0.0987239	0.838747	0.924208	36.3	30.8
HS2ST1	Oligodendrocyte	-0.188601	0.0603647	0.0930491	21.9	26.3
HSBP1	Endothelial cell	0.189627	1.6e-07	3.15e-07	16.8	12.9
HSBP1	Astrocyte	0.052771	1.4e-10	1.46e-10	10.1	9.5
HSBP1	Microglia	0.0841049	2.48e-08	4.36e-08	11.6	10
HSBP1	Neuron	0.0126489	0.455771	0.657446	9.5	6.2
HSBP1	Oligodendrocyte	0.0458889	0.515752	0.561694	10.5	9.5
HSD17B4	Endothelial cell	-0.320684	0.00367537	0.00403105	29.1	38
HSD17B4	Astrocyte	-0.0237248	6.6e-143	1.31e-142	32.8	38
HSD17B4	Microglia	-0.0377538	0.00125373	0.00152903	30.5	34.7
HSD17B4	Neuron	-0.0372582	0.221309	0.429802	30.5	24.1
HSD17B4	Oligodendrocyte	0.0717865	4.8e-13	1.19e-11	34.7	32.4
HSPA12B	Endothelial cell	-0.100877	6.21e-17	3.35e-16	14.1	18
HSPA12B	Microglia	-0.00134453	0.112569	0.119199	0.1	0.2
HYAL2	Endothelial cell	0.287766	0.0158128	0.016347	36.3	31.3
HYAL2	Astrocyte	0.00656224	8.88e-06	9.06e-06	1.9	2
HYAL2	Microglia	0.00955323	0.021813	0.0244642	1.8	1.7
HYAL2	Neuron	-0.0116441	0.237648	0.449164	0.7	0.8
ICAM2	Endothelial cell	0.316497	0.000111178	0.000144155	54.7	48
ICAM2	Microglia	-0.000472574	0.0651266	0.0700684	1.8	1.9
ICAM2	Neuron	-0.0112931	0.488217	0.68539	0.7	0.9
ICAM2	Oligodendrocyte	-0.0631148	0.998413	0.998972	2.9	4.4
ICE2	Endothelial cell	-0.114449	3.53e-07	6.61e-07	12.8	17.5
ICE2	Astrocyte	-0.0397204	1.57e-223	5.45e-223	25.8	31.2
ICE2	Microglia	-0.0179744	9.77e-06	1.41e-05	24.4	26.8
ICE2	Neuron	-0.0722521	0.341026	0.547877	17.8	15.3
ID1	Endothelial cell	0.245128	1.78160495633166e-312	0	51.9	51
ID1	Astrocyte	-0.0561076	5.94e-120	1.04e-119	7.6	10.7
ID1	Microglia	-0.0039279	3.78e-09	7.03e-09	1.2	1.5
ID1	Neuron	-0.0598481	0.390347	0.593519	1.2	2.4
ID1	Oligodendrocyte	-0.0278613	0.244934	0.29742	2	3
ID3	Endothelial cell	0.515297	8.17e-74	3.26e-72	61.1	53.9
ID3	Astrocyte	-0.0736205	1.07e-64	1.44e-64	12.1	15.3
ID3	Microglia	-0.0131446	0.070257	0.075402	2.2	2.8
ID3	Neuron	-0.0881923	0.775894	0.889692	2.1	3.3
ID3	Oligodendrocyte	-0.036919	0.447757	0.497662	3.8	4.9
IER2	Endothelial cell	0.404024	0.000342615	0.000418524	31.6	23.8
IER2	Astrocyte	0.00471699	5.62e-33	6.67e-33	7.8	8.6
IER2	Microglia	-0.0600927	9.22e-37	4.77e-36	8.5	10.6
IER2	Neuron	-0.0713466	0.0434694	0.150805	2.6	3.4
IER2	Oligodendrocyte	-0.141257	0.00159736	0.00456206	5.7	9.6
IFI16	Endothelial cell	0.425911	6.11e-14	2.71e-13	55.7	50.5
IFI16	Astrocyte	-0.00577466	2.02e-242	7.67e-242	14.2	18.9
IFI16	Microglia	0.0667662	2.14e-16	5.8e-16	77.1	77.9
IFI16	Neuron	-0.368366	0.236984	0.448631	7.4	13.3
IFI16	Oligodendrocyte	-0.442728	5.36e-10	8.47e-09	27.2	41.4
IFI27	Endothelial cell	0.492147	1.23e-22	9.83e-22	70	65.6
IFI27	Astrocyte	0.0266864	1.02e-15	1.1e-15	4	3.8
IFI27	Microglia	0.016985	0.0337737	0.037303	2	1.9
IFI27	Neuron	-0.0374808	0.198159	0.4027	1.8	2
IFI27	Oligodendrocyte	0.0370128	0.00804438	0.017882	2.6	2.5
IFI44	Endothelial cell	-0.137685	2.31e-06	3.82e-06	31.4	37.6
IFI44	Astrocyte	-0.0266319	4.14e-303	2.15e-302	7.1	9.6
IFI44	Microglia	0.00595499	2.64e-42	1.57e-41	20	21.4
IFI44	Neuron	-0.0739556	0.0131838	0.0653147	1.8	4
IFI44	Oligodendrocyte	-0.0835725	3.85e-07	3.07e-06	4.7	7
IFI44L	Endothelial cell	-0.289473	6.34e-05	8.47e-05	25	31.9
IFI44L	Astrocyte	0.0335284	1.2e-113	2.03e-113	6.8	7
IFI44L	Microglia	0.193295	0.606401	0.615579	28.1	26.9
IFI44L	Neuron	-0.125576	0.53002	0.717015	1.4	3.5
IFI44L	Oligodendrocyte	-0.10627	0.0603292	0.0930491	3.5	5.7
IFI6	Endothelial cell	0.182639	7.11e-30	7.96e-29	29.6	27.2
IFI6	Astrocyte	0.0707143	7.78e-15	8.33e-15	5.2	3.8
IFI6	Microglia	0.0838088	0.000419813	0.000529395	4.8	3
IFI6	Neuron	0.000511207	0.322296	0.530599	5	3.3
IFI6	Oligodendrocyte	0.014377	0.40609	0.45762	3.6	3.4
IGFBP3	Endothelial cell	0.117629	8.06e-166	1.14e-163	12.8	13.1
IGFBP3	Neuron	0.0184881	0.17491	0.373389	3	1.8
IGFBP3	Oligodendrocyte	-0.031603	0.000478249	0.00160767	0.6	1.4
IL10RB	Endothelial cell	-0.138202	5.44e-05	7.32e-05	12	16.7
IL10RB	Astrocyte	-0.0455622	4.94e-117	8.51e-117	12.3	16.1
IL10RB	Microglia	-0.0464691	1.72e-35	8.58e-35	22.6	26
IL10RB	Neuron	-0.117511	0.442667	0.643167	5.7	7.6
IL10RB	Oligodendrocyte	-0.0961578	0.0018705	0.00519603	10.2	13
IL18R1	Endothelial cell	0.127698	2.11e-43	3.62e-42	32.2	30.8
IL18R1	Astrocyte	0.00222884	5.65e-16	6.09e-16	0.6	0.8
IL18R1	Microglia	0.00349234	2.87e-17	8.13e-17	1.2	1.3
IL18R1	Neuron	0.0106001	0.196784	0.4027	1.4	0.8
IL18R1	Oligodendrocyte	-0.239836	1.3e-05	6.95e-05	7.8	13.4
IL1R1	Endothelial cell	-0.182197	9.92e-20	6.46e-19	12.4	16.1
IL1R1	Astrocyte	0.121791	4.05e-234	1.48e-233	9.5	11.2
IL1R1	Neuron	0.00332687	0.0680997	0.206347	2.9	3.1
IL32	Endothelial cell	0.321876	5.38e-06	8.39e-06	22.1	16.4
IL32	Astrocyte	0.00553609	4.56e-05	4.63e-05	0.5	0.4
IL32	Microglia	-0.00076303	0.0046343	0.00545727	0.4	0.5
IL32	Oligodendrocyte	-0.497789	3.51e-09	4.45e-08	6.1	15.7
IL3RA	Endothelial cell	0.364363	0.0173125	0.0178372	23.7	17.5
IL3RA	Astrocyte	-0.0127901	5.54e-273	2.51e-272	14.4	17.3
IL3RA	Microglia	-0.0130149	0.000110044	0.000145833	7.9	8.7
IL3RA	Neuron	-0.104768	0.833789	0.92043	4.2	5.7
IL3RA	Oligodendrocyte	0.0323517	0.00169578	0.0047971	8.9	8.2
IMMP1L	Endothelial cell	-0.164819	0.00628353	0.00673864	12.7	17.7
IMMP1L	Astrocyte	-0.0932902	0	0	21.3	28
IMMP1L	Microglia	-0.0495832	0.00337386	0.00399729	12.2	14.4
IMMP1L	Neuron	-0.0937517	0.0254166	0.103384	15.6	14.3
IMMP1L	Oligodendrocyte	-0.0965495	0.025116	0.0457937	15.1	17.8
INO80	Endothelial cell	-0.111747	0.00388894	0.00425259	17.5	22.3
INO80	Astrocyte	-0.00472561	2.2e-82	3.22e-82	30.7	35.2
INO80	Microglia	-0.00590546	0.000366901	0.000466381	32.4	35
INO80	Neuron	-0.00609866	0.205303	0.410496	24.9	20.2
INO80	Oligodendrocyte	-0.0797479	0.00036482	0.0012819	25.3	27.1
INPP5D	Endothelial cell	0.117753	7.32e-77	3.2e-75	51.4	52.9
INPP5D	Astrocyte	0.0836008	3.85e-28	4.44e-28	11.5	9.7
INPP5D	Microglia	-0.110847	8.35e-130	1.62e-128	82.9	88
INPP5D	Neuron	-0.195916	0.726464	0.856952	12.8	12.7
INPP5D	Oligodendrocyte	-0.723383	8.63e-14	2.3e-12	19.1	38.8
INPP5F	Endothelial cell	-0.168939	1.19e-07	2.39e-07	17.6	23.7
INPP5F	Astrocyte	-0.029586	6.84e-83	1e-82	41.3	45.2
INPP5F	Microglia	-0.0278137	2.98e-07	4.79e-07	19.3	22
INPP5F	Neuron	-0.0818191	0.185484	0.386577	36.5	28.9
INPP5F	Oligodendrocyte	0.0595624	0.0261027	0.047264	19.7	19.2
INSR	Endothelial cell	-0.133057	5.99e-74	2.44e-72	65	65.8
INSR	Astrocyte	0.0829155	4.34e-129	7.93e-129	44.9	48.5
INSR	Microglia	0.136655	1.48e-57	1.11e-56	24.9	23.3
INSR	Neuron	0.227741	0.236443	0.448547	48.2	33.4
INSR	Oligodendrocyte	0.326972	4.37e-08	4.24e-07	42.8	32.4
INTS6	Endothelial cell	0.147403	4.33e-07	7.99e-07	34	33
INTS6	Astrocyte	0.0454514	2.23e-107	3.66e-107	42.4	44.9
INTS6	Microglia	0.0811005	3.87e-19	1.18e-18	42.8	42.9
[truncated: 2,910 more rows]
