# Supplementary material for: Endothelial Cells Are Heterogeneous in Different Brain Regions and Are Dramatically Altered in Alzheimer's Disease
Source: J Neurosci. 2023 Jun 14;43(24):4541–57. doi: 10.1523/JNEUROSCI.0237-23.2023 (PMC10278684; doi:10.1523/JNEUROSCI.0237-23.2023)
Supplement: Table 7-1 — Pathology-associated endothelial-specific GO Biological processes identified from GSEA on expression levels in Extended Data 6-3, analyzed at the regional level. (Data shown in Figure 7A). Download Table 7-1, XLSX file. [file ns-JN-RM-0237-23-s11.xlsx]

## Sheet: Ext 7-1
GO BP	Brain Region	GSEA NES	p-value	BH FDR
Aging	EC	1.33564	0.0150195	0.16579
Aging	ITG	1.60195	0.00017364	0.00573773
Aging	PFC	1.67371	1.17e-05	0.00071823
Aging	V2	1.61296	0.00087452	0.0303134
Aging	V1	1.55154	0.00042038	0.0130706
Blood Vessel Endothelial Cell Migration	EC	1.41568	0.0338354	0.252718
Blood Vessel Endothelial Cell Migration	ITG	1.46573	0.0127174	0.102542
Blood Vessel Endothelial Cell Migration	PFC	1.63405	0.00066462	0.0113018
Blood Vessel Endothelial Cell Migration	V2	1.56735	0.0193534	0.179836
Blood Vessel Endothelial Cell Migration	V1	1.38604	0.0485734	0.268642
Cellular Response to Heat	EC	2.10082	7.83e-08	2.09e-05
Cellular Response to Heat	ITG	1.98273	8.05e-07	6.88e-05
Cellular Response to Heat	PFC	1.67431	0.00044103	0.00876305
Cellular Response to Heat	V2	2.31477	6.38e-10	3.31e-07
Cellular Response to Heat	V1	2.1289	6.15e-09	9.11e-07
Endothelial Cell Chemotaxis	EC	1.76075	0.00392798	0.0781836
Endothelial Cell Chemotaxis	ITG	1.46976	0.0608696	0.288744
Endothelial Cell Chemotaxis	PFC	1.52341	0.0244162	0.131632
Endothelial Cell Chemotaxis	V2	1.76497	0.00416459	0.0740529
Endothelial Cell Chemotaxis	V1	1.60538	0.00872172	0.0935373
Leukocyte Cell Cell Adhesion	EC	1.19322	0.0677131	0.331652
Leukocyte Cell Cell Adhesion	ITG	1.36636	0.00504008	0.0596767
Leukocyte Cell Cell Adhesion	PFC	1.55637	0.00011467	0.00377693
Leukocyte Cell Cell Adhesion	V2	1.53603	0.00164519	0.0439279
Leukocyte Cell Cell Adhesion	V1	1.50355	0.00060997	0.0170976
Maintenance of Blood Brain Barrier	EC	1.49362	0.0333041	0.250558
Maintenance of Blood Brain Barrier	ITG	1.67689	0.00470723	0.0573153
Maintenance of Blood Brain Barrier	PFC	1.7999	0.00138404	0.0193399
Maintenance of Blood Brain Barrier	V2	1.32368	0.11358	0.37698
Maintenance of Blood Brain Barrier	V1	1.54483	0.0220705	0.168721
Oxidative Phosphorylation	EC	1.91587	3.08e-06	0.00035971
Oxidative Phosphorylation	ITG	2.30814	1.97e-14	6.07e-12
Oxidative Phosphorylation	PFC	2.28545	5.95e-14	2.2e-11
Oxidative Phosphorylation	V2	1.73347	0.00107512	0.0338832
Oxidative Phosphorylation	V1	2.28021	1.46e-13	4.16e-11
Platelet Aggregation	EC	-1.08989	0.304878	0.590465
Platelet Aggregation	ITG	1.31327	0.0787234	0.319682
Platelet Aggregation	PFC	1.47053	0.0316049	0.151682
Platelet Aggregation	V2	1.57389	0.0227919	0.189312
Platelet Aggregation	V1	1.56686	0.0161396	0.138553
Positive Regulation of Cytokine Production	EC	1.41556	0.00135518	0.0429753
Positive Regulation of Cytokine Production	ITG	1.45168	0.00055006	0.0138489
Positive Regulation of Cytokine Production	PFC	1.4039	0.00281186	0.0313382
Positive Regulation of Cytokine Production	V2	1.78314	4.63e-06	0.00056485
Positive Regulation of Cytokine Production	V1	1.57402	7.44e-05	0.0035273
Positive Regulation of Interleukin 8 Production	EC	1.61355	0.0139125	0.160186
Positive Regulation of Interleukin 8 Production	ITG	1.68185	0.00197704	0.033411
Positive Regulation of Interleukin 8 Production	PFC	1.34317	0.07173	0.253217
Positive Regulation of Interleukin 8 Production	V2	1.92714	0.00041184	0.0190956
Positive Regulation of Interleukin 8 Production	V1	1.87519	0.00084531	0.0215941
Positive Regulation of Leukocyte Proliferation	EC	1.41467	0.0181718	0.181331
Positive Regulation of Leukocyte Proliferation	ITG	1.43649	0.0119941	0.0990852
Positive Regulation of Leukocyte Proliferation	PFC	1.74126	6.07e-05	0.00251426
Positive Regulation of Leukocyte Proliferation	V2	1.41587	0.0404936	0.254859
Positive Regulation of Leukocyte Proliferation	V1	1.70807	0.00055492	0.0161669
Protein Folding	EC	2.36197	1.94e-17	7.28e-14
Protein Folding	ITG	2.15035	7.65e-13	1.89e-10
Protein Folding	PFC	1.95812	8.68e-09	1.33e-06
Protein Folding	V2	2.43918	6.2e-16	2.27e-12
Protein Folding	V1	2.2775	1.81e-15	5.57e-13
Regulation of Intrinsic Apoptotic Signaling Pathway	EC	1.68283	0.00042118	0.01995
Regulation of Intrinsic Apoptotic Signaling Pathway	ITG	1.96441	1.96e-07	2.19e-05
Regulation of Intrinsic Apoptotic Signaling Pathway	PFC	2.01392	1.19e-07	1.33e-05
Regulation of Intrinsic Apoptotic Signaling Pathway	V2	2.03989	1.9e-06	0.00025784
Regulation of Intrinsic Apoptotic Signaling Pathway	V1	1.98519	2.22e-07	2.34e-05
Regulation of Microtubule Polymerization	EC	1.60381	0.0144154	0.163462
Regulation of Microtubule Polymerization	ITG	1.56381	0.0131404	0.104074
Regulation of Microtubule Polymerization	PFC	1.11327	0.278132	0.529545
Regulation of Microtubule Polymerization	V2	1.80447	0.00262208	0.0558412
Regulation of Microtubule Polymerization	V1	1.6738	0.00518318	0.0670552
Regulation of Vascular Permeability	EC	0.989071	0.448276	0.668286
Regulation of Vascular Permeability	ITG	1.1235	0.260417	0.533096
Regulation of Vascular Permeability	PFC	1.62199	0.00808755	0.0654275
Regulation of Vascular Permeability	V2	1.52897	0.0359596	0.239927
Regulation of Vascular Permeability	V1	1.52938	0.0223729	0.16898
Vasculogenesis	EC	1.68728	0.00390394	0.0781205
Vasculogenesis	ITG	1.66645	0.00159076	0.0290019
Vasculogenesis	PFC	1.58915	0.00350699	0.0371761
Vasculogenesis	V2	1.50243	0.0223031	0.187955
Vasculogenesis	V1	1.54877	0.022653	0.169649
