# Supplementary material for: Endothelial Cells Are Heterogeneous in Different Brain Regions and Are Dramatically Altered in Alzheimer's Disease
Source: J Neurosci. 2023 Jun 14;43(24):4541–57. doi: 10.1523/JNEUROSCI.0237-23.2023 (PMC10278684; doi:10.1523/JNEUROSCI.0237-23.2023)
Supplement: Table 7-2 — Differential expression analysis for high- versus low-pathology endothelial cells, separated by brain region. (Data shown in Figure 7B). Download Table 7-2, XLSX file. [file ns-JN-RM-0237-23-s12.xlsx]

## Sheet: Ext 7-2
Gene	Brain Region	Direction of expression relative to low-pathology samples	Average log2 FC	p-value	Bonferroni-corrected p-value	BH FDR	Percent of high-pathology subject nuclei with detected expression	Percent of low-pathology subject nuclei with detected expression
HSPA1A	EC	Up	1.52592	0.003659	1	0.0792989	59.3	45.8
MT-ND3	EC	Up	1.08332	8.38e-08	0.00306655	4.3e-05	92.2	79.7
ANKRD37	EC	Up	0.941353	2.11e-06	0.0770607	0.000539948	48.8	32.5
DUSP1	EC	Up	0.750493	7.59e-05	1	0.00796106	69.8	53.1
SLC38A2	EC	Up	0.711164	0.000638368	1	0.028688	60.8	43.1
AKR1C1	EC	Up	0.697955	0.000454331	1	0.0236714	21.4	9
MT-ATP6	EC	Up	0.682449	0.000606734	1	0.0280009	93.3	81.9
FOS	EC	Up	0.627626	0.000266621	1	0.0164715	28.8	17.4
AC119673.2	EC	Up	0.610646	1.26e-10	4.6e-06	1.81e-07	15.4	3.1
APOLD1	EC	Up	0.564419	2.37e-08	0.000868654	1.52e-05	77	69.1
MT1M	EC	Up	0.556568	0.000495035	1	0.0249474	49.6	47.5
HIBCH	EC	Up	0.525782	0.000198722	1	0.0140696	34.2	29.5
MT-CYB	EC	Up	0.494807	8.76e-05	1	0.00863049	86.9	76.5
CD34	EC	Up	0.483179	3.22e-09	0.000117779	2.56e-06	42.4	30.6
SLC30A1	EC	Up	0.469856	0.00135807	1	0.0463677	44.9	33.1
MT2A	EC	Up	0.469646	8.47e-11	3.1e-06	1.63e-07	89	88.6
MT1E	EC	Up	0.468611	0.000434684	1	0.0230802	58.9	53.2
MT-ND4	EC	Up	0.463774	6.16e-06	0.225343	0.00126878	90.1	84.4
ZNF385B	EC	Up	0.425257	7.99e-06	0.292448	0.00153684	34.7	27.6
NR4A1	EC	Up	0.424352	0.00521303	1	0.0956454	17.9	9.3
MT-ND2	EC	Up	0.417743	0.00259416	1	0.0648007	82.3	74.8
TINAGL1	EC	Up	0.399325	0.00046615	1	0.0239626	28.3	19.9
GULP1	EC	Up	0.398271	0.00170542	1	0.0519889	18.7	13.5
UACA	EC	Up	0.395779	1.44e-06	0.0525314	0.000394368	61.4	55.2
CREM	EC	Up	0.392336	1.34e-08	0.000489271	9.35e-06	53.1	43.5
TNXB	EC	Up	0.377974	0.000527928	1	0.0258159	23.4	16.2
FXR1	EC	Up	0.374843	0.000180058	1	0.0132777	47.2	39.4
IL6ST	EC	Up	0.368974	3.89e-06	0.142222	0.00086237	58.3	51.8
TMEM123	EC	Up	0.362828	0.00434554	1	0.0871435	63.6	54.6
ST8SIA6	EC	Up	0.356206	1.96e-07	0.00717051	8.7e-05	61.8	61.7
INPP5D	EC	Up	0.355285	0.000636391	1	0.028688	47.6	42.8
CGNL1	EC	Up	0.354599	0.00316169	1	0.0722525	64.3	58.6
IGF1R	EC	Up	0.353105	1.48e-07	0.00543388	6.98e-05	77.5	73.3
SRGN	EC	Up	0.346637	0.00180966	1	0.0537566	73.2	65.8
ZBTB38	EC	Up	0.342483	4.14e-05	1	0.00502591	60	53.3
ELF1	EC	Up	0.338238	0.00470859	1	0.0904903	52	46.5
FP236383.3	EC	Up	0.334671	1.05e-21	3.84e-17	2.42e-17	74.2	64.8
SMARCA2	EC	Up	0.332458	0.000149818	1	0.0120486	56.7	51.9
MPDZ	EC	Up	0.319004	1.32e-05	0.484621	0.00216743	52.6	49.2
RAMP2	EC	Up	0.317485	0.00555363	1	0.0989814	34.6	27.6
TSC22D3	EC	Up	0.312501	0.000512083	1	0.0254728	30.7	24.4
ITSN2	EC	Up	0.311538	0.0055621	1	0.0989814	53.9	50.6
SERTAD1	EC	Up	0.311345	0.000107526	1	0.0100886	27.5	20.2
IGFBP3	EC	Up	0.310502	7.31e-17	2.68e-12	5.62e-13	12.6	13.1
SESTD1	EC	Up	0.297183	0.000302955	1	0.0178869	57.6	53.1
TBX3	EC	Up	0.297083	7.85e-05	1	0.00808674	29.8	22.3
KIAA1109	EC	Up	0.296454	0.000337468	1	0.0192202	50.7	47.1
RPS6KA3	EC	Up	0.296133	0.00114715	1	0.0414358	52.8	50.1
NFKBIA	EC	Up	0.295487	2.68e-05	0.98203	0.00368833	63.5	58.3
WNT2B	EC	Up	0.29014	0.00283277	1	0.0679658	22	19.2
SMCHD1	EC	Up	0.285066	1.22e-09	4.46e-05	1.1e-06	64.9	60.2
TNFRSF10D	EC	Up	0.282338	0.00173651	1	0.0525316	37.6	31
MYL12B	EC	Up	0.27611	0.00190542	1	0.0553211	43	38.4
SPOCK3	EC	Up	0.275684	4.09e-06	0.149831	0.000899858	34.2	31.2
QKI	EC	Up	0.274798	0.000444876	1	0.0233369	76.2	77.2
CLEC1A	EC	Up	0.271277	0.00212605	1	0.058488	23.6	18.2
LCORL	EC	Up	0.268237	3.52e-07	0.0128658	0.000137513	34.4	31.7
IGF2BP2	EC	Up	0.266674	0.0052797	1	0.0961421	12.1	9.7
SLC16A1	EC	Up	0.265663	5.38e-07	0.0196836	0.000197027	67.7	62.6
IL18R1	EC	Up	0.262335	1.46e-13	5.33e-09	5.6e-10	30.2	27.4
CPD	EC	Up	0.253383	8.79e-06	0.321643	0.00163224	54	47.4
ST3GAL6	EC	Up	0.250996	0.000508249	1	0.0254466	30.4	28.2
SPEN	EC	Up	0.2489	0.00358581	1	0.0780793	43.6	39.1
KLHL29	EC	Up	0.247628	0.00398683	1	0.0830498	10.3	6.2
SLC1A7	EC	Up	0.246708	0.00421879	1	0.0856037	12.2	8.3
ANKS1A	EC	Up	0.24627	1.17e-10	4.28e-06	1.81e-07	66.4	65.1
DNM3	EC	Up	0.237131	0.000135989	1	0.0114973	59.5	55.3
FRYL	EC	Up	0.236907	4.96e-05	1	0.00575641	62.8	59.6
LINC00499	EC	Up	0.23623	0.00235502	1	0.0615585	17.2	11.5
SMARCA1	EC	Up	0.234696	0.0011513	1	0.0415207	12.8	10.3
MAP1LC3B	EC	Up	0.234415	1.11e-05	0.405667	0.00195281	23.1	19.4
MT1X	EC	Up	0.233054	3.09e-09	0.000113207	2.55e-06	47	54
TM4SF1	EC	Up	0.230634	6.12e-07	0.0224074	0.000214097	53.2	49.3
TSC22D1	EC	Up	0.230179	3.54e-08	0.00129459	1.94e-05	88.6	84.3
STXBP6	EC	Up	0.229567	2.73e-08	0.000998442	1.7e-05	39.2	31.8
CALCOCO2	EC	Up	0.229136	9.92e-07	0.0362954	0.000305177	36.3	32.3
S100A10	EC	Up	0.228372	2.4e-07	0.0087824	9.72e-05	39.7	36
WWTR1	EC	Up	0.227778	0.00144745	1	0.0478166	66.3	66.1
RFX3	EC	Up	0.224435	6.22e-05	1	0.00693065	58.5	58.1
ERMP1	EC	Up	0.223741	0.00118927	1	0.0424258	13.4	9.5
KIAA2026	EC	Up	0.22304	0.00189832	1	0.0552522	35.4	32.8
USP6NL	EC	Up	0.222916	3.25e-06	0.119043	0.000766019	55.1	52.9
PPDPF	EC	Up	0.22266	0.00176541	1	0.0529167	19.3	15.3
PTPRB	EC	Up	0.222151	1.18e-05	0.430302	0.0020252	74.2	71.5
HERC2	EC	Up	0.21973	7.96e-14	2.91e-09	3.67e-10	95.5	92.6
ARFGEF2	EC	Up	0.215489	0.00016863	1	0.0128031	49.4	46.3
LMBR1	EC	Up	0.214924	2.13e-07	0.00780408	8.96e-05	61.3	59
PDS5B	EC	Up	0.214399	0.00396575	1	0.0827608	45.1	41.7
TJP1	EC	Up	0.213862	0.00439701	1	0.0872634	74.7	72.4
ARL4A	EC	Up	0.212485	0.00540257	1	0.0973433	29.1	24
ICAM2	EC	Up	0.209793	0.00236811	1	0.0616792	50.8	47.7
BRWD1	EC	Up	0.204236	0.00105216	1	0.0390433	42.1	42.2
PIAS1	EC	Up	0.202927	0.000819094	1	0.03358	50.7	48.7
NUTM2A-AS1	EC	Up	0.202479	7.9e-05	1	0.00809655	39.7	37.2
AP001037.1	EC	Up	0.200314	0.005311	1	0.0965222	18.7	17
CDKN1B	EC	Up	0.198926	1.61e-05	0.589937	0.00249137	18.5	15.3
RPS23	EC	Up	0.1986	0.000390941	1	0.0215353	59	58.1
ID3	EC	Up	0.19618	2.22e-05	0.813965	0.00318817	62.6	58.7
JUND	EC	Up	0.196133	0.000671195	1	0.0294522	44.1	40.9
TPP1	EC	Up	0.195329	0.00247299	1	0.0628624	14.2	10.8
RYBP	EC	Up	0.194653	0.00356381	1	0.0777469	37.9	34.1
PLA1A	EC	Up	0.194556	0.00155502	1	0.0498491	18.5	16.9
RTN4	EC	Up	0.192816	0.00478906	1	0.091141	53.1	49.9
SULT1C4	EC	Up	0.190282	0.00150272	1	0.0488891	14.8	12.6
SOX18	EC	Up	0.190271	0.00161294	1	0.050789	37.9	33.3
UBL3	EC	Up	0.189686	0.0017959	1	0.0534163	26.9	25.1
SEC24B	EC	Up	0.189201	0.000147594	1	0.0120115	36.3	33.1
CYLD	EC	Up	0.188458	8.4e-07	0.0307383	0.000276913	34.1	31.3
RAPGEF2	EC	Up	0.187945	0.00105934	1	0.0391485	67.3	65.4
LAMA3	EC	Up	0.184754	1.36e-06	0.049886	0.00037902	27.6	25.3
METTL26	EC	Up	0.180064	0.000637974	1	0.028688	10.2	8
NT5C3A	EC	Up	0.178496	0.00183262	1	0.0542292	20.3	18.8
LEMD3	EC	Up	0.17708	0.00284527	1	0.0680303	23.6	21.9
MORF4L2	EC	Up	0.17398	0.00559615	1	0.0991148	26.5	25.1
SHOC2	EC	Up	0.173908	0.000735741	1	0.0312921	36.4	33.8
MBOAT2	EC	Up	0.17377	0.00469487	1	0.0903772	15	12
STAT3	EC	Up	0.17255	0.00156435	1	0.0500787	66	65.3
CCNH	EC	Up	0.172534	0.000433349	1	0.0230802	48.1	46.5
CD2AP	EC	Up	0.171093	1.19e-06	0.0433811	0.000341957	40.3	38.5
SSB	EC	Up	0.170099	7.71e-05	1	0.00805013	18.6	16.1
WASHC2A	EC	Up	0.164757	4.96e-06	0.181585	0.00106027	13.4	10.9
PEAK1	EC	Up	0.164282	0.00321874	1	0.0731217	42.9	41.5
PRRG1	EC	Up	0.163763	0.00153413	1	0.0494543	38.2	34.5
KAT6A	EC	Up	0.163472	0.00127058	1	0.0446365	59.9	59.3
VPS37B	EC	Up	0.162539	0.000776777	1	0.0324797	18.9	16.7
TACC1	EC	Up	0.162026	5.04e-11	1.85e-06	1.06e-07	87.9	89.3
COPA	EC	Up	0.161273	0.00118637	1	0.0423878	32.3	29.5
CCNT2	EC	Up	0.161025	0.00212247	1	0.058488	24.3	21.3
LRP6	EC	Up	0.160962	0.00219302	1	0.0594437	27.7	24.3
LIMCH1	EC	Up	0.160249	0.00266184	1	0.0658514	65.8	61.4
FKBP1A	EC	Up	0.159888	0.000211497	1	0.0144425	58.6	54.8
VASP	EC	Up	0.156748	0.00187114	1	0.0548069	12.9	10.8
TRIM16	EC	Up	0.155368	0.00297601	1	0.0698773	13.8	10.8
MT1F	EC	Up	0.155276	0.000208643	1	0.0142898	19.4	16.8
GCH1	EC	Up	0.154656	0.00133055	1	0.0457681	11.8	10.2
CNOT8	EC	Up	0.154094	1.73e-05	0.631715	0.00257011	40.3	38
TOMM6	EC	Up	0.15368	0.00231458	1	0.0609849	13.7	10.2
CNOT2	EC	Up	0.153607	4.25e-05	1	0.00513406	41.4	41.2
RFTN2	EC	Up	0.151704	0.00102007	1	0.0380974	15	13.3
TUBB4B	EC	Up	0.150413	6.88e-05	1	0.00742037	33.4	31.3
NEDD4L	EC	Up	0.14967	0.000176288	1	0.0131331	27.7	26.1
SRSF5	EC	Up	0.149545	0.00257584	1	0.0645527	40.5	38.4
ZADH2	EC	Up	0.149261	0.000789299	1	0.032707	15.1	12.3
YWHAH	EC	Up	0.149169	8.12e-05	1	0.00821579	31.3	31
COQ10B	EC	Up	0.146505	0.00214646	1	0.0587343	10.6	8.3
GNB2	EC	Up	0.146301	0.00561729	1	0.0992548	20.9	18.9
NDUFB11	EC	Up	0.146224	0.00537714	1	0.0971885	11.4	9.9
CERT1	EC	Up	0.146186	0.00103696	1	0.0386035	33.3	32.3
FBXO31	EC	Up	0.145939	1.11e-07	0.00404831	5.32e-05	10.5	7.4
BHLHE40	EC	Up	0.145254	3.94e-07	0.0144188	0.00014906	42.6	38
SUZ12	EC	Up	0.144559	0.00288236	1	0.0681965	27	25.7
CLDN5	EC	Up	0.144494	0.000206675	1	0.0142898	96.7	93.1
EIF5A	EC	Up	0.144208	0.00419824	1	0.0854754	12.5	10.2
XRCC4	EC	Up	0.143313	0.00374075	1	0.0803575	12.3	12.4
ZNF407	EC	Up	0.143275	0.00189227	1	0.0552155	37.5	39.2
RBMS2	EC	Up	0.141403	3.64e-06	0.133196	0.000815487	55.2	55.3
RPL8	EC	Up	0.140034	0.00143415	1	0.0476281	47.9	47.3
PIK3C3	EC	Up	0.139122	0.000472545	1	0.0240554	28.6	27.6
CCDC50	EC	Up	0.138672	0.00101582	1	0.0380003	52.8	50.6
NPHP3	EC	Up	0.138074	0.000338088	1	0.0192202	27.8	25.8
KPNA1	EC	Up	0.137213	0.00142323	1	0.0474516	27.9	26.9
RANBP3L	EC	Up	0.136557	1.22e-05	0.447454	0.00206466	11.1	9.5
PPP2CA	EC	Up	0.135951	0.00258011	1	0.0645894	21.3	19.7
CNOT6L	EC	Up	0.134035	2.13e-07	0.0078123	8.96e-05	63.4	61.6
CEMIP2	EC	Up	0.134002	7.34e-06	0.268731	0.00147361	58.3	56.8
RAC1	EC	Up	0.132981	0.000248277	1	0.015918	60.6	61.1
CLIP2	EC	Up	0.132844	0.0010947	1	0.0401058	12.7	10.3
LDLR	EC	Up	0.1315	0.00207196	1	0.0576875	23.9	22
MXRA7	EC	Up	0.131423	0.000934339	1	0.0363667	17.1	16.2
CUL2	EC	Up	0.131085	0.000124976	1	0.0110099	13.5	12
NBEA	EC	Up	0.130479	1.67e-05	0.610085	0.0025311	29.2	28.1
CRIP2	EC	Up	0.130126	0.000428717	1	0.0230658	51.1	46.4
ZNFX1	EC	Up	0.128048	0.000915206	1	0.0360026	15	12.7
PSMG2	EC	Up	0.126459	0.00216741	1	0.0591325	12.9	11.2
DNMT1	EC	Up	0.125306	1.07e-05	0.389908	0.00189139	13.6	12.6
FGD6	EC	Up	0.125081	0.000510634	1	0.0254728	29.9	28.7
YBX3	EC	Up	0.124899	0.000207189	1	0.0142898	61.1	64.1
DOCK9	EC	Up	0.124606	9.35e-09	0.000342396	6.75e-06	85.6	86.5
HP1BP3	EC	Up	0.124323	0.00482061	1	0.0915004	51.7	51.2
VAPA	EC	Up	0.12419	0.00267524	1	0.0659693	45.5	43.9
PDCD4	EC	Up	0.124145	1.04e-09	3.82e-05	1.05e-06	34.3	30.9
ADIPOR2	EC	Up	0.123183	5.19e-06	0.189928	0.00108882	75.7	77.8
RPL13A	EC	Up	0.122692	0.0052287	1	0.095832	56.2	53.9
FCHSD2	EC	Up	0.122668	6.32e-07	0.0231248	0.000217653	59.2	58.8
NFATC3	EC	Up	0.122627	0.0021316	1	0.058526	34.6	33.1
TRIM47	EC	Up	0.122196	0.00123845	1	0.0437744	11.3	9.4
FN1	EC	Up	0.121704	0.000394163	1	0.0216605	54.3	51.3
TTC19	EC	Up	0.12064	0.00412278	1	0.0847354	33.3	32.6
RAPGEF1	EC	Up	0.12059	0.00055587	1	0.0268606	56.1	56.9
AC105052.4	EC	Up	0.119368	0.00158418	1	0.0502577	25.1	23.9
RPRD2	EC	Up	0.119332	0.00315286	1	0.0721935	24.5	23.5
REEP3	EC	Up	0.119232	0.00436373	1	0.0871919	47.2	45.3
SPTBN1	EC	Up	0.117516	1.62e-05	0.592608	0.00249137	77.3	75.9
TMEM87B	EC	Up	0.117261	0.00340805	1	0.0760747	38.8	38.2
JAK1	EC	Up	0.117003	1.06e-05	0.389171	0.00189139	54	54.3
TAX1BP1	EC	Up	0.116579	0.00241616	1	0.0622404	45.1	44.6
GCNT1	EC	Up	0.116495	0.000346259	1	0.0196033	21.3	20.2
LRCH1	EC	Up	0.116322	0.000679956	1	0.0296674	56.3	58
PPP6C	EC	Up	0.116248	0.00148865	1	0.0485992	19.1	19.2
FNIP2	EC	Up	0.116175	0.00538824	1	0.0972368	20.5	19.2
SNU13	EC	Up	0.115309	0.00146417	1	0.047938	20.2	18.7
TIPARP	EC	Up	0.115044	1.43e-05	0.523658	0.00230926	22.8	22.7
BTG2	EC	Up	0.114906	4.51e-05	1	0.00539717	26.8	24.8
MAGI3	EC	Up	0.114784	0.00373359	1	0.0803122	43.4	42.9
SAMD12	EC	Up	0.114251	1.22e-10	4.46e-06	1.81e-07	55	54.1
SYNE1	EC	Up	0.113098	0.000327535	1	0.0189365	78.9	77.9
APP	EC	Up	0.112985	0.000277929	1	0.016749	68.7	68.1
TRIM56	EC	Up	0.112578	0.00518367	1	0.0955385	23.9	23
NLK	EC	Up	0.112013	7.8e-09	0.000285589	6e-06	57.2	56.4
PLAT	EC	Up	0.111345	0.000120291	1	0.010832	23	21.2
SCARB2	EC	Up	0.111142	0.00439081	1	0.0872634	25.4	25
MAOA	EC	Up	0.110535	0.00321168	1	0.0730332	29.4	30.6
TOX	EC	Up	0.108189	1.52e-05	0.556884	0.00238896	20.8	21.6
PICALM	EC	Up	0.108175	1.02e-05	0.372918	0.00184377	79.5	82.6
CPSF2	EC	Up	0.10732	0.00275829	1	0.0669996	12.9	12.3
PTAR1	EC	Up	0.106499	0.000946345	1	0.0364891	32.4	31.8
SLC25A27	EC	Up	0.106334	0.00375194	1	0.080482	17.8	15
TSC22D2	EC	Up	0.106157	0.000419435	1	0.0227102	31.2	30.4
PHF20	EC	Up	0.105156	0.00154714	1	0.0497349	26.8	25.8
POLR1D	EC	Up	0.104367	0.00394316	1	0.0825324	13.8	11.8
SIK2	EC	Up	0.103439	0.000235986	1	0.0155179	33.9	34.4
STX2	EC	Up	0.103348	0.0026041	1	0.0649073	15.8	14.3
GBP1	EC	Up	0.103197	0.00404271	1	0.083611	10	9.2
S100A6	EC	Up	0.101808	1.3e-05	0.476263	0.00214526	21.6	21.3
EIF3G	EC	Up	0.101623	0.00475804	1	0.0910605	13.2	11.9
PHF10	EC	Up	0.101121	8.82e-07	0.0322752	0.00027881	29.6	26.9
CYTH1	EC	Up	0.101026	1.02e-05	0.374243	0.00184377	48.7	49.3
SNED1	EC	Up	0.100763	0.000560471	1	0.0268606	38.9	37.6
YLPM1	EC	Down	-0.100473	0.000187778	1	0.0136018	26.4	30.7
MIR222HG	EC	Down	-0.100954	0.00451877	1	0.0882384	18.8	19.8
CDK5RAP2	EC	Down	-0.101363	0.000692378	1	0.030039	22.7	26.7
ABLIM3	EC	Down	-0.101601	0.000831659	1	0.0338545	17.2	21.9
SIL1	EC	Down	-0.103173	0.000513623	1	0.0254945	15.9	19
CCDC149	EC	Down	-0.103467	0.00383921	1	0.0814349	24.9	28.3
BOD1L1	EC	Down	-0.10368	0.00320545	1	0.0729636	26.4	30.6
KPNA3	EC	Down	-0.104398	0.00278395	1	0.0674253	22.9	26.7
MAP3K13	EC	Down	-0.105343	0.000760058	1	0.0320711	18.2	21.1
LIMS2	EC	Down	-0.105753	0.00549195	1	0.0982624	32.1	36.6
MBTPS1	EC	Down	-0.105976	0.00332487	1	0.0747966	16.2	19.7
ID1	EC	Down	-0.107924	9.23e-18	3.38e-13	1.06e-13	50.5	54.4
MECOM	EC	Down	-0.108695	7.83e-05	1	0.00808674	77	78.1
GALNT11	EC	Down	-0.110632	0.00176998	1	0.0529182	10.1	13
SLC25A37	EC	Down	-0.111132	0.000168589	1	0.0128031	16.9	21.2
TNRC18	EC	Down	-0.11166	0.00234364	1	0.0613306	14.8	17.6
NACC2	EC	Down	-0.112345	0.000862769	1	0.0348842	21.6	26.5
UGGT1	EC	Down	-0.11244	0.00282729	1	0.0679658	14	18.5
HM13	EC	Down	-0.112631	0.00513321	1	0.0953174	11.9	15.3
VCL	EC	Down	-0.112634	2.77e-05	1	0.00375868	25.6	27.9
UBAC2	EC	Down	-0.11282	0.000899921	1	0.0356608	24.2	29.5
TOM1L2	EC	Down	-0.114302	0.00418334	1	0.0853719	18.5	21.3
PLEC	EC	Down	-0.114778	0.000129883	1	0.0112216	23	26.7
EXD3	EC	Down	-0.117421	2.45e-05	0.894895	0.00342019	10.8	15.1
PDGFB	EC	Down	-0.11827	5.74e-06	0.209953	0.00119278	33	34.5
ACADVL	EC	Down	-0.118409	0.0025062	1	0.0634273	18.8	23
TMEM44	EC	Down	-0.118456	0.00195012	1	0.0561232	17.4	21.4
RABEP1	EC	Down	-0.118531	0.0020487	1	0.0571777	27.8	33.9
CNTLN	EC	Down	-0.119494	0.00132128	1	0.0456424	28.6	32.6
PPWD1	EC	Down	-0.120348	0.000206604	1	0.0142898	12.7	16.1
MAPK14	EC	Down	-0.120481	0.00030456	1	0.0178869	21.6	24.9
FNTA	EC	Down	-0.120581	0.00293665	1	0.0691642	17.4	22.4
SF1	EC	Down	-0.123532	0.000471917	1	0.0240554	30.9	37
SMIM14	EC	Down	-0.123577	0.000269001	1	0.0164715	17.6	23
NUMB	EC	Down	-0.124899	0.000603416	1	0.0279107	43.6	50.9
SERPINE1	EC	Down	-0.124957	0.000590564	1	0.0274815	10	8.4
RNF144B	EC	Down	-0.125646	0.00052323	1	0.0256405	52.5	59
ABL1	EC	Down	-0.12676	0.00399039	1	0.0830498	24.4	30.4
YEATS2	EC	Down	-0.128471	0.00110178	1	0.0402433	13.6	18.5
KNOP1	EC	Down	-0.128838	0.000332156	1	0.0190709	14.3	17.8
FBXW7	EC	Down	-0.128889	0.000234787	1	0.0154832	31.2	38.6
RARS2	EC	Down	-0.12922	0.000988259	1	0.0374549	17.6	21
LDHB	EC	Down	-0.129443	4.89e-05	1	0.00569998	12.4	16.1
ACER3	EC	Down	-0.129874	9.79e-05	1	0.00929839	31.3	37.3
TAF1	EC	Down	-0.130085	6.96e-05	1	0.00747551	24.2	29.6
GOLM1	EC	Down	-0.131999	0.000432076	1	0.0230802	17.5	20.6
DECR1	EC	Down	-0.133204	0.001058	1	0.0391485	12.6	16.9
TMEM259	EC	Down	-0.133281	0.000614088	1	0.0281226	14.2	18.6
NGLY1	EC	Down	-0.133661	0.000872609	1	0.0350327	23.6	30.3
AC019197.1	EC	Down	-0.133744	0.00314575	1	0.072174	15.1	16.2
ATP11A	EC	Down	-0.134502	0.000993976	1	0.0374868	46.4	49.9
SEPTIN2	EC	Down	-0.135312	0.00369676	1	0.0797429	31	37.5
TEAD1	EC	Down	-0.135785	4.63e-05	1	0.00551239	50.9	54.7
ATP8A1	EC	Down	-0.136039	5.87e-05	1	0.00664401	12.5	15.7
NARF	EC	Down	-0.138306	1.29e-05	0.472652	0.00214431	13.9	18.4
DNAJC10	EC	Down	-0.138824	9.17e-05	1	0.00889501	13.6	16.8
CCDC68	EC	Down	-0.139312	0.000121549	1	0.010832	17.5	22.7
TTLL5	EC	Down	-0.139756	0.000195162	1	0.0139029	26	30.4
DDX1	EC	Down	-0.139793	0.00171205	1	0.0520629	11	14.4
MAP4K3-DT	EC	Down	-0.141377	0.000567616	1	0.0270299	17.6	22.6
LINC01376	EC	Down	-0.14141	4.91e-06	0.179592	0.00105844	10.7	15
ADAMTS6	EC	Down	-0.142329	1.08e-10	3.97e-06	1.81e-07	10	13.9
TRAK1	EC	Down	-0.142721	0.000116917	1	0.0105826	22.6	28.4
PPP3CB	EC	Down	-0.14395	0.00464359	1	0.0898895	16.8	21.7
ELP3	EC	Down	-0.144346	0.0014184	1	0.0473777	11.1	14.4
METAP2	EC	Down	-0.144437	0.00112541	1	0.040842	22.6	27.7
CADM2	EC	Down	-0.144533	0.00483986	1	0.0916398	25.4	27.8
IQSEC1	EC	Down	-0.146971	4.78e-05	1	0.00562436	53.8	53.7
DGLUCY	EC	Down	-0.147323	0.00528175	1	0.0961421	18.2	22.1
SCFD2	EC	Down	-0.149209	0.00183199	1	0.0542292	13.8	17.6
TUBA1A	EC	Down	-0.149286	0.00552012	1	0.0985382	16.5	20.4
CLEC16A	EC	Down	-0.149698	0.00211802	1	0.0584762	21.5	27.4
ARMCX4	EC	Down	-0.150742	0.00150124	1	0.0488891	14.7	19.9
PPM1L	EC	Down	-0.151003	0.0013791	1	0.0467007	10.4	13
SHB	EC	Down	-0.151548	0.00424331	1	0.0859122	20.4	25.9
ATR	EC	Down	-0.15285	0.000825797	1	0.0336753	18.7	23.1
IDS	EC	Down	-0.154827	5.86e-05	1	0.00664401	20.8	24.6
RAMP3	EC	Down	-0.156417	4.41e-07	0.0161319	0.00016408	15.2	21.6
ACSL4	EC	Down	-0.157293	0.000487082	1	0.0246542	22.3	26.4
ESF1	EC	Down	-0.157929	0.00465712	1	0.0899774	14.8	19.6
CHKA	EC	Down	-0.158905	1.23e-06	0.0449578	0.000345743	26.4	33.1
FAM228B	EC	Down	-0.159671	0.00233707	1	0.0612281	11.5	15.3
HSPG2	EC	Down	-0.160105	0.000155953	1	0.0123272	13.9	19.2
PPFIA1	EC	Down	-0.160467	0.00480611	1	0.0913003	25.3	30.4
GFOD1	EC	Down	-0.161033	0.00337566	1	0.0754246	30.9	34.4
ABR	EC	Down	-0.161704	0.00438892	1	0.0872634	29.6	34.8
BACE2	EC	Down	-0.162476	0.000677849	1	0.0296315	51.2	56.5
RUFY3	EC	Down	-0.16338	2.03e-05	0.741199	0.00295828	32.8	39.7
ATP6V0A1	EC	Down	-0.163838	0.00220402	1	0.0595567	11.4	15.3
GOSR2	EC	Down	-0.164276	3.37e-05	1	0.00432103	13	18.5
SNX29	EC	Down	-0.167185	1.82e-05	0.666324	0.00269353	22.1	30.7
ST6GALNAC1	EC	Down	-0.167288	0.00112479	1	0.040842	10.3	15.2
ZNF721	EC	Down	-0.168695	0.000241874	1	0.0156477	21.6	27.8
SUGP2	EC	Down	-0.16894	0.00269751	1	0.0664475	13.9	17.7
PUM3	EC	Down	-0.169456	0.00533774	1	0.0967811	18.8	23.8
CEP57	EC	Down	-0.169631	0.00167131	1	0.0515479	14.8	21.3
MIA2	EC	Down	-0.169931	0.000182292	1	0.0132843	25	32.7
RIMKLB	EC	Down	-0.170676	8.11e-08	0.00296927	4.26e-05	55	54
NFIB	EC	Down	-0.172225	0.00187509	1	0.054853	67.7	72.3
UPP1	EC	Down	-0.172703	0.00164354	1	0.0512759	21	27.3
TCF25	EC	Down	-0.173033	0.00158307	1	0.0502577	29.8	37.9
LDLRAD3	EC	Down	-0.17574	0.000208398	1	0.0142898	57	59
HLA-DRB1	EC	Down	-0.175825	2.36e-08	0.000863164	1.52e-05	19.3	24.9
SIPA1L2	EC	Down	-0.176295	0.00344694	1	0.0764102	29.3	33.9
RPGR	EC	Down	-0.176352	2.15e-06	0.0788717	0.000540624	60.7	69.6
DNM2	EC	Down	-0.179185	0.00440305	1	0.0873083	33	38.4
CALCRL	EC	Down	-0.182654	1.77e-06	0.0647829	0.000469573	28.7	29.9
MAP3K20	EC	Down	-0.183015	0.00311356	1	0.071649	35.9	44.7
FKBP5	EC	Down	-0.1835	0.000536693	1	0.0261338	53.6	60
DICER1	EC	Down	-0.183817	0.000249685	1	0.0159639	34.5	41
NAIP	EC	Down	-0.18569	0.000950923	1	0.0365196	15.4	19.7
FOXN2	EC	Down	-0.185855	0.00281496	1	0.0678802	15.6	20.1
MTHFD1L	EC	Down	-0.185887	0.00458402	1	0.0889855	18.1	23.5
KIAA1671	EC	Down	-0.19061	3.35e-06	0.122482	0.000772385	19	23.5
PPP1R21	EC	Down	-0.195116	7.38e-07	0.027022	0.000246962	14.5	20.1
SLC4A7	EC	Down	-0.19571	0.000975124	1	0.037263	30.3	35.7
EML1	EC	Down	-0.197844	0.00157804	1	0.0502384	20.5	24.9
INVS	EC	Down	-0.197846	0.00379522	1	0.0809933	24.9	30.6
MAVS	EC	Down	-0.198601	0.00251097	1	0.0634783	10.7	15.3
ATG10	EC	Down	-0.200797	0.00501876	1	0.0939481	14.3	21.7
SORT1	EC	Down	-0.202418	7.59e-10	2.78e-05	7.96e-07	62.4	66.9
SLC1A1	EC	Down	-0.203191	0.00306265	1	0.0709495	56.9	62.3
AFDN	EC	Down	-0.203727	2.8e-05	1	0.00377445	65.9	70.5
INPP5F	EC	Down	-0.204298	0.00078443	1	0.0326224	16.5	22.5
CD99	EC	Down	-0.206212	0.00246941	1	0.0628624	18.9	24.8
TRAPPC9	EC	Down	-0.207115	0.00199997	1	0.056849	24.5	30.9
LAMA4	EC	Down	-0.207138	0.000139139	1	0.0116308	22.2	26.7
ATRN	EC	Down	-0.207141	0.00203391	1	0.0571777	14.5	21.5
PALMD	EC	Down	-0.209491	1.23e-05	0.448546	0.00206466	46.6	55.1
PXN	EC	Down	-0.209884	4.65e-06	0.17027	0.00101296	38.3	46.7
NXN	EC	Down	-0.211413	0.00245805	1	0.0627	55.7	62
LRRFIP1	EC	Down	-0.212693	0.00017969	1	0.0132777	30	35.5
TBC1D2	EC	Down	-0.212778	0.000852559	1	0.0345833	10.3	15.7
ABLIM1	EC	Down	-0.215124	8.19e-05	1	0.00825187	61.3	68.5
GALNT17	EC	Down	-0.217665	2.95e-11	1.08e-06	7.56e-08	22.5	26.2
ADIRF	EC	Down	-0.218602	3.66e-08	0.00134091	1.97e-05	24.6	32.5
PHACTR1	EC	Down	-0.219026	0.000217266	1	0.0147492	45.8	52.9
SH3D19	EC	Down	-0.220228	0.000666746	1	0.0294522	18.7	25.5
HGSNAT	EC	Down	-0.221798	0.00159769	1	0.0505155	13.7	20
TGM2	EC	Down	-0.222628	0.00398242	1	0.0830336	66.1	71.7
ULK4	EC	Down	-0.223482	0.0004061	1	0.0221588	13.4	21.2
INPP4A	EC	Down	-0.227563	0.00295182	1	0.0694505	13.1	16.3
EDN1	EC	Down	-0.230234	0.00139781	1	0.0469619	27.6	32.8
ZMIZ1	EC	Down	-0.235474	0.00015924	1	0.0125014	24	29.9
FAM120B	EC	Down	-0.236577	8.84e-09	0.000323479	6.58e-06	23.4	32.4
ATP7B	EC	Down	-0.236855	0.000437987	1	0.0230803	24.8	33.3
TTC7B	EC	Down	-0.237877	0.000188458	1	0.0136018	18	24.3
DEPP1	EC	Down	-0.239675	3.04e-06	0.111328	0.000738998	41.8	48.6
NOVA1	EC	Down	-0.239976	0.00365439	1	0.0792735	36.9	46
DUSP6	EC	Down	-0.244245	0.000360906	1	0.0202684	24.5	31.9
TRAPPC12	EC	Down	-0.245297	0.00202158	1	0.0571777	13.5	20.8
VMP1	EC	Down	-0.245311	0.00168518	1	0.0517917	28	37.3
ITPR2	EC	Down	-0.2469	0.00161729	1	0.0508564	34.6	44
RPS6KA2	EC	Down	-0.246956	0.00407647	1	0.0842336	55.7	61.8
MTUS1	EC	Down	-0.248635	0.00466667	1	0.0900598	68.2	74.2
ARL15	EC	Down	-0.254644	0.00112393	1	0.040842	65.3	72.7
IMMP2L	EC	Down	-0.254735	0.000208462	1	0.0142898	46.3	55.5
PPP2R5C	EC	Down	-0.255983	0.000111586	1	0.0102499	30.6	38.2
CCDC91	EC	Down	-0.25913	0.00323073	1	0.07325	21.8	27.4
IL6R	EC	Down	-0.260455	8.84e-06	0.323544	0.00163224	12.9	20.6
TNFRSF6B	EC	Down	-0.261436	3.35e-12	1.23e-07	1.1e-08	28.6	39.4
CNKSR3	EC	Down	-0.262081	9.33e-08	0.00341402	4.68e-05	32.6	37.6
SSH2	EC	Down	-0.264584	0.000272524	1	0.016553	31.4	40.1
ARHGEF7	EC	Down	-0.264803	0.000417048	1	0.0226491	30.7	36.3
PLOD2	EC	Down	-0.268073	0.0012764	1	0.044705	31.8	34.3
SVIL	EC	Down	-0.270539	0.00237652	1	0.0616792	45.9	52.5
RAB30-DT	EC	Down	-0.27344	0.00284251	1	0.0680303	14.3	20.3
ST3GAL3	EC	Down	-0.281345	0.000169991	1	0.0128221	14.6	22.1
ABCD3	EC	Down	-0.281906	0.000275042	1	0.0166621	26.6	33.1
PRICKLE2	EC	Down	-0.287408	6.75e-14	2.47e-09	3.67e-10	43.4	49.8
XKR6	EC	Down	-0.289036	0.00196184	1	0.0562521	23.1	31.3
GPM6B	EC	Down	-0.289195	0.00223517	1	0.0599883	20.9	29.9
TNS1	EC	Down	-0.290704	0.000178166	1	0.0132227	47.7	55.2
LINC01693	EC	Down	-0.293993	4.67e-11	1.71e-06	1.06e-07	10.8	17.6
CNTNAP3B	EC	Down	-0.294776	5.53e-05	1	0.00632239	42.8	52.2
PDK4	EC	Down	-0.29632	0.00476192	1	0.0910605	25.6	33.8
PLPP1	EC	Down	-0.297164	1.49e-05	0.547001	0.00236264	54.4	59.4
LINC02256	EC	Down	-0.297388	1.01e-07	0.00368231	4.94e-05	10	17.3
MCC	EC	Down	-0.302071	0.00348896	1	0.076694	41.5	48.5
PRKN	EC	Down	-0.3022	0.00474562	1	0.0909748	24.5	33.1
CHST15	EC	Down	-0.30566	0.000262992	1	0.0163615	22.9	27
ABCC4	EC	Down	-0.306712	3.06e-08	0.00112073	1.82e-05	23.3	31.5
GPC5	EC	Down	-0.310555	3.75e-07	0.0137223	0.000144224	30	35.2
MAP1B	EC	Down	-0.310599	0.00167122	1	0.0515479	22.3	30.9
PAPSS2	EC	Down	-0.313935	0.000824311	1	0.0336753	50.5	58.5
MYOF	EC	Down	-0.314454	0.000310168	1	0.018124	40.2	50.1
ATP10A	EC	Down	-0.315793	2.03e-06	0.0743343	0.000526697	80.4	84.6
DISC1	EC	Down	-0.316894	0.000629605	1	0.0286061	28.1	36.6
EVA1C	EC	Down	-0.317073	0.00182774	1	0.0542236	36.6	46.1
KLHL2	EC	Down	-0.33291	0.000113355	1	0.0103413	23.7	33.8
FAR2	EC	Down	-0.334072	0.00178532	1	0.0532389	10.5	17.2
DHRSX	EC	Down	-0.334547	0.00284906	1	0.0680303	24.6	33.1
GRAMD1A	EC	Down	-0.335437	0.000129652	1	0.0112216	16.1	26.7
ZBTB16	EC	Down	-0.335985	2.09e-05	0.763318	0.0030274	65.3	72.8
ARRDC3	EC	Down	-0.34106	0.000231488	1	0.0153534	26.2	39.1
DEPTOR	EC	Down	-0.356163	0.00257089	1	0.0645527	23.4	30.6
WARS	EC	Down	-0.357027	2.33e-05	0.853176	0.00330075	24.7	32.8
ANXA2	EC	Down	-0.383125	4.57e-12	1.67e-07	1.32e-08	27.4	39.7
HIF1A	EC	Down	-0.386403	0.00445564	1	0.0878258	32.3	43.4
TTC7A	EC	Down	-0.386485	3.1e-06	0.113341	0.000744524	16.1	25.1
SMAD6	EC	Down	-0.426571	1.49e-05	0.545174	0.00236264	31.5	39.6
NAALADL2	EC	Down	-0.428578	0.000242907	1	0.0156607	11.6	19.3
PCDH9	EC	Down	-0.43539	0.00127048	1	0.0446365	47.8	57.7
PDE10A	EC	Down	-0.440793	3.8e-05	1	0.00480021	53.8	64.5
CCDC3	EC	Down	-0.441244	0.00348524	1	0.076694	11.3	17
SMAD7	EC	Down	-0.445016	1.24e-09	4.54e-05	1.1e-06	22.9	36.3
GMDS-DT	EC	Down	-0.448919	0.00162594	1	0.0509896	23.1	34.9
SULF2	EC	Down	-0.458666	1.08e-06	0.0396526	0.000324746	25.8	38.2
TMTC1	EC	Down	-0.468419	0.00143836	1	0.047631	22.2	28.5
NTRK2	EC	Down	-0.485707	8.46e-05	1	0.00842116	22.2	37.3
HILPDA	EC	Down	-0.500129	3.11e-05	1	0.00410983	14.8	25.3
MCTP1	EC	Down	-0.516808	2.32e-06	0.0847569	0.000568603	31.2	45.8
CP	EC	Down	-0.580755	6.42e-10	2.35e-05	7.06e-07	38.5	54.7
RFTN1	EC	Down	-0.59428	1.7e-07	0.00623733	7.71e-05	15.8	27.5
AFF3	EC	Down	-0.608227	0.000123668	1	0.0109363	28.8	39.7
GRB10	EC	Down	-0.626967	7.26e-05	1	0.00764656	49.6	60.5
CACNA1C	EC	Down	-0.643211	0.00132662	1	0.0457011	13.3	23.8
ADAMTS9	EC	Down	-0.867249	0.00203514	1	0.0571777	43	62.6
DPP10	EC	Down	-1.08095	0.00335658	1	0.0751541	35.4	59.6
MT1E	ITG	Up	0.934257	9.66e-58	3.54e-53	1.02e-53	59.4	44.8
MT1M	ITG	Up	0.906522	3e-32	1.1e-27	4.9e-29	50.7	35
MT-ND3	ITG	Up	0.880198	1.87e-35	6.86e-31	5.68e-32	94.6	77.2
MT2A	ITG	Up	0.815747	3.07e-66	1.12e-61	6.51e-62	89.4	77.7
DUSP1	ITG	Up	0.801327	3.19e-45	1.17e-40	1.35e-41	72.1	50.5
TMSB10	ITG	Up	0.774001	0.00022372	1	0.00875934	88.8	78.8
RPS27	ITG	Up	0.748389	8.53e-05	1	0.00407011	64.5	44.3
RGCC	ITG	Up	0.737437	0.0006149	1	0.0189939	56.6	36.9
MT-ATP6	ITG	Up	0.713502	6.12e-18	2.24e-13	3.61e-15	96.2	83.6
ID3	ITG	Up	0.690997	6.84e-15	2.5e-10	2.85e-12	62.4	48.8
MT1X	ITG	Up	0.65417	4.57e-52	1.67e-47	3.23e-48	46.7	39.4
TPT1	ITG	Up	0.636033	1.25e-05	0.455895	0.000813307	74.8	59
SRGN	ITG	Up	0.591351	2.54e-33	9.29e-29	5.39e-30	76	59.7
APOLD1	ITG	Up	0.575287	1.25e-34	4.57e-30	3.31e-31	81.2	71
RPS28	ITG	Up	0.574379	6.31e-11	2.31e-06	1.21e-08	71.4	57.9
AKR1C1	ITG	Up	0.57226	1.88e-11	6.89e-07	3.92e-09	20.2	8.8
TIMP3	ITG	Up	0.570281	8.41e-05	1	0.00406751	67	48.8
RGS5	ITG	Up	0.563449	0.00025182	1	0.00969849	56.6	48.1
LINC00472	ITG	Up	0.559509	3.4e-06	0.124311	0.000259261	76.7	67.6
MT-CYB	ITG	Up	0.546191	3.12e-08	0.00114101	3.89e-06	88.8	75.2
KLF6	ITG	Up	0.534384	0.00216907	1	0.0491773	59.7	45.7
UBC	ITG	Up	0.527856	7.65e-05	1	0.00377768	75.7	62.9
RPS23	ITG	Up	0.51742	6.96e-08	0.00254707	7.98e-06	58.8	44.7
FOS	ITG	Up	0.516765	1.22e-13	4.48e-09	4.26e-11	26.5	16.6
PCAT19	ITG	Up	0.511093	1.06e-07	0.00388183	1.16e-05	55.7	42.5
KLF2	ITG	Up	0.49963	0.000452298	1	0.0151153	62.5	46.9
MT-CO2	ITG	Up	0.483434	0.000194901	1	0.00787807	93.5	86.4
FMNL2	ITG	Up	0.473985	8.78e-07	0.032129	7.67e-05	47.7	41.7
MYL12B	ITG	Up	0.472903	0.000601722	1	0.0187231	48.1	34
SLC9A3R2	ITG	Up	0.453544	1.69e-12	6.18e-08	4.65e-10	57.4	42.2
RPL30	ITG	Up	0.4401	0.000238581	1	0.00923892	37.9	27.2
TM4SF18	ITG	Up	0.434934	2.27e-07	0.0083231	2.28e-05	43.3	30.3
AC119673.2	ITG	Up	0.433951	3.1e-07	0.0113321	3e-05	17.3	6.6
MT-ND2	ITG	Up	0.432569	4.31e-07	0.0157788	4.03e-05	88.1	77.6
RPL38	ITG	Up	0.432275	0.000596473	1	0.018587	40.8	28.7
SLC16A1	ITG	Up	0.421176	6.19e-28	2.27e-23	7.73e-25	70.7	62.6
SPOCK3	ITG	Up	0.417611	1.11e-12	4.05e-08	3.13e-10	46	35.8
ARRDC2	ITG	Up	0.416375	0.000306503	1	0.0111375	20.4	9.3
MYL12A	ITG	Up	0.415226	0.00191116	1	0.0451562	38.1	25.3
RPL37A	ITG	Up	0.410354	0.00206989	1	0.0473842	58.2	44.7
RPS21	ITG	Up	0.408965	3.61e-08	0.00131948	4.4e-06	38.6	26.8
MIF	ITG	Up	0.407564	0.00435883	1	0.0794662	41.7	29
TSC22D3	ITG	Up	0.404867	1.58e-11	5.78e-07	3.32e-09	31.7	19
CAVIN2	ITG	Up	0.401764	0.00096293	1	0.0268873	61.5	48.8
RPS15A	ITG	Up	0.393218	0.000256034	1	0.00982515	40.8	29.5
RAMP2	ITG	Up	0.391869	3.75e-06	0.137106	0.000280895	37.8	27.7
GNG5	ITG	Up	0.39139	0.000124672	1	0.00551181	33.3	21.8
RHOB	ITG	Up	0.389207	1.72e-10	6.29e-06	2.99e-08	39.4	28.9
VIM	ITG	Up	0.382867	0.000321271	1	0.0115554	68.6	60.7
RPL34	ITG	Up	0.38236	0.00178037	1	0.0429332	44.4	35
BTG1	ITG	Up	0.379563	5.38e-06	0.196744	0.000385375	41.3	27.7
MT-ND4	ITG	Up	0.377228	1.25e-06	0.0458342	0.000103001	93.9	86.8
MT-ND1	ITG	Up	0.377045	8.95e-07	0.0327559	7.77e-05	85.5	72.8
HSPA4L	ITG	Up	0.375319	0.00261241	1	0.0560562	16.1	8.1
EIF4G2	ITG	Up	0.373135	0.00230866	1	0.0514029	49	35.6
TINAGL1	ITG	Up	0.371281	4.91e-08	0.00179692	5.89e-06	31.1	18.1
NEDD4L	ITG	Up	0.370206	1.34e-05	0.490997	0.000860051	33.3	24.5
ID1	ITG	Up	0.36422	1.49e-51	5.44e-47	7.89e-48	55.9	46.8
MAP1LC3B	ITG	Up	0.36301	8.42e-15	3.08e-10	3.43e-12	23.9	14.2
ICAM2	ITG	Up	0.362339	0.0022178	1	0.0499836	55	44
UBA52	ITG	Up	0.361574	0.0015066	1	0.0380997	36.8	26.4
TSC22D1	ITG	Up	0.35378	5.1e-24	1.87e-19	5.7e-21	89.1	87
JUND	ITG	Up	0.347372	0.00301705	1	0.0617404	48.8	36.4
RPS6KA3	ITG	Up	0.346796	0.00536605	1	0.0922599	57.3	48.1
CREM	ITG	Up	0.345625	9.36e-33	3.43e-28	1.81e-29	55.2	43.5
RPL19	ITG	Up	0.343796	0.00454814	1	0.0821707	43.5	33.6
PPIA	ITG	Up	0.336418	0.00467955	1	0.0835898	35.5	25.2
FAU	ITG	Up	0.334603	0.00160264	1	0.039824	39.9	30
RPS13	ITG	Up	0.330587	0.000803272	1	0.0233191	33.8	24.4
OMD	ITG	Up	0.330057	0.00100361	1	0.0277291	15.1	8.8
HERPUD1	ITG	Up	0.329596	0.000225734	1	0.00882192	65.2	54.5
RPL18A	ITG	Up	0.326615	0.00574876	1	0.0964453	37.9	27.3
GNAS	ITG	Up	0.326136	0.00270377	1	0.0572051	75.5	65.9
COX7A1	ITG	Up	0.323372	0.000581298	1	0.0182841	22.4	13.6
S1PR1	ITG	Up	0.32049	0.00491889	1	0.0868044	53.3	43.5
FOXF1	ITG	Up	0.319596	1.87e-06	0.0682862	0.000147731	24.6	15.5
IFI6	ITG	Up	0.317416	0.00227999	1	0.0508852	30.3	21.2
SOD2	ITG	Up	0.317075	1.41e-07	0.00516161	1.5e-05	43.5	37.5
HIGD1B	ITG	Up	0.315841	0.00445364	1	0.0809167	14.7	8
POLR2L	ITG	Up	0.315797	0.000912885	1	0.0257269	21.7	13.5
CALCOCO2	ITG	Up	0.314261	8.77e-06	0.321	0.000598435	37.8	27.7
TM4SF1	ITG	Up	0.313581	5.09e-19	1.86e-14	3.38e-16	53.2	45.5
BSG	ITG	Up	0.312714	2.4e-17	8.8e-13	1.31e-14	92.4	89.3
CRIP2	ITG	Up	0.312281	7.88e-06	0.288527	0.000541378	58	46.8
RIMKLB	ITG	Up	0.312191	2.61e-16	9.56e-12	1.26e-13	58.2	51.4
WNT2B	ITG	Up	0.308862	4.64e-10	1.7e-05	7.69e-08	27.4	20.3
STAU2	ITG	Up	0.307644	1.44e-05	0.525512	0.00091224	63.3	62.9
DYNLRB1	ITG	Up	0.303425	0.00178429	1	0.042971	21.1	12.8
ANXA3	ITG	Up	0.301028	9.53e-18	3.49e-13	5.32e-15	59	46
ARL5B	ITG	Up	0.299601	9e-05	1	0.00427198	20.6	13.3
MRPS6	ITG	Up	0.298913	5.04e-05	1	0.0026653	22	13.7
ZBTB38	ITG	Up	0.298894	0.000400884	1	0.0137434	64	56.1
PPP1R14A	ITG	Up	0.295653	0.000107563	1	0.00489989	16.9	10
CA4	ITG	Up	0.293842	3.41e-05	1	0.00192583	14.4	8.9
SOX18	ITG	Up	0.286912	2.73e-14	9.98e-10	1.03e-11	42.2	33.8
S100A10	ITG	Up	0.286399	1.26e-28	4.6e-24	1.78e-25	43.4	33.7
IGFBP3	ITG	Up	0.286357	1.46e-38	5.35e-34	5.17e-35	14.5	11.8
RPS24	ITG	Up	0.28401	0.00382872	1	0.0726089	44.8	36.6
SLC12A2	ITG	Up	0.283996	0.000891025	1	0.0252449	47.5	38.2
RABAC1	ITG	Up	0.282969	0.00170829	1	0.0419578	30.2	21
BGN	ITG	Up	0.278991	0.00604427	1	0.0996623	14.6	7.8
ANKRD12	ITG	Up	0.275491	0.00419564	1	0.0775986	72.4	68.1
CD34	ITG	Up	0.273629	5.99e-28	2.19e-23	7.73e-25	49.9	40.8
TUBB4B	ITG	Up	0.272841	1.51e-07	0.00552697	1.59e-05	35.5	24.3
FCHO2	ITG	Up	0.272709	0.00597619	1	0.0988107	58.4	51.8
JUNB	ITG	Up	0.271981	4.69e-07	0.0171721	4.37e-05	37.5	27.1
CDKN1A	ITG	Up	0.271583	0.00314896	1	0.0634606	30.8	21.9
HOPX	ITG	Up	0.271065	0.000436578	1	0.0147761	22.9	15.6
FOXQ1	ITG	Up	0.269272	0.00379545	1	0.0721714	18.2	11
MT1F	ITG	Up	0.268945	1.95e-12	7.15e-08	5.12e-10	20.6	14.8
S100A6	ITG	Up	0.26546	1.24e-15	4.55e-11	5.61e-13	25.6	17.9
CCNL1	ITG	Up	0.263861	0.000337258	1	0.0120691	51.4	42
UBE2D3	ITG	Up	0.263693	2.27e-05	0.829554	0.00134725	62.7	54.3
PICALM	ITG	Up	0.263469	7.3e-06	0.267201	0.00050532	82.2	79.4
SESTD1	ITG	Up	0.262319	1.18e-06	0.0432414	9.79e-05	63.5	56.7
MRPL1	ITG	Up	0.261524	0.00492433	1	0.0868044	42.5	36.5
IL6ST	ITG	Up	0.260661	1.83e-08	0.000670648	2.43e-06	60.4	51.6
RPL7A	ITG	Up	0.260603	0.00297938	1	0.0611111	45.3	36.5
NEDD9	ITG	Up	0.258684	1.09e-10	4e-06	1.98e-08	67.5	60.4
CD46	ITG	Up	0.257645	0.00362018	1	0.0697131	64	57.1
SRP14	ITG	Up	0.256037	0.0010774	1	0.0292746	40.7	32.4
RAC1	ITG	Up	0.2529	0.00319898	1	0.0641436	62.9	55.2
YBX3	ITG	Up	0.251889	9.77e-17	3.58e-12	4.82e-14	63.5	57.6
SMCHD1	ITG	Up	0.251213	2.38e-14	8.7e-10	9.34e-12	65.9	62.6
SERPINH1	ITG	Up	0.250967	0.000390399	1	0.013537	32.4	24.9
SLCO4A1	ITG	Up	0.250279	1.24e-10	4.52e-06	2.22e-08	73.4	63.1
PLSCR4	ITG	Up	0.250175	9.43e-06	0.345023	0.000637077	56.3	50.6
S100A11	ITG	Up	0.247186	2.56e-13	9.38e-09	8.37e-11	28.2	21
UVRAG	ITG	Up	0.246576	0.000745981	1	0.0219617	59.6	54.5
ZFP36	ITG	Up	0.245309	0.000366628	1	0.012967	26.1	20.2
RPL18	ITG	Up	0.243802	0.00211948	1	0.0484149	49.9	40.2
PGK1	ITG	Up	0.243298	0.000353928	1	0.0125387	38.8	30.5
RPL15	ITG	Up	0.242373	0.000701435	1	0.0210838	45.9	36.4
CDKN1B	ITG	Up	0.242107	0.00354365	1	0.0687384	21.5	14
TPST2	ITG	Up	0.241079	0.000205368	1	0.00820738	46.4	39.3
LMBR1	ITG	Up	0.239519	0.000949622	1	0.0265857	67.4	61.6
CCNH	ITG	Up	0.239338	0.00250453	1	0.0545673	54.6	50.3
MFSD2A	ITG	Up	0.238292	7.9e-13	2.89e-08	2.33e-10	57.2	49.7
LGALS1	ITG	Up	0.236977	1e-05	0.367151	0.000673645	26.7	19.5
ADIRF	ITG	Up	0.236002	2.41e-11	8.83e-07	4.97e-09	32.4	25.4
ENG	ITG	Up	0.235885	0.00131417	1	0.0345242	62.2	55
ITGA10	ITG	Up	0.233541	0.00324304	1	0.0644992	16.8	10.8
PTPRK	ITG	Up	0.233274	0.000163856	1	0.00681801	61.6	57
NUTM2B-AS1	ITG	Up	0.232188	0.000104702	1	0.00481971	39.1	32.5
DDX3X	ITG	Up	0.228604	7.2e-06	0.263661	0.00050121	44.1	37.1
CAV1	ITG	Up	0.226116	0.00143093	1	0.0367232	25	18.2
SELENOP	ITG	Up	0.223253	0.00350792	1	0.0681076	24.9	17.6
TUBB	ITG	Up	0.222869	2.2e-07	0.00805679	2.21e-05	32	24.4
BHLHE40	ITG	Up	0.22261	0.00102713	1	0.0281975	47.7	39.4
PLEKHG1	ITG	Up	0.220455	8.37e-10	3.06e-05	1.35e-07	74.9	71.4
UQCR11	ITG	Up	0.220254	0.000477413	1	0.0157316	20.8	14.1
TACC1	ITG	Up	0.220186	3.01e-17	1.1e-12	1.6e-14	91.5	86.3
IQGAP1	ITG	Up	0.219047	0.000856629	1	0.0244994	65.9	60
TLE4	ITG	Up	0.217204	0.000488588	1	0.0160252	37.9	32
CLEC2B	ITG	Up	0.215737	0.00207247	1	0.0473922	31.9	26
PTPRB	ITG	Up	0.215523	4.75e-05	1	0.00255197	78.1	74.2
TBX3	ITG	Up	0.215409	1.91e-12	6.99e-08	5.07e-10	32.6	24.9
CSRNP1	ITG	Up	0.215243	0.00384998	1	0.0728168	18.3	13.6
TMEM132C	ITG	Up	0.213654	0.000386606	1	0.0134715	52.4	45.6
VSIR	ITG	Up	0.213532	0.00535619	1	0.0922599	43	35.8
WASHC2A	ITG	Up	0.2116	1.91e-09	7e-05	2.96e-07	16.2	9.8
SPINT2	ITG	Up	0.209873	1.66e-05	0.607158	0.00103537	17.6	10.6
NDUFA1	ITG	Up	0.209421	0.00175753	1	0.0427712	16.2	10.6
ANKRA2	ITG	Up	0.20694	0.000109767	1	0.00497726	18.9	13.1
KAT2B	ITG	Up	0.206868	0.00189234	1	0.0448895	27.9	22.3
AKT3	ITG	Up	0.206034	5.53e-12	2.03e-07	1.3e-09	76.3	74.4
CAPZA2	ITG	Up	0.205513	0.00308926	1	0.0628545	44.3	37.6
HNRNPF	ITG	Up	0.205401	0.00258642	1	0.0556892	29.5	22.3
COX7B	ITG	Up	0.203674	0.0059744	1	0.0988107	13.8	9.3
USP34	ITG	Up	0.202681	7.32e-05	1	0.00365424	71.8	68.1
SAMD12	ITG	Up	0.202634	5.07e-11	1.86e-06	9.88e-09	60.3	53.9
PHF10	ITG	Up	0.201939	1.75e-06	0.0639364	0.000138839	34.1	29.2
TLE1	ITG	Up	0.200453	3.85e-18	1.41e-13	2.47e-15	35.2	29.1
IL18R1	ITG	Up	0.199994	8.54e-11	3.13e-06	1.58e-08	35.3	28.8
FOSL2	ITG	Up	0.199019	3.56e-05	1	0.00200431	53.3	46
SPTAN1	ITG	Up	0.197425	7.12e-07	0.026077	6.3e-05	49.1	42.1
CD59	ITG	Up	0.196642	0.000234087	1	0.00913156	71	63.2
TMEM50B	ITG	Up	0.196628	0.00044722	1	0.0149917	45.2	38.3
GADD45GIP1	ITG	Up	0.195688	7.4e-05	1	0.00368165	16.1	10.2
EPHA4	ITG	Up	0.193128	0.000144638	1	0.00620072	54.4	47.5
COX6B1	ITG	Up	0.19033	0.00213923	1	0.0488135	20.2	14
HSP90B1	ITG	Up	0.188905	0.000690084	1	0.0208236	37.7	30.3
UBL3	ITG	Up	0.188576	0.000975271	1	0.0271604	32.2	26.5
CAVIN1	ITG	Up	0.186767	0.000260587	1	0.0099459	38	28.5
TMED10	ITG	Up	0.185402	0.000522042	1	0.0169134	36.5	30.1
PRDM1	ITG	Up	0.184536	0.00028658	1	0.0106184	14.1	10
IRAK3	ITG	Up	0.184204	1.83e-12	6.7e-08	4.98e-10	68.3	64.3
KCTD12	ITG	Up	0.181388	0.00454977	1	0.0821707	47	39.5
KIAA1549	ITG	Up	0.179025	4.45e-05	1	0.00242707	38.6	32.3
CD151	ITG	Up	0.178965	0.00482785	1	0.0856304	25.1	18.1
DOCK9	ITG	Up	0.178666	5.17e-06	0.189404	0.000378673	88.8	84.4
QKI	ITG	Up	0.177935	3.44e-07	0.0125976	3.32e-05	82.6	79.3
CLTC	ITG	Up	0.177382	0.00177783	1	0.0429206	46.6	39.7
GRASP	ITG	Up	0.175202	7.75e-08	0.00283722	8.81e-06	38.9	31.1
BTG2	ITG	Up	0.174549	7.85e-11	2.87e-06	1.47e-08	28.3	23.1
RALGAPA1	ITG	Up	0.174512	8.53e-05	1	0.00407011	70.4	66.6
SELENOW	ITG	Up	0.173373	8.31e-08	0.00304237	9.33e-06	52.4	45.3
BCL2L1	ITG	Up	0.172148	2.59e-09	9.49e-05	3.93e-07	42	35.2
GPR146	ITG	Up	0.170159	7.75e-07	0.0283589	6.82e-05	24.7	19.6
KRAS	ITG	Up	0.167546	1.03e-05	0.377752	0.000690908	25.4	20.4
GAPDH	ITG	Up	0.167477	4.93e-07	0.0180514	4.57e-05	70.8	62
CALD1	ITG	Up	0.167428	4.25e-07	0.0155559	4.01e-05	40.7	35.5
CNOT6L	ITG	Up	0.165727	1.34e-06	0.0489507	0.00010874	68.9	64.8
CLEC1A	ITG	Up	0.165238	1.46e-07	0.00533328	1.54e-05	22.2	18.8
CMTM8	ITG	Up	0.164726	0.00162422	1	0.0402189	57.9	52.5
FN1	ITG	Up	0.163962	4.7e-09	0.00017214	6.84e-07	54.9	51
PLS3	ITG	Up	0.163926	0.00159434	1	0.0396641	24.5	21.1
GSN	ITG	Up	0.163745	0.00118123	1	0.0317302	37.1	29.8
LDLR	ITG	Up	0.161466	0.0014439	1	0.0368825	25	21.1
CLDN5	ITG	Up	0.160369	1.87e-12	6.85e-08	5.03e-10	97.2	94.7
OPA3	ITG	Up	0.15789	0.00463403	1	0.0830564	13.4	10.1
LGALS3	ITG	Up	0.157139	2.84e-12	1.04e-07	7.17e-10	42.9	39.1
PRKACB	ITG	Up	0.156323	0.000442719	1	0.014889	38.4	33.9
RIPOR1	ITG	Up	0.15519	0.00543791	1	0.0928382	25.9	20.2
SULT1C4	ITG	Up	0.153677	2.61e-08	0.000953899	3.33e-06	16.5	11.7
JAK1	ITG	Up	0.153212	2.08e-08	0.00076034	2.72e-06	61.2	55.8
ADIPOR2	ITG	Up	0.151211	0.00030059	1	0.011036	80.3	76.4
FKBP1A	ITG	Up	0.150529	1.39e-07	0.00507385	1.48e-05	61.7	55.1
TMEM88	ITG	Up	0.149049	0.000620888	1	0.019151	10.1	6.5
FBXL3	ITG	Up	0.148344	0.00263761	1	0.056254	24.7	19.8
GCH1	ITG	Up	0.148167	0.0047697	1	0.0849143	13.8	8.9
WWC2	ITG	Up	0.14753	2.99e-10	1.09e-05	5.03e-08	61.3	56.7
ARFGEF3	ITG	Up	0.147486	0.000276302	1	0.0103893	31.9	27.5
TXN	ITG	Up	0.146596	0.00564038	1	0.0952224	17.8	12.9
BNIP3L	ITG	Up	0.145806	0.00381438	1	0.0724664	24.9	19.5
SREK1IP1	ITG	Up	0.14554	0.00143203	1	0.0367232	16.8	14.2
AHNAK	ITG	Up	0.144939	2.71e-07	0.00992866	2.68e-05	46.5	39.6
ARID5A	ITG	Up	0.144741	0.000280161	1	0.0104855	19.5	15.7
MIR4435-2HG	ITG	Up	0.144557	1.36e-06	0.049673	0.000109836	17.6	15.1
ALPL	ITG	Up	0.144371	5.97e-13	2.18e-08	1.78e-10	24.9	19.5
SYTL4	ITG	Up	0.144186	0.00135949	1	0.0353895	21	17.8
AIF1L	ITG	Up	0.144037	0.000301908	1	0.0110653	22.7	18.1
RFX3	ITG	Up	0.143869	5.93e-06	0.217145	0.000418269	62.4	61
TNFSF13B	ITG	Up	0.143359	0.00349714	1	0.0680852	11.8	9.2
MYH9	ITG	Up	0.143288	2.04e-05	0.747355	0.00123045	59.6	53.8
AC096711.2	ITG	Up	0.142506	5.06e-06	0.185217	0.000372874	20.8	16.8
FCHSD2	ITG	Up	0.14237	9.22e-07	0.0337584	7.92e-05	61.7	58.8
SARAF	ITG	Up	0.141953	0.00565965	1	0.0954717	37.4	32.7
STAT3	ITG	Up	0.141417	5.84e-06	0.213771	0.000413143	69.9	67.5
HES1	ITG	Up	0.14054	0.000284463	1	0.0106058	38.2	29.2
GIMAP7	ITG	Up	0.139865	1.35e-10	4.95e-06	2.39e-08	41.5	37.4
PLEKHA5	ITG	Up	0.137856	0.00294276	1	0.0606293	24.2	23.3
DNTTIP2	ITG	Up	0.137755	0.00523327	1	0.0905834	12.7	9.9
ACTN4	ITG	Up	0.136924	0.000120303	1	0.00536336	58.6	53.3
ZNF385B	ITG	Up	0.136478	4.34e-09	0.000158694	6.35e-07	33	27.7
ST8SIA6	ITG	Up	0.136337	9.78e-13	3.58e-08	2.84e-10	69.7	68.2
NCOA7	ITG	Up	0.136268	0.000134158	1	0.00581015	38	33
A2M	ITG	Up	0.135867	0.000755894	1	0.0221865	81.4	80.6
LCORL	ITG	Up	0.135358	0.000246428	1	0.0095081	38.9	34.3
TUBA1C	ITG	Up	0.135248	0.000695739	1	0.0209422	22.2	17.9
PDCD4	ITG	Up	0.133516	5.26e-06	0.192428	0.000380779	34.9	30.3
PRKCE	ITG	Up	0.1327	0.00405318	1	0.0755822	47.4	44.3
KANSL1	ITG	Up	0.132511	0.000139124	1	0.0060007	65	61
MCMBP	ITG	Up	0.132172	0.000156002	1	0.00658595	22.7	19.3
GTF2A2	ITG	Up	0.131366	0.00143286	1	0.0367232	10.9	7.6
TIE1	ITG	Up	0.131195	0.0001919	1	0.00778646	50.1	42.4
MIDN	ITG	Up	0.130555	0.00505738	1	0.0884041	35.8	31.9
TDRP	ITG	Up	0.130481	2.84e-06	0.103938	0.000219137	39.9	34.7
TMEM65	ITG	Up	0.130073	0.00314515	1	0.0634606	23.9	21.3
SELENOM	ITG	Up	0.128445	0.000111994	1	0.00505663	17.7	13.2
CAV2	ITG	Up	0.128223	0.000296474	1	0.0109417	24	19.1
ATP6V1D	ITG	Up	0.12718	0.000377672	1	0.0132036	17.1	12.3
SELENOH	ITG	Up	0.126936	0.00414156	1	0.0768253	21.1	16
ANXA1	ITG	Up	0.126824	0.000116732	1	0.00523713	22.7	18.7
SYNE2	ITG	Up	0.126742	7.98e-05	1	0.00390057	78.9	74.2
CNOT2	ITG	Up	0.12424	6.13e-06	0.224472	0.000430952	44.6	43.3
NES	ITG	Up	0.124027	2.17e-10	7.94e-06	3.74e-08	28.5	22.7
TMEM204	ITG	Up	0.122794	0.000159884	1	0.00670535	32.8	26.9
YWHAG	ITG	Up	0.121871	0.00202448	1	0.0467481	29.1	24.6
PTBP1	ITG	Up	0.121807	0.000258805	1	0.00991353	30	25.3
PLPP1	ITG	Up	0.119176	4.76e-12	1.74e-07	1.15e-09	60.5	58.4
SLK	ITG	Up	0.118768	0.00574907	1	0.0964453	38.8	33.6
IL27RA	ITG	Up	0.118557	0.00126431	1	0.0335795	12.4	8.7
ACVR1	ITG	Up	0.116953	0.00143069	1	0.0367232	50	45.1
CYTOR	ITG	Up	0.115468	0.00324287	1	0.0644992	11.4	7.7
XRN2	ITG	Up	0.114723	0.000132428	1	0.00577055	47.8	43.8
CREB1	ITG	Up	0.113775	0.000271628	1	0.0102749	34.9	31
CYSTM1	ITG	Up	0.11329	6.12e-05	1	0.00312077	35.1	30.1
TGFB1	ITG	Up	0.112891	0.00372708	1	0.0711903	17.8	13.1
NPC1	ITG	Up	0.112862	0.000528599	1	0.0170477	24.9	20.3
PDGFB	ITG	Up	0.112857	1.67e-19	6.11e-15	1.22e-16	34.4	30
FKBP5	ITG	Up	0.112773	4.78e-16	1.75e-11	2.25e-13	56.5	52.7
TMEM109	ITG	Up	0.112262	0.00270129	1	0.0572051	15.3	11
RECQL	ITG	Up	0.112093	5.57e-05	1	0.00289028	17.2	14.1
FGR	ITG	Up	0.111889	9.18e-05	1	0.00434656	24.7	20.4
DCLK1	ITG	Up	0.111317	0.000168502	1	0.00694326	28.7	23.6
GJA1	ITG	Up	0.111293	4.47e-05	1	0.00243355	41.8	38.6
PPP3CC	ITG	Up	0.111237	0.000107599	1	0.00489989	54.6	51.7
XAF1	ITG	Up	0.110995	0.00138088	1	0.0358236	60.5	57.7
CDC34	ITG	Up	0.11069	0.00519627	1	0.0900163	17.2	13.6
CRIM1	ITG	Up	0.110084	0.000512396	1	0.0166517	75.1	70.3
ZNF638	ITG	Up	0.10797	0.000837403	1	0.0240975	67.7	65.6
EHD2	ITG	Up	0.107696	0.00519183	1	0.0900129	22.8	18.2
SEC62	ITG	Up	0.107445	0.00413821	1	0.0768253	38.3	34.7
BAIAP2	ITG	Up	0.107287	6.3e-07	0.0230473	5.66e-05	15	12
RHOC	ITG	Up	0.106399	0.00366862	1	0.0703903	41.2	36.2
NDUFA4	ITG	Up	0.106266	0.00480534	1	0.0854054	20.3	15.8
ZMAT2	ITG	Up	0.105859	0.00342911	1	0.0672543	11.4	8.1
ARF4	ITG	Up	0.105733	0.000464605	1	0.0154294	17.5	14.5
USP15	ITG	Up	0.105174	4.56e-05	1	0.00246128	58.1	55.1
IK	ITG	Up	0.104522	0.00320525	1	0.0641436	12.9	10.3
PTTG1IP	ITG	Up	0.104064	8.42e-08	0.00308284	9.41e-06	57.7	52.6
CADPS2	ITG	Up	0.103276	0.00172002	1	0.0421971	65.1	63.2
ARPC3	ITG	Up	0.103218	0.0028855	1	0.0597979	28.5	24.3
PPP3CA	ITG	Up	0.102222	0.000563225	1	0.0179193	66.2	63.4
CDYL2	ITG	Up	0.10199	0.000376461	1	0.0131967	60.1	55.2
PMPCB	ITG	Up	0.101369	0.00276412	1	0.0581281	17.9	15.2
ATAD2	ITG	Up	0.101267	4.13e-08	0.00151302	5.01e-06	15.3	12.5
ACTR3	ITG	Up	0.100547	0.00276657	1	0.0581281	33.9	30.7
PTPRM	ITG	Up	0.100414	8.04e-11	2.94e-06	1.5e-08	76.4	74.4
ZBTB1	ITG	Up	0.100377	0.000219579	1	0.00862906	26.1	23.2
TBC1D4	ITG	Up	0.100361	0.00505594	1	0.0884041	78.7	75.9
DEPP1	ITG	Up	0.100037	6.35e-14	2.32e-09	2.32e-11	47.4	47.3
HIF1A	ITG	Down	-0.101358	0.00100614	1	0.0277291	36.5	39.3
RIPK1	ITG	Down	-0.101398	0.00294971	1	0.0607138	17.2	19
RABEP1	ITG	Down	-0.101499	0.00394268	1	0.074215	30.1	31.6
JCAD	ITG	Down	-0.102313	8.53e-05	1	0.00407011	48.5	49.7
PAPSS2	ITG	Down	-0.102315	3.54e-06	0.129688	0.000269506	54.9	52.2
LRRC28	ITG	Down	-0.103839	0.0042201	1	0.0778059	12	13.9
HSDL2	ITG	Down	-0.104772	0.00577539	1	0.0967321	10.5	13.1
CHKA	ITG	Down	-0.107389	3.08e-19	1.13e-14	2.18e-16	33.9	34.6
MAP4K3	ITG	Down	-0.107532	0.00136082	1	0.0353895	56.4	56.6
PMP22	ITG	Down	-0.10892	0.000200648	1	0.0080643	13	14.6
HSPA12B	ITG	Down	-0.111519	0.000285373	1	0.0106058	16.5	18
CLEC2D	ITG	Down	-0.111974	0.00451505	1	0.0816828	10.1	12.4
ZDHHC21	ITG	Down	-0.113505	0.00196623	1	0.0458017	28.1	30.6
RIC1	ITG	Down	-0.113907	0.00123035	1	0.0328419	24.5	27.1
MIA2	ITG	Down	-0.114753	2.65e-12	9.72e-08	6.87e-10	28	30.6
TBC1D1	ITG	Down	-0.115713	9.8e-05	1	0.00458275	33.5	36.1
ZCCHC24	ITG	Down	-0.117366	0.00194106	1	0.045465	11	14.1
AHCYL2	ITG	Down	-0.1175	9.99e-05	1	0.00463885	39.5	41.6
RASGRF2	ITG	Down	-0.117773	1.16e-05	0.423954	0.0007664	58.4	58.6
ATF7IP2	ITG	Down	-0.118095	5.23e-06	0.191512	0.000380264	18.5	21.1
CSAD	ITG	Down	-0.119	0.00594133	1	0.0985007	12.4	14.9
ATP11A	ITG	Down	-0.119265	5.59e-08	0.00204627	6.63e-06	50.1	49.3
NPAS2	ITG	Down	-0.120754	0.00126821	1	0.0336344	54.1	54.5
PHC2	ITG	Down	-0.122711	0.000706104	1	0.0211941	25.5	28.1
NCOA1	ITG	Down	-0.122765	0.00194885	1	0.0455081	77.6	79.2
VRK2	ITG	Down	-0.123738	1.31e-05	0.479151	0.000844403	30.1	33.6
RBM3	ITG	Down	-0.123746	0.00231084	1	0.0514029	11.9	14.6
CNNM2	ITG	Down	-0.124062	0.00144603	1	0.0368825	10.1	11.3
VWF	ITG	Down	-0.12437	0.00237253	1	0.0523907	85.9	88.1
AUTS2	ITG	Down	-0.126041	0.0004881	1	0.0160252	62.2	63.5
CEMIP2	ITG	Down	-0.126293	1.91e-05	0.698193	0.00117676	61.2	62.5
SLC25A29	ITG	Down	-0.127311	5.29e-11	1.94e-06	1.02e-08	11.2	13.4
TMTC1	ITG	Down	-0.128694	9.59e-05	1	0.00451276	24.8	23.9
GFOD1	ITG	Down	-0.130734	2e-13	7.31e-09	6.62e-11	35.5	35.6
LIMA1	ITG	Down	-0.131824	3.94e-05	1	0.00220849	24.4	26.7
SHROOM4	ITG	Down	-0.132543	0.00140986	1	0.0365306	37.7	38.5
SPNS2	ITG	Down	-0.133101	1.65e-05	0.603169	0.0010316	12.4	14.8
ARHGEF10	ITG	Down	-0.133662	6e-07	0.0219636	5.42e-05	53.6	54.7
DLGAP4	ITG	Down	-0.134279	4.42e-05	1	0.00242251	29.5	31.1
NEMF	ITG	Down	-0.137578	0.00107591	1	0.0292715	35.3	39.1
FENDRR	ITG	Down	-0.137648	0.0033374	1	0.0658926	22.5	25.4
AFDN	ITG	Down	-0.138499	1.21e-09	4.43e-05	1.92e-07	74	73.8
AKAP13	ITG	Down	-0.138604	0.000973185	1	0.0271379	38.5	40.2
DUSP6	ITG	Down	-0.139077	0.000504576	1	0.0164986	29.9	32.8
PREX2	ITG	Down	-0.139143	0.000757865	1	0.0222136	60.2	63.2
THSD1	ITG	Down	-0.140099	0.000744096	1	0.0219617	13.5	16.1
LINC02256	ITG	Down	-0.142113	0.00554906	1	0.0942184	13.1	15.7
CLNS1A	ITG	Down	-0.142932	0.00130516	1	0.0344487	11.6	14.5
AVL9	ITG	Down	-0.143313	0.000345425	1	0.0122991	36.6	38.9
TTLL3	ITG	Down	-0.143319	1.97e-06	0.0720585	0.000155312	10.5	14.1
AC105052.4	ITG	Down	-0.143755	9.1e-06	0.333209	0.000617227	27.1	31.5
UBN1	ITG	Down	-0.144521	5.25e-07	0.0192218	4.8e-05	21.7	25.6
ETFA	ITG	Down	-0.145281	0.00372501	1	0.0711903	24.2	27.2
PPP1R16B	ITG	Down	-0.14665	0.00371853	1	0.0711551	19.5	22.1
TGM2	ITG	Down	-0.147449	5.61e-05	1	0.00290583	70.6	73.1
HDAC7	ITG	Down	-0.147533	0.00484221	1	0.0857734	28.1	31.1
ATXN1	ITG	Down	-0.148173	1.67e-05	0.610811	0.00103855	48.2	50
FTH1	ITG	Down	-0.148233	8.67e-12	3.17e-07	1.92e-09	60.6	58
TTC7A	ITG	Down	-0.148236	2.97e-05	1	0.00170729	20.7	24.2
OGFRL1	ITG	Down	-0.149179	0.000163177	1	0.00680308	11.2	15.2
SH3BP4	ITG	Down	-0.149546	0.00590747	1	0.0981945	42.9	43.3
LRRFIP1	ITG	Down	-0.149959	3.48e-07	0.0127546	3.35e-05	33.2	37
RAB30	ITG	Down	-0.150149	0.00313419	1	0.0634039	12.5	15.3
GRAPL	ITG	Down	-0.150336	0.000260224	1	0.0099459	19.7	22.1
SUGP2	ITG	Down	-0.150462	3.16e-05	1	0.00179938	15.8	19.1
NEO1	ITG	Down	-0.152825	0.00233835	1	0.0519603	13.1	15.2
POC1B	ITG	Down	-0.153062	0.00423599	1	0.0779634	15	18.9
SLC6A6	ITG	Down	-0.153348	6.33e-12	2.32e-07	1.48e-09	10.7	13.2
KIAA1328	ITG	Down	-0.153515	0.000192917	1	0.00781278	21	24.5
PLXND1	ITG	Down	-0.153696	0.0023549	1	0.0521643	21.5	24.2
NCOR2	ITG	Down	-0.153937	0.00178657	1	0.042971	26.3	29.5
MYEF2	ITG	Down	-0.154027	0.0044495	1	0.0809107	25.3	30.7
PPM1H	ITG	Down	-0.156366	0.000107845	1	0.00490062	28.7	31.2
EBF1	ITG	Down	-0.157583	0.00286375	1	0.059622	52.1	50.6
TEAD1	ITG	Down	-0.158268	0.00438805	1	0.0799303	53.6	56
FOXP1	ITG	Down	-0.158417	2.13e-06	0.0780549	0.000165772	72.6	73.5
AC104389.5	ITG	Down	-0.158565	0.00543496	1	0.0928382	10.2	11.9
CTIF	ITG	Down	-0.160288	0.00341961	1	0.0671922	25.5	27.6
DNM2	ITG	Down	-0.161183	2.73e-14	9.99e-10	1.03e-11	42.1	45.8
SHE	ITG	Down	-0.162477	4.17e-12	1.53e-07	1.02e-09	25.4	29.5
AC000082.1	ITG	Down	-0.163732	3.15e-08	0.0011534	3.89e-06	19.4	22.6
WARS	ITG	Down	-0.163758	4.4e-18	1.61e-13	2.75e-15	24.8	26.4
CEP192	ITG	Down	-0.163772	0.00315995	1	0.0635615	21.2	24.5
RAMP3	ITG	Down	-0.164226	2.81e-05	1	0.00164104	14.3	19.4
IQSEC1	ITG	Down	-0.164524	4e-07	0.014657	3.81e-05	59	59.4
CKMT2	ITG	Down	-0.164732	0.000641065	1	0.0195742	23.5	26.2
NEAT1	ITG	Down	-0.166382	1.26e-10	4.6e-06	2.24e-08	94.8	96.2
MYOF	ITG	Down	-0.167262	0.00038841	1	0.0135122	38.7	38.1
PDE9A	ITG	Down	-0.169102	5.44e-06	0.199105	0.000388687	11.2	15.5
ZNF248	ITG	Down	-0.173036	0.00548488	1	0.093265	11.6	15
KLHL2	ITG	Down	-0.174225	1e-06	0.0366242	8.49e-05	30.7	34.6
PPFIA1	ITG	Down	-0.175469	0.000633244	1	0.0194473	28.4	32.6
METRN	ITG	Down	-0.176155	0.00152697	1	0.0383932	12.1	15.7
AL050309.1	ITG	Down	-0.177761	0.00131453	1	0.0345242	10.9	13.2
LINC01184	ITG	Down	-0.178677	0.000835342	1	0.0240853	13.8	17.6
GPATCH8	ITG	Down	-0.179991	0.001057	1	0.0288311	35.2	40.3
DTNB	ITG	Down	-0.180608	0.00245881	1	0.053882	15.4	19.8
AGO4	ITG	Down	-0.181325	0.000400138	1	0.0137434	21.1	25
TSPAN7	ITG	Down	-0.182314	0.00102558	1	0.0281914	10.1	13.5
SSH1	ITG	Down	-0.183479	0.0035064	1	0.0681076	28.3	32.4
PALMD	ITG	Down	-0.185515	4.87e-11	1.78e-06	9.56e-09	48.7	54.5
KATNBL1	ITG	Down	-0.185694	0.00252827	1	0.0548443	30.9	34.7
SBF2	ITG	Down	-0.186349	5.67e-05	1	0.00292858	61.6	66.6
EFR3B	ITG	Down	-0.186363	3.02e-07	0.0110628	2.96e-05	35.7	39.8
ATR	ITG	Down	-0.189383	0.000277725	1	0.0104127	19.5	23.9
ADCY4	ITG	Down	-0.189404	0.00433588	1	0.07916	22.8	27.1
LAMA4	ITG	Down	-0.189892	0.000263957	1	0.0100205	24.5	27.4
PTN	ITG	Down	-0.19005	0.000664121	1	0.0202157	11.6	16.5
EML1	ITG	Down	-0.190467	0.000119103	1	0.00532102	25.9	27.7
LINC01376	ITG	Down	-0.191246	0.00318525	1	0.0639654	13.3	16.6
DNM3	ITG	Down	-0.191316	5.7e-05	1	0.00293431	63.4	64
APBB2	ITG	Down	-0.191482	6.73e-07	0.0246344	5.98e-05	57.4	60.9
WASHC1	ITG	Down	-0.191898	0.000859556	1	0.02455	21.5	26.8
OSMR	ITG	Down	-0.192824	0.0045599	1	0.0822165	55.2	58.6
SLFN12L	ITG	Down	-0.192879	1.31e-06	0.047773	0.000106532	17.3	20.4
EHMT1	ITG	Down	-0.193175	0.00246037	1	0.053882	33.5	39.1
BBS9	ITG	Down	-0.193191	0.000236987	1	0.0092108	63.4	67.4
PKP4	ITG	Down	-0.194231	0.0020114	1	0.046521	60.4	60.8
NR3C2	ITG	Down	-0.194755	4.27e-06	0.156307	0.000316873	62.4	64.7
LDB2	ITG	Down	-0.19599	0.00394554	1	0.074215	21	22.8
SDK1	ITG	Down	-0.19667	4.99e-05	1	0.00265216	14.7	16.1
ST8SIA4	ITG	Down	-0.198035	0.00312778	1	0.0633345	18.3	21.1
AIG1	ITG	Down	-0.198493	0.00587569	1	0.0978941	15	18.7
RUNDC3B	ITG	Down	-0.198495	3.59e-09	0.000131275	5.36e-07	53.4	56.2
BABAM2	ITG	Down	-0.200398	0.000751509	1	0.0220883	42.9	47.5
AC011997.1	ITG	Down	-0.201712	0.000484315	1	0.0159343	12.9	15.4
PARP4	ITG	Down	-0.202191	0.000672826	1	0.0203681	25.4	29
MLEC	ITG	Down	-0.203447	0.00542034	1	0.0928059	31.3	34.6
FTX	ITG	Down	-0.204012	1.16e-05	0.424314	0.0007664	76.3	80.9
TCF25	ITG	Down	-0.204106	6.97e-05	1	0.00349836	31.3	36.7
MSI2	ITG	Down	-0.206622	0.00161475	1	0.0400312	67.3	70.8
KCNMB4	ITG	Down	-0.20897	0.003039	1	0.0620698	10.4	12.8
NAV2	ITG	Down	-0.211143	0.0038269	1	0.0726089	45.1	50.4
COL18A1	ITG	Down	-0.211397	0.00400179	1	0.0749995	23.4	27
TCF7L2	ITG	Down	-0.212637	0.000197284	1	0.00795926	47.4	52.9
KIAA1671	ITG	Down	-0.213342	5.35e-05	1	0.0027878	22.1	25.6
ARMCX4	ITG	Down	-0.213734	0.000533015	1	0.0171121	18.7	23.6
PPARD	ITG	Down	-0.215153	1.49e-06	0.0544277	0.000119082	42.3	45.1
PHACTR1	ITG	Down	-0.215185	0.00350472	1	0.0681076	50.8	53.6
CLEC16A	ITG	Down	-0.21794	3.09e-07	0.0112967	3e-05	25.8	29.7
DLEU1	ITG	Down	-0.218286	1.32e-05	0.483614	0.000849685	13.3	17.7
CTTNBP2	ITG	Down	-0.218793	2.12e-09	7.76e-05	3.25e-07	14.7	18.4
FAT4	ITG	Down	-0.221312	0.0020107	1	0.046521	31.5	32.4
FOXO1	ITG	Down	-0.223913	0.0021624	1	0.0491599	49.4	51.4
MEF2C-AS1	ITG	Down	-0.224854	0.00151014	1	0.0380997	29	33.5
RBPMS	ITG	Down	-0.225766	0.00527846	1	0.0912026	38.9	42.4
HMCN1	ITG	Down	-0.232931	0.00600943	1	0.0992421	27.2	29.3
FAM107A	ITG	Down	-0.234995	0.000846864	1	0.0243184	58.4	61.2
AHCYL1	ITG	Down	-0.241786	0.00511453	1	0.0891828	29	33.5
CNKSR3	ITG	Down	-0.242509	1.68e-13	6.17e-09	5.77e-11	37.6	40.2
OSMR-AS1	ITG	Down	-0.247897	0.00450633	1	0.0816642	15.7	21.5
SNX19	ITG	Down	-0.24804	0.00205598	1	0.0471676	14.8	21.3
ARNT2	ITG	Down	-0.24861	0.00461419	1	0.0829108	36.3	39.8
SLC22A23	ITG	Down	-0.250191	5.89e-05	1	0.0030181	35.6	38.8
NDRG2	ITG	Down	-0.252262	0.000169902	1	0.00698737	28.1	31.6
ABCD3	ITG	Down	-0.261134	0.00425794	1	0.0782319	30.8	33.1
AC019197.1	ITG	Down	-0.26186	5.03e-17	1.84e-12	2.54e-14	21.3	24.5
SMAD6	ITG	Down	-0.263823	8.52e-21	3.12e-16	7.53e-18	39.6	41.1
MTUS1	ITG	Down	-0.26456	0.00537512	1	0.0922859	73.3	76.4
LINC01693	ITG	Down	-0.277333	1.75e-15	6.39e-11	7.72e-13	13.7	19.4
VWA8	ITG	Down	-0.281563	0.00314797	1	0.0634606	12.5	18.6
EVA1C	ITG	Down	-0.282494	1.19e-05	0.435376	0.00078151	41.4	47
MAGI2	ITG	Down	-0.28273	0.000105902	1	0.00485387	30.9	37.4
KANK1	ITG	Down	-0.28281	0.00391968	1	0.0738718	37.5	42.6
GFAP	ITG	Down	-0.29087	9.8e-12	3.59e-07	2.1e-09	48.4	51.9
FRAS1	ITG	Down	-0.291097	0.00429261	1	0.0787324	19.3	22.3
AC080132.1	ITG	Down	-0.292067	0.000596307	1	0.018587	14.6	17.1
C1orf61	ITG	Down	-0.293516	2.07e-07	0.00755989	2.09e-05	12.4	19.5
GALNT17	ITG	Down	-0.295903	1.33e-21	4.87e-17	1.28e-18	27.8	32.9
HGSNAT	ITG	Down	-0.300033	4.95e-05	1	0.00263785	16	23.8
AKAP12	ITG	Down	-0.300043	4.12e-05	1	0.00228729	47.5	50.6
SMAD7	ITG	Down	-0.300582	4.76e-10	1.74e-05	7.83e-08	29.5	34.9
FTL	ITG	Down	-0.301369	1.8e-22	6.61e-18	1.92e-19	67.8	66
ASPH	ITG	Down	-0.304484	0.00602178	1	0.0993688	28.3	35.2
ANXA2	ITG	Down	-0.30671	1.35e-29	4.94e-25	2.05e-26	30.9	37.9
ATP8B1	ITG	Down	-0.31045	0.00591456	1	0.0982104	13.5	20
PLCB1	ITG	Down	-0.315368	0.000724414	1	0.021591	50.2	57.2
GPM6B	ITG	Down	-0.320448	0.00028217	1	0.0105421	19.1	26.4
MAP4K3-DT	ITG	Down	-0.321959	5.21e-09	0.000190764	7.47e-07	23	30.1
TNFRSF6B	ITG	Down	-0.32577	1.53e-05	0.558488	0.000960853	24.8	32.4
ETV6	ITG	Down	-0.3346	0.00141844	1	0.0366636	51	57.6
DAB2IP	ITG	Down	-0.337222	0.00197889	1	0.0459454	42.5	49.4
SUMF1	ITG	Down	-0.339411	0.00118703	1	0.0318456	22.1	27.8
PRELID2	ITG	Down	-0.341797	0.000146211	1	0.00623165	27.8	35
RFTN1	ITG	Down	-0.350671	7.95e-12	2.91e-07	1.8e-09	19.7	28.2
PRICKLE2	ITG	Down	-0.360421	1.79e-32	6.55e-28	3.16e-29	54.4	59.2
MCC	ITG	Down	-0.360908	4.43e-05	1	0.00242464	50.2	56.7
NRP1	ITG	Down	-0.362398	9.55e-06	0.349701	0.000643665	41.8	46.3
SLC7A5	ITG	Down	-0.371566	0.00010676	1	0.00488264	83.1	85.1
CPE	ITG	Down	-0.383537	1.16e-06	0.0424066	9.68e-05	35.3	44.2
GRB10	ITG	Down	-0.384362	6.57e-06	0.240493	0.000458671	58.7	62.2
MAST4	ITG	Down	-0.385175	0.00104197	1	0.0284945	44.1	51.8
TRAPPC9	ITG	Down	-0.392549	0.000268603	1	0.0101786	26.6	35.7
CSGALNACT1	ITG	Down	-0.394016	8.31e-05	1	0.00403426	36.8	48
PARVB	ITG	Down	-0.397031	0.00310241	1	0.0630011	49.8	57.5
PDE10A	ITG	Down	-0.406152	3.02e-13	1.1e-08	9.7e-11	63	67.2
FBXL7	ITG	Down	-0.412701	0.000609171	1	0.0188995	38.6	49.1
FLI1	ITG	Down	-0.42452	7.6e-05	1	0.00376962	75.4	79.1
SULF2	ITG	Down	-0.438895	8.41e-14	3.08e-09	2.98e-11	32.8	42.3
TNFAIP8	ITG	Down	-0.457201	0.00318607	1	0.0639654	16.2	23.9
CHST15	ITG	Down	-0.504252	0.000166518	1	0.00687612	26.8	33.6
ABCC4	ITG	Down	-0.516911	0.000728576	1	0.0216239	23.1	32.9
NAALADL2	ITG	Down	-0.525837	1.41e-05	0.51719	0.000903201	13.7	20.7
PPP2R2B	ITG	Down	-0.532495	0.000733073	1	0.021727	20.7	31.1
MTSS1	ITG	Down	-0.535451	0.000828715	1	0.0239267	32.1	40.7
SLC7A11	ITG	Down	-0.543375	5.25e-05	1	0.00275236	37.9	42.9
GPCPD1	ITG	Down	-0.546675	0.00388965	1	0.0734361	53.3	61.3
AFF3	ITG	Down	-0.569992	4.91e-17	1.8e-12	2.54e-14	26.8	36.4
ADGRL3	ITG	Down	-0.576473	0.000580756	1	0.0182841	29.4	40.3
PITPNC1	ITG	Down	-0.590712	0.00295715	1	0.060749	60.1	71.1
CP	ITG	Down	-0.638379	3.75e-19	1.37e-14	2.57e-16	37.4	46.1
CCDC3	ITG	Down	-0.64685	6.99e-12	2.56e-07	1.61e-09	10.5	19.7
XIST	ITG	Down	-0.66424	8.13e-10	2.98e-05	1.32e-07	24.1	36.5
DTNA	ITG	Down	-0.862021	1.36e-09	4.98e-05	2.14e-07	33.2	50.8
MCTP1	ITG	Down	-0.960108	0.00206641	1	0.0473556	28.9	37.7
DUSP1	PFC	Up	0.974347	4.99e-39	1.83e-34	5.07e-36	72.9	50.5
MT1A	PFC	Up	0.961525	7.86e-06	0.287525	0.000331369	18.9	5
MT-ND3	PFC	Up	0.96012	3.03e-05	1	0.00109021	83.8	59.8
MT1M	PFC	Up	0.952511	2.68e-34	9.82e-30	2.29e-31	60	45.3
MT2A	PFC	Up	0.923454	2.6e-90	9.51e-86	5.54e-86	92.5	88.9
APOLD1	PFC	Up	0.846071	9.66e-64	3.54e-59	6.86e-60	83.1	71.6
HES1	PFC	Up	0.792729	1.32e-14	4.82e-10	2.34e-12	42	28.2
JUNB	PFC	Up	0.768004	1.49e-28	5.44e-24	8.8e-26	41.7	24.4
MT1E	PFC	Up	0.733978	1.03e-53	3.77e-49	3.66e-50	65.3	51.1
TMSB10	PFC	Up	0.700008	9.59e-16	3.51e-11	2e-13	89.1	79.3
SRGN	PFC	Up	0.699773	5.75e-34	2.1e-29	4.71e-31	76.6	64.6
MT1X	PFC	Up	0.672541	5.21e-33	1.91e-28	3.96e-30	56.6	49.1
RGCC	PFC	Up	0.653641	1.18e-11	4.31e-07	1.45e-09	54.6	43.7
HSPB1	PFC	Up	0.646358	0.00404175	1	0.0677932	37	23.2
RIMKLB	PFC	Up	0.638684	6.09e-24	2.23e-19	2.4e-21	55.9	49.2
CREM	PFC	Up	0.635484	1.55e-53	5.68e-49	4.13e-50	58	41.7
AKR1C1	PFC	Up	0.634874	1.59e-08	0.000580354	1.16e-06	17	6.6
FOS	PFC	Up	0.626236	2.95e-21	1.08e-16	9.65e-19	26.6	15.8
IFI16	PFC	Up	0.593008	0.000349995	1	0.00935362	55.4	45.1
RGS5	PFC	Up	0.586366	0.000106156	1	0.00337009	58.8	45.3
IFITM3	PFC	Up	0.579117	0.00406173	1	0.0680747	84	73.9
BSG	PFC	Up	0.575112	2.22e-40	8.11e-36	2.49e-37	89.9	82.3
HSP90AA1	PFC	Up	0.543307	0.00010567	1	0.00335968	77.3	68.9
MT-CO2	PFC	Up	0.514298	0.00397847	1	0.0674171	89.8	80.3
JUND	PFC	Up	0.500697	0.00114854	1	0.0252099	51.2	38.8
KLF6	PFC	Up	0.49929	1.21e-05	0.441439	0.000486591	55	45
AC119673.2	PFC	Up	0.494555	5.24e-18	1.92e-13	1.34e-15	15.2	5
UBC	PFC	Up	0.485272	9.97e-06	0.364765	0.000409047	76	70.6
HSP90AB1	PFC	Up	0.484387	6.24e-06	0.228279	0.00027059	70	61.7
SLC9A3R2	PFC	Up	0.482353	8.49e-06	0.310589	0.000354441	52.5	39.4
CDKN1A	PFC	Up	0.478397	2.2e-10	8.06e-06	2.32e-08	29.1	17.5
RPS27	PFC	Up	0.470705	0.00338619	1	0.0601193	60.7	48.9
PELI1	PFC	Up	0.448201	1.64e-15	6.01e-11	3.27e-13	47	39
RHOB	PFC	Up	0.435599	0.00351117	1	0.0616104	34.9	25.5
YES1	PFC	Up	0.431168	0.000298757	1	0.00814869	49.4	41.6
PTMA	PFC	Up	0.429532	0.00402709	1	0.0676538	81.2	73.4
RBM17	PFC	Up	0.426012	1.92e-09	7.01e-05	1.68e-07	54.7	44.2
YBX3	PFC	Up	0.423794	1.05e-27	3.84e-23	5.72e-25	66.8	58.7
HSPA8	PFC	Up	0.419301	0.00091637	1	0.0208108	43.5	33.6
GNG11	PFC	Up	0.410024	1.97e-05	0.719799	0.000745422	49.1	40.4
RNASE1	PFC	Up	0.409755	0.00147961	1	0.0310223	35.6	28.2
HPSE2	PFC	Up	0.405176	2.05e-19	7.52e-15	5.84e-17	16.3	9
ZFP36	PFC	Up	0.401171	0.000361501	1	0.00957798	24.5	16.5
MAFF	PFC	Up	0.400801	8.16e-08	0.0029862	5.31e-06	27.1	18
MT-CO3	PFC	Up	0.398197	2.07e-10	7.57e-06	2.19e-08	88.4	78.9
EEF1A1	PFC	Up	0.395396	6.7e-11	2.45e-06	7.6e-09	66.8	58
HLA-C	PFC	Up	0.382436	3.87e-19	1.42e-14	1.06e-16	59.3	53.5
LINC00499	PFC	Up	0.381407	2.28e-19	8.33e-15	6.3e-17	15.4	8.5
PLEKHG1	PFC	Up	0.381142	9.16e-35	3.35e-30	8.13e-32	74.9	71.3
TUBB4B	PFC	Up	0.375035	6.68e-11	2.44e-06	7.6e-09	37.9	29.6
RBKS	PFC	Up	0.369901	1.49e-05	0.545284	0.000586615	15.4	10
DNAJA1	PFC	Up	0.369016	0.00306812	1	0.0553874	45.5	36.6
CLEC4E	PFC	Up	0.366502	1.42e-12	5.21e-08	2.02e-10	10.9	5.6
RAPGEF5	PFC	Up	0.359471	4.14e-08	0.00151638	2.88e-06	45.5	39.6
RPLP1	PFC	Up	0.351087	4.81e-05	1	0.00167178	64	55.4
PRDM1	PFC	Up	0.344855	4.4e-13	1.61e-08	6.64e-11	15	9.2
MPDZ	PFC	Up	0.343277	2.29e-05	0.839173	0.000850238	50.1	42.5
PRDX1	PFC	Up	0.339631	1.77e-06	0.0649303	8.65e-05	35.6	27.1
MYL12A	PFC	Up	0.339175	0.00499313	1	0.0799126	38.1	28.3
LINC00472	PFC	Up	0.338523	1.24e-05	0.454249	0.000496947	69.6	66.3
ACTB	PFC	Up	0.338077	4.95e-10	1.81e-05	4.9e-08	71	64.3
TM4SF18	PFC	Up	0.335197	2.06e-14	7.55e-10	3.57e-12	36.5	29.3
CCN2	PFC	Up	0.325869	4.53e-07	0.0165832	2.55e-05	20.5	16.7
MT1F	PFC	Up	0.323455	6.04e-09	0.000221164	4.86e-07	23.4	16.1
SOX18	PFC	Up	0.322068	1.34e-16	4.92e-12	2.98e-14	40.3	31.1
SERTAD1	PFC	Up	0.321171	0.000226036	1	0.00642002	28.3	20.9
CLIC1	PFC	Up	0.320395	0.000247382	1	0.00695216	37.3	30.9
PCAT19	PFC	Up	0.31878	3.46e-10	1.27e-05	3.48e-08	45.2	36.6
MYL6	PFC	Up	0.31783	0.000199431	1	0.00576427	50	43.2
S100A11	PFC	Up	0.317541	6.33e-10	2.32e-05	6.1e-08	28	22.9
ACTG1	PFC	Up	0.316494	1.31e-06	0.0478328	6.47e-05	54.4	49.3
MAP1LC3B	PFC	Up	0.316229	8.67e-08	0.00317348	5.61e-06	24.2	16.8
ZBTB38	PFC	Up	0.31241	1.62e-05	0.592137	0.000628882	60.7	54.6
TSC22D3	PFC	Up	0.307149	0.000383777	1	0.0100804	31.4	24
INPP5D	PFC	Up	0.303928	6.21e-27	2.27e-22	3.22e-24	51.5	48.7
SMCHD1	PFC	Up	0.302906	3.48e-48	1.27e-43	6.17e-45	64	62.1
FOSL2	PFC	Up	0.301593	4.54e-09	0.000166174	3.73e-07	49.2	42.8
MRPS6	PFC	Up	0.300957	0.00599723	1	0.0909274	18.5	11.5
CRIP2	PFC	Up	0.300076	0.000987512	1	0.0222368	48.4	41.8
FKBP1A	PFC	Up	0.299044	1.39e-08	0.000507112	1.03e-06	62.1	55.5
CCNH	PFC	Up	0.297083	3.29e-10	1.2e-05	3.36e-08	50.4	48.6
SERPINH1	PFC	Up	0.295789	0.00123719	1	0.0268103	27.1	20.4
CD9	PFC	Up	0.295666	0.00010091	1	0.00321793	31.9	25.6
GBE1	PFC	Up	0.292747	3.35e-07	0.0122484	1.94e-05	35.6	31.4
RASIP1	PFC	Up	0.290745	0.00352681	1	0.0617323	33.4	28
NRG3	PFC	Up	0.290655	0.00459299	1	0.0746012	49.7	48.6
CFL1	PFC	Up	0.290007	0.00532734	1	0.0839992	39.9	32.9
SAT1	PFC	Up	0.287793	1.5e-12	5.51e-08	2.11e-10	74.3	72
RHOC	PFC	Up	0.287499	0.00255956	1	0.0484655	40.6	33.6
TSHZ1	PFC	Up	0.287379	0.000206788	1	0.00593968	23.7	18.4
IRAK3	PFC	Up	0.28619	1.7e-32	6.22e-28	1.25e-29	67.2	63.8
SPOCK3	PFC	Up	0.285891	3.42e-10	1.25e-05	3.46e-08	33.4	29.1
FOXF1	PFC	Up	0.2853	0.000130127	1	0.00396597	18.8	12.6
ITPKB	PFC	Up	0.285039	5.71e-05	1	0.00194677	31.6	27.4
UBE2D3	PFC	Up	0.284625	0.00341162	1	0.0604108	58.2	52.4
MEF2C	PFC	Up	0.284525	3.43e-10	1.25e-05	3.46e-08	66.1	61.8
P4HA1	PFC	Up	0.282859	4.77e-07	0.0174664	2.65e-05	42.6	38
SMARCA2	PFC	Up	0.281917	4.7e-14	1.72e-09	7.95e-12	56.9	53.5
CA4	PFC	Up	0.280573	1.53e-12	5.6e-08	2.12e-10	12.4	8.2
CSRNP1	PFC	Up	0.27909	0.000779785	1	0.0181541	18.2	12.6
ELL2	PFC	Up	0.278326	1.44e-22	5.29e-18	5.31e-20	45.3	44.9
ADGRB3	PFC	Up	0.276003	3.81e-06	0.139287	0.000174335	30.4	27.8
TINAGL1	PFC	Up	0.271665	1.48e-06	0.0543328	7.32e-05	25.2	18.3
RPL36	PFC	Up	0.270927	1.22e-05	0.44525	0.000489864	44.7	37.1
REEP3	PFC	Up	0.269908	2.42e-13	8.84e-09	3.73e-11	49.7	44.4
CDKN1B	PFC	Up	0.267743	2.95e-06	0.108054	0.000137011	20.4	14.1
IFI6	PFC	Up	0.267554	0.00137275	1	0.0291258	22.7	16.7
TTN	PFC	Up	0.267095	0.000110341	1	0.00347653	11.5	8
TCF4	PFC	Up	0.266666	2.48e-15	9.08e-11	4.81e-13	85.3	81.5
TM4SF1	PFC	Up	0.266341	2.45e-24	8.98e-20	1.07e-21	48.3	44.6
RPL9	PFC	Up	0.265228	3.01e-07	0.01102	1.76e-05	38.5	32.2
RANBP3L	PFC	Up	0.264911	8.33e-08	0.00304809	5.41e-06	17.1	12.2
CLDN5	PFC	Up	0.263588	7.02e-21	2.57e-16	2.23e-18	96.9	95.4
NEDD4L	PFC	Up	0.26271	1.38e-29	5.03e-25	8.88e-27	30.4	25.3
RPS7	PFC	Up	0.262548	6.78e-06	0.24822	0.000291261	47.5	39.5
MT-ND5	PFC	Up	0.261002	4.51e-05	1	0.0015758	52.5	45.7
ATP1A2	PFC	Up	0.260786	1.77e-09	6.47e-05	1.56e-07	46.9	39.6
RPL10	PFC	Up	0.260622	1.17e-05	0.428584	0.000474218	64.8	59.4
BTG1	PFC	Up	0.259526	0.0035585	1	0.0620829	40.9	34.3
TSC22D1	PFC	Up	0.25899	0.000285059	1	0.0078657	88.5	86.3
MTFP1	PFC	Up	0.258636	3.84e-12	1.41e-07	4.99e-10	12.8	7.6
GNG5	PFC	Up	0.257666	0.000494782	1	0.0124144	33.2	27
DDIT4	PFC	Up	0.254319	7.91e-10	2.9e-05	7.52e-08	33.7	27.9
TMEM50B	PFC	Up	0.254273	1.62e-09	5.93e-05	1.44e-07	43.7	37.1
CARHSP1	PFC	Up	0.252485	0.0012912	1	0.0278066	27.9	24.7
USP34	PFC	Up	0.250123	2.68e-09	9.81e-05	2.27e-07	70.9	69.1
GAPDH	PFC	Up	0.249573	5.96e-13	2.18e-08	8.82e-11	72.1	66.4
SMIM3	PFC	Up	0.247744	2.26e-06	0.0827296	0.000107236	34.1	26.9
FOXO3	PFC	Up	0.245171	7.87e-07	0.0288079	4.08e-05	44.2	41.7
PPA1	PFC	Up	0.244379	0.000457172	1	0.0116631	43.4	38.3
ZEB1	PFC	Up	0.244126	2.07e-06	0.0759448	9.98e-05	67.2	63.9
ELF1	PFC	Up	0.241169	2.28e-05	0.836232	0.000849375	54.3	49.3
RPL30	PFC	Up	0.239468	0.00176377	1	0.0358509	38.8	33.1
MKNK2	PFC	Up	0.239117	0.0067292	1	0.099962	18.2	13.2
RPL35A	PFC	Up	0.236606	6.06e-05	1	0.00204116	37.9	30.3
FMNL2	PFC	Up	0.23215	1.01e-11	3.71e-07	1.26e-09	45.9	43.2
COL5A3	PFC	Up	0.232135	9.68e-06	0.354401	0.000398963	18.8	12.5
ARRDC2	PFC	Up	0.23178	5.9e-05	1	0.00200694	17.6	12.1
ID3	PFC	Up	0.23123	3.91e-24	1.43e-19	1.63e-21	54.8	49.8
IL6ST	PFC	Up	0.231011	0.00102676	1	0.0229267	57	51.7
SLC2A3	PFC	Up	0.230735	2.66e-08	0.00097237	1.87e-06	68.8	61.5
OBI1-AS1	PFC	Up	0.23073	1.72e-11	6.31e-07	2.05e-09	13.8	11.7
RPL8	PFC	Up	0.230545	0.000396504	1	0.0103763	47	41.5
H3F3B	PFC	Up	0.229945	0.00058141	1	0.0142032	70.1	66.9
STXBP6	PFC	Up	0.228334	2.76e-15	1.01e-10	5.29e-13	36.9	33.1
FN1	PFC	Up	0.227906	2.81e-07	0.0102935	1.66e-05	51.9	49.2
CLEC1A	PFC	Up	0.226405	4.84e-14	1.77e-09	8.12e-12	22.1	17.7
NEDD9	PFC	Up	0.225294	4.68e-16	1.71e-11	9.86e-14	66.6	63.2
DHFR	PFC	Up	0.224449	3.12e-05	1	0.00111477	40.2	36.4
TBX3	PFC	Up	0.224422	2.64e-16	9.66e-12	5.68e-14	33.1	27.3
AC105402.3	PFC	Up	0.223015	2.35e-15	8.6e-11	4.59e-13	43.1	39
NRXN1	PFC	Up	0.22064	7.72e-11	2.82e-06	8.65e-09	43	41.6
DSTN	PFC	Up	0.219767	8.02e-05	1	0.00261756	43.1	37.6
SULT1C4	PFC	Up	0.219394	6.47e-13	2.37e-08	9.51e-11	15.8	11.8
HERPUD1	PFC	Up	0.219196	1.07e-06	0.0390426	5.33e-05	61.6	59.4
KIAA1211L	PFC	Up	0.217925	3.1e-05	1	0.00111006	13.7	10.3
KAT2B	PFC	Up	0.217501	0.00228167	1	0.0439426	23.7	18.6
VIM	PFC	Up	0.216014	3.98e-11	1.46e-06	4.58e-09	68.6	64.7
MID1	PFC	Up	0.214954	4.42e-05	1	0.00154837	25	23.9
RPS9	PFC	Up	0.213184	0.00400788	1	0.067543	41.6	35.2
RPL32	PFC	Up	0.21305	9.68e-10	3.54e-05	9.05e-08	40	35.1
RPL6	PFC	Up	0.212235	0.000609263	1	0.0147316	44.5	39.3
RAMP2	PFC	Up	0.211798	1.48e-08	0.000541719	1.09e-06	31.6	25.5
UBR1	PFC	Up	0.211339	0.000291803	1	0.00798971	42.6	39.5
ZSWIM6	PFC	Up	0.210901	0.000116877	1	0.00363463	50.2	46.7
GJA1	PFC	Up	0.209901	0.00244182	1	0.0465257	44.5	38.7
RACK1	PFC	Up	0.209489	0.00317709	1	0.0570644	42	35.9
RPL34	PFC	Up	0.20674	7.26e-05	1	0.00239987	42.7	37.8
RPS15A	PFC	Up	0.206303	0.000289578	1	0.00793899	39.5	33.7
BCL6B	PFC	Up	0.203467	0.00423292	1	0.0701164	14.3	11
LGALS1	PFC	Up	0.202126	3.14e-06	0.115074	0.000145595	24.4	21.2
SGPP2	PFC	Up	0.201864	2.25e-06	0.0822526	0.000106856	54.2	47.4
PRX	PFC	Up	0.200457	4.85e-05	1	0.00168431	27.4	21.6
UVRAG	PFC	Up	0.199859	5.03e-05	1	0.00173803	54.1	54.5
APP	PFC	Up	0.197947	2.28e-09	8.34e-05	1.96e-07	69.3	66.2
LCORL	PFC	Up	0.197894	5.44e-05	1	0.00185856	33.6	29.5
DLL4	PFC	Up	0.195122	0.000121921	1	0.00377494	31.6	25.8
TMTC2	PFC	Up	0.193679	0.000526023	1	0.0129992	35.8	32.6
RPS29	PFC	Up	0.193139	0.00368992	1	0.0638527	34.7	29.4
PLSCR1	PFC	Up	0.191644	0.000835568	1	0.0193051	62.8	60.7
HLA-A	PFC	Up	0.191135	1.59e-05	0.582312	0.000621851	62.6	60.3
RFX3	PFC	Up	0.189656	9.48e-12	3.47e-07	1.18e-09	58.2	55.9
WNT2B	PFC	Up	0.188969	0.000150872	1	0.00451388	25.2	21.8
RPL19	PFC	Up	0.187586	1.7e-05	0.621964	0.000659357	41.8	38.8
RPL17	PFC	Up	0.187569	0.000201845	1	0.00582615	47	42.2
HINT1	PFC	Up	0.187519	0.0012923	1	0.0278066	28.4	24.8
RPL24	PFC	Up	0.185262	6.92e-08	0.00253248	4.58e-06	37.3	32.8
TPST2	PFC	Up	0.184421	0.00136087	1	0.0289313	41	36.4
GABARAPL1	PFC	Up	0.184408	0.00454913	1	0.0741435	18.9	14.8
EIF4G2	PFC	Up	0.18433	5.19e-05	1	0.00178782	44.3	40.7
SAMD12	PFC	Up	0.183707	3.22e-33	1.18e-28	2.54e-30	54.4	50.7
CADPS2	PFC	Up	0.181805	7.78e-13	2.85e-08	1.12e-10	62.9	64.4
PICALM	PFC	Up	0.178732	0.00171925	1	0.0351136	79.5	81.4
ANKRD17	PFC	Up	0.178535	0.00401415	1	0.067543	57.6	56
BCL2L1	PFC	Up	0.177894	1.94e-07	0.00710461	1.19e-05	38.6	34.3
MYL12B	PFC	Up	0.177055	1.01e-09	3.68e-05	9.36e-08	45	40.1
MAT2A	PFC	Up	0.175615	0.000240304	1	0.00677855	17.8	14.3
MRPL1	PFC	Up	0.175237	0.00596488	1	0.0908328	34.7	34.2
LRRC4C	PFC	Up	0.174911	0.0065501	1	0.0977788	12	10.1
NOP53	PFC	Up	0.174385	0.000422158	1	0.0109269	16.2	13
CNST	PFC	Up	0.173236	1.61e-06	0.0588871	7.88e-05	29.5	26.6
RPL11	PFC	Up	0.172841	6.55e-06	0.239768	0.000282483	50.6	46
RPS19	PFC	Up	0.172708	0.0062008	1	0.0933419	51.1	45.6
CNOT6L	PFC	Up	0.172213	1.08e-05	0.396518	0.000442947	62.1	61
RPS13	PFC	Up	0.171862	0.00018963	1	0.00553715	33.2	28.2
IRF1	PFC	Up	0.171683	0.00362601	1	0.0630027	12.6	9
JAK1	PFC	Up	0.171568	1.86e-20	6.81e-16	5.74e-18	57.5	54
RPS3	PFC	Up	0.170236	0.00121702	1	0.0264518	39.8	34.3
AL929091.1	PFC	Up	0.169678	0.0028078	1	0.0519199	45.3	46.2
RELL1	PFC	Up	0.16966	0.000161061	1	0.00477845	51.4	48.9
MFSD2A	PFC	Up	0.169463	8.51e-15	3.12e-10	1.55e-12	51.1	46.9
WDR13	PFC	Up	0.169412	5.41e-07	0.0198119	2.98e-05	22.2	17.7
FCHSD2	PFC	Up	0.169231	3.12e-14	1.14e-09	5.36e-12	58.3	56.8
CD55	PFC	Up	0.168522	0.00138826	1	0.0293672	20.2	17.8
GPR85	PFC	Up	0.168265	6.35e-07	0.0232233	3.39e-05	35.6	33.6
RPS3A	PFC	Up	0.168129	2.04e-05	0.746511	0.00076898	34.5	30.9
RBM20	PFC	Up	0.168128	2.22e-06	0.0813966	0.000105981	11.8	9.6
SMTN	PFC	Up	0.167696	5.97e-05	1	0.00202049	16.7	12.9
CAVIN1	PFC	Up	0.165484	1.81e-05	0.664224	0.000695292	30.1	26.8
MSN	PFC	Up	0.165279	0.00535003	1	0.0842582	41.2	38.1
KLHL29	PFC	Up	0.163739	1.04e-08	0.000381005	7.95e-07	12.8	10.5
RPL28	PFC	Up	0.163514	1.2e-09	4.39e-05	1.09e-07	57.2	51.9
MGAT4A	PFC	Up	0.162745	7.48e-06	0.27383	0.000318105	41	40.1
CMTM8	PFC	Up	0.161786	0.00126904	1	0.0274169	53.9	51.3
ANXA5	PFC	Up	0.160366	4.49e-05	1	0.00157094	34.9	30.1
ARIH1	PFC	Up	0.160153	0.00136634	1	0.0290188	46.5	43.7
ZFAND5	PFC	Up	0.159488	0.000806934	1	0.0187058	24.2	20.7
UPP1	PFC	Up	0.158398	0.00595498	1	0.0908039	23	21.7
LRATD1	PFC	Up	0.158029	4.25e-08	0.00155564	2.91e-06	15.5	12.9
STAT3	PFC	Up	0.156654	2.08e-17	7.61e-13	4.87e-15	70.5	67.4
PDE4DIP	PFC	Up	0.154778	8.2e-05	1	0.00266337	25.4	23.1
RPL29	PFC	Up	0.154289	4.53e-07	0.0165868	2.55e-05	35.1	30.7
A2M	PFC	Up	0.154241	6.27e-10	2.3e-05	6.07e-08	71.2	71.6
ARHGAP26	PFC	Up	0.153985	4.18e-31	1.53e-26	2.97e-28	68.9	71.3
GSN	PFC	Up	0.152911	0.000328042	1	0.00886795	35.5	32.2
SRP14	PFC	Up	0.15261	3.85e-11	1.41e-06	4.45e-09	45.9	43.5
RPL18	PFC	Up	0.15183	1.12e-09	4.09e-05	1.03e-07	49.6	45.8
AL589740.1	PFC	Up	0.151605	1.09e-06	0.0399214	5.44e-05	16.1	13.8
SGCD	PFC	Up	0.149618	3.24e-07	0.0118515	1.88e-05	11.8	9.9
CD59	PFC	Up	0.149449	1.5e-15	5.5e-11	3.02e-13	71.3	69.8
GLUL	PFC	Up	0.149208	9.4e-06	0.344196	0.000388979	45	42.1
SLC25A18	PFC	Up	0.148855	0.000130582	1	0.00397379	12.1	9.6
RORA	PFC	Up	0.14788	2.94e-07	0.0107543	1.72e-05	68.3	65.5
MT-CO1	PFC	Up	0.147106	8.95e-18	3.28e-13	2.17e-15	86.4	85
RPL41	PFC	Up	0.146197	2.59e-10	9.48e-06	2.69e-08	55.8	51.8
EPHA3	PFC	Up	0.145333	5.85e-07	0.0213988	3.17e-05	24.6	25.4
DNM3	PFC	Up	0.144557	1.47e-11	5.38e-07	1.76e-09	58.6	58.5
NACA	PFC	Up	0.144434	8.34e-05	1	0.00269487	31.5	28.3
RPS15	PFC	Up	0.14398	4.2e-08	0.00153542	2.89e-06	50.9	45.3
CSNK1E	PFC	Up	0.143825	0.00398451	1	0.0674171	29.8	27.4
RPS6	PFC	Up	0.143084	0.000687708	1	0.0162954	48.5	45.1
DOCK6	PFC	Up	0.143001	6.32e-06	0.231251	0.000273556	39.2	39
ZNF385B	PFC	Up	0.14291	9.32e-06	0.341104	0.000386235	26.2	25.3
TACC1	PFC	Up	0.142181	1.93e-35	7.07e-31	1.79e-32	90.1	89.4
PTPRM	PFC	Up	0.142119	9.86e-25	3.61e-20	4.57e-22	74	72.1
FLT1	PFC	Up	0.141381	3.56e-06	0.130324	0.000163468	96.6	94.2
FAM13A	PFC	Up	0.141259	8.01e-07	0.0293089	4.14e-05	29.2	28.6
DENND4A	PFC	Up	0.141245	6.5e-05	1	0.00217393	44.1	42.6
RPS8	PFC	Up	0.140306	0.000132338	1	0.00401575	45.3	41.3
ENG	PFC	Up	0.139421	0.00372963	1	0.064383	53.3	50
TMSB4X	PFC	Up	0.139154	4.16e-08	0.00152092	2.88e-06	69.8	66.5
RPL37A	PFC	Up	0.137941	7.61e-06	0.278392	0.000322119	55	49.4
NID1	PFC	Up	0.137807	1.33e-07	0.00488078	8.31e-06	10.3	7.8
TBC1D8	PFC	Up	0.136838	3.84e-09	0.000140707	3.19e-07	28	27
EGFR	PFC	Up	0.134905	0.00390879	1	0.066612	50	47.6
SLC38A3	PFC	Up	0.134821	0.00182566	1	0.0367472	19.1	17.2
STAG1	PFC	Up	0.134151	0.000250541	1	0.0070224	57.5	57.2
ITM2A	PFC	Up	0.134119	0.00480917	1	0.0774442	62.3	59
NEDD4	PFC	Up	0.133917	0.00420738	1	0.0697476	43.2	41.6
CALCOCO2	PFC	Up	0.132929	0.000373833	1	0.00988013	33.9	31.4
MYH9	PFC	Up	0.132027	8.11e-06	0.296765	0.000340668	56.6	54
RPL26	PFC	Up	0.131026	1.8e-05	0.658622	0.000692338	36.7	34.3
COL4A2	PFC	Up	0.130427	4.19e-08	0.00153178	2.89e-06	22.4	23.7
ASRGL1	PFC	Up	0.129646	0.00213624	1	0.0416723	32.7	32
TUBB	PFC	Up	0.129208	6.01e-05	1	0.00202793	28	25.8
GIMAP4	PFC	Up	0.12913	4.54e-07	0.0166279	2.55e-05	26.6	24.1
RPL36A	PFC	Up	0.129	2.56e-06	0.0937054	0.000119862	15.7	12.8
LEF1	PFC	Up	0.128465	2.12e-07	0.00775939	1.28e-05	54.4	54.6
KDM7A	PFC	Up	0.127984	0.000302599	1	0.00824293	26.4	24.1
SP4	PFC	Up	0.127877	0.00583577	1	0.0896026	10.4	8.9
PLXNA2	PFC	Up	0.127848	0.000842334	1	0.0194193	52.5	51.7
RPS20	PFC	Up	0.127732	1.32e-05	0.483189	0.000527615	30	26.8
SYNGR2	PFC	Up	0.127456	0.000111639	1	0.0035024	22.2	19.9
RPL37	PFC	Up	0.127351	8.35e-05	1	0.00269602	37.9	33.6
BTG2	PFC	Up	0.127308	8.83e-09	0.00032325	6.84e-07	30.8	28.6
TMEM184B	PFC	Up	0.126646	0.000182469	1	0.00534657	33.9	30.9
RAP1A	PFC	Up	0.126609	0.000683235	1	0.0162074	45.4	43.3
MMRN2	PFC	Up	0.126304	2.55e-06	0.0933569	0.000119679	24.7	21.7
CNOT2	PFC	Up	0.125625	0.000270765	1	0.00749069	39.4	38.4
AFF4	PFC	Up	0.125618	0.00407791	1	0.0681314	45	44.7
STARD13	PFC	Up	0.125517	0.0014711	1	0.0309047	43.9	45.2
ZBTB20	PFC	Up	0.124969	1.82e-19	6.65e-15	5.23e-17	81.7	82.2
SPEN	PFC	Up	0.124872	0.00552111	1	0.0860356	43.4	40.9
RPL13A	PFC	Up	0.123632	5.73e-07	0.0209785	3.12e-05	51.7	48.2
PHF10	PFC	Up	0.121731	0.00459621	1	0.0746012	30.9	29.6
RASAL2	PFC	Up	0.12171	0.00221791	1	0.0429117	61	61.2
RPL7A	PFC	Up	0.121517	4.79e-17	1.75e-12	1.09e-14	45.3	40.4
XRN2	PFC	Up	0.120703	6.19e-07	0.0226694	3.32e-05	46.9	45.9
CALD1	PFC	Up	0.120164	3.86e-07	0.0141137	2.2e-05	42.4	41.9
FGFR1	PFC	Up	0.119622	2.1e-12	7.68e-08	2.83e-10	20.8	19.2
FNDC3A	PFC	Up	0.117759	4.35e-06	0.159393	0.00019696	38.8	38
PLSCR4	PFC	Up	0.117466	2.09e-05	0.765703	0.000784584	51.5	49
PER1	PFC	Up	0.117374	0.00150126	1	0.0313527	19.9	17.3
CPEB4	PFC	Up	0.117007	0.00197313	1	0.0392453	32.9	30.7
ITGA1	PFC	Up	0.11656	4.37e-08	0.00159981	2.98e-06	67.3	65.2
SIK2	PFC	Up	0.116442	5.03e-06	0.184123	0.000224185	33.1	32.9
ROCK2	PFC	Up	0.116402	0.00278098	1	0.0514687	45.7	44.2
ERG	PFC	Up	0.11615	0.00391599	1	0.0666813	76	76.2
TMEM51	PFC	Up	0.116126	0.000127942	1	0.00392376	11	8.9
CTNNA2	PFC	Up	0.116007	7.38e-09	0.00027022	5.82e-07	53.4	56.5
PRMT1	PFC	Up	0.115966	0.00138327	1	0.0292908	14.4	12.5
XAF1	PFC	Up	0.115739	1.02e-14	3.74e-10	1.83e-12	53	50.9
CYLD	PFC	Up	0.115684	1.65e-13	6.04e-09	2.63e-11	35.9	34.7
TMEM135	PFC	Up	0.114888	2.27e-09	8.29e-05	1.96e-07	26.8	25.7
LMBR1	PFC	Up	0.114483	5.06e-09	0.000185267	4.15e-07	63.5	62.5
USP3	PFC	Up	0.114091	0.000111557	1	0.0035024	37.1	35.9
SIK3	PFC	Up	0.113893	3.87e-07	0.0141764	2.21e-05	57.2	55.8
ADAMTS9-AS2	PFC	Up	0.113707	8.01e-24	2.93e-19	3.1e-21	56.8	51.3
CPD	PFC	Up	0.113549	4.47e-07	0.0163628	2.53e-05	50.4	48.5
MKLN1	PFC	Up	0.112972	0.000159311	1	0.00473971	63.5	64.3
TMEM132C	PFC	Up	0.112897	1.8e-12	6.59e-08	2.46e-10	50.1	46.3
DEPP1	PFC	Up	0.112832	5.01e-12	1.83e-07	6.46e-10	44	46.7
FGFR3	PFC	Up	0.112444	0.00103752	1	0.0231185	11	8.6
ST6GALNAC3	PFC	Up	0.111912	7.55e-43	2.76e-38	9.46e-40	88.9	88.5
DOCK7	PFC	Up	0.111524	3.49e-05	1	0.00123226	29.2	28.5
QKI	PFC	Up	0.110304	9.17e-07	0.0335455	4.7e-05	77.5	77.9
NFAT5	PFC	Up	0.10959	0.00042785	1	0.0110473	60.9	59.1
MTRNR2L12	PFC	Up	0.109584	1.27e-10	4.66e-06	1.38e-08	25.7	24.6
CDH2	PFC	Up	0.109536	0.00432047	1	0.0713448	36.2	36.1
TXN	PFC	Up	0.107853	2.73e-05	0.999182	0.000996952	16.9	14.8
RTN4	PFC	Up	0.10741	0.000416407	1	0.0108174	51.6	53.6
RPS24	PFC	Up	0.10729	5.71e-11	2.09e-06	6.54e-09	45.3	41.9
ANKS1A	PFC	Up	0.1072	5.57e-07	0.0204041	3.06e-05	69.8	73.2
RREB1	PFC	Up	0.106822	1.07e-08	0.000393351	8.18e-07	27.7	28
TIPARP	PFC	Up	0.106154	1.65e-23	6.05e-19	6.29e-21	25.2	24.2
AK3	PFC	Up	0.106114	0.00338669	1	0.0601193	25.4	23
ANKRD44	PFC	Up	0.105592	5.49e-06	0.201079	0.000242297	29.6	28.2
SPRED2	PFC	Up	0.105345	1.31e-11	4.8e-07	1.6e-09	28.6	27.3
ACTN1	PFC	Up	0.105305	1.78e-08	0.000651958	1.3e-06	40.9	38.3
MED12L	PFC	Up	0.105106	0.00524935	1	0.0829742	10.3	8.7
SASH1	PFC	Up	0.104213	4.22e-29	1.54e-24	2.64e-26	64.4	62.6
AC002070.1	PFC	Up	0.104035	2.57e-09	9.41e-05	2.19e-07	23.4	20.7
PRELID1	PFC	Up	0.103812	0.00415987	1	0.0691752	17.4	15.3
PIAS1	PFC	Up	0.103485	3.5e-07	0.0128127	2.02e-05	50.6	50.8
TMEM123	PFC	Up	0.102388	7.77e-05	1	0.00254556	59.7	56.1
RPL35	PFC	Up	0.100956	1.5e-05	0.55051	0.000590056	36.4	34
ANKRD29	PFC	Up	0.100951	9.69e-07	0.0354628	4.91e-05	19.5	17.1
BRAF	PFC	Up	0.100702	0.00164964	1	0.0338868	45	45.1
MLKL	PFC	Up	0.100127	0.000886952	1	0.020316	19.3	20
GOSR2	PFC	Down	-0.10008	0.000108885	1	0.00343626	13.9	17.3
TMEM87B	PFC	Down	-0.100244	9.34e-10	3.42e-05	8.76e-08	33.7	38.7
DST	PFC	Down	-0.101567	0.00053541	1	0.0131701	37.9	42.5
DENND1A	PFC	Down	-0.101951	0.000671931	1	0.0159749	57.1	60.8
SMAP2	PFC	Down	-0.102357	0.00249461	1	0.0474042	10.5	13.5
SLC16A1	PFC	Down	-0.102922	2.35e-18	8.6e-14	6.18e-16	62.6	65.4
GPC5	PFC	Down	-0.10299	5.64e-10	2.07e-05	5.51e-08	38	47.8
INSR	PFC	Down	-0.103163	2.09e-24	7.65e-20	9.27e-22	59.6	57.9
SYNE1	PFC	Down	-0.103802	2.49e-20	9.12e-16	7.47e-18	79	80.5
KLHL2	PFC	Down	-0.104001	5.51e-06	0.201601	0.000242423	28.2	33.2
ACACB	PFC	Down	-0.104045	0.000333093	1	0.00898169	18.8	21.6
PHF6	PFC	Down	-0.104813	0.0014607	1	0.0307164	11.1	13.6
SNHG29	PFC	Down	-0.10521	6.96e-06	0.254717	0.000298283	15.9	17.4
FAM43A	PFC	Down	-0.105735	2.3e-05	0.840003	0.000850238	12.6	15.1
RBMS1	PFC	Down	-0.106014	0.00174681	1	0.0355741	48.9	53.3
GFOD1	PFC	Down	-0.10634	0.000607107	1	0.0146961	33.3	35.4
ATXN1	PFC	Down	-0.106346	0.000520053	1	0.0128966	44.2	48.5
AHNAK	PFC	Down	-0.106753	3.56e-09	0.000130444	2.98e-07	39.6	41.9
IL18R1	PFC	Down	-0.10681	4.23e-24	1.55e-19	1.73e-21	29.5	34.9
MCF2L	PFC	Down	-0.107527	2.08e-11	7.63e-07	2.47e-09	54.6	57.4
ITGB1BP1	PFC	Down	-0.108216	0.000884551	1	0.0202828	12.8	15.7
ANXA1	PFC	Down	-0.10841	2.22e-13	8.13e-09	3.48e-11	20.4	23.8
UPF3A	PFC	Down	-0.108456	0.00416524	1	0.0692083	21	26
SDK1	PFC	Down	-0.108592	3.05e-05	1	0.00109439	17	19.1
SLC16A1-AS1	PFC	Down	-0.108827	5.83e-09	0.000213404	4.7e-07	27.3	31.1
PAQR5	PFC	Down	-0.110272	0.0036985	1	0.0639493	23.3	26.8
EML4	PFC	Down	-0.110324	0.00210433	1	0.0411252	19.7	23
LARP4	PFC	Down	-0.110477	0.000194094	1	0.00565606	22.6	25.7
PHC2	PFC	Down	-0.112395	0.00266789	1	0.0500716	24.6	27.9
PNN	PFC	Down	-0.113273	2.09e-05	0.764277	0.000784504	32.3	38.7
SEMA6A	PFC	Down	-0.113273	4.72e-07	0.0172831	2.64e-05	35.3	40.7
TGFBR2	PFC	Down	-0.113675	0.000263105	1	0.0073168	49.2	54.4
APPL1	PFC	Down	-0.113854	0.00407002	1	0.0681066	26.8	30.5
ADGRL2	PFC	Down	-0.114531	4.93e-05	1	0.00170668	54.4	56.3
CTNNAL1	PFC	Down	-0.114664	1.28e-08	0.000466951	9.54e-07	16.5	18.5
REPS1	PFC	Down	-0.116323	0.000119151	1	0.00369994	19.4	22.2
MSRB3	PFC	Down	-0.116873	2.36e-05	0.862076	0.000869555	29.6	33.4
SHROOM4	PFC	Down	-0.117944	0.000425949	1	0.0110116	32.6	36.4
ITIH5	PFC	Down	-0.11819	1.51e-13	5.52e-09	2.41e-11	48.5	51
SPNS2	PFC	Down	-0.118264	0.000690963	1	0.0163543	11.4	14.8
NRP1	PFC	Down	-0.12036	1.98e-08	0.000725479	1.42e-06	34.7	36.6
ZNF83	PFC	Down	-0.120569	0.00290425	1	0.0531027	35	39.9
SLFN12	PFC	Down	-0.121141	7.25e-14	2.65e-09	1.21e-11	11.3	14
MGST2	PFC	Down	-0.1215	6.24e-07	0.0228482	3.34e-05	36	39.7
CLCN3	PFC	Down	-0.121643	0.00535235	1	0.0842582	16	20
CAMK2D	PFC	Down	-0.122073	0.00333914	1	0.0594736	45.7	49.3
WDR27	PFC	Down	-0.12267	0.00135469	1	0.0288288	12	14.8
LHFPL2	PFC	Down	-0.124019	1.34e-10	4.9e-06	1.45e-08	29.7	33
IRAK4	PFC	Down	-0.125277	0.00386618	1	0.0660974	11.4	14.7
CD320	PFC	Down	-0.125657	0.000308005	1	0.00836877	17.6	20.9
GALNT18	PFC	Down	-0.126169	8.92e-22	3.27e-17	3.17e-19	80.8	78.9
DPP10	PFC	Down	-0.126404	6.1e-17	2.23e-12	1.37e-14	35.9	44.6
TERF2IP	PFC	Down	-0.127147	0.000483922	1	0.0121706	24.4	27.4
USP48	PFC	Down	-0.12724	0.00630859	1	0.0947712	23.6	28.7
BMS1P14	PFC	Down	-0.127368	8.1e-11	2.96e-06	9.03e-09	11.4	17.1
MIR4435-2HG	PFC	Down	-0.127497	5.16e-12	1.89e-07	6.58e-10	12	14.6
TUBA1A	PFC	Down	-0.128342	7.48e-09	0.000273728	5.88e-07	16.8	19.8
ADCY2	PFC	Down	-0.12882	0.00263635	1	0.0496108	18.8	24.4
CLU	PFC	Down	-0.1291	0.00259533	1	0.0490122	63.9	67.9
ADD1	PFC	Down	-0.131115	3.11e-05	1	0.00111332	57.8	61.4
WDR43	PFC	Down	-0.131454	0.00044485	1	0.0113948	11.7	15.6
AC092691.1	PFC	Down	-0.132018	7.56e-05	1	0.00248854	23.6	29.4
PTTG1IP	PFC	Down	-0.132374	1.93e-12	7.07e-08	2.62e-10	57.7	60.3
MYEF2	PFC	Down	-0.134105	0.000707045	1	0.0166979	23.9	29.3
FOXO1	PFC	Down	-0.135002	0.00292548	1	0.0532833	46.9	50.8
MYRIP	PFC	Down	-0.135042	2.52e-12	9.22e-08	3.37e-10	61.6	67
SLC31A1	PFC	Down	-0.13551	2.42e-21	8.87e-17	8.07e-19	16.2	19.4
PALD1	PFC	Down	-0.135622	9.78e-06	0.358112	0.000402362	30.6	34.3
AC000082.1	PFC	Down	-0.136263	1.62e-09	5.93e-05	1.44e-07	23	26.7
NUP214	PFC	Down	-0.13695	0.00563259	1	0.0873257	19.2	23.9
RAI14	PFC	Down	-0.136998	1.68e-06	0.0613598	8.19e-05	21.5	25.6
PRTG	PFC	Down	-0.139474	0.000221947	1	0.00632921	16.4	20.3
PUM3	PFC	Down	-0.140121	0.00304072	1	0.0550327	19.1	23.7
FEZ2	PFC	Down	-0.140219	1.72e-14	6.29e-10	3.03e-12	40.5	44.8
PIK3CB	PFC	Down	-0.14041	0.00498487	1	0.0798404	21.2	25.8
SPTAN1	PFC	Down	-0.140469	3.05e-17	1.12e-12	7.06e-15	42.1	45.4
KLF3	PFC	Down	-0.140682	1.8e-05	0.659036	0.000692338	22.2	26.3
ANP32E	PFC	Down	-0.14085	0.00455626	1	0.074203	11.3	14.1
CSGALNACT1	PFC	Down	-0.141123	2.13e-06	0.0781301	0.000102185	40.4	45
PAPSS2	PFC	Down	-0.141544	1.42e-08	0.000519129	1.05e-06	48	51.2
KIAA1841	PFC	Down	-0.14165	0.000264434	1	0.00734418	11.2	15.1
DNAJC10	PFC	Down	-0.148198	0.00323238	1	0.0579597	14.8	19.2
SH3BP4	PFC	Down	-0.148766	0.0014437	1	0.030389	41.5	45.3
TEK	PFC	Down	-0.149135	2.12e-05	0.775977	0.000793714	33	36.6
CKMT2	PFC	Down	-0.14963	0.0065491	1	0.0977788	20.5	24.9
ZFYVE28	PFC	Down	-0.151057	4.74e-06	0.173591	0.000211805	39.2	44.8
MGAT5	PFC	Down	-0.153554	7.8e-06	0.285589	0.000329791	54.4	59.2
TRMT11	PFC	Down	-0.155241	0.000912514	1	0.0208087	18.2	22.6
CRIM1	PFC	Down	-0.155477	1.92e-25	7.03e-21	9.09e-23	67.4	71.2
DPY19L4	PFC	Down	-0.156829	0.00276273	1	0.0511885	10	12.5
IL13RA1	PFC	Down	-0.157553	4.56e-10	1.67e-05	4.56e-08	23.2	28.3
ABCG2	PFC	Down	-0.158574	2.68e-05	0.981233	0.000981243	62.6	68.7
CTTNBP2	PFC	Down	-0.159264	1.1e-08	0.000402795	8.34e-07	14.6	17.5
FP236383.3	PFC	Down	-0.15992	7.8e-08	0.0028536	5.11e-06	66.5	74.1
SLFN12L	PFC	Down	-0.16106	1.47e-07	0.00539685	9.13e-06	12.6	15.1
RERG	PFC	Down	-0.161843	2.46e-05	0.901561	0.000906242	10.5	13.4
SHANK3	PFC	Down	-0.162775	0.000297978	1	0.00813784	42.4	48.6
FAM160B1	PFC	Down	-0.163171	0.00244882	1	0.0466174	14.3	18.4
DCLK1	PFC	Down	-0.164102	9.47e-07	0.0346726	4.82e-05	23.1	26.1
SCARB1	PFC	Down	-0.164535	1.2e-08	0.000440272	9.02e-07	66.4	64.6
UBN1	PFC	Down	-0.165291	0.000239266	1	0.00675974	20.6	25.7
NORAD	PFC	Down	-0.167637	2.01e-07	0.0073734	1.23e-05	30.2	35.7
CCNL2	PFC	Down	-0.169423	0.00116498	1	0.0254754	26	31.8
RPGR	PFC	Down	-0.170164	6.9e-11	2.52e-06	7.77e-09	58.9	64.6
ALDH2	PFC	Down	-0.170184	0.00134985	1	0.0287545	15.5	19.7
SIPA1L2	PFC	Down	-0.170648	8.91e-11	3.26e-06	9.89e-09	32.7	36.5
PRKAG2	PFC	Down	-0.17085	0.00043015	1	0.0110665	20.1	24.9
ARHGEF28	PFC	Down	-0.171087	0.00185232	1	0.0371896	15.8	19.9
TBC1D22A	PFC	Down	-0.172471	0.00133774	1	0.028525	55.8	61.5
FKBP9	PFC	Down	-0.173266	0.00044088	1	0.0113152	14.7	19.6
GALNT17	PFC	Down	-0.175928	2.65e-39	9.69e-35	2.82e-36	26.5	31.9
ITGAV	PFC	Down	-0.176478	3.89e-09	0.000142515	3.21e-07	45.2	50.8
ADARB1	PFC	Down	-0.176551	0.000353437	1	0.00941114	18.4	23.7
ARHGEF10	PFC	Down	-0.177675	4.35e-07	0.0159033	2.46e-05	49.3	54.5
PDXK	PFC	Down	-0.179446	0.00121571	1	0.0264518	60.7	65.5
KATNBL1	PFC	Down	-0.18142	0.000493832	1	0.0124052	28.5	34
CEP290	PFC	Down	-0.182367	0.00590905	1	0.0903622	15.4	21.4
WARS	PFC	Down	-0.183143	6.8e-29	2.49e-24	4.14e-26	24.3	27
AC006059.1	PFC	Down	-0.184027	0.00289237	1	0.0530234	16.4	22.3
WASHC1	PFC	Down	-0.184338	0.00365768	1	0.0634072	18.9	25.2
ABHD18	PFC	Down	-0.184685	0.00206877	1	0.0406309	13.4	17.9
FRMD3	PFC	Down	-0.185994	2.73e-05	1	0.000996952	15.9	19.2
CASP10	PFC	Down	-0.186474	0.00035707	1	0.00947235	18.6	24.5
EXD3	PFC	Down	-0.187084	0.00543327	1	0.085093	11.9	16.6
PPIP5K2	PFC	Down	-0.18821	0.000142658	1	0.00429429	17.2	23
BACH2	PFC	Down	-0.190302	0.000142726	1	0.00429429	12.2	16.9
MTURN	PFC	Down	-0.191492	9.29e-07	0.0339935	4.74e-05	11.8	17.6
PITPNM2	PFC	Down	-0.193893	0.000350399	1	0.00935362	30	38.1
LARP1B	PFC	Down	-0.194692	5.23e-08	0.00191586	3.56e-06	17	20.4
AC019197.1	PFC	Down	-0.194726	2.12e-09	7.75e-05	1.85e-07	17.2	21
ESYT2	PFC	Down	-0.1957	0.000287739	1	0.00790892	80.7	83.9
KNOP1	PFC	Down	-0.196485	3.18e-06	0.116208	0.000146712	12.5	17.9
XKR6	PFC	Down	-0.196556	0.00192433	1	0.038418	20.7	25.2
GAREM1	PFC	Down	-0.197568	0.00606599	1	0.0917088	13.4	16.6
ARHGEF7	PFC	Down	-0.198924	0.00661124	1	0.0985533	33.7	39.4
MOB3B	PFC	Down	-0.201673	0.000513174	1	0.0127706	25.5	31.4
AVL9	PFC	Down	-0.203459	0.000567795	1	0.0139025	31.9	38.6
RBM3	PFC	Down	-0.204945	8.9e-05	1	0.00285676	10.5	15.1
ATL3	PFC	Down	-0.208467	0.000988759	1	0.0222413	17.7	23.8
ZNF248	PFC	Down	-0.209694	0.00254554	1	0.0482429	11.2	14.6
CP	PFC	Down	-0.209844	3.82e-24	1.4e-19	1.63e-21	42.5	48.8
SMAD7	PFC	Down	-0.210904	9.06e-06	0.33169	0.000376307	27.5	33.2
NDRG2	PFC	Down	-0.211117	1.09e-07	0.00398819	6.93e-06	32.2	37.2
NUAK1	PFC	Down	-0.211402	0.000196194	1	0.00569726	11.4	16
TRIM5	PFC	Down	-0.211643	1.25e-07	0.00457718	7.84e-06	10.5	13.5
COL18A1	PFC	Down	-0.211976	0.00012656	1	0.00390158	20.2	25.6
FTX	PFC	Down	-0.214583	2.91e-06	0.106677	0.00013556	74.2	77.3
CTNND1	PFC	Down	-0.215185	0.000919455	1	0.0208364	57.9	62
MIR3936HG	PFC	Down	-0.218625	1.14e-05	0.418237	0.000464535	17.6	22.6
ADAMTS9	PFC	Down	-0.218744	8.93e-08	0.00326954	5.77e-06	50.5	57.8
NMT2	PFC	Down	-0.220649	1.3e-11	4.75e-07	1.59e-09	17.5	22.5
RNF144B	PFC	Down	-0.221239	0.00176876	1	0.0358901	54	58.5
ZIC1	PFC	Down	-0.221271	7.29e-13	2.67e-08	1.06e-10	10.2	16.6
TNS1	PFC	Down	-0.221781	1e-12	3.67e-08	1.43e-10	59.2	62.3
RFTN1	PFC	Down	-0.223194	3.44e-15	1.26e-10	6.49e-13	22.7	29.6
PDZD2	PFC	Down	-0.22385	6.82e-10	2.5e-05	6.55e-08	47.3	54.3
SHE	PFC	Down	-0.224123	2.68e-12	9.81e-08	3.53e-10	21.9	28.9
FAT4	PFC	Down	-0.226498	5.83e-18	2.13e-13	1.48e-15	25.1	31.7
LINC01693	PFC	Down	-0.230995	8.96e-12	3.28e-07	1.12e-09	13.9	19.9
TRIO	PFC	Down	-0.231777	0.000362476	1	0.00959188	69.3	74.1
HNRNPDL	PFC	Down	-0.234567	7.49e-05	1	0.00247139	42.3	48.8
FAM107A	PFC	Down	-0.236812	2.68e-08	0.000981854	1.89e-06	62.3	68.6
CCNY	PFC	Down	-0.241637	1.97e-05	0.721709	0.000746072	78.1	81
PDE10A	PFC	Down	-0.242477	2.48e-20	9.07e-16	7.47e-18	58.6	63.7
KLC1	PFC	Down	-0.24409	0.00292906	1	0.0532833	40.1	48.9
FTH1	PFC	Down	-0.24485	2.54e-37	9.31e-33	2.46e-34	70.6	74.5
RUNDC3B	PFC	Down	-0.245756	7.81e-08	0.00286003	5.11e-06	52.1	61.7
PDK4	PFC	Down	-0.24747	0.000741185	1	0.0173885	24.1	31
AC079921.1	PFC	Down	-0.247963	5.41e-05	1	0.00185697	10.2	16.4
AKAP13	PFC	Down	-0.248181	0.00647723	1	0.0970309	34.4	41.7
PDGFB	PFC	Down	-0.251434	1.6e-22	5.85e-18	5.78e-20	32.2	35.9
IQSEC1	PFC	Down	-0.251652	7.24e-21	2.65e-16	2.27e-18	57.6	59.3
ST8SIA6-AS1	PFC	Down	-0.253333	1.6e-05	0.584541	0.00062195	14.2	19.3
SLC22A5	PFC	Down	-0.259003	5.39e-09	0.000197218	4.38e-07	12.7	17.3
SLC22A23	PFC	Down	-0.259936	4.24e-08	0.00155229	2.91e-06	33.2	39.3
DNM2	PFC	Down	-0.260837	6.26e-09	0.000229265	5.02e-07	35.8	44.2
DDX5	PFC	Down	-0.260961	1.95e-14	7.15e-10	3.41e-12	82.7	87.9
CALM2	PFC	Down	-0.261367	3.85e-56	1.41e-51	1.64e-52	48.3	51.6
AC073593.2	PFC	Down	-0.261763	0.000915005	1	0.0208108	10.4	15.3
LIMS2	PFC	Down	-0.264757	4.53e-13	1.66e-08	6.8e-11	31.2	37.9
C1orf61	PFC	Down	-0.264913	1.9e-06	0.0693619	9.2e-05	17.4	24.1
PKD2	PFC	Down	-0.265895	0.000388433	1	0.0101776	20.2	28
SMAD6	PFC	Down	-0.269352	2.64e-12	9.68e-08	3.5e-10	34.1	39.6
ZDHHC21	PFC	Down	-0.272898	6.37e-08	0.00233297	4.28e-06	22.7	30.9
RHOBTB3	PFC	Down	-0.273208	2.83e-07	0.0103675	1.67e-05	15.8	22.4
TLR4	PFC	Down	-0.275225	1.38e-15	5.04e-11	2.85e-13	11.4	17.6
METRN	PFC	Down	-0.27681	0.00274319	1	0.0509892	15	22.6
TTC7A	PFC	Down	-0.288341	2.13e-09	7.8e-05	1.85e-07	18.7	26.4
XIST	PFC	Down	-0.294091	0.00017536	1	0.00515955	33.7	35.4
DISC1	PFC	Down	-0.299266	0.00441452	1	0.0725043	25.6	34.1
IL6R	PFC	Down	-0.301643	2.36e-07	0.00864508	1.41e-05	12.5	20
ABCC4	PFC	Down	-0.302611	5.83e-07	0.0213229	3.17e-05	23.1	31.1
CHST15	PFC	Down	-0.303182	5.23e-12	1.91e-07	6.63e-10	26	29
GRB10	PFC	Down	-0.303244	9.98e-11	3.65e-06	1.1e-08	55.1	58.6
CFLAR	PFC	Down	-0.308969	3.08e-10	1.13e-05	3.15e-08	61.2	70
MIA2	PFC	Down	-0.313519	2.91e-12	1.06e-07	3.8e-10	25	32.6
CFH	PFC	Down	-0.315448	0.000401127	1	0.0104716	49.5	53.3
LDB2	PFC	Down	-0.316686	3.07e-11	1.12e-06	3.57e-09	21	25.1
ATP7B	PFC	Down	-0.320449	0.00202406	1	0.0401085	32.1	41.8
FLI1	PFC	Down	-0.322134	5.03e-12	1.84e-07	6.46e-10	70.2	76.4
MAP4K3-DT	PFC	Down	-0.325533	1.66e-10	6.06e-06	1.77e-08	18	25.9
FTL	PFC	Down	-0.327512	2.67e-51	9.78e-47	5.69e-48	71.3	74.4
SLC25A29	PFC	Down	-0.328525	3.73e-18	1.36e-13	9.68e-16	10.9	16.9
GFAP	PFC	Down	-0.329628	2.29e-06	0.0838259	0.000108416	52.2	54.7
PALMD	PFC	Down	-0.333017	1.39e-10	5.09e-06	1.5e-08	38.5	50.2
CCSER1	PFC	Down	-0.333396	0.000206893	1	0.00593968	26.7	33.8
AHCYL1	PFC	Down	-0.333542	0.00412189	1	0.0687584	30.4	40.1
HERC2	PFC	Down	-0.338364	2.08e-15	7.61e-11	4.1e-13	94	94.6
ANXA2	PFC	Down	-0.353152	8.73e-30	3.2e-25	5.81e-27	27.4	39.7
HGSNAT	PFC	Down	-0.36362	0.00189184	1	0.0378404	13.8	24.6
ABLIM1	PFC	Down	-0.368364	3.18e-05	1	0.0011311	63.4	74.1
IFNGR1	PFC	Down	-0.38138	1.16e-19	4.23e-15	3.38e-17	41.8	51.4
ADIRF	PFC	Down	-0.385694	1.36e-26	4.96e-22	6.88e-24	24.2	30
SLC7A5	PFC	Down	-0.386332	0.000268431	1	0.00743577	76.4	81.7
AL355612.1	PFC	Down	-0.397823	1.43e-07	0.00523236	8.88e-06	10.6	15.9
TMTC1	PFC	Down	-0.401756	7.2e-05	1	0.00238448	24.2	28
ATP10A	PFC	Down	-0.410216	0.00268655	1	0.0503333	79.2	87.2
CNKSR3	PFC	Down	-0.426411	6.52e-18	2.39e-13	1.62e-15	30.7	41.4
MYOF	PFC	Down	-0.436048	1.85e-08	0.00067839	1.34e-06	34.2	44
TXNIP	PFC	Down	-0.438218	0.00583834	1	0.0896026	19.1	26.9
MT3	PFC	Down	-0.439608	9.95e-14	3.64e-09	1.62e-11	39.1	50.7
PRELID2	PFC	Down	-0.468065	5.62e-07	0.0205762	3.08e-05	20.7	31.5
AFF3	PFC	Down	-0.493729	2.41e-21	8.81e-17	8.07e-19	27.9	39.2
EDN1	PFC	Down	-0.550493	1.31e-53	4.81e-49	4e-50	24.7	33.1
SULF2	PFC	Down	-0.5544	3.8e-08	0.00139214	2.67e-06	31.6	46.5
CCDC3	PFC	Down	-0.587878	9.67e-08	0.00353986	6.19e-06	12.3	22.9
HSPA1A	V2	Up	2.93388	7.57e-48	2.77e-43	9.08e-45	61.8	39.4
HSPH1	V2	Up	2.62076	0.0188118	1	0.0699073	51.5	26.3
HSPA1B	V2	Up	2.45875	3.44e-32	1.26e-27	1.9e-29	48.5	24.4
DNAJB1	V2	Up	2.26515	0.000723317	1	0.00532444	39	13.4
HSP90AA1	V2	Up	2.20322	2.36e-11	8.64e-07	1.53e-09	83.6	71.6
HSPD1	V2	Up	1.51945	0.021451	1	0.0774827	41.5	24.5
HSPB1	V2	Up	1.47604	2.62e-09	9.6e-05	1.13e-07	53.7	33.4
ANKRD37	V2	Up	1.44928	2.95e-30	1.08e-25	1.4e-27	51.8	29
PTGES3	V2	Up	1.16601	2.33e-07	0.00853569	6.3e-06	56.4	37.5
P4HA1	V2	Up	1.12127	2.43e-12	8.91e-08	1.8e-10	49.5	36.3
HSP90AB1	V2	Up	1.06828	8.78e-19	3.21e-14	1.49e-16	78.1	63.4
HSPE1	V2	Up	1.0588	6.11e-06	0.223627	0.000104215	34.8	17
DUSP1	V2	Up	1.03362	1.55e-103	5.69e-99	3.17e-99	71.4	50.5
DNAJA1	V2	Up	0.954625	1.26e-06	0.0459675	2.68e-05	54.4	36.4
HIBCH	V2	Up	0.939718	0.000645149	1	0.00486679	40.2	28.4
FOS	V2	Up	0.898138	5.35e-13	1.96e-08	4.33e-11	31.4	16.1
UBC	V2	Up	0.895601	1.33e-74	4.87e-70	6.78e-71	81.4	68.1
PPP1R15A	V2	Up	0.894099	0.0191239	1	0.0708861	22.1	6.9
KLF6	V2	Up	0.860676	3.3e-19	1.21e-14	5.91e-17	62.7	48.7
PLOD2	V2	Up	0.859059	0.000919768	1	0.00649381	38.8	30.4
RGCC	V2	Up	0.842525	0.00012889	1	0.0013051	61.9	44.9
DNAJB6	V2	Up	0.836547	4.1e-08	0.00150237	1.33e-06	51.5	35.8
SERPINE1	V2	Up	0.832417	3.36e-06	0.123096	6.27e-05	12.7	5.1
FAM13A	V2	Up	0.761158	1.26e-09	4.62e-05	5.92e-08	34.7	26.3
JUN	V2	Up	0.745987	1.2e-13	4.39e-09	1.13e-11	39.4	27
CACYBP	V2	Up	0.74242	0.00644421	1	0.0303695	28.5	14.1
ST13	V2	Up	0.729415	0.000315924	1	0.00272282	37.2	22.1
FMNL2	V2	Up	0.710498	7.87e-11	2.88e-06	4.71e-09	48.6	41.5
KLF4	V2	Up	0.70634	9.25e-05	1	0.000996333	25.2	11.8
TSHZ1	V2	Up	0.687838	0.0150752	1	0.0588882	29	18.8
HSPA8	V2	Up	0.683929	3.36e-06	0.123031	6.27e-05	53	37.1
MCL1	V2	Up	0.678083	7.94e-05	1	0.00088132	51	37.2
HNRNPU	V2	Up	0.667981	2.05e-06	0.0748712	4.09e-05	60.9	51.7
CLIC2	V2	Up	0.662779	0.0284973	1	0.0960736	29.7	19.4
JUNB	V2	Up	0.654573	4.2e-30	1.54e-25	1.94e-27	37.4	23.5
MOB4	V2	Up	0.651074	0.00506536	1	0.0252007	24.6	16.9
FAM117B	V2	Up	0.650296	3.07e-08	0.00112409	1.02e-06	23.7	16.8
MT1M	V2	Up	0.643302	8.52e-19	3.12e-14	1.46e-16	50.2	41.8
SERPINH1	V2	Up	0.635439	0.00648691	1	0.0304934	39	28.1
CWF19L2	V2	Up	0.633081	0.000316978	1	0.0027296	40.4	32.8
NFKBIA	V2	Up	0.598259	1.06e-09	3.89e-05	5.08e-08	63.1	52.5
MAFF	V2	Up	0.588348	1.19e-12	4.37e-08	9.22e-11	28.1	15.7
SLC38A2	V2	Up	0.579219	1.31e-05	0.479383	0.000197169	58.9	47
MT1X	V2	Up	0.570703	1.62e-49	5.94e-45	2.21e-46	46.3	44.1
APOLD1	V2	Up	0.56895	1.41e-65	5.15e-61	4.78e-62	79.2	73.8
CEBPD	V2	Up	0.566838	1.04e-14	3.79e-10	1.09e-12	59.1	50.3
CCN2	V2	Up	0.566316	1.84e-12	6.72e-08	1.39e-10	29.2	20.3
KLF2	V2	Up	0.566075	3.37e-07	0.0123515	8.76e-06	58.6	49.4
CCN1	V2	Up	0.562927	0.00325328	1	0.0177827	13	5.3
MRPS6	V2	Up	0.556287	0.0106937	1	0.0449884	26	14.5
GBE1	V2	Up	0.552733	0.00688127	1	0.0318992	38.1	32.3
PMAIP1	V2	Up	0.532207	8.77e-06	0.320867	0.000140259	21.1	10
MT-ND3	V2	Up	0.506668	1.32e-74	4.83e-70	6.78e-71	93.3	88.1
CDKN1A	V2	Up	0.506291	2.44e-07	0.0089301	6.54e-06	33	21.7
ELL2	V2	Up	0.504895	2.13e-24	7.81e-20	6.53e-22	46.5	40.6
FXR1	V2	Up	0.503469	0.000322	1	0.00276583	49	40.1
PCAT19	V2	Up	0.502263	1.74e-12	6.37e-08	1.32e-10	53.5	42.8
LINC00472	V2	Up	0.49421	4e-10	1.46e-05	2.09e-08	73.3	68.1
UBB	V2	Up	0.490255	1.12e-07	0.00410808	3.29e-06	45.7	35.1
ZC3HAV1	V2	Up	0.486397	1.59e-06	0.0580321	3.29e-05	36.8	30.6
GLS	V2	Up	0.483368	0.0155348	1	0.0603252	49.1	40.7
P4HA2	V2	Up	0.482528	0.0234257	1	0.0828538	15	6.5
MLKL	V2	Up	0.482268	0.0012442	1	0.00822647	25.6	19
RPS6KA3	V2	Up	0.482173	3.32e-05	1	0.00043063	57	48.8
EIF1	V2	Up	0.481846	1.27e-22	4.66e-18	3.13e-20	74.4	65.9
AC105402.3	V2	Up	0.481556	3.7e-15	1.35e-10	4.06e-13	61.8	49.2
RPS27	V2	Up	0.480765	2.18e-28	7.97e-24	8.88e-26	65.7	56
ID3	V2	Up	0.474084	1.2e-13	4.41e-09	1.13e-11	62.8	58.6
JUND	V2	Up	0.473166	3.33e-06	0.121895	6.23e-05	49	38.5
AHSA1	V2	Up	0.468017	0.0137151	1	0.0547716	21.7	12.2
CREM	V2	Up	0.465403	1.65e-55	6.02e-51	3.05e-52	55.2	44.2
AC119673.2	V2	Up	0.463726	2.27e-19	8.3e-15	4.16e-17	14.9	5.5
SRGN	V2	Up	0.463477	4.44e-75	1.62e-70	4.52e-71	75.6	66.6
FOXF1	V2	Up	0.462852	3.47e-15	1.27e-10	3.85e-13	26.8	15.7
PLIN2	V2	Up	0.458373	5.16e-09	0.000188951	2.08e-07	29.7	22.8
BACE2	V2	Up	0.456006	1.34e-05	0.490246	0.000200895	54.4	54.7
EEF1A1	V2	Up	0.454971	1.1e-30	4.04e-26	5.49e-28	72.2	65.7
NDRG1	V2	Up	0.449326	9.55e-09	0.000349479	3.6e-07	44.6	40.9
CLK1	V2	Up	0.44626	0.000538028	1	0.00423422	43.7	35.4
SDCBP	V2	Up	0.437565	0.00342407	1	0.0184833	64	54.2
MTRNR2L12	V2	Up	0.435615	1.44e-13	5.29e-09	1.32e-11	39.8	29.7
SQSTM1	V2	Up	0.434037	1.15e-09	4.21e-05	5.46e-08	44.3	34.8
MIB1	V2	Up	0.426026	0.000659097	1	0.00494821	35.7	29.1
HES1	V2	Up	0.425979	5.61e-16	2.05e-11	7.01e-14	35.6	28.8
MT2A	V2	Up	0.42538	3.55e-65	1.3e-60	1.03e-61	89	84.4
AL589935.1	V2	Up	0.424177	0.0021978	1	0.0129192	29.9	22.6
SOD2	V2	Up	0.422885	3.88e-06	0.141928	7.06e-05	44.1	37.4
GPBP1	V2	Up	0.417376	2.78e-05	1	0.000371396	49.1	43.1
OSBPL1A	V2	Up	0.408765	1.65e-10	6.03e-06	9.28e-09	31.5	28.4
MSN	V2	Up	0.404774	0.0245938	1	0.0857942	47.6	43
HNRNPA2B1	V2	Up	0.403298	5.56e-22	2.04e-17	1.29e-19	73.6	67.7
RGS5	V2	Up	0.40309	2.73e-09	9.98e-05	1.17e-07	54.9	54.1
SERTAD1	V2	Up	0.402656	2.62e-05	0.958786	0.000352207	32.5	22.9
CALM1	V2	Up	0.400873	4.35e-12	1.59e-07	3.13e-10	75.6	69.5
ITGA5	V2	Up	0.396277	0.0224323	1	0.0800841	25.5	19.6
MT1E	V2	Up	0.39544	1.9e-31	6.96e-27	9.94e-29	55.7	51.9
NAA16	V2	Up	0.390569	7.01e-06	0.256756	0.000116782	29.6	23.5
CCNH	V2	Up	0.389124	9.89e-09	0.000362152	3.71e-07	53.7	48.3
NEDD4L	V2	Up	0.389039	2.77e-10	1.01e-05	1.51e-08	31.9	24.2
IFI16	V2	Up	0.385015	0.00145058	1	0.00928032	56.2	50.8
SLC9A3R2	V2	Up	0.3836	3.32e-05	1	0.00043063	56.4	49.2
SNX3	V2	Up	0.381522	0.000138746	1	0.00138958	36.5	28.6
ADAMTS9-AS2	V2	Up	0.379443	2.15e-12	7.88e-08	1.61e-10	60.2	51.9
ZFP36L1	V2	Up	0.378493	5.82e-05	1	0.000683427	62	55.4
IFITM3	V2	Up	0.377399	0.000347522	1	0.00295147	84	80.8
STARD4	V2	Up	0.376206	0.0129147	1	0.0521888	37.7	30
GADD45B	V2	Up	0.373813	1.45e-15	5.3e-11	1.7e-13	37.4	31.7
ATP1B3	V2	Up	0.373073	0.0177091	1	0.0666861	28.8	23.1
CCNL1	V2	Up	0.371933	4.34e-12	1.59e-07	3.13e-10	48.7	41.9
SOD1	V2	Up	0.370601	0.00123328	1	0.00816963	26.7	18.6
UGP2	V2	Up	0.369495	4.87e-05	1	0.000590722	36	31
ARRDC2	V2	Up	0.367728	1.82e-07	0.00664486	5.03e-06	18.5	10.8
TPT1	V2	Up	0.367148	1.56e-22	5.7e-18	3.73e-20	75.2	67.5
QKI	V2	Up	0.364313	0.000308025	1	0.00266489	80.6	77.8
WNT2B	V2	Up	0.36394	6.44e-07	0.0235785	1.51e-05	24.4	19
IL1RL1	V2	Up	0.362199	1.68e-08	0.000614123	5.92e-07	13.4	8.4
OAZ1	V2	Up	0.359807	1.41e-05	0.514326	0.000207963	48.6	39.9
TINAGL1	V2	Up	0.355645	3.36e-05	1	0.000434756	29.7	21.1
BNIP3L	V2	Up	0.354188	1.53e-08	0.000559209	5.42e-07	22.9	17.7
TBX3	V2	Up	0.352176	3.81e-15	1.39e-10	4.15e-13	32.3	25.4
GPR89B	V2	Up	0.351558	0.0290134	1	0.0972825	13.4	8.5
FGFR1	V2	Up	0.351519	8.23e-09	0.00030128	3.14e-07	23.4	19.7
CRYAB	V2	Up	0.348899	6.14e-05	1	0.000713385	11.1	7.8
SORBS1	V2	Up	0.34735	0.000549151	1	0.00430279	81.3	78.7
NUFIP2	V2	Up	0.34586	0.000246375	1	0.00223837	45.7	38.4
LDLR	V2	Up	0.345334	0.00985158	1	0.0422036	26.9	21.3
PICALM	V2	Up	0.345106	1.93e-05	0.706451	0.000270392	82.6	79.6
YES1	V2	Up	0.341111	5.97e-07	0.0218419	1.42e-05	49.5	44.7
SLC2A3	V2	Up	0.340705	3.53e-17	1.29e-12	5.1e-15	69.5	62.4
TCEAL9	V2	Up	0.339973	0.0118072	1	0.0486513	17.8	10.9
KLF7	V2	Up	0.33914	0.00027321	1	0.00243926	39.4	31.8
CALD1	V2	Up	0.338074	3.44e-06	0.126017	6.39e-05	42.9	39.3
MORF4L2	V2	Up	0.337062	2.68e-05	0.982635	0.000359781	28.9	22.4
TCP1	V2	Up	0.336862	0.00196392	1	0.0117737	22.1	15.5
PLEKHG1	V2	Up	0.335884	5.59e-12	2.05e-07	3.97e-10	73.9	70.7
CALCOCO2	V2	Up	0.335604	2.36e-09	8.63e-05	1.03e-07	35.7	28.5
SAMD4A	V2	Up	0.331696	7.08e-19	2.59e-14	1.22e-16	30.5	27.1
TRIM26	V2	Up	0.331185	0.00133236	1	0.00867376	15.2	10.1
PERP	V2	Up	0.330985	2.91e-10	1.06e-05	1.58e-08	32.6	25
CHIC2	V2	Up	0.330556	0.00537696	1	0.0263839	35.8	30.7
MAP1LC3B	V2	Up	0.330515	1.05e-18	3.85e-14	1.77e-16	25.2	18.1
TIMP3	V2	Up	0.330022	0.000854491	1	0.00611555	61	53.5
CNST	V2	Up	0.329379	3e-08	0.00109648	1e-06	31.5	26.7
ADM	V2	Up	0.323591	1.49e-23	5.45e-19	4.11e-21	25.4	18.7
STAT3	V2	Up	0.32293	3.2e-13	1.17e-08	2.71e-11	67.8	64.2
B2M	V2	Up	0.322893	2.95e-36	1.08e-31	2.01e-33	88.1	90
AL929091.1	V2	Up	0.321741	6.94e-10	2.54e-05	3.46e-08	48.2	44.4
RTN4	V2	Up	0.319054	0.000437003	1	0.0035644	58.3	53.3
ZNF83	V2	Up	0.317316	0.018819	1	0.0699212	41.4	37.1
RIMKLB	V2	Up	0.316522	7.51e-16	2.75e-11	9.34e-14	56.8	50.7
BHLHE40	V2	Up	0.316437	0.00731417	1	0.0333896	44.5	37.7
SKIL	V2	Up	0.316413	0.0071543	1	0.0328585	28.4	21.9
IFITM2	V2	Up	0.315853	5.19e-09	0.000190058	2.08e-07	68.1	61.6
BST2	V2	Up	0.312638	4.01e-20	1.47e-15	7.71e-18	57.5	50.5
PGK1	V2	Up	0.311731	8.37e-06	0.30631	0.000135276	41.4	35.1
CDKN1B	V2	Up	0.311639	5.99e-10	2.19e-05	3.03e-08	20.3	13.3
FOSL2	V2	Up	0.311467	0.025092	1	0.0871148	51.4	44.8
CAVIN2	V2	Up	0.311017	1.69e-08	0.000619453	5.96e-07	59.8	52.9
IFI27	V2	Up	0.309937	1.1e-16	4.03e-12	1.48e-14	68.1	67.9
DDX3X	V2	Up	0.308791	4.59e-08	0.00168102	1.48e-06	42.7	37.1
AKAP12	V2	Up	0.306325	9.14e-25	3.35e-20	2.96e-22	49.2	44.9
RPL41	V2	Up	0.30578	1.43e-28	5.22e-24	6.19e-26	59.7	54.7
BTG1	V2	Up	0.305742	1.89e-18	6.9e-14	3.08e-16	40.9	32.2
ATF4	V2	Up	0.305161	0.000528598	1	0.00416966	23.2	16
ACTG1	V2	Up	0.304417	2.49e-09	9.1e-05	1.08e-07	59.6	55.1
ZFP36	V2	Up	0.304378	3.25e-05	1	0.000424412	27.4	21.5
DDIT4	V2	Up	0.303777	1.39e-25	5.11e-21	4.9e-23	28.9	23.9
GNG5	V2	Up	0.303186	3.19e-05	1	0.000418167	34.1	27
MIF	V2	Up	0.303173	9.35e-24	3.42e-19	2.72e-21	42.2	39.3
YY1	V2	Up	0.302108	3.64e-05	1	0.00046543	37.1	30.4
NMT2	V2	Up	0.298571	2.7e-14	9.87e-10	2.74e-12	24.3	19.9
PELI1	V2	Up	0.29816	5.6e-07	0.0204882	1.35e-05	49.1	43.9
IER2	V2	Up	0.296751	0.00143567	1	0.00921097	30.5	24.8
RPS23	V2	Up	0.295586	1.68e-28	6.16e-24	7e-26	59.4	55
RANGAP1	V2	Up	0.293871	3.25e-06	0.118898	6.1e-05	16.5	11.3
CLEC2B	V2	Up	0.291509	1.99e-15	7.3e-11	2.28e-13	34.9	30.1
MPDZ	V2	Up	0.291194	1.78e-07	0.00652385	4.96e-06	55.2	51.4
ARL5B	V2	Up	0.291002	0.00292896	1	0.0164059	19.1	13.7
ITGB1	V2	Up	0.29067	0.00594015	1	0.0284957	63.4	58
ELOVL5	V2	Up	0.290043	0.00364114	1	0.0194185	32	27.2
MT-ATP6	V2	Up	0.288348	5.35e-21	1.96e-16	1.1e-18	94.1	91.8
TSC22D3	V2	Up	0.283623	2.05e-15	7.49e-11	2.32e-13	29.3	23.4
IRF2BP2	V2	Up	0.282875	0.016652	1	0.0636393	27.1	21.1
YBX3	V2	Up	0.282872	5.73e-30	2.1e-25	2.59e-27	63.2	60.6
NSUN6	V2	Up	0.279692	6.13e-05	1	0.000713385	35.2	31.3
ST8SIA6	V2	Up	0.279625	2.17e-17	7.95e-13	3.28e-15	65.1	64.3
KTN1	V2	Up	0.278385	0.000700391	1	0.00518	71.4	67.4
RPS21	V2	Up	0.27712	3.41e-10	1.25e-05	1.82e-08	41.4	35.3
G3BP1	V2	Up	0.276358	7.18e-05	1	0.000811169	38.3	34.8
HLA-C	V2	Up	0.275998	5.38e-10	1.97e-05	2.75e-08	57.8	55.4
TPI1	V2	Up	0.275417	1.61e-18	5.88e-14	2.64e-16	41.4	35.4
TM4SF18	V2	Up	0.271403	7.35e-05	1	0.00082536	41.3	36.4
CA4	V2	Up	0.271079	3.92e-13	1.43e-08	3.25e-11	13.6	9.4
ANKRD12	V2	Up	0.271067	0.0182521	1	0.068313	71.9	67.9
MKNK2	V2	Up	0.27045	0.000557731	1	0.00435397	23.1	17.8
MYL12B	V2	Up	0.269969	7.6e-07	0.0278251	1.75e-05	47.5	43.1
ELF1	V2	Up	0.269922	0.00168399	1	0.0103732	54.7	49.3
KLHL24	V2	Up	0.267696	0.00306231	1	0.0169603	29	24.1
RPL30	V2	Up	0.267038	2.9e-11	1.06e-06	1.84e-09	40.4	34.7
RPS26	V2	Up	0.266997	0.000452227	1	0.00367387	37.9	33.1
PAPOLA	V2	Up	0.266514	2.52e-05	0.922772	0.000341323	51.5	48
FOXC1	V2	Up	0.266142	5e-05	1	0.000603583	37.6	32.5
MYCT1	V2	Up	0.264609	0.00522722	1	0.0258733	35.3	30.8
RYBP	V2	Up	0.264254	0.00150615	1	0.00955194	42.9	37.3
ADGRB3	V2	Up	0.26309	0.000719315	1	0.00529689	27.3	25.2
GRASP	V2	Up	0.263081	1.04e-11	3.8e-07	7.05e-10	36.8	31.6
KCNIP4	V2	Up	0.262537	0.0181191	1	0.0678773	10	7.7
PITPNB	V2	Up	0.26216	0.0256543	1	0.088524	40.2	34.9
GNAS	V2	Up	0.261527	3.16e-09	0.000115565	1.34e-07	76.3	71.2
ANXA1	V2	Up	0.261365	0.000791264	1	0.00574576	27.8	23.2
MGAT1	V2	Up	0.260446	0.00479667	1	0.0241171	43.6	39.3
EIF5	V2	Up	0.259742	0.0081998	1	0.0365326	30.6	25.3
ATP5F1E	V2	Up	0.259295	6.24e-13	2.29e-08	5.01e-11	39.7	35.5
UBR1	V2	Up	0.258209	1.42e-06	0.0518312	2.98e-05	42.5	39.8
SESTD1	V2	Up	0.25789	0.0105565	1	0.0445492	61.1	59.3
COX7A1	V2	Up	0.25662	4.35e-11	1.59e-06	2.7e-09	22.2	18.2
RPL36	V2	Up	0.255621	8.07e-10	2.95e-05	3.97e-08	53.1	50.4
ANXA3	V2	Up	0.253507	1.08e-18	3.97e-14	1.81e-16	55.1	49.1
CSNK1E	V2	Up	0.25227	2.32e-06	0.0850594	4.57e-05	31.6	27.4
SMTN	V2	Up	0.251972	0.000182324	1	0.00173741	19.8	14.7
CSTB	V2	Up	0.251925	1.23e-05	0.448719	0.000186904	33.4	28.4
PTPN14	V2	Up	0.251654	1.78e-05	0.651455	0.000252818	44.9	42.1
FZD4	V2	Up	0.250352	0.000208165	1	0.00194902	25.2	20.5
MT-CO2	V2	Up	0.250059	1.2e-14	4.38e-10	1.25e-12	92.4	90.7
IL32	V2	Up	0.248701	0.00309528	1	0.0170979	22.1	17.4
DHFR	V2	Up	0.24805	0.000301703	1	0.00262916	49.7	44
EIF4A2	V2	Up	0.247806	7.49e-08	0.00274058	2.31e-06	44.9	40.8
LDHA	V2	Up	0.247723	4.33e-16	1.58e-11	5.44e-14	35.3	30.2
ITPRIP	V2	Up	0.247198	0.0101817	1	0.0433356	15	10.4
PCBP1	V2	Up	0.246889	0.000233111	1	0.00213935	29.8	24.4
RPS28	V2	Up	0.24614	1.27e-23	4.64e-19	3.59e-21	72.3	68.5
MT-CYB	V2	Up	0.246082	3.11e-18	1.14e-13	4.96e-16	86.6	84.3
VCL	V2	Up	0.245759	2.02e-07	0.00739479	5.56e-06	27.6	25.1
UBL5	V2	Up	0.24471	2.31e-05	0.845772	0.000316964	24.4	19.9
PER1	V2	Up	0.243465	0.0114746	1	0.0475862	20.8	15.7
OMD	V2	Up	0.242808	9.92e-09	0.000363068	3.71e-07	13.8	10.9
NFIL3	V2	Up	0.242697	0.010781	1	0.0452997	13.2	8.7
PTMS	V2	Up	0.241824	0.000206873	1	0.0019396	37.4	31.2
MTRNR2L8	V2	Up	0.241576	7.48e-06	0.273658	0.000123301	18.6	12.8
AC096711.2	V2	Up	0.2411	3.61e-06	0.132119	6.65e-05	21.2	17.1
SERF2	V2	Up	0.240907	1.91e-12	6.99e-08	1.44e-10	53.9	48.3
PRX	V2	Up	0.239468	0.00390474	1	0.0205235	25.2	19.6
CD46	V2	Up	0.238702	1.63e-05	0.597863	0.000234967	61.1	58.5
MT-ND2	V2	Up	0.238667	9.94e-09	0.00036366	3.71e-07	86.4	83.7
NPIPB5	V2	Up	0.236815	4.82e-05	1	0.00058628	65	61.5
STAU2	V2	Up	0.236795	2.88e-06	0.105417	5.49e-05	60.5	59.7
ZNF800	V2	Up	0.236443	7.6e-06	0.278243	0.00012456	39.3	35.4
CLTC	V2	Up	0.236134	3.96e-06	0.144947	7.19e-05	45.3	41.5
TMSB4X	V2	Up	0.235736	1.29e-13	4.73e-09	1.21e-11	70.6	68.2
MCU	V2	Up	0.235307	1.85e-05	0.678889	0.000261641	24.6	22.2
BSG	V2	Up	0.235289	4.9e-50	1.79e-45	7.13e-47	89.8	91.2
KIAA0355	V2	Up	0.232969	2.61e-06	0.0956248	5.05e-05	50.3	47.1
SPATS2L	V2	Up	0.232712	0.000844805	1	0.00606113	38.5	37.2
RPS29	V2	Up	0.231931	8.81e-13	3.22e-08	6.92e-11	45.1	40
CRIM1	V2	Up	0.231395	5.56e-46	2.04e-41	6.3e-43	74.2	72.4
FOXQ1	V2	Up	0.230178	0.0186293	1	0.0694169	15.7	11.2
HIGD1B	V2	Up	0.230002	4.03e-05	1	0.000507169	16	12.4
RNF169	V2	Up	0.229326	0.00470945	1	0.0238077	30	27.4
FNIP1	V2	Up	0.227315	0.00210319	1	0.0124765	38	35
PNRC1	V2	Up	0.227155	0.000410267	1	0.00337196	27.3	22.5
AKR1C1	V2	Up	0.226123	1.41e-12	5.16e-08	1.08e-10	16.6	11.4
ST3GAL6	V2	Up	0.225729	5.67e-14	2.07e-09	5.53e-12	33.4	32.1
RPL9	V2	Up	0.225716	1.86e-09	6.81e-05	8.39e-08	43.6	40.3
SMCHD1	V2	Up	0.225218	1.42e-20	5.21e-16	2.79e-18	63.3	60.8
H2AFZ	V2	Up	0.225123	1.84e-09	6.73e-05	8.32e-08	26.9	21.6
S100A11	V2	Up	0.224494	3.28e-05	1	0.000427172	31.1	27.1
SRP14	V2	Up	0.224418	0.000215981	1	0.00201112	43.2	38.5
TPM4	V2	Up	0.224291	6.16e-06	0.225497	0.000104905	43.3	39.8
RAPGEF5	V2	Up	0.224159	3.07e-07	0.0112368	8.08e-06	42.7	39.8
RPL10	V2	Up	0.223721	4.13e-16	1.51e-11	5.23e-14	64.7	61.9
ACTB	V2	Up	0.222376	0.0102073	1	0.0434172	76.6	74.9
WDR13	V2	Up	0.22165	4.59e-07	0.0167851	1.14e-05	25.8	21.5
UVRAG	V2	Up	0.221412	0.00115272	1	0.00777495	56.9	55.4
CREBRF	V2	Up	0.219367	0.00841726	1	0.0373057	33.9	30.8
RASIP1	V2	Up	0.218005	0.0242395	1	0.0848485	35	32.2
MRPL1	V2	Up	0.216768	9.34e-06	0.341708	0.000148206	39.5	37
LRATD1	V2	Up	0.216399	3.35e-10	1.23e-05	1.8e-08	19.2	15.7
NEDD9	V2	Up	0.216192	3.65e-10	1.34e-05	1.95e-08	64.3	60.1
JMJD6	V2	Up	0.216145	0.0175497	1	0.0662559	11.4	7.1
PALM2-AKAP2	V2	Up	0.216109	1.95e-09	7.15e-05	8.69e-08	57.3	58.5
TTN	V2	Up	0.215028	1.14e-05	0.416822	0.000175341	12.1	9.6
MYH9	V2	Up	0.214652	2.87e-09	0.000105217	1.23e-07	56.9	56.3
KIF13A	V2	Up	0.214004	2.65e-07	0.00969618	7.09e-06	35.9	35.3
MIR222HG	V2	Up	0.213892	0.000571887	1	0.0044356	22	20.4
PHF10	V2	Up	0.213721	2.01e-06	0.0736314	4.04e-05	32	28.1
RPL36A	V2	Up	0.213116	0.000500383	1	0.00398566	21.6	18.1
RPL18A	V2	Up	0.213099	9.01e-13	3.3e-08	7.04e-11	39.6	35
KRT10	V2	Up	0.212523	0.000966552	1	0.00672477	18	13.2
ID1	V2	Up	0.212207	6.46e-62	2.36e-57	1.64e-58	51.3	56
ERO1A	V2	Up	0.212154	3.61e-07	0.0132302	9.26e-06	36.2	35.2
RPS27A	V2	Up	0.212084	2.72e-18	9.96e-14	4.37e-16	53.7	50.8
UBE2D3	V2	Up	0.211795	0.00103515	1	0.00711138	60	57.7
PRKACB	V2	Up	0.211499	0.0003025	1	0.00263385	40.3	38.7
RND3	V2	Up	0.210686	0.0150127	1	0.0587094	19.3	15.1
MYL6	V2	Up	0.210529	1.45e-05	0.532381	0.000213758	52.6	49.1
RAMP2	V2	Up	0.209422	2.06e-05	0.752768	0.000285763	35.3	31.8
HNRNPF	V2	Up	0.209236	9.43e-05	1	0.00101032	28.8	24.8
RPL37A	V2	Up	0.208547	1.84e-14	6.75e-10	1.89e-12	59.2	54.7
MBOAT7	V2	Up	0.208471	0.0242236	1	0.0848223	12.4	8.9
PRKD2	V2	Up	0.207852	0.00114462	1	0.00772799	21.3	17.8
CNBP	V2	Up	0.207782	3.46e-06	0.126604	6.42e-05	27.7	24
RPL19	V2	Up	0.207216	1.9e-11	6.97e-07	1.26e-09	45	41.6
BZW1	V2	Up	0.207034	1.75e-06	0.0639081	3.57e-05	21.1	17.2
CYSTM1	V2	Up	0.207028	0.000176307	1	0.00168796	34	30.2
NPC1	V2	Up	0.206457	0.000104532	1	0.00110226	23.9	20.3
ARF6	V2	Up	0.205864	1.82e-05	0.665414	0.000256981	20.7	16
RNASEK	V2	Up	0.204385	6.61e-08	0.00241947	2.06e-06	35	30.5
SEM1	V2	Up	0.203926	0.000612814	1	0.00468178	35.7	32.5
RRAS	V2	Up	0.202577	0.00457896	1	0.0232925	23.5	19.5
SASH1	V2	Up	0.202266	4.95e-21	1.81e-16	1.03e-18	63.1	61.2
HECA	V2	Up	0.202215	0.0014935	1	0.00948346	17.5	13.9
VEGFA	V2	Up	0.200597	1.06e-06	0.038794	2.32e-05	10.4	7.9
CD63	V2	Up	0.200416	1.02e-06	0.0373606	2.25e-05	45.2	40.3
MAN2A1	V2	Up	0.200388	0.00132602	1	0.00864139	32.7	31.8
BRI3	V2	Up	0.200267	4.73e-06	0.172943	8.42e-05	26.5	22.6
DNTTIP2	V2	Up	0.200175	0.00273804	1	0.0155285	13.8	10
C4orf3	V2	Up	0.199759	4.78e-10	1.75e-05	2.47e-08	26.8	22.6
UBE2B	V2	Up	0.199671	8.85e-05	1	0.000964286	37.4	34.8
CADM2	V2	Up	0.199254	9.44e-07	0.034567	2.11e-05	35	33.9
COX17	V2	Up	0.199155	5.87e-08	0.00214767	1.84e-06	18.6	16.1
RPL37	V2	Up	0.199136	6.93e-09	0.000253778	2.7e-07	43.8	41.8
COX5B	V2	Up	0.198947	0.00140266	1	0.00903313	29.5	25.3
MIDN	V2	Up	0.198829	7.14e-09	0.000261214	2.76e-07	34.6	33.2
AC016831.7	V2	Up	0.19853	4.75e-05	1	0.000579963	24.6	22.2
APOD	V2	Up	0.198505	1.12e-05	0.40908	0.000172587	16.7	14.8
DNAJB2	V2	Up	0.198235	0.00030608	1	0.00265369	14.5	10.8
RPL38	V2	Up	0.198131	2.87e-10	1.05e-05	1.56e-08	40.7	37.6
AP3S1	V2	Up	0.197434	0.000415218	1	0.00340853	55.6	51.6
PTMA	V2	Up	0.197411	0.00313714	1	0.0172636	79.1	78
EIF1B	V2	Up	0.197405	1.16e-06	0.042404	2.5e-05	18.1	14.6
PPP1R14A	V2	Up	0.19716	0.00287394	1	0.0161421	15	10.9
RPS20	V2	Up	0.19702	1.73e-08	0.000634594	6.07e-07	35.9	31.7
RPS15A	V2	Up	0.196631	8.67e-17	3.17e-12	1.19e-14	40.9	36.7
MORF4L1	V2	Up	0.196498	1.89e-09	6.91e-05	8.46e-08	39.9	36.6
GNG11	V2	Up	0.196486	0.00527544	1	0.0260361	52.6	49.6
PPP2CB	V2	Up	0.196201	0.00154698	1	0.00973332	29.6	25.4
ITM2A	V2	Up	0.196083	1.79e-09	6.56e-05	8.16e-08	64.5	66
USP34	V2	Up	0.196076	1.51e-07	0.00553372	4.29e-06	69.4	67.1
IL18R1	V2	Up	0.195869	2.92e-05	1	0.000386516	33.8	29.3
BTF3	V2	Up	0.195738	3.97e-10	1.45e-05	2.09e-08	27.1	23
REEP3	V2	Up	0.195715	8.46e-12	3.09e-07	5.82e-10	49.8	47.7
RPS10	V2	Up	0.195201	0.00015402	1	0.00151369	26.6	22
AC112481.2	V2	Up	0.19518	0.000202063	1	0.00189975	20.9	16.8
SNU13	V2	Up	0.194544	2.59e-05	0.94653	0.000348394	21.8	18.6
ENO2	V2	Up	0.192987	0.000596697	1	0.00459923	17.2	14.6
ATP2C1	V2	Up	0.192739	0.000913049	1	0.00645756	34.4	34
LINC00486	V2	Up	0.192357	2.19e-05	0.800914	0.000302391	29	25.8
VIM	V2	Up	0.192295	1.57e-09	5.74e-05	7.25e-08	65.5	66
GABARAPL1	V2	Up	0.19214	4.91e-09	0.000179623	1.98e-07	17.8	14
MRPL33	V2	Up	0.191275	0.00143906	1	0.00922694	24.7	21.3
XPO1	V2	Up	0.191223	8.94e-05	1	0.000972208	29.5	28.2
FP236383.3	V2	Up	0.191038	1.23e-05	0.450218	0.000187388	73.7	69.3
NES	V2	Up	0.190933	2.49e-12	9.12e-08	1.84e-10	28.2	24.8
NACA	V2	Up	0.190801	2.32e-11	8.5e-07	1.52e-09	34.2	31.2
RHOA	V2	Up	0.190534	0.024573	1	0.0857364	50	47.4
EGFR	V2	Up	0.19027	0.00010681	1	0.00112222	47.1	42.9
DSTN	V2	Up	0.189523	3.02e-08	0.0011058	1.01e-06	43.3	40.7
HBP1	V2	Up	0.189248	0.000892035	1	0.00633537	25.3	22
TPST2	V2	Up	0.188705	6.6e-09	0.000241486	2.59e-07	42.5	39.4
TM4SF1	V2	Up	0.188555	6.03e-21	2.21e-16	1.21e-18	55	55.3
COX7C	V2	Up	0.188176	4.13e-05	1	0.000517211	27.6	24.1
S100A10	V2	Up	0.187572	1.43e-13	5.25e-09	1.32e-11	42.2	39.7
PLSCR4	V2	Up	0.187541	6.24e-23	2.28e-18	1.59e-20	53.3	52.3
CORO1C	V2	Up	0.187045	0.00660126	1	0.0308734	20.5	18.2
PFN1	V2	Up	0.186529	0.0218181	1	0.0783935	34.5	29.4
ZIC2	V2	Up	0.186201	0.00210509	1	0.0124842	20.3	16.5
PABPC1	V2	Up	0.18568	5.9e-06	0.216115	0.000101259	44.6	41.8
PCBD1	V2	Up	0.185475	0.00137233	1	0.00889419	15.6	11.6
RPL35A	V2	Up	0.185436	1.84e-13	6.72e-09	1.63e-11	38.8	35.5
HOPX	V2	Up	0.185176	0.0097424	1	0.0418326	23.5	20.5
SPTAN1	V2	Up	0.185138	2.93e-20	1.07e-15	5.69e-18	46.3	44
COPA	V2	Up	0.184843	0.016834	1	0.0641239	34.6	31.9
NPIPB4	V2	Up	0.18466	0.0122661	1	0.0500402	34.7	30.3
PRDX6	V2	Up	0.184347	0.0265267	1	0.0907966	25.1	21.7
CPEB4	V2	Up	0.184221	0.00513694	1	0.0255194	34.7	33.6
SEC61G	V2	Up	0.183867	9.34e-08	0.00341886	2.81e-06	14.8	11.7
SLC3A2	V2	Up	0.183161	2.14e-09	7.85e-05	9.4e-08	51.1	47.2
ANKRD33B	V2	Up	0.182992	1.67e-21	6.11e-17	3.66e-19	13.6	10.5
TJP2	V2	Up	0.182425	2.88e-13	1.05e-08	2.46e-11	44.1	43.4
ACSL3	V2	Up	0.182173	0.000776269	1	0.005655	42.1	39.9
ZBTB38	V2	Up	0.181398	2.36e-05	0.865224	0.00032295	59.3	56.8
CCT5	V2	Up	0.181248	0.0155814	1	0.0604713	22.9	20
ICAM2	V2	Up	0.181212	0.00171075	1	0.0105062	55.1	50.7
ZEB1	V2	Up	0.181152	0.0147596	1	0.0579551	66.5	66.1
ESAM	V2	Up	0.181058	5.99e-06	0.219093	0.000102359	52.1	49.4
IRF1	V2	Up	0.180569	0.000103639	1	0.00109455	11.7	8.5
ANXA5	V2	Up	0.180535	0.000703062	1	0.00519598	37.8	34.6
TRA2B	V2	Up	0.180361	3.07e-07	0.011254	8.09e-06	34.6	31.3
PFKP	V2	Up	0.180114	0.00602766	1	0.0288408	17.3	14.8
FAU	V2	Up	0.179859	6.65e-05	1	0.000760733	42	38.9
TRMT112	V2	Up	0.179417	1.63e-05	0.594993	0.000234335	16.8	12.9
UBA52	V2	Up	0.179031	0.00022712	1	0.00209474	40.4	36.3
SPP1	V2	Up	0.178282	1.54e-07	0.00564541	4.37e-06	17.2	16.5
CSNK1A1	V2	Up	0.178184	2.7e-07	0.00987441	7.21e-06	72.1	70.1
SKI	V2	Up	0.178025	0.000656563	1	0.00493397	30.2	27.6
ARHGAP5	V2	Up	0.177533	0.000468047	1	0.00377681	40.2	38.3
RAPGEF3	V2	Up	0.176373	0.00113942	1	0.00769795	26.2	22.4
VAMP5	V2	Up	0.176047	0.0019565	1	0.011743	29.3	25.9
POLR2L	V2	Up	0.175613	0.0128328	1	0.0519298	23.1	21.1
RPL34	V2	Up	0.175345	3.26e-06	0.119486	6.13e-05	44.2	42.8
PRDX1	V2	Up	0.175225	0.00113678	1	0.00768265	34.2	31.2
RPLP2	V2	Up	0.175205	0.000360656	1	0.00303771	49.4	46.6
RPL21	V2	Up	0.175138	2.43e-11	8.9e-07	1.57e-09	50.8	47.6
UACA	V2	Up	0.17496	0.00124185	1	0.00821835	59.6	57.8
ANAPC16	V2	Up	0.174884	0.00563738	1	0.0272937	33	31.1
TRIM56	V2	Up	0.174333	0.00103946	1	0.00713615	26.2	23.5
RAB21	V2	Up	0.173864	0.000628197	1	0.00476182	29	26
C12orf57	V2	Up	0.173785	2.17e-05	0.793396	0.000299756	24.2	19.9
TM6SF1	V2	Up	0.173774	2.4e-05	0.877423	0.000326627	15.3	12.7
PEA15	V2	Up	0.173752	0.000117836	1	0.00121736	28.9	25.5
FERMT2	V2	Up	0.173667	0.0013609	1	0.00882855	31.4	30.3
S1PR1	V2	Up	0.172891	1.2e-07	0.00438907	3.48e-06	49.7	48
RPS13	V2	Up	0.172312	4.31e-09	0.000157612	1.76e-07	34.9	32.1
ATP5ME	V2	Up	0.171226	2.18e-06	0.0798889	4.34e-05	27.2	24.9
PDS5B	V2	Up	0.171126	0.00159303	1	0.00995727	47.4	45.3
SLC30A1	V2	Up	0.170775	3.49e-07	0.0127913	9.03e-06	45	44.3
SMG1	V2	Up	0.170644	0.00568194	1	0.0274433	65.6	63.5
NDUFB2	V2	Up	0.170341	0.000343522	1	0.00292703	21.8	18.6
DOCK6	V2	Up	0.170206	0.000618505	1	0.00470234	41.7	41.1
IRAK3	V2	Up	0.17019	1.06e-22	3.86e-18	2.62e-20	65	63.4
SLC16A1	V2	Up	0.170089	2.81e-35	1.03e-30	1.85e-32	68.5	66.8
S100A6	V2	Up	0.170073	3.49e-19	1.28e-14	6.19e-17	23.2	20.5
HNRNPH1	V2	Up	0.169599	0.0157733	1	0.061065	44	40.5
RAN	V2	Up	0.169502	5.6e-06	0.204852	9.71e-05	21.7	18.5
CDK2AP1	V2	Up	0.16907	7.66e-05	1	0.000854792	15.4	12.5
NAA38	V2	Up	0.168983	0.00137538	1	0.00890364	19.5	16.3
RPL11	V2	Up	0.168978	9.86e-12	3.61e-07	6.72e-10	51.7	49.9
UBE2R2	V2	Up	0.168735	1.53e-05	0.561292	0.000223709	30	28.5
NXPE3	V2	Up	0.168676	0.0226342	1	0.0805717	14.2	12.2
CNOT2	V2	Up	0.168655	1.5e-06	0.0547623	3.12e-05	42	41.5
H3F3B	V2	Up	0.167536	5.65e-05	1	0.00066791	67.5	66.3
RBM8A	V2	Up	0.166844	0.000327535	1	0.00280628	22.7	18.9
RPS3A	V2	Up	0.166813	3.28e-13	1.2e-08	2.74e-11	36.4	33.4
NEAT1	V2	Up	0.166708	5.04e-10	1.85e-05	2.59e-08	94.3	96.6
NOP10	V2	Up	0.165923	0.0055843	1	0.0271399	13.5	10.4
TMA7	V2	Up	0.165258	4.42e-07	0.0161865	1.1e-05	30.7	28.2
ATP5MD	V2	Up	0.164968	0.00248172	1	0.01433	20.2	17.7
PSMA7	V2	Up	0.164907	1.39e-10	5.08e-06	8e-09	30.7	28.2
RPL24	V2	Up	0.164856	9.19e-08	0.00336503	2.77e-06	39.4	36
SKP1	V2	Up	0.164769	2.7e-11	9.87e-07	1.73e-09	33.6	30.7
MT1F	V2	Up	0.164753	1.7e-16	6.22e-12	2.25e-14	20.8	19
SEMA3F	V2	Up	0.164333	0.00851481	1	0.0376235	21.6	18.5
LARP1B	V2	Up	0.164245	1.35e-08	0.000495839	4.87e-07	21.9	19.9
SH3BGRL3	V2	Up	0.164134	1.03e-05	0.378077	0.000161507	26.8	23.7
LINC00513	V2	Up	0.164077	4.81e-05	1	0.000584851	13.5	10.9
ITPRID2	V2	Up	0.163522	0.00183166	1	0.0111248	38.7	36.7
KAT2B	V2	Up	0.163402	0.000111307	1	0.00116109	23	21.1
HINT1	V2	Up	0.163224	3.19e-08	0.00116884	1.06e-06	26.7	24.5
GLRX	V2	Up	0.163118	0.00267142	1	0.0152269	11.2	9.2
[truncated: 3,299 more rows]
