# Supplementary material for: Endothelial Cells Are Heterogeneous in Different Brain Regions and Are Dramatically Altered in Alzheimer's Disease
Source: J Neurosci. 2023 Jun 14;43(24):4541–57. doi: 10.1523/JNEUROSCI.0237-23.2023 (PMC10278684; doi:10.1523/JNEUROSCI.0237-23.2023)
Supplement: Table 8-1 — Gene sets associated with AD pathology temporal dynamics. (Data shown in Figure 8). Download Table 8-1, XLSX file. [file ns-JN-RM-0237-23-s13.xlsx]

## Sheet: Ext 8-1
Gene	Temporal analysis gene set
KAZN	5
ALPL	5
ID3	5
NUDC	4
IFI6	3
SRSF4	6
TINAGL1	2
FAM167B	4
PHC2	6
MFSD2A	6
HIVEP3	6
SLC2A1	6
ST3GAL3	1
RNF220	3
ZSWIM5	3
PRDX1	4
PIK3R3	6
JUN	2
NFIA	3
CACHD1	1
DNAJC6	5
LEPR	3
PDE4B	6
ST6GALNAC3	6
GIPC2	4
IFI44L	3
PRKACB	3
CCN1	2
ZNHIT6	1
ARHGAP29	3
ABCD3	5
PLPPR4	3
PALMD	1
SORT1	6
WNT2B	2
SLC16A1	6
TXNIP	6
GPR89B	2
C1orf54	3
MCL1	2
RPS27	2
TPM3	6
IL6R	1
C1orf61	1
NES	5
PEA15	2
RGS5	2
CACYBP	4
IVNS1ABP	3
HMCN1	3
PLA2G4A	3
KCNT2	5
CFH	5
LINC00862	4
CHI3L1	5
BTG2	6
AC119673.2	2
PLXNA2	6
AL929091.1	4
EGLN1	3
SIPA1L2	6
IRF2BP2	4
MTR	1
HNRNPU	2
CNST	2
MATN3	6
FAM228B	1
NCOA1	1
SLC5A6	3
RBKS	4
BABAM2	1
WDR43	6
LCLAT1	1
RASGRP3	3
CRIM1	5
SOS1	3
MAP4K3-DT	1
EML4	6
EPAS1	6
CALM2	5
NRXN1	5
VRK2	1
XPO1	4
CCT4	4
UGP2	4
PCBP1	4
DYSF	4
CTNNA2	3
TMSB10	2
AFF3	6
NPAS2	6
IL1R1	6
IL1RL1	2
IL18R1	6
SH3RF3	6
MIR4435-2HG	5
DPP10	5
LRP1B	5
AC105402.3	4
FMNL2	2
PKP4	1
TANC1	6
AC019197.1	3
NOSTRIN	6
ITGA6	3
TTN	2
ZNF385B	3
ITPRID2	4
LINC01473	1
ITGAV	5
AC007319.1	1
CALCRL	5
GULP1	4
HIBCH	2
GLS	4
STAT1	1
CAVIN2	2
HSPD1	4
HSPE1	4
MOB4	4
CLK1	4
CFLAR	5
BMPR2	6
FAM117B	4
PARD3B	1
MAP2	5
KANSL1L	4
ERBB4	5
RPL37A	2
TNS1	3
EPHA4	4
C2orf83	3
SLC19A3	1
EFHD1	2
INPP5D	3
HDAC4	1
SNED1	3
SUMF1	1
BHLHE40	4
LMCD1-AS1	1
SLC6A6	5
GALNT15	6
RFTN1	5
KAT2B	4
ZNF385D	1
SLC4A7	5
RBMS3-AS3	6
CMTM8	6
MYRIP	3
EIF1B-AS1	3
NKTR	6
SCAP	6
LAMB2	4
HYAL2	2
ARHGEF3	1
FAM107A	6
FHIT	1
PTPRG	6
PRICKLE2	1
ADAMTS9	5
ADAMTS9-AS2	2
SUCLG2	1
FOXP1	3
RYBP	4
PDZRN3	1
CADM2	5
EPHA3	3
MTRNR2L12	4
PLA1A	5
PARP14	5
KALRN	6
HEG1	6
MGLL	3
EEFSEC	1
TMCC1	1
ZBTB38	2
ATP1B3	4
ATR	1
PLOD2	5
AC092957.1	3
CP	1
TM4SF18	2
TM4SF1	5
TIPARP	6
IQCJ-SCHIP1	5
NAALADL2	1
FXR1	4
KLHL24	4
ST6GAL1	3
HES1	2
APOD	2
CPLX1	3
MSX1	2
LDB2	3
LAP3	5
KCNIP4	5
RELL1	6
KLHL5	6
SLC30A9	1
AC080132.1	3
AC114757.1	3
KCTD8	5
SCFD2	1
IGFBP7	6
ADGRL3	3
SULT1B1	1
SLC4A4	1
CNOT6L	3
MRPL1	4
ANXA3	5
SPARCL1	6
SPP1	3
HERC6	1
FAM13A	4
BMPR1B	5
H2AFZ	2
CAMK2D	5
FAT4	1
HSPA4L	4
SLC7A11	3
MAML3	3
GAB1	3
AC002460.2	1
DCLK2	1
ARFIP1	3
PPID	4
KLHL2	6
SPOCK3	3
DDX60	1
DDX60L	1
GPM6A	5
VEGFC	3
WWC2	5
SNX25	3
ANKRD37	4
SORBS2	6
CCT5	4
TRIO	6
SLC1A3	1
OSMR	1
ITGA1	6
ARL15	3
PLPP1	6
GPBP1	4
PDE4D	1
ELOVL7	1
RNF180	1
MAST4	5
DHFR	4
RPS23	2
ADGRV1	5
ARRDC3	3
MCTP1	1
ELL2	5
MAN2A1	5
STARD4	2
MCC	1
AP3S1	2
SEMA6A	3
LINC02147	3
LINC02208	3
TNFAIP8	5
HSD17B4	1
P4HA2	4
MIR3936HG	6
SLC22A5	6
HSPA4	4
UBE2B	4
ARHGAP26	6
PPP2R2B	5
SLC26A2	1
CD74	5
SPARC	4
G3BP1	4
FAXDC2	3
TENM2	5
RANBP17	1
DUSP1	2
CREBRF	4
SQSTM1	4
MGAT1	4
BTNL9	3
FOXQ1	2
FOXC1	4
GMDS-DT	1
SERPINB1	1
SLC22A23	3
HIVEP1	6
EDN1	6
PHACTR1	6
GFOD1	5
JARID2	1
RIPOR2	5
HLA-A	5
IER3	3
HLA-B	5
HSPA1A	4
HSPA1B	4
HLA-DRB1	5
RPS10	2
ANKS1A	2
PPARD	6
FKBP5	6
CDKN1A	2
VEGFA	5
HSP90AB1	4
DST	3
ADGRB3	5
AL589935.1	4
LINC00472	2
CGAS	4
EEF1A1	2
DOP1A	1
ASCC3	1
PRDM1	2
SNX3	4
ARHGAP18	3
CCN2	2
PDE7B	3
IFNGR1	5
PLEKHG1	2
AKAP12	5
SYNE1	5
MYCT1	4
AL078604.4	4
SOD2	2
TCP1	4
PRKN	1
QKI	3
PDE10A	1
AFDN	3
FAM120B	1
SDK1	3
ACTB	2
C1GALT1	1
ICA1	1
THSD7A	1
ARL4A	3
RAPGEF5	3
STEAP1B	3
HNRNPA2B1	2
CREB5	1
TRGC2	6
RAMP3	5
IGFBP3	6
GRB10	1
GALNT17	6
HSPB1	4
CACNA2D1	5
MTERF1	1
PDK4	3
BRI3	2
SERPINE1	4
NAMPT	6
HBP1	2
NRCAM	5
CTTNBP2	6
PTPRZ1	1
CADPS2	6
HILPDA	3
KIAA1549	4
ZC3HAV1	4
LUC7L2	1
CNTNAP2	5
PRKAG2	6
DNAJB6	4
CSMD1	5
MTUS1	1
TNFRSF10D	2
STC1	5
BNIP3L	4
SARAF	4
TACC1	6
HGSNAT	1
CEBPD	2
SDCBP	2
STAU2	4
AF117829.1	1
RIMS2	5
DEPTOR	3
MTSS1	1
NDRG1	4
TRAPPC9	1
SMARCA2	3
PUM3	6
SLC1A1	6
RCL1	6
JAK2	1
PTPRD	5
MPDZ	4
BNC2	3
PLIN2	4
DNAJA1	4
HRCT1	5
SPAAR	6
SHB	5
CEMIP2	6
TRPM6	1
GNA14	5
TLE4	2
NTRK2	5
SECISBP2	1
OMD	6
ABCA1	3
KLF4	2
PALM2-AKAP2	2
STOM	2
DAB2IP	1
HSPA5	3
MAPKAP1	1
ENG	5
IER5L	4
ABL1	6
RAPGEF1	5
MED27	1
NOTCH1	4
PFKP	4
KLF6	2
AKR1C1	2
NET1	6
CAMK1D	1
CCDC3	5
VIM	3
ST8SIA6	3
NSUN6	2
ARL5B	2
SVIL	5
MAP3K8	6
CREM	2
CXCL12	1
DEPP1	5
RHOBTB1	1
SRGN	2
PCBD1	4
SPOCK2	3
ANAPC16	4
DDIT4	4
P4HA1	4
FUT11	4
VCL	5
LRMDA	1
NRG3	5
ADIRF	5
PAPSS2	1
PDLIM1	5
ZNF518A	1
DUSP5	6
ACSL5	6
TCF7L2	6
ABLIM1	3
BAG3	4
CHST15	3
IFITM2	2
TRIM5	5
TRIM22	5
SWAP70	5
SBF2	1
ADM	4
MTRNR2L8	3
TEAD1	6
PDE3B	4
PIK3C2A	6
LDHA	2
HIPK3	1
CD59	2
LMO2	6
SLC1A2	6
LDLRAD3	6
STIP1	4
CDK2AP2	4
CHKA	6
SERPINH1	4
ACER3	1
PICALM	2
FZD4	2
CHORDC1	4
CWF19L2	4
CRYAB	4
HSPA8	4
ROBO4	6
ETS1	1
FLI1	1
ZBTB44	4
NTM	1
CACNA1C	5
FKBP4	4
VWF	1
CD9	4
PTMS	4
TPI1	4
C12orf57	2
SLC2A3	3
RIMKLB	2
CLEC2B	4
YBX3	2
ETV6	1
CDKN1B	2
APOLD1	2
EMP1	6
RERG	3
AEBP2	4
SLCO1A2	3
RASSF8	6
TMTC1	5
CNTN1	5
SLC38A2	2
GRASP	2
NR4A1	2
ITGA5	2
CD63	2
RPS26	2
RPL41	2
RBMS2	6
PTGES3	4
R3HDM2	1
PPM1H	3
SYT1	5
TMTC2	2
AC112481.2	3
BTG1	4
ANKS1B	5
HSP90B1	4
TCP11L2	4
SSH1	5
TBX3	2
AC002070.1	6
CLIP1	5
PITPNM2	5
SCARB1	3
UBC	2
TMEM132C	2
POMP	2
MTUS2	1
HSPH1	4
PDS5B	4
DCLK1	6
LHFPL6	6
FOXO1	6
NAA16	4
RGCC	2
NRAD1	3
TPT1	2
ATP7B	1
NEK3	1
SUGT1	4
PCDH9	5
KCTD12	4
GPC5	1
ABCC4	1
UGGT2	1
FARP1	6
UBAC2	1
ZIC2	4
FAM155A	1
TNFSF13B	4
COL4A1	5
COL4A2	5
STXBP6	3
NOVA1	3
ARHGAP5	4
NPAS3	5
NFKBIA	2
RALGAPA1	5
MIA2	5
RPS29	2
ERO1A	3
SAMD4A	5
HIF1A-AS3	5
SYNE2	5
RAD51B	1
ZFP36L1	4
SUSD6	6
RGS6	6
FOS	2
AHSA1	4
NRXN3	5
FOXN3	3
CALM1	4
RPS6KA5	3
IFI27	2
DICER1	1
PAPOLA	4
YY1	2
WARS	5
HSP90AA1	4
CRIP2	4
ATP10A	1
LINC02256	1
RYR3	1
DPH6	1
SRP14	5
DLL4	4
EHD4	6
SNAP23	4
SERF2	4
B2M	2
MYEF2	1
CGNL1	3
ANXA2	5
SMAD6	5
RPLP1	2
THSD4	6
DNAJA4	4
SLCO3A1	6
CHSY1	6
SLC9A3R2	2
RBFOX1	5
CLEC16A	1
MRTFB	6
IL4R	1
YPEL3	4
FUS	6
ITFG1	1
PHKB	1
NKD1	6
MT2A	2
MT1E	2
MT1M	2
MT1A	2
MT1F	2
MT1X	2
HERPUD1	2
CX3CL1	5
CDH11	6
CMIP	1
PLCG2	5
FOXF1	2
SLC7A5	3
BANP	4
PFN1	2
RNASEK	2
EIF4A1	2
PER1	2
UBB	4
CCDC144A	6
MTRNR2L1	2
WSB1	6
NLK	6
NUFIP2	4
SLFN12L	5
KRT10	2
EIF1	2
CAVIN1	4
HIGD1B	4
GFAP	3
ARL17B	6
HLF	6
C17orf67	4
DGKE	4
CA4	6
GNA13	2
PITPNC1	6
SLC16A6	1
AC007780.1	6
YES1	2
SMCHD1	2
DLGAP1	5
L3MBTL4	5
ANKRD12	4
APCDD1	3
ABHD3	4
MIB1	4
OSBPL1A	5
GAREM1	5
NOL4	5
DTNA	1
SMAD7	5
WDR7	1
NEDD4L	2
PMAIP1	2
TSHZ1	2
ATP9B	1
BSG	4
CIRBP	6
MKNK2	4
OAZ1	2
INSR	3
CD320	6
RPS28	3
ANGPTL4	3
DOCK6	2
JUNB	2
IER2	2
DNAJB1	4
KLF2	2
BST2	4
RPL18A	2
ARRDC2	2
JUND	2
SERTAD1	2
PCAT19	4
DEDD2	4
EHD2	4
SELENOW	4
PPP1R15A	4
FTL	3
ZNF83	5
ZNF160	5
TCF15	4
FKBP1A	3
PTPRA	1
GPCPD1	6
PLCB1	5
RALGAPA2	5
CD93	5
CST3	3
ID1	6
BCL2L1	2
DLGAP4	5
TGM2	1
ZHX3	6
PREX1	6
B4GALT5	6
TSHZ2	6
GNAS	4
ATP5F1E	2
RPS21	2
SLCO4A1	4
FP236383.3	5
CYYR1	6
SOD1	4
EVA1C	6
IFNAR2	1
TMEM50B	2
MRPS6	4
HLCS	3
TTC3	4
ERG	6
BACE2	5
MX2	5
CSTB	2
AC000082.1	3
CLDN5	2
MIF	2
GGT5	6
SMTN	2
TIMP3	2
LGALS1	4
MAFF	2
CSNK1E	4
RPL3	6
ATF4	2
ST13	4
PARVB	1
FAM118A	3
TBC1D22A	6
C22orf34	6
IL3RA	4
CD99	6
NHS	3
RPS6KA3	4
SAT1	4
DDX3X	2
MAOA	6
SLC38A5	6
RBM3	6
SHROOM4	1
AL050309.1	1
MSN	2
XIST	5
AC233296.1	6
PGK1	4
ITM2A	3
ZMAT1	1
TCEAL9	4
MORF4L2	4
TSC22D3	2
PLS3	4
IL13RA1	6
BGN	4
RPL10	2
CLIC2	4
PCDH11Y	6
PRKY	3
DDX3Y	6
UTY	6
TTTY14	6
MT-ND1	4
MT-ND2	4
MT-CO2	4
MT-ATP6	4
MT-ND3	4
MT-ND4	4
MT-CYB	4
AL592183.1	1
