# Supplementary material for: Endothelial Cells Are Heterogeneous in Different Brain Regions and Are Dramatically Altered in Alzheimer's Disease
Source: J Neurosci. 2023 Jun 14;43(24):4541–57. doi: 10.1523/JNEUROSCI.0237-23.2023 (PMC10278684; doi:10.1523/JNEUROSCI.0237-23.2023)
Supplement: Table 9-1 — Genes associated with amyloid plaque burden. (Data shown in Figure 9A). Download Table 9-1, XLSX file. [file ns-JN-RM-0237-23-s14.xlsx]

## Sheet: Ext 9-1
Gene	Contrast	Coefficient	Confidence Interval Lower	Confidence Interval Upper	Pr(>Chisq)	BH FDR
MT2A	abeta_ratio	6.10105	2.39337	9.80874	0.00238773	0.105671
TMSB10	abeta_ratio	5.98026	2.95946	9.00105	0.000178057	0.0455747
CLDN5	abeta_ratio	4.51194	2.36331	6.66057	0.0021355	0.102078
SRGN	abeta_ratio	4.29073	2.81755	5.76392	0.00331386	0.11905
EEF1A1	abeta_ratio	4.23793	2.79731	5.67855	0.000424587	0.0548827
TPT1	abeta_ratio	4.14277	2.77317	5.51238	0.000272803	0.0455747
KLF2	abeta_ratio	3.90751	2.68857	5.12646	0.000153828	0.0455747
NFKBIA	abeta_ratio	3.89309	2.60082	5.18536	6.87e-05	0.0385768
EIF1	abeta_ratio	3.85849	2.38634	5.33065	0.00255317	0.107646
IFITM3	abeta_ratio	3.83952	1.57581	6.10324	0.0239039	0.234325
MT1E	abeta_ratio	3.79581	1.53738	6.05425	0.0293852	0.253611
RGCC	abeta_ratio	3.73445	2.26511	5.2038	0.0033136	0.11905
MT-ATP6	abeta_ratio	3.71675	1.85161	5.58188	0.00979879	0.181106
PTMA	abeta_ratio	3.61316	1.97717	5.24914	0.00209659	0.102078
MT1M	abeta_ratio	3.57248	1.70376	5.4412	0.0307198	0.258225
RPL10	abeta_ratio	3.17234	1.04654	5.29814	0.0453568	0.294208
RPS23	abeta_ratio	3.16912	1.61483	4.72341	0.0449946	0.292576
AKR1C1	abeta_ratio	3.16132	1.82693	4.49571	0.0160857	0.21208
IFITM2	abeta_ratio	3.15401	1.79684	4.51117	0.0269425	0.241706
H3F3B	abeta_ratio	3.13594	1.91017	4.3617	0.00862769	0.176588
HYAL2	abeta_ratio	3.09048	2.08111	4.09986	0.00156982	0.0966171
TTN	abeta_ratio	3.0842	1.76122	4.40719	0.00361692	0.124216
RPS27	abeta_ratio	3.08341	1.56503	4.6018	0.0289064	0.251844
MYL12A	abeta_ratio	3.05323	2.18055	3.9259	0.00154079	0.0965685
ADM	abeta_ratio	3.04198	1.5072	4.57677	0.00869774	0.176588
RPLP1	abeta_ratio	3.04019	1.55076	4.52963	0.041464	0.283074
GALNT15	abeta_ratio	2.98279	1.98763	3.97796	0.00202805	0.102078
HLA-E	abeta_ratio	2.95541	1.49024	4.42059	0.0472125	0.299277
ACTB	abeta_ratio	2.9361	1.43924	4.43296	0.0194643	0.218804
APOLD1	abeta_ratio	2.91271	1.45796	4.36745	0.0225303	0.23111
HERPUD1	abeta_ratio	2.88886	1.70289	4.07483	0.0166074	0.214921
APOD	abeta_ratio	2.88117	0.791623	4.97072	0.00624537	0.161061
MIF	abeta_ratio	2.88034	1.8821	3.87857	0.0073419	0.173227
GNG5	abeta_ratio	2.86584	1.79319	3.9385	0.00291602	0.113195
CALM1	abeta_ratio	2.8621	1.53816	4.18604	0.0273651	0.244255
S100A11	abeta_ratio	2.83045	1.47658	4.18431	0.0158135	0.21208
MYL6	abeta_ratio	2.8178	1.8937	3.74191	0.00443075	0.137146
RPS26	abeta_ratio	2.81564	1.54707	4.08422	0.0473753	0.299591
TUBB4B	abeta_ratio	2.80092	2.04062	3.56122	0.00277469	0.1096
RPL35A	abeta_ratio	2.79129	1.98229	3.6003	0.00583899	0.155062
RGS5	abeta_ratio	2.78566	1.3832	4.18812	0.028487	0.250053
TAGLN2	abeta_ratio	2.75916	1.85256	3.66575	0.00220945	0.102078
CAVIN2	abeta_ratio	2.75881	1.44183	4.07578	0.0402806	0.280903
RPL9	abeta_ratio	2.75601	1.8605	3.65153	0.0131496	0.203257
JUND	abeta_ratio	2.72318	1.96939	3.47697	0.000255925	0.0455747
PFN1	abeta_ratio	2.72082	2.05479	3.38685	4.63e-05	0.0361063
AL033523.1	abeta_ratio	2.70127	-0.318763	5.72131	0.00241323	0.105671
CLIC1	abeta_ratio	2.68855	1.88559	3.4915	0.0088472	0.176588
RPL14	abeta_ratio	2.68386	1.86565	3.50207	0.0108033	0.188505
IER2	abeta_ratio	2.68031	1.928	3.43262	0.00106361	0.0828959
FKBP1A	abeta_ratio	2.67607	1.78965	3.56248	0.000801274	0.0757347
RHOA	abeta_ratio	2.66128	2.1165	3.20607	9.35e-07	0.00262344
SLC9A3R2	abeta_ratio	2.66026	1.66272	3.6578	0.0191325	0.218804
RPL6	abeta_ratio	2.63458	1.72079	3.54837	0.0256381	0.238358
PPIA	abeta_ratio	2.61485	1.97019	3.25951	0.000678316	0.073272
RPS7	abeta_ratio	2.59759	1.69696	3.49821	0.02114	0.224237
OAZ1	abeta_ratio	2.59562	1.4331	3.75814	0.0146274	0.210285
RPL7A	abeta_ratio	2.59396	1.17016	4.01775	0.0393037	0.27724
ICAM2	abeta_ratio	2.59283	1.69632	3.48934	0.00167338	0.0996708
ANXA3	abeta_ratio	2.59216	1.38801	3.79632	0.0161284	0.21208
RPL32	abeta_ratio	2.58911	1.62689	3.55133	0.0207606	0.222892
WWTR1	abeta_ratio	2.58477	0.855831	4.31372	0.0160495	0.21208
RPL38	abeta_ratio	2.56224	1.56143	3.56305	0.0150191	0.210285
RPL24	abeta_ratio	2.56138	1.53445	3.5883	0.0320616	0.258658
NDUFA12	abeta_ratio	2.54451	1.89703	3.19199	0.00241568	0.105671
RPL37A	abeta_ratio	2.54424	1.4697	3.61878	0.0434416	0.286749
ITGB1	abeta_ratio	2.54195	1.59496	3.48893	0.00212305	0.102078
VAMP5	abeta_ratio	2.53466	1.81572	3.25361	0.00545122	0.150278
EIF2S2	abeta_ratio	2.53393	1.74858	3.31929	0.00146066	0.0931478
EIF4G2	abeta_ratio	2.50885	1.80693	3.21078	0.00130725	0.0888622
S1PR1	abeta_ratio	2.50773	1.7017	3.31375	0.00847538	0.176588
RPL23A	abeta_ratio	2.49709	1.53505	3.45913	0.0312205	0.258503
LDHA	abeta_ratio	2.48933	1.36639	3.61227	0.0336763	0.263375
MT-CO3	abeta_ratio	2.4805	-0.75539	5.71639	0.0410618	0.28263
RHOC	abeta_ratio	2.47641	1.71759	3.23522	0.00263274	0.108707
SERTAD1	abeta_ratio	2.47609	1.36386	3.58832	0.0122158	0.200181
MT-CYB	abeta_ratio	2.44635	0.443268	4.44943	0.0130147	0.203257
BRI3	abeta_ratio	2.44561	1.68663	3.20459	0.00129353	0.0888622
RPL36AL	abeta_ratio	2.43034	1.87253	2.98815	0.0104347	0.18633
CALD1	abeta_ratio	2.42502	1.20465	3.6454	0.0121624	0.200181
CD63	abeta_ratio	2.42378	1.6159	3.23166	0.0180379	0.215789
TIMP3	abeta_ratio	2.41726	1.52144	3.31308	0.00778132	0.173259
TUBA1B	abeta_ratio	2.41716	1.56938	3.26494	0.00841838	0.176588
RPL17	abeta_ratio	2.41252	1.24567	3.57938	0.0497875	0.305359
GNAI2	abeta_ratio	2.41225	1.65957	3.16494	0.000943105	0.081284
RPS24	abeta_ratio	2.41163	1.27501	3.54825	0.0488881	0.303358
CRIP2	abeta_ratio	2.40718	1.46427	3.35009	0.00770059	0.173227
MT-CO2	abeta_ratio	2.40012	0.370922	4.42932	0.0021751	0.102078
PTMS	abeta_ratio	2.39988	1.48033	3.31942	0.00695732	0.170487
C12orf57	abeta_ratio	2.37334	1.72466	3.02201	0.00271379	0.109085
RPL21	abeta_ratio	2.33203	1.35028	3.31378	0.0492756	0.303774
CD46	abeta_ratio	2.32031	0.276583	4.36404	0.00754364	0.173227
NDUFA4L2	abeta_ratio	2.31749	0.60635	4.02863	0.0272037	0.243225
TMBIM6	abeta_ratio	2.31225	1.44734	3.17717	0.000284142	0.0455747
RNASEK	abeta_ratio	2.29002	1.53718	3.04286	0.0124626	0.202346
S100A13	abeta_ratio	2.28858	1.3373	3.23986	0.00797207	0.174364
RHOB	abeta_ratio	2.28495	1.36193	3.20797	0.00734657	0.173227
PRDX1	abeta_ratio	2.27382	1.36741	3.18023	0.0363077	0.268549
RBM17	abeta_ratio	2.26955	1.22437	3.31473	0.00188781	0.101961
RBM8A	abeta_ratio	2.26839	1.61692	2.91985	0.00542823	0.150278
YBX1	abeta_ratio	2.26799	1.75259	2.7834	0.000767933	0.0750341
RPS10	abeta_ratio	2.26274	1.60212	2.92336	0.00871515	0.176588
NME2	abeta_ratio	2.25796	1.18443	3.3315	0.0381078	0.274055
SLC12A2	abeta_ratio	2.25564	0.58728	3.92401	0.00383629	0.125668
CFL1	abeta_ratio	2.24823	1.40898	3.08749	0.0130138	0.203257
SNU13	abeta_ratio	2.24768	1.00156	3.49379	0.00490537	0.146
CSTB	abeta_ratio	2.24756	1.42535	3.06978	0.0297531	0.254305
ITGA10	abeta_ratio	2.2294	1.09146	3.36734	0.00955203	0.179925
PECAM1	abeta_ratio	2.21932	-0.0807944	4.51944	0.0347794	0.266022
HIGD1B	abeta_ratio	2.20423	1.5428	2.86566	0.0189201	0.218804
TSC22D3	abeta_ratio	2.2024	0.644832	3.75997	0.0076797	0.173227
RPL36	abeta_ratio	2.19304	1.22719	3.1589	0.0295172	0.253887
PFDN2	abeta_ratio	2.18381	1.25636	3.11125	0.00499262	0.146
BTF3	abeta_ratio	2.17813	1.44451	2.91175	0.0335391	0.262996
SELENOS	abeta_ratio	2.17098	1.41466	2.92729	0.0193285	0.218804
RPL27	abeta_ratio	2.16216	1.45989	2.86443	0.00898875	0.176588
SH3BGRL3	abeta_ratio	2.14312	1.0565	3.22973	0.0365966	0.26941
RRAS	abeta_ratio	2.13639	1.45598	2.81681	0.004646	0.142863
SRSF9	abeta_ratio	2.13523	1.39721	2.87324	0.000777586	0.0750341
ATP5PD	abeta_ratio	2.13241	0.430295	3.83453	0.0338927	0.264203
RACK1	abeta_ratio	2.12682	1.17457	3.07906	0.0088872	0.176588
SET	abeta_ratio	2.12133	1.33094	2.91171	0.0034445	0.121545
H2AFJ	abeta_ratio	2.12099	0.613672	3.62831	0.025649	0.238358
TRIR	abeta_ratio	2.11338	1.45175	2.77502	0.00227791	0.103051
ESAM	abeta_ratio	2.10379	1.14716	3.06043	0.0268932	0.241706
UBA52	abeta_ratio	2.09907	0.768057	3.43008	0.0471811	0.299277
CTTNBP2NL	abeta_ratio	2.0867	0.21286	3.96053	0.000307292	0.0464713
YWHAB	abeta_ratio	2.0834	1.38814	2.77866	0.00219309	0.102078
WASF2	abeta_ratio	2.07236	0.953118	3.19159	0.000251551	0.0455747
RPS9	abeta_ratio	2.06882	1.05992	3.07772	0.0483444	0.302706
ATP6V1G1	abeta_ratio	2.06855	1.25796	2.87915	0.0132063	0.203257
PSMB3	abeta_ratio	2.05262	0.844339	3.2609	0.0318496	0.258658
RABAC1	abeta_ratio	2.03344	0.931504	3.13537	0.0343786	0.265256
MOSMO	abeta_ratio	2.02606	0.493487	3.55864	0.00757017	0.173227
RPS20	abeta_ratio	2.0243	1.14945	2.89915	0.0477482	0.2998
TUBB	abeta_ratio	2.02006	0.499551	3.54057	0.0185326	0.217502
MAGOH	abeta_ratio	2.01437	1.38986	2.63889	0.000231331	0.0455747
MYCT1	abeta_ratio	2.01414	0.957002	3.07127	0.0164198	0.21381
ARRDC2	abeta_ratio	2.01291	0.653599	3.37222	0.039295	0.27724
TINAGL1	abeta_ratio	1.9994	1.06329	2.9355	0.0300743	0.254694
ARF6	abeta_ratio	1.99288	0.990868	2.99489	0.00945287	0.179655
RPS11	abeta_ratio	1.98939	0.871482	3.1073	0.0493272	0.303774
BZW1	abeta_ratio	1.98851	1.12703	2.84998	0.0180331	0.215789
TLE5	abeta_ratio	1.98059	1.34488	2.61629	9.48e-05	0.0418225
ZBTB38	abeta_ratio	1.94675	-0.0753463	3.96886	8.02e-05	0.0385768
TPM4	abeta_ratio	1.94149	0.350741	3.53225	0.0328939	0.259803
ANXA5	abeta_ratio	1.93371	1.06718	2.80023	0.0244636	0.234325
MAP1LC3B	abeta_ratio	1.92971	0.695433	3.16399	0.0233455	0.233587
SLC52A3	abeta_ratio	1.92077	0.372609	3.46893	0.0396082	0.278723
RPL5	abeta_ratio	1.9202	-0.140366	3.98077	0.0448052	0.291702
VAT1	abeta_ratio	1.92018	1.31263	2.52773	0.000595815	0.0685576
RASSF1	abeta_ratio	1.91977	0.623872	3.21567	0.014995	0.210285
GADD45GIP1	abeta_ratio	1.91524	1.16559	2.6649	0.0239255	0.234325
SNHG6	abeta_ratio	1.90142	0.554349	3.24849	0.0133252	0.203257
PABPC1	abeta_ratio	1.90125	0.547511	3.25499	0.0174371	0.215789
OPTN	abeta_ratio	1.89365	1.27848	2.50881	0.000181022	0.0455747
SLC25A5	abeta_ratio	1.89236	0.925721	2.859	0.0291955	0.253566
DYNLRB1	abeta_ratio	1.88422	0.906078	2.86236	0.047364	0.299591
GNB2	abeta_ratio	1.87999	1.3431	2.41688	0.000302117	0.0464713
LAMTOR5	abeta_ratio	1.87423	0.890162	2.8583	0.0170392	0.215789
TIE1	abeta_ratio	1.87287	0.812795	2.93294	0.0171156	0.215789
PRDX5	abeta_ratio	1.86321	0.725631	3.00078	0.0105511	0.186779
WIPI1	abeta_ratio	1.86298	0.75602	2.96994	0.0121939	0.200181
MORF4L1	abeta_ratio	1.8528	1.03097	2.67464	0.005226	0.148716
PNRC2	abeta_ratio	1.84781	0.795085	2.90053	0.0107148	0.188296
CAVIN1	abeta_ratio	1.84592	0.856184	2.83566	0.0125868	0.203257
PCBP1	abeta_ratio	1.83459	0.947742	2.72144	0.0178842	0.215789
RPL22	abeta_ratio	1.83436	0.996893	2.67182	0.00903596	0.176588
YWHAH	abeta_ratio	1.82988	-0.240094	3.89986	0.0365367	0.269343
SPATA6	abeta_ratio	1.81987	0.924048	2.7157	0.00529803	0.149162
AC002070.1	abeta_ratio	1.79143	0.338876	3.24398	0.0288647	0.251844
STRAP	abeta_ratio	1.7914	0.790887	2.7919	0.00129564	0.0888622
HNRNPA3	abeta_ratio	1.77949	0.612525	2.94645	0.000148791	0.0455747
EIF4A2	abeta_ratio	1.7745	0.432389	3.11661	0.038522	0.274963
CCNI	abeta_ratio	1.7666	0.95478	2.57843	0.00172577	0.100014
EIF4B	abeta_ratio	1.76206	0.937759	2.58635	0.000655721	0.0723069
FXYD5	abeta_ratio	1.76116	0.727568	2.79476	0.0171251	0.215789
PEA15	abeta_ratio	1.74306	0.529688	2.95643	0.0107135	0.188296
RAB5C	abeta_ratio	1.72121	0.78433	2.6581	0.000892015	0.0786906
ARF1	abeta_ratio	1.71903	0.560613	2.87744	0.0084025	0.176588
XRN2	abeta_ratio	1.71538	0.324981	3.10577	0.00106498	0.0828959
ECH1	abeta_ratio	1.71362	0.403439	3.02379	0.026923	0.241706
PIM3	abeta_ratio	1.7109	0.551326	2.87048	0.0220693	0.229204
RUVBL1	abeta_ratio	1.7025	0.600815	2.80418	0.0159168	0.21208
C5orf24	abeta_ratio	1.68975	0.588019	2.79147	0.00358559	0.124042
CDK2AP2	abeta_ratio	1.68609	0.682539	2.68963	0.0275951	0.245277
MAP7D1	abeta_ratio	1.68086	0.675613	2.68611	0.00274102	0.109085
PPP1R10	abeta_ratio	1.67855	0.0759268	3.28117	0.0115663	0.196473
MRPL33	abeta_ratio	1.6766	0.332787	3.02041	0.0458778	0.295775
AC004889.1	abeta_ratio	1.6643	0.0686535	3.25995	0.0362279	0.268549
RAD23A	abeta_ratio	1.65492	0.291896	3.01794	0.0115812	0.196473
UBE2M	abeta_ratio	1.6506	0.62059	2.68062	0.00298622	0.113195
RPL4	abeta_ratio	1.64976	0.558504	2.74102	0.027413	0.244271
YPEL3	abeta_ratio	1.6467	0.635085	2.65831	0.0121588	0.200181
NPM1	abeta_ratio	1.64038	0.117039	3.16371	0.0382224	0.274135
NSMCE1	abeta_ratio	1.63268	0.377375	2.88798	0.00143328	0.0925163
HNRNPAB	abeta_ratio	1.63166	0.72557	2.53776	0.014913	0.210285
PA2G4	abeta_ratio	1.62825	0.626483	2.63002	0.00331486	0.11905
BTG2	abeta_ratio	1.62787	-0.559626	3.81536	0.0314433	0.258503
CDKN1B	abeta_ratio	1.62646	-0.145291	3.39821	0.0465614	0.298727
TMPO	abeta_ratio	1.61542	0.467506	2.76333	0.0234728	0.233977
TMEM50B	abeta_ratio	1.61232	-0.0863048	3.31095	0.0049825	0.146
ORAI1	abeta_ratio	1.60285	0.473152	2.73255	0.0153847	0.210285
KIAA1211L	abeta_ratio	1.59362	-0.415135	3.60238	0.00468261	0.142863
BCL2L1	abeta_ratio	1.57739	-0.707655	3.86244	0.00667986	0.16619
ATAD2	abeta_ratio	1.57373	0.524492	2.62298	0.00820487	0.176588
ANP32B	abeta_ratio	1.57126	0.178826	2.9637	0.00138778	0.0909553
PRKAR1A	abeta_ratio	1.56285	0.699893	2.42581	0.00254592	0.107646
ATP6V0C	abeta_ratio	1.55868	0.495893	2.62147	0.0173153	0.215789
PREX1	abeta_ratio	1.55553	0.327985	2.78308	0.0250248	0.236107
BCAP31	abeta_ratio	1.55407	0.23062	2.87752	0.0322051	0.258951
ANKRD29	abeta_ratio	1.55325	0.3078	2.7987	0.0247153	0.234571
BRK1	abeta_ratio	1.54688	0.115378	2.97837	0.0408686	0.28263
FCHO2	abeta_ratio	1.54231	-0.0772925	3.16192	0.00930133	0.179655
ARPP19	abeta_ratio	1.52978	0.698504	2.36106	0.000325883	0.0466188
CDV3	abeta_ratio	1.52929	0.416026	2.64256	0.0175505	0.215789
SSR2	abeta_ratio	1.52913	0.185103	2.87316	0.0338914	0.264203
EEF2	abeta_ratio	1.52639	0.348509	2.70428	0.00576444	0.154879
SNHG7	abeta_ratio	1.52617	0.759711	2.29263	0.00348291	0.122087
HNRNPF	abeta_ratio	1.52614	-0.100352	3.15264	0.0182644	0.215789
NDUFV2	abeta_ratio	1.51471	0.158037	2.87139	0.0238529	0.234325
ITPKB	abeta_ratio	1.51116	-0.51742	3.53973	0.0101388	0.183341
RAB7A	abeta_ratio	1.51028	0.576663	2.4439	0.00175729	0.100014
CDK2AP1	abeta_ratio	1.50827	0.256412	2.76013	0.0264544	0.241369
MYDGF	abeta_ratio	1.50747	0.137459	2.87748	0.0278276	0.246719
SON	abeta_ratio	1.50293	-0.595244	3.6011	0.0417439	0.283998
PCBP2	abeta_ratio	1.4975	0.592851	2.40214	0.00270268	0.109085
ARPC5	abeta_ratio	1.49455	0.733044	2.25605	0.000208689	0.0455747
KRAS	abeta_ratio	1.47919	0.148456	2.80993	0.0130535	0.203257
EIF1AX	abeta_ratio	1.45757	0.378775	2.53637	0.0159418	0.21208
MGAT4A	abeta_ratio	1.45145	-0.491153	3.39405	0.013227	0.203257
ENY2	abeta_ratio	1.44924	-0.0637514	2.96224	0.0476849	0.2998
FAM89A	abeta_ratio	1.44331	0.461809	2.42482	0.00875584	0.176588
ZFAS1	abeta_ratio	1.40946	0.286869	2.53206	0.00898062	0.176588
CAP1	abeta_ratio	1.40724	0.25323	2.56125	0.0205554	0.222317
SUB1	abeta_ratio	1.40399	0.165465	2.64252	0.0187156	0.218679
ARPC1B	abeta_ratio	1.39151	-0.0668857	2.84991	0.0499917	0.306076
NEDD8	abeta_ratio	1.38471	-0.123496	2.89291	0.0357856	0.268549
RAD21	abeta_ratio	1.37275	-0.0188175	2.76432	0.022167	0.229338
JAK1	abeta_ratio	1.36223	-0.159004	2.88346	0.0348388	0.266092
AURKAIP1	abeta_ratio	1.36132	0.164028	2.55861	0.0192317	0.218804
GTF2A2	abeta_ratio	1.35967	-0.0645426	2.78388	0.0240009	0.234325
RSL24D1	abeta_ratio	1.35343	-0.0727631	2.77963	0.0356836	0.268549
SNRPD2	abeta_ratio	1.34973	-0.217258	2.91672	0.0372005	0.271142
TOR1AIP2	abeta_ratio	1.34624	-0.0303742	2.72285	0.0245342	0.234325
KANK2	abeta_ratio	1.34153	-0.133549	2.81661	0.03524	0.267611
FNBP1L	abeta_ratio	1.33893	0.114203	2.56366	0.0220712	0.229204
ARF4	abeta_ratio	1.33478	0.260234	2.40932	0.00727092	0.173227
DYNC1I2	abeta_ratio	1.33297	0.145286	2.52066	0.0343551	0.265256
MCM3	abeta_ratio	1.33276	0.00150612	2.66402	0.0164176	0.21381
NOP53	abeta_ratio	1.33234	0.0758317	2.58885	0.018228	0.215789
RAP2A	abeta_ratio	1.32623	0.147606	2.50485	0.0147455	0.210285
LAMB2	abeta_ratio	1.32189	0.167743	2.47603	0.0245171	0.234325
PRDM1	abeta_ratio	1.31574	-0.560288	3.19178	0.0238872	0.234325
SMCHD1	abeta_ratio	1.30098	-1.22452	3.82648	0.00418435	0.13342
PMAIP1	abeta_ratio	1.29922	-2.01005	4.60849	0.0188042	0.218804
EIF3J	abeta_ratio	1.29659	0.00732288	2.58586	0.0130113	0.203257
TBCA	abeta_ratio	1.29561	0.142923	2.4483	0.0292896	0.253611
CORO1B	abeta_ratio	1.28154	-0.0639399	2.62702	0.0130637	0.203257
RPN1	abeta_ratio	1.28142	0.460351	2.10248	0.000241431	0.0455747
SLK	abeta_ratio	1.27592	0.246748	2.30508	0.0255625	0.238358
MED10	abeta_ratio	1.27159	-0.133095	2.67627	0.0319953	0.258658
RAPH1	abeta_ratio	1.26216	-0.0450325	2.56935	0.0183258	0.216032
HNRNPA0	abeta_ratio	1.26173	-0.0416399	2.56509	0.0190875	0.218804
NBEAL2	abeta_ratio	1.26051	-0.168081	2.6891	0.0435986	0.286749
SERBP1	abeta_ratio	1.24593	0.0482629	2.44361	0.0328486	0.259803
TRIP10	abeta_ratio	1.22121	-0.0615705	2.50399	0.0174419	0.215789
RFX1	abeta_ratio	1.21544	-0.316484	2.74736	0.0472088	0.299277
VEZF1	abeta_ratio	1.21522	0.257755	2.17269	0.000978266	0.081284
SIVA1	abeta_ratio	1.19468	-0.2587	2.64807	0.0347319	0.266022
PPP4C	abeta_ratio	1.19116	0.0417351	2.34059	0.00377977	0.125438
SMNDC1	abeta_ratio	1.19113	-0.243714	2.62597	0.042273	0.285521
DOCK6	abeta_ratio	1.19041	-1.25571	3.63653	0.0220847	0.229204
PCMT1	abeta_ratio	1.17741	0.30959	2.04524	0.00031807	0.0466188
ARPC5L	abeta_ratio	1.17294	-0.793195	3.13908	0.0412458	0.283074
CEBPB	abeta_ratio	1.16232	-0.157015	2.48166	0.0237704	0.234325
ARPC2	abeta_ratio	1.16004	0.0820864	2.23798	0.0326163	0.259803
TLE4	abeta_ratio	1.15318	-0.642684	2.94905	0.0222101	0.229338
YWHAZ	abeta_ratio	1.15298	0.169188	2.13677	0.0178342	0.215789
HSF1	abeta_ratio	1.14684	0.124324	2.16936	0.00184682	0.101825
TBPL1	abeta_ratio	1.13496	-0.298629	2.56855	0.033105	0.260751
PES1	abeta_ratio	1.13404	-0.138404	2.40649	0.0135528	0.203793
SSU72	abeta_ratio	1.12805	-0.157089	2.4132	0.0210766	0.224237
PANK3	abeta_ratio	1.12494	-0.17138	2.42126	0.0334813	0.262932
PCGF2	abeta_ratio	1.107	-0.0855483	2.29954	0.0193844	0.218804
AP3M2	abeta_ratio	1.10626	-0.301325	2.51385	0.0264298	0.241369
ARL8A	abeta_ratio	1.09775	-0.238072	2.43357	0.0193006	0.218804
EEF1D	abeta_ratio	1.0897	-0.0153771	2.19478	0.0354051	0.26848
RECQL	abeta_ratio	1.06839	-0.238288	2.37508	0.0260304	0.240032
NUCKS1	abeta_ratio	1.06057	0.0719401	2.04921	0.0153269	0.210285
CLDND1	abeta_ratio	1.05901	-0.00988284	2.12791	0.0162809	0.213303
CIRBP	abeta_ratio	1.05824	0.000470398	2.11601	0.0123732	0.201512
SOCS4	abeta_ratio	1.0542	0.102436	2.00597	0.00293222	0.113195
ACTR3	abeta_ratio	1.04751	-0.370494	2.46552	0.0463024	0.297787
PGAM1	abeta_ratio	1.04492	-0.462934	2.55278	0.0445416	0.291702
REEP3	abeta_ratio	1.04364	-0.836788	2.92406	0.026862	0.241706
SYNCRIP	abeta_ratio	1.03262	0.0808236	1.98442	0.00929642	0.179655
CCDC82	abeta_ratio	1.02974	-0.142895	2.20237	0.0314743	0.258503
TBRG1	abeta_ratio	1.02291	0.220187	1.82564	0.00101355	0.081284
PAFAH1B2	abeta_ratio	1.01347	-0.036297	2.06324	0.0136415	0.204545
PDCD6IP	abeta_ratio	1.01232	-0.00445816	2.02911	0.0295474	0.253887
ZFP36L2	abeta_ratio	1.01091	-0.261073	2.28288	0.0370694	0.270632
IL15RA	abeta_ratio	1.00911	-0.38529	2.4035	0.0491578	0.303774
H2AFV	abeta_ratio	0.996847	0.21266	1.78103	0.000982353	0.081284
RSU1	abeta_ratio	0.977965	-0.147807	2.10374	0.0245082	0.234325
GNAI3	abeta_ratio	0.968828	-0.14699	2.08465	0.0358452	0.268549
ABCF1	abeta_ratio	0.96234	-0.367169	2.29185	0.0372417	0.271142
PPP1CA	abeta_ratio	0.959735	-0.473682	2.39315	0.0492295	0.303774
TAX1BP1	abeta_ratio	0.959573	-0.00520274	1.92435	0.0419232	0.284852
ATP11B	abeta_ratio	0.95048	-0.0509784	1.95194	0.0194854	0.218804
PAK2	abeta_ratio	0.948374	-0.119663	2.01641	0.0207088	0.222788
HNRNPH3	abeta_ratio	0.946068	-0.0584097	1.95055	0.0361814	0.268549
ACTR2	abeta_ratio	0.940515	0.0409552	1.84007	0.0159213	0.21208
SLC25A32	abeta_ratio	0.893951	-0.224221	2.01212	0.0283509	0.249686
HACD2	abeta_ratio	0.885505	-0.171952	1.94296	0.0245303	0.234325
SLU7	abeta_ratio	0.867283	-0.307645	2.04221	0.0191597	0.218804
ZNF706	abeta_ratio	0.866656	-0.140303	1.87362	0.0360605	0.268549
RMND5A	abeta_ratio	0.856172	-0.110633	1.82298	0.00517928	0.148326
CDK11B	abeta_ratio	0.85007	-0.319765	2.0199	0.0241284	0.234325
VAPA	abeta_ratio	0.835764	-0.371965	2.04349	0.0447788	0.291702
PSMB5	abeta_ratio	0.829749	-0.645006	2.3045	0.0420971	0.285521
MPC1	abeta_ratio	0.82787	-0.321659	1.9774	0.03089	0.258225
KLF9	abeta_ratio	0.81706	-0.454161	2.08828	0.0470346	0.299277
EIF2S1	abeta_ratio	0.808572	-0.256364	1.87351	0.019182	0.218804
ZFP91	abeta_ratio	0.806252	-0.157063	1.76957	0.0256686	0.238358
REST	abeta_ratio	0.784886	-0.199761	1.76953	0.0135505	0.203793
USP32	abeta_ratio	0.768981	-0.481054	2.01902	0.0375513	0.272272
STX12	abeta_ratio	0.765716	-0.717745	2.24918	0.0452647	0.293971
MFSD14A	abeta_ratio	0.764845	-0.0805849	1.61027	0.00763075	0.173227
AP3S1	abeta_ratio	0.755495	-1.18239	2.69338	0.0128384	0.203257
TRAM1	abeta_ratio	0.749687	-0.2865	1.78587	0.0415011	0.283074
SAR1A	abeta_ratio	0.74836	-0.233883	1.7306	0.0211384	0.224237
LIX1L	abeta_ratio	0.741133	-0.37003	1.8523	0.038025	0.274024
YPEL5	abeta_ratio	0.739077	-0.367193	1.84535	0.042214	0.285521
SNX6	abeta_ratio	0.736233	-0.155889	1.62836	0.0323384	0.258951
PRKAA1	abeta_ratio	0.735963	-0.287286	1.75921	0.0494282	0.303829
MOB1A	abeta_ratio	0.719547	-0.236314	1.67541	0.0327193	0.259803
KBTBD2	abeta_ratio	0.719031	-0.256522	1.69458	0.0476134	0.2998
LTN1	abeta_ratio	0.713512	-0.169852	1.59688	0.0396956	0.278723
FYTTD1	abeta_ratio	0.710777	-0.225871	1.64742	0.00712437	0.172189
CMPK1	abeta_ratio	0.703632	-0.153088	1.56035	0.022746	0.231456
DDX52	abeta_ratio	0.690123	-0.155201	1.53545	0.00950378	0.179655
BAG6	abeta_ratio	0.689827	-0.32818	1.70783	0.0355475	0.268549
NUTM2B-AS1	abeta_ratio	0.684022	-0.599013	1.96706	0.0370075	0.270632
WBP2	abeta_ratio	0.679878	-0.302254	1.66201	0.0426263	0.285521
FLII	abeta_ratio	0.661707	-0.411122	1.73454	0.0180799	0.215789
PRPF38A	abeta_ratio	0.660534	-0.249955	1.57102	0.0143824	0.210285
AKIRIN2	abeta_ratio	0.657018	-0.183885	1.49792	0.0147747	0.210285
COPB1	abeta_ratio	0.633255	-0.206015	1.47253	0.0467234	0.298765
CMC2	abeta_ratio	0.630994	-0.275258	1.53725	0.0244973	0.234325
MTPN	abeta_ratio	0.6289	-0.223101	1.4809	0.046436	0.298284
HDAC2	abeta_ratio	0.628668	-0.163871	1.42121	0.00983345	0.181106
GDI1	abeta_ratio	0.611336	-0.115485	1.33816	0.0204711	0.222317
ARPC1A	abeta_ratio	0.6104	-0.379686	1.60049	0.0157288	0.21208
C1orf43	abeta_ratio	0.608003	-0.218847	1.43485	0.00863636	0.176588
NRBP1	abeta_ratio	0.569915	-0.169131	1.30896	0.00825789	0.176588
UBE2N	abeta_ratio	0.569408	-0.116257	1.25507	0.0104614	0.18633
ACTR1A	abeta_ratio	0.556462	-0.237843	1.35077	0.0078888	0.173259
TMEM87A	abeta_ratio	0.535814	-0.216287	1.28791	0.0172186	0.215789
CHTOP	abeta_ratio	0.534821	-0.31609	1.38573	0.0208098	0.222968
ATP1B3	abeta_ratio	0.522383	-0.951795	1.99656	0.0231358	0.233054
EIF4E	abeta_ratio	0.516606	-0.100191	1.1334	0.0228701	0.231456
GDI2	abeta_ratio	0.511559	-0.351971	1.37509	0.0424468	0.285521
DERL1	abeta_ratio	0.509349	-0.230339	1.24904	0.0266313	0.241369
CHMP4B	abeta_ratio	0.50646	-0.341633	1.35455	0.0241235	0.234325
EEFSEC	abeta_ratio	0.49048	-0.488906	1.46987	0.0370223	0.270632
DCTN2	abeta_ratio	0.482077	-0.305393	1.26955	0.024729	0.234571
SMU1	abeta_ratio	0.479778	-0.186264	1.14582	0.0177806	0.215789
TM2D1	abeta_ratio	0.469759	-0.149147	1.08867	0.0210232	0.224237
CHD4	abeta_ratio	0.462374	-0.217457	1.14221	0.0279489	0.246766
RAD23B	abeta_ratio	0.449293	-0.156913	1.0555	0.00871471	0.176588
BUB3	abeta_ratio	0.448072	-0.249833	1.14598	0.0344355	0.265309
AFF4	abeta_ratio	0.423786	-0.949405	1.79698	0.0186998	0.218679
ICA1	abeta_ratio	0.415971	-0.676374	1.50832	0.0151182	0.210285
TMED2	abeta_ratio	0.413629	-0.23816	1.06542	0.00749888	0.173227
DR1	abeta_ratio	0.408042	-0.238187	1.05427	0.0434376	0.286749
SDF4	abeta_ratio	0.382391	-0.289603	1.05438	0.048759	0.303268
USP31	abeta_ratio	0.358224	-0.394818	1.11127	0.0169429	0.215789
NR1H2	abeta_ratio	0.346226	-0.366102	1.05855	0.0132594	0.203257
KAT6A	abeta_ratio	0.343894	-1.21275	1.90054	0.0228665	0.231456
BAZ1A	abeta_ratio	0.341525	-0.791385	1.47443	0.0485206	0.302737
NSUN6	abeta_ratio	0.336998	-1.02931	1.7033	0.0243082	0.234325
KIAA0355	abeta_ratio	0.323464	-0.954474	1.6014	0.0455716	0.295239
AKIRIN1	abeta_ratio	0.322332	-0.221492	0.866156	0.0492362	0.303774
DERA	abeta_ratio	0.315147	-0.521949	1.15224	0.033687	0.263375
TMED7	abeta_ratio	0.252433	-0.245165	0.75003	0.0432013	0.286749
LRP8	abeta_ratio	0.2343			0.01979	0.220583
ELAVL1	abeta_ratio	0.226567	-0.211741	0.664876	0.0422991	0.285521
PARN	abeta_ratio	0.177617	-0.538138	0.893371	0.0339661	0.264386
TMEM44	abeta_ratio	0.168257	-0.455791	0.792305	0.0311028	0.258225
GLRX	abeta_ratio	0.148563	-0.449933	0.74706	0.0101514	0.183341
PHC2	abeta_ratio	0.136802	-0.448268	0.721873	0.00515261	0.148326
IARS	abeta_ratio	0.119235			0.00368448	0.124216
TSG101	abeta_ratio	0.113819	-0.284269	0.511906	0.0380517	0.274024
PROS1	abeta_ratio	0.113315	-0.399315	0.625945	0.0349172	0.266307
YTHDF2	abeta_ratio	0.0871632	-0.191267	0.365593	0.0180186	0.215789
FEM1B	abeta_ratio	0.066984	-0.197276	0.331244	0.0477439	0.2998
EIF2AK4	abeta_ratio	0.0492541	-0.277721	0.376229	0.00979296	0.181106
SAMD8	abeta_ratio	0.0432583	-0.243804	0.33032	0.0359988	0.268549
PLEKHA5	abeta_ratio	0.0370059	-0.513657	0.587668	0.019377	0.218804
AAMDC	abeta_ratio	0.0254387	-0.231166	0.282044	0.0077237	0.173227
CLPX	abeta_ratio	0.00502186	-0.167913	0.177956	0.0139547	0.208062
AL592183.1	abeta_ratio	0.000848889	-0.429745	0.431442	0.0494805	0.303829
MED23	abeta_ratio	-0.000974644	-0.240573	0.238623	0.0467487	0.298765
GNA13	abeta_ratio	-0.00504073	-0.546179	0.536098	0.0115131	0.196473
STK17A	abeta_ratio	-0.00548892	-0.179206	0.168228	0.0341454	0.265256
QRICH1	abeta_ratio	-0.00588115	-0.184038	0.172275	0.0218147	0.228192
SMIM12	abeta_ratio	-0.0205123	-0.120603	0.0795782	0.0426691	0.285521
XIST	abeta_ratio	-0.0258208	-0.0670981	0.0154565	0.00518426	0.148326
ZNF44	abeta_ratio	-0.0264815	-0.21269	0.159727	0.0314558	0.258503
EPHX1	abeta_ratio	-0.0305428	-0.202253	0.141167	0.0409544	0.28263
AC119673.2	abeta_ratio	-0.0323819	-0.0537294	-0.0110343	0.017646	0.215789
LRRC28	abeta_ratio	-0.0345758	-0.164536	0.0953842	0.00399262	0.12886
ZNF720	abeta_ratio	-0.0348669	-0.158321	0.0885875	0.0222275	0.229338
RNF180	abeta_ratio	-0.040957	-0.0509343	-0.0309797	0.000186015	0.0455747
CCNL2	abeta_ratio	-0.0413866	-0.267005	0.184232	0.0383935	0.274963
ZNF652	abeta_ratio	-0.0421118	-0.299414	0.21519	0.00999812	0.181863
STRADA	abeta_ratio	-0.0444531	-0.156489	0.0675827	0.0458217	0.295775
HMG20A	abeta_ratio	-0.0445848	-0.175087	0.0859173	0.0264392	0.241369
RBM14	abeta_ratio	-0.0492655	-0.123071	0.0245401	0.043611	0.286749
GEMIN5	abeta_ratio	-0.0502652	-0.118858	0.018328	0.0133185	0.203257
PTPN9	abeta_ratio	-0.0507226	-0.221683	0.120238	0.0317646	0.258658
AC074032.1	abeta_ratio	-0.0545628	-0.105522	-0.00360389	0.0232753	0.233587
IRAK3	abeta_ratio	-0.05673	-1.21592	1.10246	0.0020895	0.102078
EIF2AK1	abeta_ratio	-0.0579021	-0.0742876	-0.0415167	0.0265187	0.241369
FAS	abeta_ratio	-0.058473	-0.161101	0.0441552	0.00669593	0.16619
TGS1	abeta_ratio	-0.0589146	-0.0965588	-0.0212703	0.0361536	0.268549
ACAD11	abeta_ratio	-0.0591174	-0.138973	0.0207386	0.0182264	0.215789
ARID5B	abeta_ratio	-0.0608871	-0.0742645	-0.0475096	0.00167142	0.0996708
GNA12	abeta_ratio	-0.0622179	-0.150709	0.0262734	0.0288465	0.251844
FARP2	abeta_ratio	-0.0624861	-0.124568	-0.000404151	0.00622654	0.161061
ITPKC	abeta_ratio	-0.0628753	-0.081193	-0.0445576	0.034579	0.266022
GTF2E2	abeta_ratio	-0.0632972	-0.077893	-0.0487014	0.0129138	0.203257
GLMN	abeta_ratio	-0.0634032	-0.0818564	-0.04495	0.000779686	0.0750341
WBP1L	abeta_ratio	-0.0645835	-0.180036	0.0508688	0.0486164	0.302737
PTCD3	abeta_ratio	-0.0647346	-0.0998096	-0.0296596	0.0129646	0.203257
TERF1	abeta_ratio	-0.0656387	-0.125884	-0.00539376	0.0367854	0.270424
FAM118A	abeta_ratio	-0.0657035	-0.0862991	-0.0451079	0.020581	0.222317
NUP133	abeta_ratio	-0.0660757	-0.0835963	-0.048555	0.0153258	0.210285
GOLGA1	abeta_ratio	-0.0662813	-0.0823275	-0.0502352	0.0326094	0.259803
SNX19	abeta_ratio	-0.0667186	-0.168857	0.0354199	0.0474418	0.299653
RRAGB	abeta_ratio	-0.0672042	-0.0986167	-0.0357917	0.041385	0.283074
ZXDC	abeta_ratio	-0.0677382	-0.184687	0.0492106	0.0101837	0.183341
CPSF2	abeta_ratio	-0.0683378	-0.123046	-0.01363	0.0181231	0.215789
CNOT10	abeta_ratio	-0.068795	-0.0955857	-0.0420043	0.0168316	0.215789
CNNM2	abeta_ratio	-0.0688286	-0.0844669	-0.0531902	0.0246145	0.234325
CTPS2	abeta_ratio	-0.0688787	-0.0858297	-0.0519278	0.00938496	0.179655
NUDT9	abeta_ratio	-0.0691597	-0.0977343	-0.0405851	0.0173696	0.215789
UBA5	abeta_ratio	-0.0694772	-0.083819	-0.0551353	0.0317867	0.258658
HARS	abeta_ratio	-0.0695323	-0.0889034	-0.0501611	0.0070146	0.171098
TMEM164	abeta_ratio	-0.069537	-0.0853481	-0.0537259	0.00256251	0.107646
MTOR	abeta_ratio	-0.0698379	-0.186606	0.0469304	0.00231734	0.103946
GRIPAP1	abeta_ratio	-0.0702842	-0.0866764	-0.0538919	0.0151089	0.210285
DGCR2	abeta_ratio	-0.0703593	-0.105993	-0.0347259	0.0404266	0.28118
RAB27A	abeta_ratio	-0.0708992	-0.174019	0.0322208	0.0159645	0.21208
ZSCAN18	abeta_ratio	-0.0715529	-0.0960223	-0.0470836	0.0246108	0.234325
CCDC92	abeta_ratio	-0.0715798	-0.131459	-0.011701	0.0154094	0.210285
ABCA3	abeta_ratio	-0.0717595	-0.090655	-0.0528639	0.0299323	0.254305
IL6R	abeta_ratio	-0.0718276	-0.0907152	-0.0529401	0.00130894	0.0888622
ZNF493	abeta_ratio	-0.0718981	-0.10704	-0.0367561	0.0458197	0.295775
ZNF81	abeta_ratio	-0.0725327	-0.0862056	-0.0588598	0.00499184	0.146
EXT2	abeta_ratio	-0.0725653	-0.0868396	-0.0582909	0.0019108	0.102078
UBE3B	abeta_ratio	-0.0726066	-0.0880362	-0.0571769	0.0228131	0.231456
SQOR	abeta_ratio	-0.0728623	-0.131329	-0.0143952	0.0267498	0.241706
ZNF248	abeta_ratio	-0.0729012	-0.11119	-0.0346125	0.000637965	0.0718458
SHLD2	abeta_ratio	-0.0730104	-0.20752	0.0614987	0.0370517	0.270632
ZNF337	abeta_ratio	-0.0731534	-0.0931089	-0.0531979	0.0244278	0.234325
SLC39A9	abeta_ratio	-0.0737334	-0.0888671	-0.0585996	0.0118357	0.200148
ZNF780B	abeta_ratio	-0.0741588	-0.0907312	-0.0575864	0.0212731	0.224747
SH3RF1	abeta_ratio	-0.074168	-0.0894641	-0.0588719	0.00353738	0.12318
NAB1	abeta_ratio	-0.0744798	-0.134467	-0.0144927	0.0483855	0.302706
ST7	abeta_ratio	-0.0748356	-0.10471	-0.0449613	0.0417169	0.283998
ADGRA2	abeta_ratio	-0.0750384	-0.0895978	-0.0604789	0.00308145	0.11486
ZNF708	abeta_ratio	-0.0757265	-0.114646	-0.0368074	0.0342473	0.265256
CKAP5	abeta_ratio	-0.0765574	-0.0937387	-0.059376	0.01228	0.200611
NVL	abeta_ratio	-0.0766481	-0.0949964	-0.0582997	0.0321009	0.258658
PHTF2	abeta_ratio	-0.0767496	-0.0905832	-0.0629161	0.00410064	0.131544
RGS6	abeta_ratio	-0.0768653	-0.0995963	-0.0541343	0.0176663	0.215789
KLHL7	abeta_ratio	-0.0772864	-0.115337	-0.0392355	0.0493568	0.303774
APTX	abeta_ratio	-0.0788084	-0.0925043	-0.0651125	0.00173636	0.100014
CLNS1A	abeta_ratio	-0.0791193	-0.0948739	-0.0633648	0.0037918	0.125438
VPS39	abeta_ratio	-0.079257	-0.0976479	-0.0608661	0.0445527	0.291702
LARS2	abeta_ratio	-0.0792946	-0.0982122	-0.060377	0.00659239	0.16619
KANTR	abeta_ratio	-0.0793934	-0.0970481	-0.0617387	0.0171686	0.215789
CEP70	abeta_ratio	-0.0795097	-0.0926719	-0.0663475	0.000277501	0.0455747
PGGT1B	abeta_ratio	-0.0795797	-0.0952264	-0.063933	0.0111511	0.192529
SLFN5	abeta_ratio	-0.0796493	-0.133706	-0.025593	0.0314002	0.258503
PDE7A	abeta_ratio	-0.0796616	-0.103482	-0.0558408	0.0133086	0.203257
MCM3AP	abeta_ratio	-0.0797946	-0.138369	-0.0212197	0.0434375	0.286749
PAPSS1	abeta_ratio	-0.0804846	-0.0999015	-0.0610678	0.0386943	0.27528
TRAPPC11	abeta_ratio	-0.0805363	-0.108528	-0.0525447	0.0423905	0.285521
FOXJ3	abeta_ratio	-0.0806347	-0.279805	0.118536	0.0036553	0.124216
ZNF420	abeta_ratio	-0.0812527	-0.11245	-0.0500553	0.00126626	0.0888622
TECPR2	abeta_ratio	-0.0814422	-0.0962469	-0.0666375	0.0089055	0.176588
ZNF544	abeta_ratio	-0.0815279	-0.102856	-0.0601997	0.0151822	0.210285
KLHDC1	abeta_ratio	-0.0822384	-0.101499	-0.0629773	0.0142038	0.210086
COG7	abeta_ratio	-0.0825866	-0.0980355	-0.0671378	0.00668594	0.16619
C9orf85	abeta_ratio	-0.0826214	-0.102421	-0.0628214	0.0154529	0.210285
PDHX	abeta_ratio	-0.0827946	-0.116546	-0.0490434	0.0288359	0.251844
ACO1	abeta_ratio	-0.0829391	-0.101332	-0.0645463	0.0142209	0.210086
GPR107	abeta_ratio	-0.083309	-0.10572	-0.0608977	0.0484398	0.302706
PEX3	abeta_ratio	-0.084365	-0.102751	-0.0659793	0.0402612	0.280903
PRKCB	abeta_ratio	-0.0844413	-0.108729	-0.0601539	0.0379568	0.274024
RFX4	abeta_ratio	-0.084524	-0.10525	-0.063798	0.0361968	0.268549
PCGF3	abeta_ratio	-0.0847798	-0.109174	-0.0603855	0.0191566	0.218804
MIATNB	abeta_ratio	-0.0849758	-0.0997042	-0.0702474	0.000276663	0.0455747
ELP3	abeta_ratio	-0.0856524	-0.10725	-0.0640543	0.0242227	0.234325
TMEM161B	abeta_ratio	-0.085657	-0.0992461	-0.0720678	0.000182746	0.0455747
ZNF608	abeta_ratio	-0.08588	-0.116362	-0.0553981	0.00424222	0.133956
SLC30A6	abeta_ratio	-0.0859519	-0.100071	-0.0718328	0.000995729	0.081284
ERI3	abeta_ratio	-0.0863989	-0.100997	-0.0718012	0.00118286	0.0888622
EPG5	abeta_ratio	-0.0870087	-0.107702	-0.0663153	0.0203598	0.222317
FLVCR2	abeta_ratio	-0.0872191	-0.105221	-0.0692171	0.0113428	0.194296
TRMT13	abeta_ratio	-0.0876295	-0.104683	-0.0705762	0.0120396	0.200181
HEXA	abeta_ratio	-0.0877493	-0.108361	-0.0671374	0.00786357	0.173259
SENP2	abeta_ratio	-0.087974	-0.105029	-0.0709193	0.00552647	0.151563
TXNDC11	abeta_ratio	-0.0880396	-0.115388	-0.0606915	0.0240299	0.234325
WWP2	abeta_ratio	-0.0883377	-0.11403	-0.0626457	0.0142492	0.210086
ANKRD33B	abeta_ratio	-0.0884271	-0.113101	-0.0637532	0.0111669	0.192529
RAD54L2	abeta_ratio	-0.0885023	-0.113729	-0.0632753	0.00496003	0.146
DNAJC24	abeta_ratio	-0.0887845	-0.10345	-0.0741185	0.000406645	0.0548827
CCDC14	abeta_ratio	-0.0889694	-0.109849	-0.0680898	0.0195015	0.218804
RBM12B	abeta_ratio	-0.0890451	-0.107218	-0.0708724	0.0269333	0.241706
ME2	abeta_ratio	-0.0893127	-0.103469	-0.0751565	0.000870184	0.0786906
MTR	abeta_ratio	-0.0894146	-0.133842	-0.0449875	0.0178446	0.215789
UNK	abeta_ratio	-0.0894286	-0.105448	-0.0734094	0.0067192	0.16619
PPME1	abeta_ratio	-0.0899644	-0.115014	-0.0649149	0.0384643	0.274963
RAB30	abeta_ratio	-0.0904497	-0.109779	-0.0711201	0.0331622	0.260813
VIRMA	abeta_ratio	-0.0907452	-0.110918	-0.0705729	0.0358822	0.268549
TRAPPC12	abeta_ratio	-0.0908184	-0.116827	-0.0648096	0.0215413	0.227128
ABCB7	abeta_ratio	-0.0912809	-0.106535	-0.0760268	0.00180303	0.100741
RNMT	abeta_ratio	-0.0912924	-0.154768	-0.0278172	0.0142318	0.210086
PPWD1	abeta_ratio	-0.0913509	-0.115709	-0.066993	0.0359747	0.268549
TIAM1	abeta_ratio	-0.0915017	-0.117445	-0.0655581	0.0391672	0.27724
NUP107	abeta_ratio	-0.091552	-0.110717	-0.0723874	0.00895576	0.176588
UXS1	abeta_ratio	-0.0920648	-0.124483	-0.0596465	0.0392466	0.27724
ZNF512	abeta_ratio	-0.0923546	-0.115818	-0.0688907	0.0250103	0.236107
ARSB	abeta_ratio	-0.0925921	-0.131977	-0.0532072	0.0252022	0.236575
ITGB3BP	abeta_ratio	-0.092618	-0.1158	-0.0694355	0.00607414	0.158377
UVRAG	abeta_ratio	-0.0927265	-0.761902	0.576449	0.0342987	0.265256
EPS15L1	abeta_ratio	-0.0934427	-0.124466	-0.0624199	0.0128126	0.203257
AC009120.2	abeta_ratio	-0.0940161	-0.117375	-0.0706571	0.0257769	0.238527
CRYZL1	abeta_ratio	-0.0942441	-0.109928	-0.0785601	0.00220343	0.102078
SLC25A26	abeta_ratio	-0.0943283	-0.116245	-0.0724114	0.0126344	0.203257
ANAPC1	abeta_ratio	-0.0943855	-0.130627	-0.0581445	0.00139191	0.0909553
GCFC2	abeta_ratio	-0.094647	-0.117021	-0.0722734	0.0404127	0.28118
IDE	abeta_ratio	-0.0948432	-0.129895	-0.0597911	0.0385977	0.274963
PLA2G4A	abeta_ratio	-0.0959662	-0.118185	-0.0737474	0.022814	0.231456
METTL16	abeta_ratio	-0.0964046	-0.114245	-0.0785645	0.00427709	0.133956
ZNHIT6	abeta_ratio	-0.0964614	-0.118743	-0.0741795	0.0068931	0.169698
CDRT4	abeta_ratio	-0.0967793	-0.11895	-0.0746086	0.0234255	0.233946
SPOPL	abeta_ratio	-0.0969578	-0.116011	-0.077905	0.00970543	0.181106
TTLL3	abeta_ratio	-0.0970921	-0.115998	-0.0781864	0.00563052	0.152053
AC079781.5	abeta_ratio	-0.097237	-0.115516	-0.0789577	0.00469642	0.142863
FAM171B	abeta_ratio	-0.0980497	-0.120258	-0.0758417	0.0181177	0.215789
PACS2	abeta_ratio	-0.0983705	-0.133262	-0.0634785	0.0227368	0.231456
NSMAF	abeta_ratio	-0.0989387	-0.121609	-0.0762685	0.031501	0.258503
SPTLC1	abeta_ratio	-0.099039	-0.133285	-0.0647936	0.0447762	0.291702
LMCD1-AS1	abeta_ratio	-0.0996	-0.121503	-0.0776966	0.0176837	0.215789
SLC38A6	abeta_ratio	-0.100188	-0.129592	-0.0707849	0.00742911	0.173227
STAM2	abeta_ratio	-0.100275	-0.128962	-0.0715885	0.0347536	0.266022
PIGN	abeta_ratio	-0.101041	-0.118078	-0.084005	0.00377946	0.125438
ANKFY1	abeta_ratio	-0.10111	-0.1184	-0.08382	0.00218785	0.102078
DCAF8	abeta_ratio	-0.101686	-0.148767	-0.0546045	0.037548	0.272272
FUBP3	abeta_ratio	-0.101772	-0.124835	-0.07871	0.00974798	0.181106
ABHD18	abeta_ratio	-0.102536	-0.138348	-0.066724	0.0303741	0.256821
EXD3	abeta_ratio	-0.103476	-0.143834	-0.0631177	0.0148336	0.210285
RANBP17	abeta_ratio	-0.104503	-0.132621	-0.0763855	0.00208576	0.102078
MYO5C	abeta_ratio	-0.104766	-0.386266	0.176734	0.0407912	0.282602
TOX2	abeta_ratio	-0.105101	-0.211355	0.00115242	0.0318898	0.258658
LINC00342	abeta_ratio	-0.105116	-0.124654	-0.0855781	0.00219874	0.102078
PODN	abeta_ratio	-0.105311	-0.134595	-0.0760277	0.0129935	0.203257
KIAA0319L	abeta_ratio	-0.105741	-0.229977	0.0184953	0.0200471	0.222317
TDRD10	abeta_ratio	-0.105952	-0.139554	-0.0723497	0.0398913	0.278923
AC139887.2	abeta_ratio	-0.105983	-0.138667	-0.0732983	0.0328586	0.259803
POT1	abeta_ratio	-0.107151	-0.132762	-0.08154	0.0492195	0.303774
INTS10	abeta_ratio	-0.107343	-0.137964	-0.0767225	0.00880199	0.176588
ALPK1	abeta_ratio	-0.107697	-0.128795	-0.0865999	0.000731215	0.0750341
SAMD4B	abeta_ratio	-0.107921	-0.130177	-0.0856651	0.0062684	0.161061
TTC28-AS1	abeta_ratio	-0.1084	-0.144893	-0.071908	0.0393363	0.27724
ST8SIA4	abeta_ratio	-0.108929	-0.17717	-0.040687	0.0109495	0.190019
DIDO1	abeta_ratio	-0.109095	-0.177002	-0.041187	0.0150688	0.210285
KPNA5	abeta_ratio	-0.109465	-0.126369	-0.092562	0.00027435	0.0455747
NOL4	abeta_ratio	-0.109948	-0.136231	-0.0836649	0.00301278	0.113195
YEATS2	abeta_ratio	-0.110335	-0.132114	-0.0885549	0.0165443	0.21463
SERGEF	abeta_ratio	-0.111037	-0.14666	-0.075413	0.003295	0.11905
TCERG1	abeta_ratio	-0.111146	-0.15827	-0.0640218	0.016147	0.21208
GARS-DT	abeta_ratio	-0.111416	-0.150251	-0.0725819	0.0279727	0.246766
S100PBP	abeta_ratio	-0.112128	-0.136138	-0.0881183	0.00583641	0.155062
ARHGAP35	abeta_ratio	-0.112211	-0.20072	-0.0237014	0.0362462	0.268549
MTA3	abeta_ratio	-0.113178	-0.162624	-0.0637329	0.0194301	0.218804
XPO4	abeta_ratio	-0.113971	-0.147947	-0.0799944	0.0257726	0.238527
TPT1-AS1	abeta_ratio	-0.114184	-0.139665	-0.0887037	0.016686	0.215325
CARMIL1	abeta_ratio	-0.11432	-0.138119	-0.0905219	0.00659432	0.16619
KCTD3	abeta_ratio	-0.11504	-0.154574	-0.0755049	0.0292226	0.253566
BNC2	abeta_ratio	-0.115802	-0.139288	-0.0923158	0.0077091	0.173227
AL078604.4	abeta_ratio	-0.116032	-0.21065	-0.021414	0.0237815	0.234325
NUDCD3	abeta_ratio	-0.116208	-0.150741	-0.0816744	0.0311256	0.258225
FBXO38	abeta_ratio	-0.116428	-0.145687	-0.0871699	0.0362973	0.268549
SLC30A9	abeta_ratio	-0.11658	-0.146332	-0.0868293	0.0270315	0.242094
REPS1	abeta_ratio	-0.118085	-0.216721	-0.0194491	0.0323962	0.259023
KDM3B	abeta_ratio	-0.118158	-0.155538	-0.0807774	0.0296459	0.254305
OSMR-AS1	abeta_ratio	-0.118395	-0.16666	-0.0701294	0.00589732	0.155296
UQCC1	abeta_ratio	-0.118507	-0.141853	-0.0951603	0.00885692	0.176588
TNIP1	abeta_ratio	-0.119242	-0.15274	-0.0857439	0.0424523	0.285521
PRKRIP1	abeta_ratio	-0.119427	-0.154521	-0.0843336	0.0385919	0.274963
CACHD1	abeta_ratio	-0.120691	-0.148549	-0.0928319	1.89e-05	0.0200235
CHIC1	abeta_ratio	-0.120692	-0.154554	-0.0868295	0.0308547	0.258225
DIS3L2	abeta_ratio	-0.120843	-0.145073	-0.0966134	0.0146348	0.210285
SLC10A7	abeta_ratio	-0.121378	-0.168436	-0.0743193	0.0220542	0.229204
ATP8B1	abeta_ratio	-0.121463	-0.147277	-0.0956497	0.00872536	0.176588
FBXW4	abeta_ratio	-0.121669	-0.145341	-0.0979968	0.00516479	0.148326
PRR14L	abeta_ratio	-0.122062	-0.161116	-0.0830078	0.0410623	0.28263
ICE1	abeta_ratio	-0.122631	-0.176213	-0.0690481	0.0405554	0.281336
MED27	abeta_ratio	-0.123175	-0.149826	-0.0965229	0.0142977	0.210216
RHBDD1	abeta_ratio	-0.12377	-0.157638	-0.0899014	0.0308448	0.258225
CHD8	abeta_ratio	-0.124252	-0.147016	-0.101488	0.000338266	0.0471169
MMP24OS	abeta_ratio	-0.124942	-0.161729	-0.0881545	0.0223607	0.229816
ZFYVE9	abeta_ratio	-0.12528	-0.163222	-0.087338	0.0434578	0.286749
RAB28	abeta_ratio	-0.126078	-0.163883	-0.0882733	0.00840313	0.176588
CDK5RAP2	abeta_ratio	-0.12648	-0.150391	-0.102569	0.000445621	0.0561589
KDM4B	abeta_ratio	-0.126919	-0.315592	0.0617546	0.0025037	0.107646
TYW1	abeta_ratio	-0.12703	-0.14849	-0.10557	0.00174934	0.100014
TNFRSF1B	abeta_ratio	-0.127103	-0.223047	-0.031159	0.0397047	0.278723
NOL10	abeta_ratio	-0.127561	-0.173231	-0.0818913	0.0180462	0.215789
ZNF277	abeta_ratio	-0.129601	-0.17085	-0.0883525	0.039792	0.278923
RPTOR	abeta_ratio	-0.129656	-0.164917	-0.0943954	0.0184081	0.21652
SMG7	abeta_ratio	-0.132292	-0.18557	-0.0790136	0.0204777	0.222317
AL137139.2	abeta_ratio	-0.13293	-0.163962	-0.101898	0.0294195	0.253611
AC002460.2	abeta_ratio	-0.134067	-0.165813	-0.102321	0.0192282	0.218804
NFX1	abeta_ratio	-0.13446	-0.155662	-0.113258	0.000252043	0.0455747
VPS35L	abeta_ratio	-0.134975	-0.15952	-0.11043	0.00250309	0.107646
TTC7A	abeta_ratio	-0.135344	-0.191115	-0.0795738	0.0150007	0.210285
DPP8	abeta_ratio	-0.135412	-0.180839	-0.0899845	0.0241813	0.234325
LRIG1	abeta_ratio	-0.135502	-0.163513	-0.107491	0.0173791	0.215789
ATR	abeta_ratio	-0.136383	-0.17396	-0.0988056	0.0176886	0.215789
IBTK	abeta_ratio	-0.13644	-0.165475	-0.107404	0.00264939	0.108707
SHROOM2	abeta_ratio	-0.137643	-0.271167	-0.00411972	0.0279331	0.246766
GPD2	abeta_ratio	-0.139374	-0.17885	-0.0998983	0.0264508	0.241369
NRCAM	abeta_ratio	-0.140496	-0.176928	-0.104063	0.039199	0.27724
EOGT	abeta_ratio	-0.140691	-0.187067	-0.0943149	0.0308687	0.258225
PDE7B	abeta_ratio	-0.140745	-0.172669	-0.10882	0.0180359	0.215789
MTUS2	abeta_ratio	-0.142112	-0.178423	-0.1058	4.92e-05	0.0361063
CHN1	abeta_ratio	-0.143185	-0.329922	0.0435513	0.00562925	0.152053
USO1	abeta_ratio	-0.14368	-0.18258	-0.10478	0.0433106	0.286749
STX16	abeta_ratio	-0.143907	-0.17966	-0.108154	0.0147603	0.210285
AL359220.1	abeta_ratio	-0.145251	-0.192723	-0.0977796	0.0147828	0.210285
ST3GAL3	abeta_ratio	-0.14579	-0.181887	-0.109692	0.000771645	0.0750341
WASHC1	abeta_ratio	-0.146254	-0.182375	-0.110134	0.0424626	0.285521
FAM171A1	abeta_ratio	-0.146359	-0.177891	-0.114828	0.0201137	0.222317
MAPKAP1	abeta_ratio	-0.146827	-0.204483	-0.089171	0.0202042	0.222317
WLS	abeta_ratio	-0.147092	-0.177833	-0.116351	0.00217179	0.102078
SMAD1	abeta_ratio	-0.147589	-0.1841	-0.111078	0.0326951	0.259803
FRS2	abeta_ratio	-0.148299	-0.178845	-0.117753	0.00740682	0.173227
LONP2	abeta_ratio	-0.148597	-0.292889	-0.004305	0.034334	0.265256
LARP4	abeta_ratio	-0.148628	-0.190477	-0.106778	0.0425725	0.285521
TET2	abeta_ratio	-0.149583	-0.212291	-0.0868749	0.0099985	0.181863
HLCS	abeta_ratio	-0.149676	-0.217055	-0.0822982	0.0429063	0.286747
SFSWAP	abeta_ratio	-0.150762	-0.196203	-0.10532	0.0309799	0.258225
FAM189A2	abeta_ratio	-0.151122	-0.182833	-0.119412	0.00431733	0.134421
KLHL29	abeta_ratio	-0.151267	-0.19262	-0.109914	0.0476516	0.2998
CKMT2	abeta_ratio	-0.151445	-0.20886	-0.0940306	0.0233064	0.233587
FOCAD	abeta_ratio	-0.151891	-0.189994	-0.113788	0.0321063	0.258658
CWC27	abeta_ratio	-0.15248	-0.181104	-0.123855	0.00327749	0.11905
ANKRD36C	abeta_ratio	-0.153777	-0.183878	-0.123675	0.013267	0.203257
ANAPC5	abeta_ratio	-0.154029	-0.199135	-0.108923	0.00889332	0.176588
ASRGL1	abeta_ratio	-0.154232	-0.343364	0.034899	0.0485807	0.302737
DMXL1	abeta_ratio	-0.154651	-0.261472	-0.0478296	0.0265558	0.241369
SLC35F5	abeta_ratio	-0.155246	-0.222099	-0.0883916	0.0253428	0.237415
FNIP2	abeta_ratio	-0.155457	-0.192247	-0.118666	0.00585914	0.155062
LINC01278	abeta_ratio	-0.15549	-0.217504	-0.0934761	0.0154399	0.210285
PPA2	abeta_ratio	-0.156027	-0.262888	-0.0491659	0.0298525	0.254305
NEK1	abeta_ratio	-0.156166	-0.217432	-0.0949007	0.0126054	0.203257
TMEM14B	abeta_ratio	-0.156837	-0.229766	-0.0839091	0.0398597	0.278923
TVP23C	abeta_ratio	-0.156874	-0.183297	-0.13045	0.00134389	0.0900407
FENDRR	abeta_ratio	-0.156951	-0.196355	-0.117546	0.00756295	0.173227
PCBP1-AS1	abeta_ratio	-0.15844	-0.190652	-0.126227	0.0254397	0.237901
NCOA6	abeta_ratio	-0.160691	-0.200753	-0.120629	0.0243071	0.234325
SLC4A4	abeta_ratio	-0.160853	-0.198784	-0.122922	0.00634974	0.162363
HDAC4	abeta_ratio	-0.160876	-0.20506	-0.116691	0.00129952	0.0888622
CASS4	abeta_ratio	-0.163814	-0.242318	-0.0853108	0.0351673	0.267443
TNFAIP8	abeta_ratio	-0.164377	-0.201997	-0.126758	0.00384624	0.125668
ZNF91	abeta_ratio	-0.164914	-0.205311	-0.124517	0.0215994	0.227288
ZNF148	abeta_ratio	-0.166684	-0.38118	0.0478125	0.0298942	0.254305
GNA14	abeta_ratio	-0.16737	-0.208446	-0.126294	0.00948053	0.179655
ECHDC2	abeta_ratio	-0.169631	-0.236543	-0.102719	0.0154989	0.210348
ABCA1	abeta_ratio	-0.1702	-0.205569	-0.134831	9.91e-07	0.00262344
PPP6R2	abeta_ratio	-0.170274	-0.20701	-0.133538	0.00528877	0.149162
PSD3	abeta_ratio	-0.172369	-0.234786	-0.109953	0.0317052	0.258658
YWHAG	abeta_ratio	-0.173004	-0.210001	-0.136007	0.0258415	0.238707
HMBOX1	abeta_ratio	-0.173454	-0.298049	-0.0488602	0.0413031	0.283074
MAP4K3-DT	abeta_ratio	-0.174704	-0.225688	-0.12372	0.0293284	0.253611
ZNF423	abeta_ratio	-0.175932	-0.216545	-0.13532	0.0410413	0.28263
OFD1	abeta_ratio	-0.176175	-0.221655	-0.130696	0.0252084	0.236575
TFCP2	abeta_ratio	-0.17698	-0.213067	-0.140893	0.00782632	0.173259
RBM5	abeta_ratio	-0.176995	-0.330262	-0.0237275	0.0411357	0.282768
ABCC4	abeta_ratio	-0.176998	-0.231191	-0.122806	0.0382036	0.274135
INPP5A	abeta_ratio	-0.177468	-0.2165	-0.138435	0.000881901	0.0786906
CCDC91	abeta_ratio	-0.178419	-0.217429	-0.13941	0.0119233	0.200181
TIAM2	abeta_ratio	-0.180248	-0.26855	-0.0919452	0.0182484	0.215789
TDRD3	abeta_ratio	-0.180609	-0.224818	-0.136401	0.0433895	0.286749
NHS	abeta_ratio	-0.181706	-0.219037	-0.144375	0.0202475	0.222317
SMG6	abeta_ratio	-0.182679	-0.269449	-0.0959096	0.0161474	0.21208
RNGTT	abeta_ratio	-0.183093	-0.230036	-0.136149	0.0306965	0.258225
ACBD6	abeta_ratio	-0.184376	-0.228403	-0.14035	0.0148113	0.210285
DIP2C	abeta_ratio	-0.184664	-0.222753	-0.146576	0.0113176	0.194296
DGLUCY	abeta_ratio	-0.184757	-0.214863	-0.154651	0.000237088	0.0455747
THADA	abeta_ratio	-0.186104	-0.262052	-0.110155	0.0432882	0.286749
FANCL	abeta_ratio	-0.187152	-0.216542	-0.157761	0.000128254	0.0455747
SPG11	abeta_ratio	-0.187706	-0.241015	-0.134397	0.0242517	0.234325
ZNF532	abeta_ratio	-0.188668	-0.233068	-0.144269	0.00130951	0.0888622
ARHGAP24	abeta_ratio	-0.189569	-0.232993	-0.146146	0.0107435	0.188296
EFCAB2	abeta_ratio	-0.189692	-0.240154	-0.13923	0.0446931	0.291702
TANC2	abeta_ratio	-0.191412	-0.238004	-0.144821	0.0230585	0.232917
CASP10	abeta_ratio	-0.191783	-0.228626	-0.15494	0.00395313	0.128367
VEGFC	abeta_ratio	-0.193503	-0.235282	-0.151724	0.00593447	0.155501
CEP85L	abeta_ratio	-0.194379	-0.251125	-0.137633	0.034637	0.266022
PHC3	abeta_ratio	-0.19456	-0.267071	-0.12205	0.0169087	0.215789
ATP9B	abeta_ratio	-0.194828	-0.260329	-0.129328	0.0097558	0.181106
CUL5	abeta_ratio	-0.194879	-0.240527	-0.14923	0.00925643	0.179655
PTPRA	abeta_ratio	-0.195197	-0.261263	-0.12913	0.0202476	0.222317
ZDHHC20	abeta_ratio	-0.197512	-0.244309	-0.150714	0.020544	0.222317
TBL1X	abeta_ratio	-0.19793	-0.280614	-0.115246	0.0311042	0.258225
TLK1	abeta_ratio	-0.198688	-0.259242	-0.138133	0.0135312	0.203793
KCNT2	abeta_ratio	-0.198689	-0.247395	-0.149982	0.0231601	0.233054
TTLL5	abeta_ratio	-0.199077	-0.256085	-0.142068	0.0153635	0.210285
SMAD7	abeta_ratio	-0.200306	-0.268675	-0.131938	0.00721457	0.173227
STX8	abeta_ratio	-0.200483	-0.238859	-0.162106	0.0175308	0.215789
SCAMP1	abeta_ratio	-0.202393	-0.386299	-0.0184869	0.0245505	0.234325
RELCH	abeta_ratio	-0.202745	-0.234138	-0.171351	0.000273204	0.0455747
CLEC16A	abeta_ratio	-0.203412	-0.241259	-0.165566	0.000579657	0.0681806
HSD17B4	abeta_ratio	-0.204272	-0.278444	-0.130101	0.00880329	0.176588
CDH11	abeta_ratio	-0.204434	-0.253573	-0.155294	0.00425709	0.133956
ANKIB1	abeta_ratio	-0.204752	-0.281229	-0.128275	0.0309966	0.258225
GIGYF2	abeta_ratio	-0.204757	-0.300438	-0.109076	0.0103925	0.18633
PDSS2	abeta_ratio	-0.206125	-0.241072	-0.171178	0.00301539	0.113195
PDGFC	abeta_ratio	-0.207918	-0.26243	-0.153406	0.00480583	0.145356
SGK3	abeta_ratio	-0.209245	-0.254219	-0.16427	0.018215	0.215789
LAMA4	abeta_ratio	-0.209603	-0.260159	-0.159047	0.0320824	0.258658
MAP2K4	abeta_ratio	-0.210347	-0.264468	-0.156227	0.0318571	0.258658
USP47	abeta_ratio	-0.210365	-0.309402	-0.111327	0.0488541	0.303358
TOX	abeta_ratio	-0.210551	-0.252807	-0.168296	0.0197954	0.220583
MAP4K5	abeta_ratio	-0.211519	-0.283649	-0.139389	0.0461697	0.297295
ARHGEF28	abeta_ratio	-0.211536	-0.258957	-0.164116	0.0167199	0.215325
CLIP1	abeta_ratio	-0.212186	-0.293596	-0.130777	0.0357653	0.268549
ASCC3	abeta_ratio	-0.21847	-0.34832	-0.0886197	0.0206887	0.222788
NBAS	abeta_ratio	-0.219655	-0.266595	-0.172715	0.0216725	0.227605
NAV3	abeta_ratio	-0.219854	-0.270909	-0.1688	0.0323373	0.258951
HDAC8	abeta_ratio	-0.221556	-0.280753	-0.162359	0.0300605	0.254694
DEPTOR	abeta_ratio	-0.222482	-0.291208	-0.153757	0.0378419	0.274005
EHBP1	abeta_ratio	-0.222566	-0.294948	-0.150183	0.0373836	0.271801
CHST15	abeta_ratio	-0.223508	-0.27274	-0.174275	0.0119576	0.200181
SCAF8	abeta_ratio	-0.225421	-0.279247	-0.171595	0.0284245	0.249918
LINC01473	abeta_ratio	-0.226114	-0.278473	-0.173755	0.00540707	0.150278
NSD1	abeta_ratio	-0.226601	-0.27084	-0.182362	0.00556802	0.151915
NEMF	abeta_ratio	-0.226846	-0.309936	-0.143757	0.0266277	0.241369
MNAT1	abeta_ratio	-0.227621	-0.299884	-0.155358	0.00226961	0.103051
VPS13D	abeta_ratio	-0.228405	-0.329648	-0.127162	0.0480778	0.301512
TAF1	abeta_ratio	-0.230256	-0.276027	-0.184484	0.0094998	0.179655
AOPEP	abeta_ratio	-0.234281	-0.26995	-0.198612	0.000425126	0.0548827
VPS54	abeta_ratio	-0.236254	-0.278601	-0.193907	0.00204047	0.102078
EHMT1	abeta_ratio	-0.237971	-0.292188	-0.183753	0.00904124	0.176588
OPHN1	abeta_ratio	-0.239377	-0.282763	-0.195991	0.0154111	0.210285
WDR70	abeta_ratio	-0.243332	-0.359608	-0.127055	0.00288164	0.112981
ZNF280D	abeta_ratio	-0.243812	-0.330661	-0.156963	0.0470433	0.299277
YAP1	abeta_ratio	-0.245259	-0.330823	-0.159694	0.0433289	0.286749
ASPH	abeta_ratio	-0.245619	-0.278684	-0.212553	1.14e-05	0.0200235
MAN1A1	abeta_ratio	-0.247039	-0.293588	-0.20049	0.0108267	0.188505
CADM1	abeta_ratio	-0.247294	-0.304318	-0.190271	0.00947381	0.179655
TRPM3	abeta_ratio	-0.247751	-0.321613	-0.17389	0.0323098	0.258951
PIP4K2A	abeta_ratio	-0.248993	-0.304604	-0.193383	0.00197288	0.102078
R3HDM1	abeta_ratio	-0.249428	-0.294158	-0.204697	0.000862139	0.0786906
TAF15	abeta_ratio	-0.249814	-0.328872	-0.170756	0.00263792	0.108707
MFHAS1	abeta_ratio	-0.250824	-0.29892	-0.202729	0.00180812	0.100741
SLC19A3	abeta_ratio	-0.251064	-0.337101	-0.165027	0.00985424	0.181106
NSMCE2	abeta_ratio	-0.252955	-0.326656	-0.179253	0.00708588	0.172044
RNF220	abeta_ratio	-0.254329	-0.358356	-0.150302	0.0195117	0.218804
AP3B1	abeta_ratio	-0.254495	-0.342675	-0.166315	0.0327632	0.259803
FNBP1	abeta_ratio	-0.256275	-0.293089	-0.219462	0.000268038	0.0455747
HIBCH	abeta_ratio	-0.256838	-0.335534	-0.178141	0.0435601	0.286749
DISC1	abeta_ratio	-0.262788	-0.312846	-0.212731	0.00155079	0.0965685
PRELID2	abeta_ratio	-0.265313	-0.314464	-0.216161	0.000535566	0.0644261
KDM4C	abeta_ratio	-0.266564	-0.342693	-0.190436	0.0160158	0.21208
MLLT3	abeta_ratio	-0.267357	-0.322091	-0.212622	0.00893946	0.176588
PPARD	abeta_ratio	-0.268756	-0.435594	-0.101919	0.0458536	0.295775
RYR3	abeta_ratio	-0.270132	-0.329226	-0.211039	0.00343605	0.121545
FAT4	abeta_ratio	-0.27226	-0.340545	-0.203975	0.021802	0.228192
MEF2C-AS1	abeta_ratio	-0.275189	-0.336302	-0.214076	0.0085282	0.176588
FXR1	abeta_ratio	-0.276437	-0.341113	-0.211761	0.0390892	0.27724
TTC3	abeta_ratio	-0.278469	-0.355648	-0.201289	0.0198605	0.220844
DICER1	abeta_ratio	-0.281181	-0.326989	-0.235374	0.0033288	0.11905
HERC1	abeta_ratio	-0.282935	-0.365857	-0.200014	0.0222792	0.229424
MAN2A1	abeta_ratio	-0.283083	-0.352174	-0.213991	0.040539	0.281336
FAM13A	abeta_ratio	-0.284541	-0.367051	-0.20203	0.0133833	0.203557
MAP2K5	abeta_ratio	-0.286354	-0.337124	-0.235584	0.00542323	0.150278
APC	abeta_ratio	-0.288327	-0.342713	-0.233942	0.00273607	0.109085
CMIP	abeta_ratio	-0.288564	-0.360863	-0.216265	0.00998416	0.181863
ZNF292	abeta_ratio	-0.289456	-0.390518	-0.188393	0.0470782	0.299277
RBM26	abeta_ratio	-0.290119	-0.351768	-0.22847	0.00846622	0.176588
HSPH1	abeta_ratio	-0.290636	-0.438521	-0.142751	0.0467932	0.298765
MCTP1	abeta_ratio	-0.291909	-0.387587	-0.196232	0.0380258	0.274024
SENP6	abeta_ratio	-0.300108	-0.365064	-0.235151	0.00108236	0.0830282
PRKN	abeta_ratio	-0.305253	-0.376466	-0.23404	0.028929	0.251844
MYCBP2	abeta_ratio	-0.313513	-0.42607	-0.200956	0.0212043	0.224469
RALGAPA2	abeta_ratio	-0.323057	-0.390759	-0.255355	0.00660082	0.16619
TTC17	abeta_ratio	-0.324573	-0.412111	-0.237035	0.0318141	0.258658
CLASP1	abeta_ratio	-0.326864	-0.420101	-0.233627	0.0227739	0.231456
FAM155A	abeta_ratio	-0.329398	-0.417368	-0.241429	0.00121624	0.0888622
NTM	abeta_ratio	-0.329804	-0.39907	-0.260539	0.0049805	0.146
CNKSR3	abeta_ratio	-0.330218	-0.425531	-0.234906	0.0369275	0.270632
SFMBT2	abeta_ratio	-0.331003	-0.384129	-0.277877	7.33e-05	0.0385768
WDFY3	abeta_ratio	-0.335382	-0.432431	-0.238334	0.0252035	0.236575
NDRG1	abeta_ratio	-0.339931	-0.440709	-0.239154	0.0355336	0.268549
MAGI2	abeta_ratio	-0.340484	-0.425549	-0.25542	0.0143424	0.210285
SLC7A11	abeta_ratio	-0.344466	-0.421785	-0.267148	0.0164407	0.21381
DNM2	abeta_ratio	-0.348881	-0.435269	-0.262493	0.012041	0.200181
SCAPER	abeta_ratio	-0.353314	-0.427329	-0.279298	0.016071	0.21208
RIMKLB	abeta_ratio	-0.354457	-0.989226	0.280313	0.0248749	0.235533
ADGRL3	abeta_ratio	-0.357716	-0.442436	-0.272996	0.0152461	0.210285
CAMTA1	abeta_ratio	-0.36677	-0.512921	-0.220618	0.026253	0.241245
ZNF385D	abeta_ratio	-0.368956	-0.470675	-0.267237	0.0104905	0.18633
ATP11A	abeta_ratio	-0.374424	-0.49313	-0.255719	0.0447235	0.291702
VPS13B	abeta_ratio	-0.381093	-0.493009	-0.269176	0.0298514	0.254305
MAML2	abeta_ratio	-0.381159	-0.464519	-0.297798	0.0414021	0.283074
AAK1	abeta_ratio	-0.38479	-0.47117	-0.298409	0.00100633	0.081284
BABAM2	abeta_ratio	-0.385252	-0.454018	-0.316486	0.00801485	0.174579
FHIT	abeta_ratio	-0.387566	-0.448935	-0.326198	0.000528537	0.0644261
ADGRV1	abeta_ratio	-0.391789	-0.488892	-0.294686	0.0329355	0.259803
P4HA1	abeta_ratio	-0.409015	-0.518201	-0.299829	0.0204714	0.222317
RTN4	abeta_ratio	-0.417951	-0.498949	-0.336954	0.0208547	0.222998
MAP4K3	abeta_ratio	-0.422602	-0.531224	-0.313979	0.04314	0.286749
CELF2	abeta_ratio	-0.431786	-0.635949	-0.227624	0.020308	0.222317
FRYL	abeta_ratio	-0.451692	-0.556231	-0.347153	0.0363275	0.268549
AGAP1	abeta_ratio	-0.452894	-0.542431	-0.363357	0.031399	0.258503
RERE	abeta_ratio	-0.455025	-0.605187	-0.304862	0.0153456	0.210285
PCCA	abeta_ratio	-0.455328	-0.554864	-0.355791	0.0365019	0.269343
PARVB	abeta_ratio	-0.463004	-0.550205	-0.375802	0.00188066	0.101961
PKP4	abeta_ratio	-0.478793	-0.567992	-0.389594	0.00367923	0.124216
CCNH	abeta_ratio	-0.482664	-0.627508	-0.33782	0.0297813	0.254305
PDZRN3	abeta_ratio	-0.494235	-0.577414	-0.411056	1.78e-05	0.0200235
MBD5	abeta_ratio	-0.51117	-0.597375	-0.424966	0.00296432	0.113195
MAST4	abeta_ratio	-0.517498	-0.594904	-0.440091	0.00221783	0.102078
RASGRF2	abeta_ratio	-0.520543	-0.710903	-0.330184	0.0444161	0.29168
RALGAPA1	abeta_ratio	-0.525108	-0.760068	-0.290148	0.013875	0.207459
HSPA1A	abeta_ratio	-0.541445	-0.841258	-0.241633	0.0350014	0.266565
DTNA	abeta_ratio	-0.544312	-0.672631	-0.415992	0.0119984	0.200181
GPC5	abeta_ratio	-0.55251	-0.677145	-0.427876	0.0134492	0.203793
FBXL7	abeta_ratio	-0.555848	-0.630286	-0.48141	0.000770304	0.0750341
GLIS3	abeta_ratio	-0.55739	-0.637701	-0.477079	5.46e-05	0.0361063
SLC1A3	abeta_ratio	-0.559414	-0.699062	-0.419765	0.0425863	0.285521
NRXN1	abeta_ratio	-0.570131	-0.723076	-0.417185	0.0196827	0.220255
PLCB1	abeta_ratio	-0.583779	-0.688155	-0.479404	0.00780542	0.173259
SOS1	abeta_ratio	-0.585037	-0.68676	-0.483314	0.00743922	0.173227
BAZ2B	abeta_ratio	-0.593508	-0.704445	-0.482571	0.0120866	0.200181
FOXP1	abeta_ratio	-0.628681	-0.750167	-0.507195	0.0191345	0.218804
GPM6A	abeta_ratio	-0.671544	-0.822287	-0.520801	0.0309081	0.258225
NCOA1	abeta_ratio	-0.701959	-0.824486	-0.579431	0.00764385	0.173227
NPAS3	abeta_ratio	-0.70812	-0.877453	-0.538787	0.0466875	0.298765
ST8SIA6	abeta_ratio	-0.871495	-1.04778	-0.695213	0.0262354	0.241245
CTNNA2	abeta_ratio	-0.92947	-1.10344	-0.755499	0.00167593	0.0996708
LSAMP	abeta_ratio	-0.947192	-1.13719	-0.757198	0.017946	0.215789
CBR4	abeta_ratio				0.0154545	0.210285
TDRD7	abeta_ratio				0.0205619	0.222317
SLC30A5	abeta_ratio				0.0276185	0.245277
