# Supplementary material for: Endothelial Cells Are Heterogeneous in Different Brain Regions and Are Dramatically Altered in Alzheimer's Disease
Source: J Neurosci. 2023 Jun 14;43(24):4541–57. doi: 10.1523/JNEUROSCI.0237-23.2023 (PMC10278684; doi:10.1523/JNEUROSCI.0237-23.2023)
Supplement: Table 9-2 — Table containing amyloid plaque-associated GO Biological processes obtained from enrichment analysis. (Data shown in Figure 9A). Download Table 9-2, XLSX file. [file ns-JN-RM-0237-23-s15.xlsx]

## Sheet: Ext 9-2
GO BP	Homosapiens_REFLIST20589_number	Number of genes	Expected number of genes	Over (+) or Under (-)	Fold enrichment	p-value	BH FDR
regulation of nuclear-transcribed mRNA catabolic process, nonsense-mediated decay (GO:2000622)	12	6	0.5	+	11.89	5.2e-05	0.00513
Arp2/3 complex-mediated actin nucleation (GO:0034314)	20	8	0.84	+	9.51	1.03e-05	0.00124
positive regulation of lamellipodium assembly (GO:0010592)	30	9	1.26	+	7.13	1.94e-05	0.00219
negative regulation of endoplasmic reticulum stress-induced intrinsic apoptotic signaling pathway (GO:1902236)	20	6	0.84	+	7.13	0.000489	0.0322
positive regulation of lamellipodium organization (GO:1902745)	38	11	1.6	+	6.88	3.1e-06	0.000416
cytoplasmic translation (GO:0002181)	124	35	5.22	+	6.71	1.33e-16	2.61e-13
ribosomal large subunit assembly (GO:0000027)	26	7	1.09	+	6.4	0.00029	0.0216
actin nucleation (GO:0045010)	32	8	1.35	+	5.94	0.000166	0.0134
zinc ion homeostasis (GO:0055069)	40	9	1.68	+	5.35	0.000131	0.011
regulation of lamellipodium assembly (GO:0010591)	41	9	1.72	+	5.22	0.000154	0.0126
cellular zinc ion homeostasis (GO:0006882)	37	8	1.56	+	5.14	0.00039	0.0268
ribosomal large subunit biogenesis (GO:0042273)	76	16	3.2	+	5.01	7.7e-07	0.000122
regulation of lamellipodium organization (GO:1902743)	53	11	2.23	+	4.93	4.56e-05	0.00471
translational elongation (GO:0006414)	44	9	1.85	+	4.86	0.000245	0.0187
modulation by host of viral process (GO:0044788)	45	9	1.89	+	4.75	0.000283	0.0214
negative regulation of protein ubiquitination (GO:0031397)	83	13	3.49	+	3.72	0.000126	0.0106
translation (GO:0006412)	379	59	15.94	+	3.7	3.77e-16	6.57e-13
regulation of translational initiation (GO:0006446)	84	13	3.53	+	3.68	0.00014	0.0116
cellular response to unfolded protein (GO:0034620)	80	12	3.36	+	3.57	0.000323	0.0233
negative regulation of protein modification by small protein conjugation or removal (GO:1903321)	95	14	4	+	3.5	0.000125	0.0106
peptide biosynthetic process (GO:0043043)	408	59	17.16	+	3.44	7.12e-15	8.59e-12
positive regulation of protein polymerization (GO:0032273)	92	13	3.87	+	3.36	0.000312	0.0229
cellular response to topologically incorrect protein (GO:0035967)	100	14	4.21	+	3.33	0.000203	0.0159
positive regulation of proteasomal ubiquitin-dependent protein catabolic process (GO:0032436)	95	13	4	+	3.25	0.000412	0.0281
midbrain development (GO:0030901)	89	12	3.74	+	3.21	0.000764	0.047
positive regulation of plasma membrane bounded cell projection assembly (GO:0120034)	112	15	4.71	+	3.18	0.000189	0.0149
amide biosynthetic process (GO:0043604)	527	70	22.17	+	3.16	9.81e-16	1.4e-12
regulation of mRNA catabolic process (GO:0061013)	181	24	7.61	+	3.15	3e-06	0.000413
ribonucleoprotein complex assembly (GO:0022618)	201	26	8.45	+	3.08	1.78e-06	0.000266
nuclear-transcribed mRNA catabolic process (GO:0000956)	102	13	4.29	+	3.03	0.000755	0.0466
regulation of mRNA splicing, via spliceosome (GO:0048024)	110	14	4.63	+	3.03	0.000486	0.0322
regulation of RNA splicing (GO:0043484)	181	23	7.61	+	3.02	9.01e-06	0.0011
mRNA catabolic process (GO:0006402)	126	16	5.3	+	3.02	0.000203	0.0158
regulation of proteasomal ubiquitin-dependent protein catabolic process (GO:0032434)	142	18	5.97	+	3.01	8.5e-05	0.00788
positive regulation of ubiquitin-dependent protein catabolic process (GO:2000060)	111	14	4.67	+	3	0.000528	0.0343
ribonucleoprotein complex subunit organization (GO:0071826)	209	26	8.79	+	2.96	3.4e-06	0.000448
regulation of translation (GO:0006417)	410	51	17.25	+	2.96	7.47e-11	3.66e-08
regulation of ubiquitin-dependent protein catabolic process (GO:2000058)	172	21	7.23	+	2.9	3.72e-05	0.00394
regulation of cellular amide metabolic process (GO:0034248)	469	57	19.73	+	2.89	1.28e-11	6.9e-09
regulation of mRNA processing (GO:0050684)	140	17	5.89	+	2.89	0.000211	0.0163
positive regulation of protein-containing complex assembly (GO:0031334)	194	23	8.16	+	2.82	2.46e-05	0.00272
negative regulation of translation (GO:0017148)	170	20	7.15	+	2.8	8.99e-05	0.0082
peptide metabolic process (GO:0006518)	537	63	22.59	+	2.79	4.08e-12	2.78e-09
vacuolar transport (GO:0007034)	162	19	6.81	+	2.79	0.000139	0.0116
lysosomal transport (GO:0007041)	128	15	5.38	+	2.79	0.000681	0.0426
positive regulation of translation (GO:0045727)	146	17	6.14	+	2.77	0.00033	0.0236
regulation of mRNA metabolic process (GO:1903311)	301	35	12.66	+	2.76	3.15e-07	5.15e-05
negative regulation of cellular macromolecule biosynthetic process (GO:2000113)	190	22	7.99	+	2.75	5.07e-05	0.00503
negative regulation of cellular amide metabolic process (GO:0034249)	192	22	8.08	+	2.72	5.84e-05	0.00572
post-transcriptional regulation of gene expression (GO:0010608)	498	57	20.95	+	2.72	1.06e-10	4.88e-08
transition metal ion homeostasis (GO:0055076)	140	16	5.89	+	2.72	0.000587	0.0373
regulation of protein ubiquitination (GO:0031396)	211	24	8.87	+	2.7	3.05e-05	0.00335
vesicle localization (GO:0051648)	179	20	7.53	+	2.66	0.00017	0.0136
RNA catabolic process (GO:0006401)	162	18	6.81	+	2.64	0.000374	0.026
regulation of plasma membrane bounded cell projection assembly (GO:0120032)	198	22	8.33	+	2.64	8.82e-05	0.00813
regulation of protein modification by small protein conjugation or removal (GO:1903320)	253	28	10.64	+	2.63	1.09e-05	0.00129
regulation of mRNA stability (GO:0043488)	163	18	6.86	+	2.63	0.0004	0.0274
endosomal transport (GO:0016197)	236	26	9.93	+	2.62	2.39e-05	0.00268
regulation of cell projection assembly (GO:0060491)	200	22	8.41	+	2.62	0.000101	0.00897
regulation of cellular macromolecule biosynthetic process (GO:2000112)	493	54	20.74	+	2.6	1.52e-09	4.66e-07
negative regulation of transferase activity (GO:0051348)	275	30	11.57	+	2.59	1.01e-05	0.00123
regulation of RNA stability (GO:0043487)	175	19	7.36	+	2.58	0.00034	0.0239
establishment of vesicle localization (GO:0051650)	168	18	7.07	+	2.55	0.000555	0.0358
vesicle organization (GO:0016050)	327	35	13.75	+	2.54	2.1e-06	0.000305
RNA splicing, via transesterification reactions (GO:0000375)	247	26	10.39	+	2.5	6.04e-05	0.00585
regulation of protein polymerization (GO:0032271)	201	21	8.45	+	2.48	0.000375	0.0259
negative regulation of cellular catabolic process (GO:0031330)	242	25	10.18	+	2.46	0.000104	0.00918
mRNA splicing, via spliceosome (GO:0000398)	243	25	10.22	+	2.45	0.000108	0.0095
RNA splicing, via transesterification reactions with bulged adenosine as nucleophile (GO:0000377)	243	25	10.22	+	2.45	0.000108	0.00945
mRNA metabolic process (GO:0016071)	607	61	25.53	+	2.39	2.81e-09	7.87e-07
Golgi vesicle transport (GO:0048193)	290	29	12.2	+	2.38	6.86e-05	0.00648
cellular amide metabolic process (GO:0043603)	802	79	33.73	+	2.34	3.17e-11	1.66e-08
cellular macromolecule biosynthetic process (GO:0034645)	773	76	32.51	+	2.34	9.05e-11	4.3e-08
actin filament organization (GO:0007015)	275	27	11.57	+	2.33	0.000153	0.0125
regulation of actin filament organization (GO:0110053)	276	27	11.61	+	2.33	0.000157	0.0127
positive regulation of protein catabolic process (GO:0045732)	215	21	9.04	+	2.32	0.000674	0.0425
positive regulation of cellular catabolic process (GO:0031331)	411	40	17.29	+	2.31	4.42e-06	0.000563
regulation of proteolysis involved in protein catabolic process (GO:1903050)	228	22	9.59	+	2.29	0.000571	0.0365
protein stabilization (GO:0050821)	218	21	9.17	+	2.29	0.000778	0.0476
ribonucleoprotein complex biogenesis (GO:0022613)	449	43	18.89	+	2.28	2.17e-06	0.000312
regulation of cellular catabolic process (GO:0031329)	786	75	33.06	+	2.27	4.32e-10	1.5e-07
negative regulation of catabolic process (GO:0009895)	326	31	13.71	+	2.26	6.23e-05	0.00599
regulation of protein-containing complex assembly (GO:0043254)	412	39	17.33	+	2.25	8.62e-06	0.00106
histone modification (GO:0016570)	365	34	15.35	+	2.21	4.7e-05	0.00475
regulation of protein stability (GO:0031647)	333	31	14.01	+	2.21	0.000118	0.0101
negative regulation of organelle organization (GO:0010639)	345	32	14.51	+	2.21	8.95e-05	0.00821
autophagy (GO:0006914)	303	28	12.74	+	2.2	0.00032	0.0232
process utilizing autophagic mechanism (GO:0061919)	303	28	12.74	+	2.2	0.00032	0.0231
biological process involved in symbiotic interaction (GO:0044403)	261	24	10.98	+	2.19	0.000679	0.0426
positive regulation of catabolic process (GO:0009896)	513	47	21.58	+	2.18	3.1e-06	0.000419
negative regulation of protein modification process (GO:0031400)	503	46	21.16	+	2.17	4.32e-06	0.000555
regulation of supramolecular fiber organization (GO:1902903)	383	35	16.11	+	2.17	4.58e-05	0.0047
mRNA processing (GO:0006397)	451	41	18.97	+	2.16	1.25e-05	0.00146
RNA splicing (GO:0008380)	368	33	15.48	+	2.13	0.000151	0.0124
ribosome biogenesis (GO:0042254)	303	27	12.74	+	2.12	0.000557	0.0358
regulation of catabolic process (GO:0009894)	987	87	41.51	+	2.1	4.93e-10	1.64e-07
proteasomal protein catabolic process (GO:0010498)	378	33	15.9	+	2.08	0.000189	0.0149
intracellular protein transport (GO:0006886)	682	59	28.69	+	2.06	8.33e-07	0.000131
proteasome-mediated ubiquitin-dependent protein catabolic process (GO:0043161)	347	30	14.6	+	2.06	0.000471	0.0313
positive regulation of cellular component biogenesis (GO:0044089)	501	43	21.07	+	2.04	3.29e-05	0.0035
regulation of apoptotic signaling pathway (GO:2001233)	364	31	15.31	+	2.02	0.000417	0.0283
regulation of protein catabolic process (GO:0042176)	367	31	15.44	+	2.01	0.000458	0.0305
regulation of cytoskeleton organization (GO:0051493)	540	45	22.71	+	1.98	3.99e-05	0.00417
positive regulation of proteolysis (GO:0045862)	373	31	15.69	+	1.98	0.000744	0.0461
regulation of cellular component biogenesis (GO:0044087)	951	79	40	+	1.97	3.76e-08	8.31e-06
macromolecule biosynthetic process (GO:0009059)	1487	122	62.55	+	1.95	9.62e-12	5.59e-09
negative regulation of protein metabolic process (GO:0051248)	1042	85	43.83	+	1.94	2.36e-08	5.52e-06
intracellular transport (GO:0046907)	1360	110	57.2	+	1.92	2.51e-10	1.01e-07
RNA processing (GO:0006396)	868	70	36.51	+	1.92	6.69e-07	0.000107
cellular nitrogen compound biosynthetic process (GO:0044271)	1588	128	66.79	+	1.92	1.01e-11	5.63e-09
actin cytoskeleton organization (GO:0030036)	549	44	23.09	+	1.91	0.000114	0.00984
negative regulation of cellular component organization (GO:0051129)	690	55	29.02	+	1.9	1.63e-05	0.00187
cellular macromolecule catabolic process (GO:0044265)	785	62	33.02	+	1.88	6.57e-06	0.000824
proteolysis involved in protein catabolic process (GO:0051603)	647	51	27.21	+	1.87	4.95e-05	0.00498
organonitrogen compound biosynthetic process (GO:1901566)	1333	104	56.07	+	1.85	5.69e-09	1.46e-06
negative regulation of gene expression (GO:0010629)	902	70	37.94	+	1.85	2.47e-06	0.000352
chromatin organization (GO:0006325)	585	45	24.61	+	1.83	0.000275	0.0209
positive regulation of organelle organization (GO:0010638)	508	39	21.37	+	1.83	0.000582	0.0371
regulation of plasma membrane bounded cell projection organization (GO:0120035)	640	49	26.92	+	1.82	0.000156	0.0127
RNA metabolic process (GO:0016070)	1635	125	68.77	+	1.82	3.83e-10	1.37e-07
protein transport (GO:0015031)	1179	90	49.59	+	1.81	1.96e-07	3.46e-05
macromolecule catabolic process (GO:0009057)	989	75	41.6	+	1.8	2.83e-06	0.000393
establishment of localization in cell (GO:0051649)	1752	132	73.69	+	1.79	2.71e-10	1.04e-07
head development (GO:0060322)	823	62	34.62	+	1.79	2.41e-05	0.00268
actin filament-based process (GO:0030029)	611	46	25.7	+	1.79	0.000369	0.0257
modification-dependent macromolecule catabolic process (GO:0043632)	598	45	25.15	+	1.79	0.000334	0.0238
modification-dependent protein catabolic process (GO:0019941)	586	44	24.65	+	1.79	0.000425	0.0287
establishment of protein localization (GO:0045184)	1267	95	53.29	+	1.78	1.6e-07	2.85e-05
brain development (GO:0007420)	775	58	32.6	+	1.78	6.58e-05	0.00629
ubiquitin-dependent protein catabolic process (GO:0006511)	575	43	24.19	+	1.78	0.000551	0.0357
regulation of cell projection organization (GO:0031344)	656	49	27.59	+	1.78	0.000276	0.0209
gene expression (GO:0010467)	2314	172	97.33	+	1.77	7.25e-13	5.41e-10
nitrogen compound transport (GO:0071705)	1589	118	66.84	+	1.77	6e-09	1.49e-06
vesicle-mediated transport (GO:0016192)	1382	101	58.13	+	1.74	2.27e-07	3.96e-05
regulation of protein metabolic process (GO:0051246)	2587	189	108.81	+	1.74	1.81e-13	1.5e-10
regulation of apoptotic process (GO:0042981)	1468	107	61.75	+	1.73	8.42e-08	1.69e-05
negative regulation of cell death (GO:0060548)	1022	74	42.99	+	1.72	1.3e-05	0.0015
negative regulation of apoptotic process (GO:0043066)	898	65	37.77	+	1.72	5.05e-05	0.00505
regulation of programmed cell death (GO:0043067)	1498	108	63.01	+	1.71	1.5e-07	2.74e-05
cellular nitrogen compound metabolic process (GO:0034641)	3573	257	150.29	+	1.71	3.43e-18	1.34e-14
negative regulation of programmed cell death (GO:0043069)	918	66	38.61	+	1.71	5.96e-05	0.0058
negative regulation of catalytic activity (GO:0043086)	781	56	32.85	+	1.7	0.000216	0.0166
regulation of organelle organization (GO:0033043)	1189	85	50.01	+	1.7	4.62e-06	0.000584
cellular macromolecule metabolic process (GO:0044260)	2518	180	105.91	+	1.7	4.64e-12	3.03e-09
protein catabolic process (GO:0030163)	756	54	31.8	+	1.7	0.000344	0.0241
regulation of proteolysis (GO:0030162)	743	53	31.25	+	1.7	0.000436	0.0293
nucleic acid metabolic process (GO:0090304)	2276	162	95.73	+	1.69	1.11e-10	4.98e-08
regulation of transferase activity (GO:0051338)	915	65	38.49	+	1.69	8.43e-05	0.00787
regulation of cellular response to stress (GO:0080135)	709	50	29.82	+	1.68	0.000672	0.0425
cellular localization (GO:0051641)	2655	186	111.67	+	1.67	9.58e-12	5.78e-09
organelle assembly (GO:0070925)	803	56	33.78	+	1.66	0.000506	0.0332
cellular macromolecule localization (GO:0070727)	1925	134	80.97	+	1.65	2.44e-08	5.62e-06
regulation of cell death (GO:0010941)	1654	115	69.57	+	1.65	2.76e-07	4.71e-05
regulation of cellular component organization (GO:0051128)	2364	164	99.43	+	1.65	4.57e-10	1.56e-07
protein localization (GO:0008104)	1919	133	80.72	+	1.65	3.32e-08	7.55e-06
negative regulation of cellular metabolic process (GO:0031324)	2264	156	95.23	+	1.64	2.42e-09	6.91e-07
intracellular signal transduction (GO:0035556)	1511	104	63.55	+	1.64	1.89e-06	0.00028
positive regulation of cellular component organization (GO:0051130)	1054	72	44.33	+	1.62	0.000124	0.0106
regulation of protein modification process (GO:0031399)	1563	106	65.74	+	1.61	2.74e-06	0.000384
organic substance transport (GO:0071702)	1964	133	82.61	+	1.61	1.22e-07	2.31e-05
protein-containing complex assembly (GO:0065003)	1270	86	53.42	+	1.61	3.17e-05	0.00343
central nervous system development (GO:0007417)	1034	70	43.49	+	1.61	0.000203	0.0158
macromolecule localization (GO:0033036)	2345	158	98.63	+	1.6	8.1e-09	1.98e-06
nucleobase-containing compound metabolic process (GO:0006139)	2825	190	118.82	+	1.6	1.3e-10	5.64e-08
cellular component biogenesis (GO:0044085)	2633	177	110.75	+	1.6	7.47e-10	2.44e-07
cellular catabolic process (GO:0044248)	1625	109	68.35	+	1.59	3.03e-06	0.000414
cellular component assembly (GO:0022607)	2394	160	100.69	+	1.59	1.1e-08	2.6e-06
protein-containing complex organization (GO:0043933)	1423	95	59.85	+	1.59	1.83e-05	0.00208
heterocycle metabolic process (GO:0046483)	2999	199	126.14	+	1.58	1.34e-10	5.68e-08
cellular aromatic compound metabolic process (GO:0006725)	3050	201	128.29	+	1.57	1.8e-10	7.44e-08
negative regulation of nitrogen compound metabolic process (GO:0051172)	2409	158	101.33	+	1.56	4.21e-08	8.92e-06
positive regulation of cellular metabolic process (GO:0031325)	3122	204	131.32	+	1.55	2.65e-10	1.04e-07
cellular biosynthetic process (GO:0044249)	2464	161	103.64	+	1.55	4.15e-08	9.04e-06
negative regulation of molecular function (GO:0044092)	1150	75	48.37	+	1.55	0.000312	0.0228
positive regulation of nucleobase-containing compound metabolic process (GO:0045935)	2058	134	86.56	+	1.55	9.81e-07	0.000151
regulation of phosphate metabolic process (GO:0019220)	1404	91	59.05	+	1.54	9.45e-05	0.00852
protein metabolic process (GO:0019538)	3920	254	164.88	+	1.54	1.22e-12	8.7e-10
regulation of phosphorus metabolic process (GO:0051174)	1405	91	59.1	+	1.54	9.5e-05	0.00851
positive regulation of protein metabolic process (GO:0051247)	1515	98	63.72	+	1.54	4.23e-05	0.00439
positive regulation of macromolecule biosynthetic process (GO:0010557)	1943	125	81.73	+	1.53	4.09e-06	0.00053
positive regulation of nitrogen compound metabolic process (GO:0051173)	3174	203	133.5	+	1.52	1.61e-09	4.77e-07
organic substance biosynthetic process (GO:1901576)	2534	162	106.58	+	1.52	1.44e-07	2.65e-05
positive regulation of RNA metabolic process (GO:0051254)	1848	118	77.73	+	1.52	1.06e-05	0.00126
regulation of cellular metabolic process (GO:0031323)	5647	359	237.52	+	1.51	3.9e-18	1.22e-14
organic cyclic compound metabolic process (GO:1901360)	3292	209	138.47	+	1.51	1.54e-09	4.65e-07
negative regulation of macromolecule biosynthetic process (GO:0010558)	1533	97	64.48	+	1.5	0.000106	0.00932
cellular response to stress (GO:0033554)	1599	101	67.26	+	1.5	8.34e-05	0.00784
biosynthetic process (GO:0009058)	2603	164	109.49	+	1.5	2.67e-07	4.6e-05
negative regulation of macromolecule metabolic process (GO:0010605)	2764	174	116.26	+	1.5	1.04e-07	2.04e-05
negative regulation of biosynthetic process (GO:0009890)	1624	102	68.31	+	1.49	9.37e-05	0.00849
positive regulation of biosynthetic process (GO:0009891)	2087	131	87.78	+	1.49	8.03e-06	0.000999
positive regulation of metabolic process (GO:0009893)	3858	240	162.27	+	1.48	3.06e-10	1.14e-07
negative regulation of cellular biosynthetic process (GO:0031327)	1594	99	67.05	+	1.48	0.00018	0.0143
cellular metabolic process (GO:0044237)	6606	410	277.86	+	1.48	9.37e-20	7.35e-16
regulation of nitrogen compound metabolic process (GO:0051171)	5709	354	240.13	+	1.47	3.91e-16	6.14e-13
regulation of catalytic activity (GO:0050790)	2373	147	99.81	+	1.47	3.33e-06	0.000442
macromolecule metabolic process (GO:0043170)	5941	368	249.89	+	1.47	6.52e-17	1.46e-13
negative regulation of metabolic process (GO:0009892)	2988	185	125.68	+	1.47	1.16e-07	2.22e-05
positive regulation of macromolecule metabolic process (GO:0010604)	3542	219	148.98	+	1.47	4.53e-09	1.23e-06
catabolic process (GO:0009056)	1974	122	83.03	+	1.47	3.16e-05	0.00344
positive regulation of molecular function (GO:0044093)	1590	98	66.88	+	1.47	0.000291	0.0215
positive regulation of cellular biosynthetic process (GO:0031328)	2048	126	86.14	+	1.46	3.24e-05	0.00348
negative regulation of nucleobase-containing compound metabolic process (GO:0045934)	1562	96	65.7	+	1.46	0.000335	0.0238
negative regulation of RNA metabolic process (GO:0051253)	1435	88	60.36	+	1.46	0.000696	0.0433
regulation of macromolecule biosynthetic process (GO:0010556)	3938	241	165.64	+	1.45	1.27e-09	3.99e-07
organelle organization (GO:0006996)	3026	185	127.28	+	1.45	2.94e-07	4.9e-05
nitrogen compound metabolic process (GO:0006807)	6710	410	282.23	+	1.45	1.43e-18	7.48e-15
macromolecule modification (GO:0043412)	2883	175	121.26	+	1.44	1.05e-06	0.00016
organonitrogen compound metabolic process (GO:1901564)	5013	304	210.85	+	1.44	4.94e-12	3.1e-09
positive regulation of nucleic acid-templated transcription (GO:1903508)	1715	104	72.14	+	1.44	0.00029	0.0217
positive regulation of DNA-templated transcription (GO:0045893)	1715	104	72.14	+	1.44	0.00029	0.0216
protein modification process (GO:0036211)	2658	161	111.8	+	1.44	3.55e-06	0.000464
positive regulation of RNA biosynthetic process (GO:1902680)	1721	104	72.39	+	1.44	0.000301	0.0222
regulation of biosynthetic process (GO:0009889)	4163	251	175.1	+	1.43	2.08e-09	6.03e-07
regulation of primary metabolic process (GO:0080090)	5872	354	246.98	+	1.43	2.74e-14	2.39e-11
regulation of nucleobase-containing compound metabolic process (GO:0019219)	4067	244	171.06	+	1.43	5.76e-09	1.46e-06
regulation of cellular biosynthetic process (GO:0031326)	4102	246	172.54	+	1.43	4.96e-09	1.32e-06
regulation of RNA metabolic process (GO:0051252)	3752	224	157.81	+	1.42	5.84e-08	1.22e-05
regulation of molecular function (GO:0065009)	3094	184	130.14	+	1.41	1.7e-06	0.000256
transport (GO:0006810)	3840	227	161.52	+	1.41	9.76e-08	1.94e-05
establishment of localization (GO:0051234)	3997	235	168.12	+	1.4	7.4e-08	1.51e-05
regulation of metabolic process (GO:0019222)	6754	397	284.08	+	1.4	7.7e-15	8.62e-12
regulation of macromolecule metabolic process (GO:0060255)	6214	365	261.37	+	1.4	3.84e-13	3.01e-10
localization (GO:0051179)	4566	268	192.05	+	1.4	5.37e-09	1.4e-06
primary metabolic process (GO:0044238)	7228	421	304.02	+	1.38	1.53e-15	2e-12
cellular component organization or biogenesis (GO:0071840)	5727	333	240.89	+	1.38	3.68e-11	1.86e-08
nervous system development (GO:0007399)	2191	127	92.16	+	1.38	0.000337	0.0238
positive regulation of cellular process (GO:0048522)	5670	326	238.49	+	1.37	3.21e-10	1.17e-07
metabolic process (GO:0008152)	8131	467	342	+	1.37	5.72e-17	1.5e-13
cellular component organization (GO:0016043)	5523	317	232.3	+	1.36	8.12e-10	2.6e-07
regulation of gene expression (GO:0010468)	4855	277	204.21	+	1.36	3.66e-08	8.21e-06
organic substance metabolic process (GO:0071704)	7697	438	323.75	+	1.35	1.13e-14	1.04e-11
negative regulation of cellular process (GO:0048523)	4732	268	199.03	+	1.35	1.39e-07	2.6e-05
regulation of biological quality (GO:0065008)	3677	207	154.66	+	1.34	1.19e-05	0.00139
regulation of RNA biosynthetic process (GO:2001141)	3465	194	145.74	+	1.33	3.87e-05	0.00408
regulation of nucleic acid-templated transcription (GO:1903506)	3456	193	145.36	+	1.33	4.65e-05	0.00473
regulation of DNA-templated transcription (GO:0006355)	3454	192	145.28	+	1.32	6.85e-05	0.00651
negative regulation of biological process (GO:0048519)	5314	293	223.51	+	1.31	3.27e-07	5.29e-05
positive regulation of biological process (GO:0048518)	6304	347	265.15	+	1.31	8.61e-09	2.08e-06
system development (GO:0048731)	3838	204	161.43	+	1.26	0.000448	0.03
multicellular organism development (GO:0007275)	4228	221	177.84	+	1.24	0.000523	0.0341
cellular process (GO:0009987)	15044	753	632.77	+	1.19	2.98e-22	4.68e-18
regulation of cellular process (GO:0050794)	11187	552	470.54	+	1.17	4.2e-08	9.02e-06
regulation of biological process (GO:0050789)	11806	575	496.58	+	1.16	1.07e-07	2.07e-05
biological regulation (GO:0065007)	12544	602	527.62	+	1.14	2.77e-07	4.68e-05
biological_process (GO:0008150)	17864	822	751.38	+	1.09	9.67e-15	1.01e-11
G protein-coupled receptor signaling pathway (GO:0007186)	1223	23	51.44	-	0.45	1.08e-05	0.00129
Unclassified (UNCLASSIFIED)	2725	44	114.62	-	0.38	9.67e-15	9.47e-12
sensory perception (GO:0007600)	997	15	41.94	-	0.36	2.57e-06	0.000363
detection of stimulus (GO:0051606)	686	10	28.85	-	0.35	0.000113	0.00981
detection of stimulus involved in sensory perception (GO:0050906)	560	4	23.55	-	0.17	2.03e-06	0.000297
detection of chemical stimulus (GO:0009593)	526	3	22.12	-	0.14	9.72e-07	0.000151
detection of chemical stimulus involved in sensory perception of smell (GO:0050911)	443	1	18.63	-	0.05	3.04e-07	5.02e-05
sensory perception of smell (GO:0007608)	470	1	19.77	-	0.05	1.51e-07	2.73e-05
detection of chemical stimulus involved in sensory perception (GO:0050907)	489	1	20.57	-	0.05	6.99e-08	1.44e-05
sensory perception of chemical stimulus (GO:0007606)	551	1	23.18	-	0.04	4.36e-09	1.2e-06
