# Supplementary material for: Endothelial Cells Are Heterogeneous in Different Brain Regions and Are Dramatically Altered in Alzheimer's Disease
Source: J Neurosci. 2023 Jun 14;43(24):4541–57. doi: 10.1523/JNEUROSCI.0237-23.2023 (PMC10278684; doi:10.1523/JNEUROSCI.0237-23.2023)
Supplement: Table 9-3 — Genes associated with CAA pathological burden. (Data shown in Figure 9B). Download Table 9-3, XLSX file. [file ns-JN-RM-0237-23-s16.xlsx]

## Sheet: Ext 9-3
Gene	Contrast	Coefficient	Confidence Interval Lower	Confidence Interval Upper	Pr(>Chisq)	BH FDR
BACE2	CAA_Score_Avg	0.115408	0.191894	0.0389216	0.00723191	0.22482
LRP1B	CAA_Score_Avg	0.0713381	0.125784	0.0168926	0.0126171	0.256497
PLCB1	CAA_Score_Avg	0.0712741	0.111896	0.0306525	0.00240975	0.154644
ZEB1	CAA_Score_Avg	0.0659667	0.110332	0.0216019	0.00184087	0.13671
PALM2-AKAP2	CAA_Score_Avg	0.0634534	0.107655	0.0192519	0.00967221	0.242289
KLF6	CAA_Score_Avg	0.0630127	0.122971	0.00305438	0.034555	0.351239
NRG3	CAA_Score_Avg	0.0611845	0.115578	0.0067912	0.0347268	0.351239
KCTD8	CAA_Score_Avg	0.0595309	0.11601	0.00305169	0.0464618	0.381029
EGFL7	CAA_Score_Avg	0.0593307	0.112633	0.00602833	0.0219026	0.30252
PPP3CA	CAA_Score_Avg	0.0583095	0.0938971	0.0227219	0.00401186	0.195577
CADPS2	CAA_Score_Avg	0.0565653	0.0822354	0.0308951	0.000336448	0.0757961
DOCK4	CAA_Score_Avg	0.0555926	0.119859	-0.00867398	0.0495799	0.388563
INSR	CAA_Score_Avg	0.0542938	0.104842	0.00374598	0.0492615	0.387764
ACTB	CAA_Score_Avg	0.0542728	0.107683	0.000862901	0.0457851	0.381029
RAPGEF5	CAA_Score_Avg	0.0523817	0.0924979	0.0122656	0.0204495	0.300581
MBNL1	CAA_Score_Avg	0.0513812	0.0951368	0.00762565	0.0345518	0.351239
SGPP2	CAA_Score_Avg	0.0487934	0.0950133	0.00257343	0.0486982	0.38653
MRTFB	CAA_Score_Avg	0.0475533	0.0857045	0.0094021	0.0198194	0.29768
WNT2B	CAA_Score_Avg	0.0455891	0.0746559	0.0165224	0.00179624	0.135275
IQCJ-SCHIP1	CAA_Score_Avg	0.0448332	0.0600221	0.0296443	7.17e-07	0.00383381
SAMD4A	CAA_Score_Avg	0.0441035	0.0718264	0.0163806	0.000591107	0.0924897
CDKN1A	CAA_Score_Avg	0.0439439	0.0841337	0.00375413	0.0490729	0.387764
MARCH3	CAA_Score_Avg	0.0433902	0.0715058	0.0152746	0.000653533	0.0970678
ANKRD12	CAA_Score_Avg	0.0432879	0.0848346	0.00174116	0.0106959	0.251425
SPARC	CAA_Score_Avg	0.0429054	0.0808456	0.00496522	0.0176403	0.284395
FMNL2	CAA_Score_Avg	0.0427503	0.0813609	0.00413979	0.0108589	0.251425
GLS	CAA_Score_Avg	0.0427082	0.0667562	0.0186602	0.000605412	0.0924897
ZFPM2	CAA_Score_Avg	0.0426467	0.0733544	0.011939	0.0411746	0.371893
MIDN	CAA_Score_Avg	0.0415307	0.0724477	0.0106138	0.00562872	0.22337
RALGAPA2	CAA_Score_Avg	0.0412943	0.0724065	0.010182	0.0172139	0.282339
GBE1	CAA_Score_Avg	0.0398949	0.0661588	0.0136309	0.0017067	0.135188
MOSMO	CAA_Score_Avg	0.0393369	0.0651835	0.0134903	0.00474587	0.211587
CCNH	CAA_Score_Avg	0.038978	0.0765118	0.0014443	0.0417316	0.372519
SHANK3	CAA_Score_Avg	0.0386795	0.0678057	0.00955326	0.0023574	0.154644
SASH1	CAA_Score_Avg	0.038514	0.0784365	-0.0014085	0.0367965	0.357079
RTN1	CAA_Score_Avg	0.0384845	0.0607189	0.01625	0.00364936	0.195577
PTPRK	CAA_Score_Avg	0.0378278	0.0707403	0.00491533	0.0141257	0.263164
ADGRL2	CAA_Score_Avg	0.0378036	0.059615	0.0159923	0.00211245	0.146692
SEMA6B	CAA_Score_Avg	0.0367626	0.0649963	0.00852891	0.0144641	0.263164
ITGA5	CAA_Score_Avg	0.0363204	0.0575477	0.0150931	0.000214669	0.0675311
HNRNPU	CAA_Score_Avg	0.0347052	0.0719712	-0.0025608	0.0480251	0.386151
RASIP1	CAA_Score_Avg	0.0344747	0.0641283	0.00482109	0.0215511	0.30252
PTK2	CAA_Score_Avg	0.0340856	0.0589472	0.0092239	0.00486607	0.211587
UBE2E2	CAA_Score_Avg	0.0336593	0.0504831	0.0168356	0.000415553	0.0822949
VTI1A	CAA_Score_Avg	0.0330634	0.0608374	0.00528938	0.0136452	0.263164
RTN4	CAA_Score_Avg	0.0330517	0.0565223	0.00958113	0.00366075	0.195577
SEMA3F	CAA_Score_Avg	0.0328804	0.0565362	0.00922455	0.0233617	0.306855
MAP2	CAA_Score_Avg	0.0318927	0.0580965	0.0056889	0.0142444	0.263164
KLF7	CAA_Score_Avg	0.0316079	0.053765	0.00945092	0.00207684	0.146692
RBFOX1	CAA_Score_Avg	0.0314249	0.0483165	0.0145332	0.000271723	0.0675311
CNTNAP2	CAA_Score_Avg	0.0306259	0.047904	0.0133477	0.000253197	0.0675311
SPIDR	CAA_Score_Avg	0.030519	0.0537237	0.00731424	0.0127121	0.256497
DGKH	CAA_Score_Avg	0.0302413	0.0566859	0.00379675	0.0164381	0.27903
PRKCE	CAA_Score_Avg	0.0299808	0.0523567	0.00760485	0.0299461	0.332202
MSN	CAA_Score_Avg	0.0293353	0.055298	0.00337259	0.0184293	0.287284
RYBP	CAA_Score_Avg	0.0289663	0.0502344	0.00769812	0.0101867	0.249758
DNAJB1	CAA_Score_Avg	0.0288394	0.0542395	0.00343921	0.0290489	0.32857
SERPINH1	CAA_Score_Avg	0.0288345	0.0519073	0.00576172	0.00541771	0.219458
MRTFA	CAA_Score_Avg	0.028227	0.0458624	0.0105916	0.00081478	0.103268
FBXO11	CAA_Score_Avg	0.0282159	0.0529811	0.00345072	0.0447423	0.379095
PITPNB	CAA_Score_Avg	0.0276501	0.0486492	0.00665091	0.00440439	0.20302
NRIP1	CAA_Score_Avg	0.0275309	0.0428661	0.0121956	8.85e-05	0.0430412
STAG1	CAA_Score_Avg	0.0268911	0.053735	4.73e-05	0.0464338	0.381029
BTBD9	CAA_Score_Avg	0.0263315	0.0431235	0.00953957	0.00093261	0.103268
NUTM2B-AS1	CAA_Score_Avg	0.0262782	0.0450158	0.00754061	0.00601558	0.22337
MAN2A1	CAA_Score_Avg	0.0262549	0.0468852	0.00562453	0.01683	0.280342
ZNF407	CAA_Score_Avg	0.0260906	0.0406632	0.0115179	0.000941333	0.103268
ANO6	CAA_Score_Avg	0.0259294	0.0478647	0.00399418	0.0213907	0.30252
TPST2	CAA_Score_Avg	0.0258471	0.0504651	0.00122901	0.0397053	0.368703
MAFF	CAA_Score_Avg	0.0257034	0.0556875	-0.00428068	0.0301505	0.332401
B4GALT5	CAA_Score_Avg	0.0255067	0.0445896	0.00642373	0.0135073	0.263164
NES	CAA_Score_Avg	0.0254731	0.0454377	0.0055085	0.0416667	0.372519
TJP2	CAA_Score_Avg	0.0254285	0.0510672	-0.000210324	0.0171417	0.28202
UPP1	CAA_Score_Avg	0.0253581	0.0436014	0.0071148	0.0075035	0.227962
ZFAND3	CAA_Score_Avg	0.0250233	0.0591305	-0.00908387	0.0356172	0.352026
FNDC3B	CAA_Score_Avg	0.0249173	0.0475955	0.00223909	0.00936669	0.240974
LAMA5	CAA_Score_Avg	0.0248236	0.0473285	0.00231876	0.0275839	0.327031
ATOH8	CAA_Score_Avg	0.0244638	0.0465291	0.00239857	0.0441867	0.377959
G3BP1	CAA_Score_Avg	0.024356	0.0403145	0.00839746	0.000686899	0.0992662
SYT1	CAA_Score_Avg	0.0239679	0.0380435	0.0098924	0.000452859	0.0850102
ROCK2	CAA_Score_Avg	0.0237355	0.0406637	0.00680741	0.00482983	0.211587
RAPGEF6	CAA_Score_Avg	0.0230041	0.0354842	0.0105239	0.00455401	0.208122
CSMD1	CAA_Score_Avg	0.0228956	0.0377801	0.00801118	0.00242942	0.154644
VCL	CAA_Score_Avg	0.0228044	0.0358761	0.00973282	0.000366382	0.0757961
NOS3	CAA_Score_Avg	0.0225706	0.0422214	0.00291988	0.00633008	0.223984
GSK3B	CAA_Score_Avg	0.0224745	0.0397495	0.00519951	0.0118551	0.251425
CALD1	CAA_Score_Avg	0.0224386	0.0521324	-0.00725513	0.0116686	0.251425
NEDD4	CAA_Score_Avg	0.0222426	0.0470962	-0.00261102	0.01839	0.287284
EXT1	CAA_Score_Avg	0.0220883	0.0349842	0.00919251	0.0115402	0.251425
ITPR3	CAA_Score_Avg	0.0220499	0.0383801	0.00571962	0.00657912	0.223984
NOTCH1	CAA_Score_Avg	0.0219985	0.0457399	-0.00174286	0.0288253	0.32857
MIR181A1HG	CAA_Score_Avg	0.0215258	0.0427005	0.000351082	0.0267757	0.324536
KCNIP4	CAA_Score_Avg	0.0211566	0.0338489	0.00846431	0.00142055	0.123172
VPS13B	CAA_Score_Avg	0.0211444	0.0367488	0.0055401	0.0436296	0.377959
MTRNR2L12	CAA_Score_Avg	0.0210496	0.0341468	0.00795246	0.00267469	0.166298
CLIC4	CAA_Score_Avg	0.0205829	0.0412425	-7.66e-05	0.0278615	0.32857
LRRC8A	CAA_Score_Avg	0.0205587	0.0341831	0.00693439	0.010787	0.251425
GNA13	CAA_Score_Avg	0.0203122	0.0370818	0.00354247	0.00424662	0.198734
FNIP1	CAA_Score_Avg	0.0202466	0.0348123	0.00568102	0.00571986	0.22337
PLS3	CAA_Score_Avg	0.0199022	0.0337401	0.00606427	0.0033727	0.193912
EHD2	CAA_Score_Avg	0.0198831	0.031559	0.00820716	0.00209096	0.146692
FNDC3A	CAA_Score_Avg	0.0195243	0.0333371	0.00571144	0.00047696	0.0850102
NUFIP2	CAA_Score_Avg	0.0194197	0.042714	-0.00387452	0.0443958	0.377959
ZC3HAV1	CAA_Score_Avg	0.0190637	0.0399581	-0.00183066	0.0167721	0.280342
IL3RA	CAA_Score_Avg	0.018348	0.0358725	0.000823406	0.0203596	0.300581
RIPOR1	CAA_Score_Avg	0.0183176	0.0305939	0.0060413	0.0124972	0.256025
BAZ1A	CAA_Score_Avg	0.0182841	0.0349485	0.0016198	0.0407554	0.370061
SPPL3	CAA_Score_Avg	0.0182509	0.0308774	0.0056244	0.015771	0.276483
HNRNPH1	CAA_Score_Avg	0.0181742	0.0321779	0.00417064	0.0398346	0.368703
SLC2A13	CAA_Score_Avg	0.0181143	0.0301126	0.006116	0.0192938	0.29308
PDE4DIP	CAA_Score_Avg	0.0180809	0.0286655	0.00749634	0.00510362	0.214875
GCH1	CAA_Score_Avg	0.017847	0.02729	0.00840412	0.00291858	0.177337
ADGRG1	CAA_Score_Avg	0.0177405	0.0334612	0.00201987	0.0209574	0.301495
SMTN	CAA_Score_Avg	0.0176228	0.0317065	0.00353907	0.0163534	0.27903
TSC22D2	CAA_Score_Avg	0.0175541	0.0377366	-0.00262836	0.0205241	0.300581
OPA3	CAA_Score_Avg	0.0174977	0.0290587	0.00593675	0.00409781	0.195634
TPK1	CAA_Score_Avg	0.0174361	0.0311087	0.00376362	0.0432256	0.377659
SKI	CAA_Score_Avg	0.0173248	0.0312115	0.00343811	0.0487229	0.38653
VMP1	CAA_Score_Avg	0.0173185	0.0328147	0.0018222	0.0239046	0.307255
NCOA3	CAA_Score_Avg	0.0173145	0.0341828	0.00044623	0.0350086	0.351862
ABCG1	CAA_Score_Avg	0.0172896	0.026576	0.00800326	0.00631894	0.223984
ARHGAP5	CAA_Score_Avg	0.0172589	0.0329618	0.00155614	0.0231703	0.306855
CHST11	CAA_Score_Avg	0.0170151	0.0285934	0.00543686	0.00592051	0.22337
ATF6	CAA_Score_Avg	0.0169118	0.0325715	0.00125215	0.0190624	0.290389
RFX2	CAA_Score_Avg	0.016776	0.0241585	0.00939352	0.000137627	0.0525636
CLTC	CAA_Score_Avg	0.0163557	0.0278012	0.00491029	0.00827791	0.236695
TASOR2	CAA_Score_Avg	0.0163531	0.0273045	0.00540168	0.00277672	0.170657
IL15RA	CAA_Score_Avg	0.0162731	0.0259257	0.00662049	0.0065053	0.223984
NPC1	CAA_Score_Avg	0.0161127	0.0316539	0.000571567	0.0435896	0.377959
YWHAG	CAA_Score_Avg	0.0160783	0.0271623	0.00499422	0.0232572	0.306855
PTPRD	CAA_Score_Avg	0.0159746	0.0254682	0.00648101	0.00198438	0.145349
MICAL3	CAA_Score_Avg	0.0159338	0.0272698	0.00459788	0.0142699	0.263164
COG5	CAA_Score_Avg	0.0158628	0.0276812	0.0040445	0.0134054	0.263164
DLGAP1	CAA_Score_Avg	0.015862	0.0271161	0.00460784	0.0303803	0.333157
DIAPH1	CAA_Score_Avg	0.0157375	0.0275952	0.00387988	0.0227519	0.305664
SKIL	CAA_Score_Avg	0.0156512	0.0315566	-0.000254173	0.0363393	0.354966
LINC00632	CAA_Score_Avg	0.015161	0.0263457	0.00397631	0.041541	0.372519
PLAUR	CAA_Score_Avg	0.0147909	0.0258537	0.00372808	0.000936968	0.103268
BCL6B	CAA_Score_Avg	0.0147267	0.026436	0.00301746	0.0218104	0.30252
RNF169	CAA_Score_Avg	0.0145766	0.0281881	0.000965069	0.03304	0.345724
AC016831.7	CAA_Score_Avg	0.0144262	0.0290281	-0.000175615	0.0344907	0.351239
ZBTB7A	CAA_Score_Avg	0.0143812	0.0237912	0.00497122	0.0242283	0.309925
ELOVL5	CAA_Score_Avg	0.0143704	0.0360075	-0.00726678	0.0196428	0.295859
DLGAP4	CAA_Score_Avg	0.0143561	0.0276003	0.00111192	0.0269477	0.324536
TES	CAA_Score_Avg	0.0142764	0.0252596	0.00329318	0.00880429	0.240974
IPO7	CAA_Score_Avg	0.0141756	0.0234454	0.00490579	0.00533003	0.217555
KCNMA1	CAA_Score_Avg	0.0135735	0.0220009	0.00514607	0.00378802	0.195577
SLC25A37	CAA_Score_Avg	0.0135276	0.0199252	0.00712998	0.00125346	0.121859
KIF13A	CAA_Score_Avg	0.0134273	0.0267096	0.000145053	0.0117673	0.251425
MYCT1	CAA_Score_Avg	0.0134061	0.0291217	-0.00230951	0.0459059	0.381029
RESF1	CAA_Score_Avg	0.0133616	0.0239514	0.00277182	0.0370925	0.359017
TEAD4	CAA_Score_Avg	0.0133563	0.0263092	0.000403427	0.0141482	0.263164
CHIC2	CAA_Score_Avg	0.0133554	0.0350276	-0.00831681	0.0210944	0.301582
EVI5	CAA_Score_Avg	0.0133495	0.0212496	0.00544927	0.0104625	0.250867
RUSC2	CAA_Score_Avg	0.0133089	0.022909	0.00370875	0.0319773	0.337244
CLIP2	CAA_Score_Avg	0.0132656	0.0212092	0.00532189	0.00373376	0.195577
MKNK2	CAA_Score_Avg	0.013236	0.0250472	0.00142491	0.0410044	0.37114
MIR222HG	CAA_Score_Avg	0.0130327	0.0282958	-0.00223041	0.0348244	0.351239
RTN3	CAA_Score_Avg	0.0130242	0.0229465	0.00310184	0.0206299	0.300581
INO80D	CAA_Score_Avg	0.0129714	0.02051	0.00543278	0.0102295	0.249758
RABL6	CAA_Score_Avg	0.012959	0.0187316	0.00718645	0.000523789	0.0882566
PPP1R15A	CAA_Score_Avg	0.012956	0.0235779	0.00233412	0.0472363	0.38419
RELA	CAA_Score_Avg	0.0129234	0.0220501	0.00379661	0.0400728	0.368703
PFKP	CAA_Score_Avg	0.01269	0.0214114	0.00396864	0.0127912	0.256888
JDP2	CAA_Score_Avg	0.0126392	0.0230183	0.00226013	0.00810424	0.235508
EHD4	CAA_Score_Avg	0.0126361	0.0236087	0.00166351	0.0353343	0.351993
PLEC	CAA_Score_Avg	0.0126266	0.02193	0.00332327	0.0454991	0.381023
TUBA1C	CAA_Score_Avg	0.0124629	0.0259923	-0.0010665	0.026104	0.32087
ARAP2	CAA_Score_Avg	0.0124385	0.0247387	0.000138293	0.0235781	0.306855
CMSS1	CAA_Score_Avg	0.012389	0.0196662	0.00511188	0.00714581	0.224757
RANGAP1	CAA_Score_Avg	0.0123514	0.0205172	0.00418567	0.0143664	0.263164
PVT1	CAA_Score_Avg	0.0123353	0.0205879	0.00408275	0.0233131	0.306855
AGPAT4	CAA_Score_Avg	0.0123176	0.0208596	0.00377564	0.0203875	0.300581
RASGEF1B	CAA_Score_Avg	0.0121391	0.0201279	0.00415029	0.0310859	0.334764
RIMS2	CAA_Score_Avg	0.0120468	0.019922	0.00417156	0.0270285	0.324536
KPNA4	CAA_Score_Avg	0.011992	0.0259544	-0.00197038	0.0074299	0.227015
AC096711.2	CAA_Score_Avg	0.0117008	0.024259	-0.000857423	0.0335795	0.349318
SACS	CAA_Score_Avg	0.0116847	0.0164514	0.00691795	9.72e-05	0.0433113
MAPK1IP1L	CAA_Score_Avg	0.0115455	0.0218952	0.00119572	0.0463608	0.381029
SND1	CAA_Score_Avg	0.0115216	0.0203852	0.00265805	0.0288142	0.32857
MCU	CAA_Score_Avg	0.0114563	0.0239385	-0.00102591	0.0481606	0.38653
PLCL1	CAA_Score_Avg	0.0114073	0.0208374	0.00197715	0.00880104	0.240974
NOP58	CAA_Score_Avg	0.0111112	0.0201339	0.00208855	0.0295001	0.329994
AHCTF1	CAA_Score_Avg	0.0110456	0.017906	0.00418516	0.0112981	0.251425
TFPI	CAA_Score_Avg	0.0109985	0.021393	0.000604068	0.0311761	0.334764
RAB10	CAA_Score_Avg	0.0106871	0.0172734	0.00410081	0.00645815	0.223984
EIF4G1	CAA_Score_Avg	0.0106812	0.0178909	0.00347152	0.0316584	0.337081
PKD1	CAA_Score_Avg	0.0106243	0.014629	0.00661951	3.82e-05	0.0322357
DMD	CAA_Score_Avg	0.0105301	0.0170281	0.00403215	0.00706722	0.224757
ABI1	CAA_Score_Avg	0.0102985	0.0210234	-0.000426441	0.0407019	0.370061
CDC42EP2	CAA_Score_Avg	0.0102817	0.0180694	0.00249386	0.040646	0.370061
SYNCRIP	CAA_Score_Avg	0.0102634	0.0164762	0.00405058	0.0124669	0.256025
MAPRE2	CAA_Score_Avg	0.0101766	0.0186497	0.0017034	0.0213986	0.30252
EIF3H	CAA_Score_Avg	0.0100365	0.0178626	0.00221044	0.0177748	0.284395
EHBP1L1	CAA_Score_Avg	0.010013	0.0179721	0.00205401	0.0464239	0.381029
KLF10	CAA_Score_Avg	0.00976411	0.0173283	0.00219992	0.034661	0.351239
PTPA	CAA_Score_Avg	0.00967245	0.0150952	0.0042497	0.00373844	0.195577
SCAF4	CAA_Score_Avg	0.0096433	0.0182721	0.00101445	0.0384402	0.366823
ZYX	CAA_Score_Avg	0.00952177	0.0144914	0.00455209	0.0040324	0.195577
AGO2	CAA_Score_Avg	0.00944823	0.0182789	0.000617519	0.0159198	0.277275
DNAJB2	CAA_Score_Avg	0.00933151	0.0161946	0.00246842	0.0461886	0.381029
ARHGAP32	CAA_Score_Avg	0.00920329	0.0158849	0.00252167	0.0318718	0.337081
DDX10	CAA_Score_Avg	0.00920095	0.0188672	-0.000465337	0.00427426	0.198734
PANK2	CAA_Score_Avg	0.00890342	0.0152626	0.00254428	0.0424613	0.375216
NDEL1	CAA_Score_Avg	0.00881401	0.0149166	0.00271146	0.0318988	0.337081
FEM1C	CAA_Score_Avg	0.00877452	0.0132134	0.00433568	0.00394547	0.195577
EWSR1	CAA_Score_Avg	0.00856022	0.0149815	0.00213897	0.0492743	0.387764
ACVR1B	CAA_Score_Avg	0.00842257	0.0138375	0.00300762	0.0228433	0.306123
MPP5	CAA_Score_Avg	0.00827675	0.0131677	0.0033858	0.00970552	0.242289
MYO1D	CAA_Score_Avg	0.0081858	0.019485	-0.00311343	0.0335635	0.349318
NDUFAF2	CAA_Score_Avg	0.0081567	0.0174266	-0.00111321	0.0475491	0.384637
LRRC4C	CAA_Score_Avg	0.00792228	0.0154617	0.000382827	0.024509	0.310487
GLRX	CAA_Score_Avg	0.00783335	0.014818	0.000848721	0.0440161	0.377959
HIPK1	CAA_Score_Avg	0.00782287	0.0133422	0.00230355	0.0364663	0.355164
RNF216	CAA_Score_Avg	0.00774437	0.0155161	-2.73e-05	0.026934	0.324536
STK40	CAA_Score_Avg	0.00754163	0.0126133	0.00247	0.0290655	0.32857
OLA1	CAA_Score_Avg	0.00739521	0.014223	0.000567402	0.0347336	0.351239
ST7L	CAA_Score_Avg	0.00727045	0.0131452	0.0013957	0.0466452	0.381948
IQCB1	CAA_Score_Avg	0.00717612	0.0124287	0.00192358	0.0434305	0.377959
RGS12	CAA_Score_Avg	0.00708619	0.0118902	0.00228216	0.0115557	0.251425
INF2	CAA_Score_Avg	0.00700522	0.011522	0.00248839	0.024488	0.310487
RPN1	CAA_Score_Avg	0.00694824	0.0112071	0.00268934	0.0142784	0.263164
RIC8B	CAA_Score_Avg	0.00687217	0.0111618	0.00258252	0.00710229	0.224757
PPP5C	CAA_Score_Avg	0.00686501	0.0105739	0.00315608	0.0057231	0.22337
RGS6	CAA_Score_Avg	0.00674038	0.0156516	-0.00217087	0.0352771	0.351993
RAB12	CAA_Score_Avg	0.00657004	0.0112133	0.00192683	0.0170845	0.281948
ATP6V1A	CAA_Score_Avg	0.00603389	0.0105416	0.00152622	0.0428804	0.375872
ZFP91	CAA_Score_Avg	0.00600925	0.0111383	0.000880153	0.0317637	0.337081
TERF2	CAA_Score_Avg	0.00600004	0.00896982	0.00303027	0.00119855	0.118678
SLC25A26	CAA_Score_Avg	0.00592301	0.0103826	0.00146343	0.0416639	0.372519
KMT2D	CAA_Score_Avg	0.0058614	0.0101172	0.00160558	0.0423462	0.375216
C16orf72	CAA_Score_Avg	0.00579478	0.0093283	0.00226126	0.0158384	0.276758
ST7	CAA_Score_Avg	0.00578688	0.00963577	0.001938	0.0252174	0.31459
ADNP2	CAA_Score_Avg	0.00554368	0.00925135	0.00183601	0.0271946	0.324536
LINC01278	CAA_Score_Avg	0.00554323	0.0154343	-0.00434786	0.0252401	0.31459
PRORP	CAA_Score_Avg	0.00553877	0.0105393	0.000538192	0.0399343	0.368703
GOLGA3	CAA_Score_Avg	0.0055151	0.00953802	0.00149217	0.0206231	0.300581
H2AFY	CAA_Score_Avg	0.00545574	0.0101058	0.00080566	0.0354091	0.351993
TWSG1	CAA_Score_Avg	0.00543862	0.00926793	0.00160932	0.0355665	0.352026
TSPYL1	CAA_Score_Avg	0.00505366	0.00825638	0.00185095	0.0146223	0.264141
SNTB2	CAA_Score_Avg	0.00448652	0.00889219	8.09e-05	0.0442521	0.377959
GABPB1	CAA_Score_Avg	0.00405433	0.00732643	0.00078222	0.0348809	0.351239
MED28	CAA_Score_Avg	0.00394336	0.00630174	0.00158499	0.00840141	0.238171
FAM3C	CAA_Score_Avg	0.00372601	0.00644577	0.00100625	0.0390365	0.368687
NUP93	CAA_Score_Avg	0.00367711	0.00710956	0.000244653	0.0124463	0.256025
HS2ST1	CAA_Score_Avg	0.00331351	0.00923503	-0.002608	0.0427355	0.375216
CENPP	CAA_Score_Avg	0.000168185	0.0107725	-0.0104361	0.049406	0.387921
DNAJC21	CAA_Score_Avg	-1.63e-05	0.00714561	-0.00717823	0.0184825	0.287284
MIER1	CAA_Score_Avg	-0.00110731	0.00549072	-0.00770534	0.0188726	0.289472
GNPAT	CAA_Score_Avg	-0.00148106	0.0021255	-0.00508762	0.0155151	0.273793
CDC5L	CAA_Score_Avg	-0.00158897	0.00184545	-0.00502338	0.0183611	0.287284
NFIX	CAA_Score_Avg	-0.0025738	0.00249322	-0.00764081	0.0291414	0.328717
TXNL4A	CAA_Score_Avg	-0.00291952	0.00187422	-0.00771326	0.0164337	0.27903
KANTR	CAA_Score_Avg	-0.00318806	0.000732535	-0.00710865	0.0260977	0.32087
BUB3	CAA_Score_Avg	-0.00330808	-0.000125682	-0.00649047	0.00997262	0.245731
ACADM	CAA_Score_Avg	-0.00341966	0.000451066	-0.00729038	0.0262195	0.321549
MPC1	CAA_Score_Avg	-0.00342886	0.00107152	-0.00792924	0.0293459	0.328957
TERF1	CAA_Score_Avg	-0.00346895	-1.86e-05	-0.00691933	0.0220438	0.30252
BLMH	CAA_Score_Avg	-0.00348955	0.000197036	-0.00717613	0.0118907	0.251425
EIF2AK1	CAA_Score_Avg	-0.00358532	2.66e-06	-0.0071733	0.0394424	0.368703
SUDS3	CAA_Score_Avg	-0.00359442	-0.000142327	-0.00704651	0.0485284	0.38653
PSMD2	CAA_Score_Avg	-0.0035946	0.00117293	-0.00836214	0.0448079	0.379095
ATP6AP2	CAA_Score_Avg	-0.00369929	0.000831279	-0.00822985	0.0453862	0.381023
CARS2	CAA_Score_Avg	-0.00372146	9.64e-05	-0.00753936	0.0211894	0.302132
PRKRA	CAA_Score_Avg	-0.00385644	-0.000322448	-0.00739043	0.0227502	0.305664
CEP295	CAA_Score_Avg	-0.00386142	0.000190306	-0.00791315	0.0248326	0.313161
RBM28	CAA_Score_Avg	-0.0039087	-0.000217194	-0.00760021	0.00636036	0.223984
APTX	CAA_Score_Avg	-0.00394325	0.000426765	-0.00831326	0.0227022	0.305664
GCA	CAA_Score_Avg	-0.00403061	0.00110576	-0.00916699	0.0286692	0.32857
BRD8	CAA_Score_Avg	-0.00416434	-0.000384533	-0.00794415	0.015482	0.273793
GOLGA2	CAA_Score_Avg	-0.00424184	0.000258265	-0.00874194	0.0391573	0.368687
ME2	CAA_Score_Avg	-0.00424601	0.00024345	-0.00873546	0.0426967	0.375216
CDC123	CAA_Score_Avg	-0.00426319	-0.000164404	-0.00836198	0.0378781	0.363734
ERLEC1	CAA_Score_Avg	-0.00432998	-0.000912678	-0.00774729	0.0136113	0.263164
STMP1	CAA_Score_Avg	-0.00440813	-0.00087195	-0.0079443	0.0117139	0.251425
RBM41	CAA_Score_Avg	-0.00444199	2.89e-05	-0.00891285	0.0169716	0.280951
GRAMD1C	CAA_Score_Avg	-0.00450698	-2.03e-05	-0.00899372	0.0243676	0.310469
RBBP6	CAA_Score_Avg	-0.00456435	0.00675171	-0.0158804	0.0484184	0.38653
RPAIN	CAA_Score_Avg	-0.0047127	-0.000710406	-0.008715	0.0177386	0.284395
CLPX	CAA_Score_Avg	-0.00475681	-0.000908244	-0.00860538	0.0113711	0.251425
EPG5	CAA_Score_Avg	-0.00481668	0.000104634	-0.009738	0.0384418	0.366823
SMARCE1	CAA_Score_Avg	-0.00487058	0.00239249	-0.0121336	0.00938341	0.240974
ETFDH	CAA_Score_Avg	-0.00488407	-0.000502868	-0.00926528	0.0334972	0.349318
HSPB11	CAA_Score_Avg	-0.00493947	-0.00131474	-0.00856419	0.0273121	0.324536
ITGB1BP1	CAA_Score_Avg	-0.00496883	-0.000966968	-0.0089707	0.0160681	0.277769
C1D	CAA_Score_Avg	-0.00502575	-0.000978378	-0.00907312	0.031573	0.337081
AC074032.1	CAA_Score_Avg	-0.00503271	-0.000598776	-0.00946664	0.0328487	0.344396
TBC1D23	CAA_Score_Avg	-0.0051734	0.00120362	-0.0115504	0.0345593	0.351239
SEC22C	CAA_Score_Avg	-0.00517699	-0.000841749	-0.00951222	0.0227125	0.305664
RDH11	CAA_Score_Avg	-0.00525414	-0.000688013	-0.00982026	0.012274	0.256025
FAM122C	CAA_Score_Avg	-0.00535417	0.000731049	-0.0114394	0.0443453	0.377959
MRE11	CAA_Score_Avg	-0.00538435	-0.00140277	-0.00936593	0.0272332	0.324536
CRYZL1	CAA_Score_Avg	-0.00543453	-0.000608758	-0.0102603	0.0486984	0.38653
CEP70	CAA_Score_Avg	-0.00551056	-0.000102271	-0.0109188	0.0141698	0.263164
NDUFA5	CAA_Score_Avg	-0.00552879	-0.00115988	-0.0098977	0.00956428	0.242289
USP46	CAA_Score_Avg	-0.00552908	-0.000512026	-0.0105461	0.0397813	0.368703
MBD4	CAA_Score_Avg	-0.00557641	-0.00113687	-0.010016	0.0296062	0.330103
GNPTAB	CAA_Score_Avg	-0.00558951	5.5e-05	-0.011234	0.0455346	0.381023
SETDB2	CAA_Score_Avg	-0.00570258	-0.000495256	-0.0109099	0.0093618	0.240974
COMMD7	CAA_Score_Avg	-0.0057534	-0.000758906	-0.0107479	0.0484526	0.38653
ACAD11	CAA_Score_Avg	-0.00576506	0.00165751	-0.0131876	0.0470443	0.38419
PPIL4	CAA_Score_Avg	-0.00579043	-0.0012648	-0.010316	0.0296334	0.330103
IK	CAA_Score_Avg	-0.0057979	-0.000634534	-0.0109613	0.017354	0.282901
PITPNA	CAA_Score_Avg	-0.00592551	0.000787113	-0.0126381	0.039646	0.368703
MTERF4	CAA_Score_Avg	-0.00600327	-0.00113501	-0.0108715	0.0134228	0.263164
TOX4	CAA_Score_Avg	-0.00604636	-0.000470712	-0.011622	0.0385909	0.366872
STARD3NL	CAA_Score_Avg	-0.00612792	-0.0019539	-0.0103019	0.00941905	0.240974
TNFRSF14	CAA_Score_Avg	-0.00613574	0.00277575	-0.0150472	0.0402698	0.368703
TRIM13	CAA_Score_Avg	-0.00617355	-0.000158412	-0.0121887	0.0356174	0.352026
TCHP	CAA_Score_Avg	-0.00624313	-0.000806129	-0.0116801	0.0182553	0.287284
ANP32E	CAA_Score_Avg	-0.00626455	-0.000116076	-0.012413	0.0359006	0.353519
UQCRC2	CAA_Score_Avg	-0.00631002	-0.00211474	-0.0105053	0.00622026	0.223984
ATP5PO	CAA_Score_Avg	-0.00631694	-0.00062721	-0.0120067	0.0138668	0.263164
RBIS	CAA_Score_Avg	-0.00643303	0.00195194	-0.014818	0.00733507	0.225406
ANAPC5	CAA_Score_Avg	-0.00644067	0.00033329	-0.0132146	0.0326225	0.342696
RTL8C	CAA_Score_Avg	-0.00646067	-0.000924313	-0.011997	0.0161676	0.277769
RNF34	CAA_Score_Avg	-0.00648314	-0.00107983	-0.0118864	0.0116996	0.251425
MIGA1	CAA_Score_Avg	-0.00661193	-0.00132722	-0.0118966	0.0137043	0.263164
HEXA	CAA_Score_Avg	-0.00662493	-0.00101717	-0.0122327	0.00978685	0.242289
NCBP3	CAA_Score_Avg	-0.00667817	-0.00169966	-0.0116567	0.0143182	0.263164
DCTN2	CAA_Score_Avg	-0.00671794	-0.00144151	-0.0119944	0.00587762	0.22337
PLEKHA2	CAA_Score_Avg	-0.00680407	0.0018809	-0.015489	0.0237089	0.306855
RALBP1	CAA_Score_Avg	-0.00681105	-0.00146407	-0.012158	0.0218715	0.30252
ORMDL1	CAA_Score_Avg	-0.00686327	-0.00119152	-0.012535	0.035363	0.351993
CNTRL	CAA_Score_Avg	-0.00691669	0.00101302	-0.0148464	0.0363796	0.354966
TMX4	CAA_Score_Avg	-0.00692351	-0.00104669	-0.0128003	0.0287372	0.32857
FBXW4	CAA_Score_Avg	-0.00694838	0.00216807	-0.0160648	0.0106137	0.251425
ACTR1B	CAA_Score_Avg	-0.00700147	-0.000697372	-0.0133056	0.0400918	0.368703
PDCD7	CAA_Score_Avg	-0.00700702	0.000242751	-0.0142568	0.0305929	0.333157
NDUFS6	CAA_Score_Avg	-0.00703467	0.000409447	-0.0144788	0.0496332	0.388563
UBE2L6	CAA_Score_Avg	-0.00707209	-7.9e-05	-0.0140652	0.0461109	0.381029
PPIC	CAA_Score_Avg	-0.00711928	-0.00116313	-0.0130754	0.0123335	0.256025
ASAH1	CAA_Score_Avg	-0.00716103	-0.000641537	-0.0136805	0.0288812	0.32857
RCN2	CAA_Score_Avg	-0.00722094	-0.00295912	-0.0114828	0.00392692	0.195577
THOC1	CAA_Score_Avg	-0.00722807	-0.00114129	-0.0133148	0.0407641	0.370061
UFSP2	CAA_Score_Avg	-0.00726616	-0.00220081	-0.0123315	0.00130069	0.123172
RNMT	CAA_Score_Avg	-0.00727723	-0.000100564	-0.0144539	0.00629053	0.223984
VPS4B	CAA_Score_Avg	-0.00729564	-0.00201051	-0.0125808	0.00826304	0.236695
STRADA	CAA_Score_Avg	-0.00730694	-6.73e-05	-0.0145465	0.0213458	0.30252
NEK1	CAA_Score_Avg	-0.00732244	-0.000153224	-0.0144917	0.00886904	0.240974
CSAD	CAA_Score_Avg	-0.00735249	-0.00145078	-0.0132542	0.0151719	0.270414
TBC1D9B	CAA_Score_Avg	-0.00740137	-0.00266938	-0.0121334	0.0077315	0.231842
USP4	CAA_Score_Avg	-0.00744211	-0.00150767	-0.0133765	0.0478004	0.384923
LSM8	CAA_Score_Avg	-0.0075041	-0.000969182	-0.014039	0.0251381	0.31459
ATP6V1F	CAA_Score_Avg	-0.00764967	0.0015114	-0.0168107	0.0285345	0.32857
METTL4	CAA_Score_Avg	-0.00767762	-0.00152372	-0.0138315	0.0220107	0.30252
TMLHE	CAA_Score_Avg	-0.00769494	-0.00261767	-0.0127722	0.00947143	0.241161
BACH2	CAA_Score_Avg	-0.00776119	0.00118409	-0.0167065	0.0206308	0.300581
TMEM168	CAA_Score_Avg	-0.00784505	0.00343007	-0.0191202	0.034696	0.351239
FBXO21	CAA_Score_Avg	-0.00785719	-0.000437968	-0.0152764	0.0288362	0.32857
SNX24	CAA_Score_Avg	-0.00791118	0.000317085	-0.0161394	0.0391648	0.368687
WDR83OS	CAA_Score_Avg	-0.00806901	0.00111347	-0.0172515	0.0207947	0.301495
NIPSNAP2	CAA_Score_Avg	-0.00809857	-0.0016083	-0.0145888	0.00354362	0.195577
RRP1B	CAA_Score_Avg	-0.00813493	-0.000349446	-0.0159204	0.043768	0.377959
BNIP3	CAA_Score_Avg	-0.00814423	-0.0012983	-0.0149902	0.00139611	0.123172
ATXN3	CAA_Score_Avg	-0.00815472	-0.000794869	-0.0155146	0.0193839	0.293615
RBX1	CAA_Score_Avg	-0.00822223	-0.000110805	-0.0163337	0.0461408	0.381029
EZH1	CAA_Score_Avg	-0.00823671	-0.001011	-0.0154624	0.0227443	0.305664
HERC5	CAA_Score_Avg	-0.00823808	-0.00101185	-0.0154643	0.0208176	0.301495
FNTA	CAA_Score_Avg	-0.00829749	-0.00316055	-0.0134344	0.00518724	0.215009
WASHC3	CAA_Score_Avg	-0.00832103	-0.000737033	-0.015905	0.0452102	0.381023
GINM1	CAA_Score_Avg	-0.00833219	-0.00107661	-0.0155878	0.0357913	0.353093
MZT2B	CAA_Score_Avg	-0.00845507	0.00110626	-0.0180164	0.0379585	0.363734
WDR44	CAA_Score_Avg	-0.00849922	-0.00170688	-0.0152916	0.0493061	0.387764
KRBOX4	CAA_Score_Avg	-0.00852965	-0.00387332	-0.013186	0.000898005	0.103268
NUCB2	CAA_Score_Avg	-0.00855475	-0.00230294	-0.0148065	0.0116119	0.251425
C18orf32	CAA_Score_Avg	-0.00860288	-0.00183205	-0.0153737	0.00620634	0.223984
OSMR-AS1	CAA_Score_Avg	-0.00860837	0.00456305	-0.0217798	0.0184272	0.287284
WDR11	CAA_Score_Avg	-0.00861677	-0.00109254	-0.016141	0.0400068	0.368703
SYF2	CAA_Score_Avg	-0.00863303	-0.000731718	-0.0165343	0.0061102	0.223984
ARL2	CAA_Score_Avg	-0.00864005	-0.0019032	-0.0153769	0.00703199	0.224757
SEPTIN10	CAA_Score_Avg	-0.00864205	-0.000206793	-0.0170773	0.0173526	0.282901
TSPAN4	CAA_Score_Avg	-0.00867151	-0.000974119	-0.0163689	0.00977982	0.242289
NEK9	CAA_Score_Avg	-0.00869056	-0.00140786	-0.0159733	0.0270321	0.324536
AMD1	CAA_Score_Avg	-0.00869891	0.00367049	-0.0210683	0.0401037	0.368703
AAMDC	CAA_Score_Avg	-0.0087091	-0.00360334	-0.0138149	0.000277854	0.0675311
CHMP5	CAA_Score_Avg	-0.00870959	0.000382143	-0.0178013	0.00694488	0.224757
ISCU	CAA_Score_Avg	-0.00876096	-0.00164095	-0.015881	0.0102933	0.250173
CENPC	CAA_Score_Avg	-0.00876327	9.59e-05	-0.0176225	0.0131438	0.261265
TCAIM	CAA_Score_Avg	-0.00880224	0.000559131	-0.0181636	0.012678	0.256497
LMF1	CAA_Score_Avg	-0.00885838	-0.0011386	-0.0165782	0.0454167	0.381023
NUDT3	CAA_Score_Avg	-0.00894807	-0.0020306	-0.0158655	0.00978764	0.242289
TAF11	CAA_Score_Avg	-0.00902647	-0.00307815	-0.0149748	0.00531963	0.217555
ARHGAP17	CAA_Score_Avg	-0.00903879	-0.00190747	-0.0161701	0.00223798	0.151474
HADHB	CAA_Score_Avg	-0.00919368	-0.00170375	-0.0166836	0.00665416	0.223984
CD302	CAA_Score_Avg	-0.00919935	-0.00230581	-0.0160929	0.00805115	0.235508
CPNE3	CAA_Score_Avg	-0.00921927	-0.00365537	-0.0147832	0.0010591	0.106849
DRAP1	CAA_Score_Avg	-0.00925651	0.000670882	-0.0191839	0.0413832	0.372518
FBXO25	CAA_Score_Avg	-0.00929332	-0.00127292	-0.0173137	0.00662677	0.223984
EIF3K	CAA_Score_Avg	-0.00935395	0.00102773	-0.0197356	0.0477423	0.384923
XPA	CAA_Score_Avg	-0.00935605	-0.00265505	-0.016057	0.00917452	0.240974
RBL2	CAA_Score_Avg	-0.00937298	-0.000454759	-0.0182912	0.0472471	0.38419
KRT10	CAA_Score_Avg	-0.00948127	0.00589285	-0.0248554	0.0462238	0.381029
DCAF8	CAA_Score_Avg	-0.00958436	-0.00256137	-0.0166073	0.0137072	0.263164
KIAA0586	CAA_Score_Avg	-0.00961926	-0.0016143	-0.0176242	0.0493135	0.387764
CAMK2G	CAA_Score_Avg	-0.00965144	-0.00384725	-0.0154556	0.00316709	0.18407
SPCS2	CAA_Score_Avg	-0.00968006	-0.000156791	-0.0192033	0.0310424	0.334764
BRD7	CAA_Score_Avg	-0.00969989	-0.00335439	-0.0160454	0.00683799	0.224757
MRPL19	CAA_Score_Avg	-0.00971551	-0.00329178	-0.0161392	0.0104304	0.250867
INTS10	CAA_Score_Avg	-0.00977082	-0.000527636	-0.019014	0.0253257	0.314922
NDUFA1	CAA_Score_Avg	-0.00980813	0.00156375	-0.02118	0.0307783	0.334085
NEO1	CAA_Score_Avg	-0.00981858	-0.00142728	-0.0182099	0.0251215	0.31459
SLC16A2	CAA_Score_Avg	-0.00984437	-0.002079	-0.0176097	0.0176495	0.284395
MAGED2	CAA_Score_Avg	-0.00986387	-0.00166674	-0.018061	0.0167802	0.280342
SPSB3	CAA_Score_Avg	-0.00989475	-0.003182	-0.0166075	0.000907962	0.103268
ATP5MPL	CAA_Score_Avg	-0.00997697	-0.000946818	-0.0190071	0.0451351	0.381023
SRRM1	CAA_Score_Avg	-0.00997728	-0.000419783	-0.0195348	0.042518	0.375216
TRPC1	CAA_Score_Avg	-0.010098	-0.000106142	-0.0200898	0.0439965	0.377959
CBR4	CAA_Score_Avg	-0.0101353	-0.000853891	-0.0194168	0.040236	0.368703
TTLL3	CAA_Score_Avg	-0.0101443	-0.00207397	-0.0182146	0.0337888	0.350813
SAP18	CAA_Score_Avg	-0.0101797	-3.69e-05	-0.0203225	0.037551	0.362428
HADHA	CAA_Score_Avg	-0.0102202	-0.00423544	-0.016205	0.00250096	0.157325
MRRF	CAA_Score_Avg	-0.0103054	-0.000817009	-0.0197937	0.0379201	0.363734
TMEM50A	CAA_Score_Avg	-0.0103226	-0.0023246	-0.0183206	0.0343432	0.351239
CSRP1	CAA_Score_Avg	-0.0104747	-0.00117914	-0.0197702	0.010684	0.251425
PRPF18	CAA_Score_Avg	-0.0104803	-0.00352251	-0.0174381	0.00711642	0.224757
HMGN2	CAA_Score_Avg	-0.0105978	-0.00185018	-0.0193454	0.0141415	0.263164
VDAC3	CAA_Score_Avg	-0.0106573	-0.00356331	-0.0177513	0.00296823	0.178327
UQCR11	CAA_Score_Avg	-0.0107039	0.00129361	-0.0227014	0.0311786	0.334764
FRG1	CAA_Score_Avg	-0.0107227	-0.000888353	-0.020557	0.0273127	0.324536
SSR3	CAA_Score_Avg	-0.0107411	-0.000715302	-0.0207668	0.0410218	0.37114
FAM111A	CAA_Score_Avg	-0.0108256	-0.00215284	-0.0194984	0.00404156	0.195577
NMT1	CAA_Score_Avg	-0.0108418	0.000240843	-0.0219245	0.0216079	0.30252
DYNC1I2	CAA_Score_Avg	-0.0110731	0.000810521	-0.0229567	0.0203412	0.300581
IRF2	CAA_Score_Avg	-0.0111228	-0.00160034	-0.0206452	0.0238161	0.306855
CRADD	CAA_Score_Avg	-0.0111485	0.00217519	-0.0244722	0.0384865	0.366823
SRI	CAA_Score_Avg	-0.0111899	-0.00142789	-0.020952	0.0401	0.368703
GATAD1	CAA_Score_Avg	-0.0112117	-0.0051662	-0.0172572	0.000231388	0.0675311
VPS28	CAA_Score_Avg	-0.0112312	-0.00165425	-0.0208082	0.0209755	0.301495
HIPK2	CAA_Score_Avg	-0.0112375	0.0011444	-0.0236193	0.0282369	0.32857
SPATA6	CAA_Score_Avg	-0.011264	-0.000987643	-0.0215405	0.0347077	0.351239
GPD1L	CAA_Score_Avg	-0.0112661	-0.00152464	-0.0210076	0.0203239	0.300581
ESD	CAA_Score_Avg	-0.0113389	-0.00261424	-0.0200636	0.0220653	0.30252
UQCR10	CAA_Score_Avg	-0.0113558	-0.00151673	-0.0211948	0.0362934	0.354966
ZRANB2	CAA_Score_Avg	-0.0113954	-0.00141827	-0.0213725	0.0285054	0.32857
MMD	CAA_Score_Avg	-0.0114165	-0.000947697	-0.0218853	0.0354165	0.351993
CEP68	CAA_Score_Avg	-0.0115009	-0.000946418	-0.0220555	0.0229641	0.306257
CPT1A	CAA_Score_Avg	-0.0115369	0.000986542	-0.0240604	0.0442658	0.377959
COPS9	CAA_Score_Avg	-0.011609	0.000510399	-0.0237285	0.0453415	0.381023
ARFGAP3	CAA_Score_Avg	-0.0116119	0.00307495	-0.0262988	0.00776132	0.231842
ATP5MD	CAA_Score_Avg	-0.0116402	0.00226219	-0.0255427	0.0473502	0.38419
C11orf58	CAA_Score_Avg	-0.0118605	-0.00226533	-0.0214557	0.0301326	0.332401
FAM174B	CAA_Score_Avg	-0.0119074	-0.00220445	-0.0216103	0.00651577	0.223984
ZFYVE16	CAA_Score_Avg	-0.0119209	-0.00196999	-0.0218719	0.0112168	0.251425
ADCY4	CAA_Score_Avg	-0.0120543	0.000627953	-0.0247366	0.0444435	0.377959
BEX3	CAA_Score_Avg	-0.0120739	-0.00365677	-0.0204911	0.00315039	0.18407
MBP	CAA_Score_Avg	-0.0121401	-0.000258756	-0.0240214	0.0105843	0.251425
FAM228B	CAA_Score_Avg	-0.0121815	-0.000487913	-0.0238751	0.0268258	0.324536
USP39	CAA_Score_Avg	-0.012206	-0.00464325	-0.0197687	0.00104712	0.106849
PHYKPL	CAA_Score_Avg	-0.0122287	-0.00297246	-0.021485	0.009117	0.240974
APPL2	CAA_Score_Avg	-0.0122353	-0.00384172	-0.0206289	0.00850243	0.239276
SRP9	CAA_Score_Avg	-0.0122483	-0.00420977	-0.0202869	0.00797222	0.235508
PTPRA	CAA_Score_Avg	-0.0122683	-0.0032304	-0.0213063	0.016208	0.277769
AC018362.1	CAA_Score_Avg	-0.0123491	-0.000651846	-0.0240463	0.00373791	0.195577
BOC	CAA_Score_Avg	-0.0123624	-0.0014242	-0.0233006	0.00600438	0.22337
GCC2	CAA_Score_Avg	-0.0123662	-0.00164162	-0.0230907	0.0210834	0.301582
ATP5MC2	CAA_Score_Avg	-0.0124191	-0.00179992	-0.0230383	0.0149416	0.2672
ARL6IP1	CAA_Score_Avg	-0.0124379	-0.00256021	-0.0223156	0.0103484	0.250375
SH3BGRL	CAA_Score_Avg	-0.0125745	-0.00185593	-0.0232931	0.0243869	0.310469
SEPTIN2	CAA_Score_Avg	-0.0127258	-0.00261219	-0.0228394	0.0137048	0.263164
PDE9A	CAA_Score_Avg	-0.0128913	-0.00212027	-0.0236624	0.0255527	0.317008
DDX18	CAA_Score_Avg	-0.0129253	-0.00254848	-0.0233021	0.00879039	0.240974
BOD1L1	CAA_Score_Avg	-0.0129436	-0.00320633	-0.0226808	0.0227445	0.305664
DIP2A	CAA_Score_Avg	-0.0129583	0.00147965	-0.0273962	0.0308031	0.334085
CHMP3	CAA_Score_Avg	-0.0132789	-0.0048937	-0.021664	0.00579789	0.22337
PFDN1	CAA_Score_Avg	-0.013317	-0.00367872	-0.0229553	0.00306946	0.18236
USP40	CAA_Score_Avg	-0.0133224	-0.00203325	-0.0246115	0.0217855	0.30252
OCIAD1	CAA_Score_Avg	-0.0133618	-0.0056943	-0.0210294	0.0023809	0.154644
KATNBL1	CAA_Score_Avg	-0.0134924	-0.00262411	-0.0243608	0.0226143	0.305664
MTIF3	CAA_Score_Avg	-0.0135123	-0.00582398	-0.0212006	5.41e-05	0.0322357
CHURC1	CAA_Score_Avg	-0.0135538	-0.00329653	-0.0238111	0.00712985	0.224757
NAP1L4	CAA_Score_Avg	-0.0135611	-0.00267097	-0.0244512	0.0139388	0.263164
DEK	CAA_Score_Avg	-0.013691	0.003464	-0.030846	0.0145191	0.263164
TMEM258	CAA_Score_Avg	-0.0137195	-0.00152188	-0.0259172	0.0415498	0.372519
NPHP3	CAA_Score_Avg	-0.0138127	0.000285552	-0.0279109	0.0226196	0.305664
CCDC186	CAA_Score_Avg	-0.0138399	-0.00343336	-0.0242465	0.0144432	0.263164
IRF9	CAA_Score_Avg	-0.0139341	-0.00213909	-0.025729	0.0362829	0.354966
ENTPD1-AS1	CAA_Score_Avg	-0.0139977	-0.00246479	-0.0255305	0.0344935	0.351239
GIMAP1	CAA_Score_Avg	-0.0139995	-0.00113803	-0.026861	0.025738	0.318341
XRRA1	CAA_Score_Avg	-0.014006	0.00518157	-0.0331936	0.0287147	0.32857
IFNGR2	CAA_Score_Avg	-0.0141458	-0.00363789	-0.0246536	0.00595476	0.22337
NOD1	CAA_Score_Avg	-0.0141721	-0.000398669	-0.0279455	0.0395538	0.368703
DECR1	CAA_Score_Avg	-0.0141727	-0.002718	-0.0256275	0.0156143	0.274636
LIMS1	CAA_Score_Avg	-0.0142899	-0.00122565	-0.0273542	0.0265974	0.324536
UQCRQ	CAA_Score_Avg	-0.0143189	-0.00403367	-0.0246041	0.0143061	0.263164
SHLD1	CAA_Score_Avg	-0.0143362	0.000435686	-0.0291081	0.0499664	0.390454
AKAP9	CAA_Score_Avg	-0.0143538	-0.00407594	-0.0246316	0.0091757	0.240974
LIMA1	CAA_Score_Avg	-0.0144385	-0.00387478	-0.0250023	0.00599531	0.22337
PKD2	CAA_Score_Avg	-0.0145949	0.00173261	-0.0309225	0.0347628	0.351239
EID1	CAA_Score_Avg	-0.0146005	-0.00302298	-0.026178	0.00816796	0.236076
RNPC3	CAA_Score_Avg	-0.0147247	-0.00435222	-0.0250972	0.0209451	0.301495
MTM1	CAA_Score_Avg	-0.0152267	-0.00315963	-0.0272938	0.0272062	0.324536
SELENOP	CAA_Score_Avg	-0.0154638	-0.00193814	-0.0289894	0.0318634	0.337081
DBI	CAA_Score_Avg	-0.0155189	-0.000128516	-0.0309092	0.0287576	0.32857
TUT4	CAA_Score_Avg	-0.0155803	-0.00233329	-0.0288274	0.0121465	0.254695
ST6GALNAC1	CAA_Score_Avg	-0.0157315	0.0010801	-0.0325431	0.0301109	0.332401
HMGN3	CAA_Score_Avg	-0.0157522	-0.00574828	-0.0257562	0.00173017	0.135188
ZC3H6	CAA_Score_Avg	-0.0159159	-0.00108455	-0.0307472	0.00484143	0.211587
SAMD9L	CAA_Score_Avg	-0.0163923	0.00087459	-0.0336592	0.0217734	0.30252
CCDC7	CAA_Score_Avg	-0.0163998	-0.000106942	-0.0326926	0.0367753	0.357079
EPN2	CAA_Score_Avg	-0.0165038	-0.00457893	-0.0284287	0.0201295	0.300581
C4orf19	CAA_Score_Avg	-0.0167715	0.00172892	-0.0352719	0.0351448	0.351993
TBL1X	CAA_Score_Avg	-0.0168956	-0.00293544	-0.0308557	0.023666	0.306855
GPX4	CAA_Score_Avg	-0.0170075	-0.000622771	-0.0333922	0.0117523	0.251425
ZMAT1	CAA_Score_Avg	-0.017008	0.00133874	-0.0353548	0.0125966	0.256497
AL355612.1	CAA_Score_Avg	-0.017094	0.000883664	-0.0350717	0.0109668	0.251425
MGST3	CAA_Score_Avg	-0.0170966	-0.00320149	-0.0309917	0.0162066	0.277769
AC087854.1	CAA_Score_Avg	-0.0171774	-0.00317395	-0.0311808	0.0145043	0.263164
TSNAX	CAA_Score_Avg	-0.0171897	-0.00321933	-0.03116	0.00388407	0.195577
LMCD1-AS1	CAA_Score_Avg	-0.0174028	-0.00723713	-0.0275685	0.000983358	0.103268
CPQ	CAA_Score_Avg	-0.017477	-0.00340015	-0.0315538	0.00514927	0.215009
FGFR3	CAA_Score_Avg	-0.0175226	-0.00268731	-0.0323578	0.00933887	0.240974
CDC14B	CAA_Score_Avg	-0.0175236	0.00174339	-0.0367907	0.0430789	0.376993
ZNF518A	CAA_Score_Avg	-0.0176612	0.00175493	-0.0370774	0.0473315	0.38419
UQCRB	CAA_Score_Avg	-0.017709	-0.00533406	-0.030084	0.00499726	0.214875
LPAR6	CAA_Score_Avg	-0.0177249	0.000619879	-0.0360698	0.0437687	0.377959
SELENOM	CAA_Score_Avg	-0.0177257	-0.00233891	-0.0331125	0.0241765	0.309925
ELOB	CAA_Score_Avg	-0.017885	-0.00150542	-0.0342645	0.0482821	0.38653
TUBA1A	CAA_Score_Avg	-0.0179091	-0.00622401	-0.0295942	0.00140815	0.123172
HLA-F	CAA_Score_Avg	-0.0179543	-0.000276313	-0.0356323	0.0377021	0.363231
SLC22A5	CAA_Score_Avg	-0.0180248	-0.00158768	-0.0344619	0.0302957	0.333157
AC080132.1	CAA_Score_Avg	-0.018159	0.001753	-0.0380709	0.0186269	0.288689
SKP1	CAA_Score_Avg	-0.0181793	-0.00185751	-0.0345011	0.0308955	0.33441
KDM7A	CAA_Score_Avg	-0.0183171	-0.00366949	-0.0329646	0.0419225	0.372977
RBMX	CAA_Score_Avg	-0.0183567	-0.00801754	-0.0286959	0.000111175	0.0457272
SEC62	CAA_Score_Avg	-0.0185003	-0.000506564	-0.0364939	0.0444616	0.377959
ZNF385D	CAA_Score_Avg	-0.0185854	0.0462788	-0.0834496	0.0425557	0.375216
ERICH1	CAA_Score_Avg	-0.0191828	-0.00796789	-0.0303978	0.000984974	0.103268
ACAT1	CAA_Score_Avg	-0.0192093	-0.00541376	-0.0330049	0.00134589	0.123172
CEP57	CAA_Score_Avg	-0.0194027	-0.0111497	-0.0276556	3.31e-05	0.0322357
VPS36	CAA_Score_Avg	-0.0196453	-0.00659283	-0.0326978	0.00486726	0.211587
IL13RA1	CAA_Score_Avg	-0.0197726	-0.00217636	-0.0373688	0.0457694	0.381029
RBM39	CAA_Score_Avg	-0.0202808	-0.00107011	-0.0394915	0.0286557	0.32857
C2orf83	CAA_Score_Avg	-0.0203199	0.00358478	-0.0442245	0.0269742	0.324536
PEBP1	CAA_Score_Avg	-0.0204934	-0.00152341	-0.0394634	0.0299159	0.332202
ST8SIA6-AS1	CAA_Score_Avg	-0.0204972	-0.00386371	-0.0371307	0.00098323	0.103268
PRMT2	CAA_Score_Avg	-0.0206641	-0.00467522	-0.036653	0.0153338	0.272392
GABARAPL2	CAA_Score_Avg	-0.0206883	-0.00364545	-0.0377311	0.023295	0.306855
NUCKS1	CAA_Score_Avg	-0.0208484	-0.00149899	-0.0401979	0.0189758	0.289895
NDUFA4	CAA_Score_Avg	-0.0210095	-0.00265849	-0.0393605	0.00900964	0.240974
COX4I1	CAA_Score_Avg	-0.0212137	-0.00257475	-0.0398526	0.0314915	0.337081
TXNIP	CAA_Score_Avg	-0.0212712	0.000776372	-0.0433189	0.0459984	0.381029
ATP1B2	CAA_Score_Avg	-0.0214239	-0.00854845	-0.0342994	0.000368562	0.0757961
TOMM7	CAA_Score_Avg	-0.0214764	-0.00498799	-0.0379648	0.0181456	0.287055
TGFBR2	CAA_Score_Avg	-0.0217262	-0.00387925	-0.0395732	0.029026	0.32857
RPSA	CAA_Score_Avg	-0.0217714	-0.000769479	-0.0427732	0.0401924	0.368703
FEZ2	CAA_Score_Avg	-0.0218196	-0.00299464	-0.0406445	0.0348286	0.351239
DLEU1	CAA_Score_Avg	-0.0219021	-0.00847422	-0.03533	0.000528186	0.0882566
ITM2C	CAA_Score_Avg	-0.0219359	-0.00523385	-0.038638	0.0017698	0.135188
TMBIM4	CAA_Score_Avg	-0.0221917	-0.00613094	-0.0382524	0.0111029	0.251425
PPM1H	CAA_Score_Avg	-0.0223091	0.00270422	-0.0473224	0.0407379	0.370061
ZNF423	CAA_Score_Avg	-0.0224332	-0.00283163	-0.0420348	0.00730113	0.225406
ZDHHC21	CAA_Score_Avg	-0.0225482	-0.00224324	-0.0428531	0.0390513	0.368687
CYLD	CAA_Score_Avg	-0.0226588	0.000329305	-0.0456469	0.00719072	0.22482
JPX	CAA_Score_Avg	-0.0226921	-0.00406578	-0.0413185	0.0143851	0.263164
FAM189A2	CAA_Score_Avg	-0.0228378	-0.00600419	-0.0396715	0.00677535	0.224757
LIFR	CAA_Score_Avg	-0.0230269	-0.00266394	-0.0433899	0.0292247	0.328717
CHST15	CAA_Score_Avg	-0.0230927	0.00364222	-0.0498277	0.0461192	0.381029
NACA	CAA_Score_Avg	-0.0231065	-0.000764442	-0.0454485	0.0387844	0.367695
MAP3K5	CAA_Score_Avg	-0.023167	-0.00582004	-0.0405139	0.0195032	0.294586
NEK3	CAA_Score_Avg	-0.0231749	-0.00146937	-0.0448803	0.0179243	0.284395
RNF213	CAA_Score_Avg	-0.023302	-0.00531694	-0.0412871	0.0178672	0.284395
SP110	CAA_Score_Avg	-0.0234315	-0.0050201	-0.041843	0.00403584	0.195577
NRP2	CAA_Score_Avg	-0.0234879	-0.00257595	-0.0443999	0.00573404	0.22337
AHCYL1	CAA_Score_Avg	-0.0236997	-0.00588742	-0.0415119	0.00694956	0.224757
AC002460.2	CAA_Score_Avg	-0.0240932	-0.00629888	-0.0418876	0.000756921	0.103043
CNTLN	CAA_Score_Avg	-0.0241559	-0.0058337	-0.0424781	0.0187593	0.289472
ARL4A	CAA_Score_Avg	-0.0241589	-0.00210467	-0.0462132	0.0121154	0.254695
BTG2	CAA_Score_Avg	-0.024732	-9.76e-05	-0.0493664	0.0477216	0.384923
PTN	CAA_Score_Avg	-0.0249963	-0.00948064	-0.040512	0.00131365	0.123172
EIF1B-AS1	CAA_Score_Avg	-0.0250556	-0.0114465	-0.0386647	0.000205805	0.0675311
FRAS1	CAA_Score_Avg	-0.0252545	-0.000707847	-0.0498011	0.00792347	0.235371
RPL10A	CAA_Score_Avg	-0.0256513	-0.000132143	-0.0511704	0.0484288	0.38653
PLAAT3	CAA_Score_Avg	-0.0256842	-0.00906945	-0.042299	0.00145125	0.123172
JARID2	CAA_Score_Avg	-0.0257518	-0.00238304	-0.0491206	0.0276989	0.327668
TCF25	CAA_Score_Avg	-0.0258992	-0.00979446	-0.0420039	8.83e-05	0.0430412
ANKRD29	CAA_Score_Avg	-0.0262167	-0.00318315	-0.0492502	0.0128756	0.256888
NDRG2	CAA_Score_Avg	-0.0263165	-0.000597504	-0.0520355	0.0304403	0.333157
SON	CAA_Score_Avg	-0.0268911	0.00187122	-0.0556534	0.0287333	0.32857
METRN	CAA_Score_Avg	-0.0274312	-0.00906057	-0.0458018	0.00174577	0.135188
PARP9	CAA_Score_Avg	-0.0277936	-0.0128453	-0.0427419	2.81e-05	0.0322357
UPF3A	CAA_Score_Avg	-0.0278306	-0.0143289	-0.0413322	5.43e-05	0.0322357
RSRP1	CAA_Score_Avg	-0.0278562	-0.00485478	-0.0508577	0.0115962	0.251425
CA4	CAA_Score_Avg	-0.0278875	0.000246711	-0.0560217	0.00759512	0.229441
KLC1	CAA_Score_Avg	-0.0286506	-0.00750887	-0.0497924	0.0124369	0.256025
MGST2	CAA_Score_Avg	-0.0287265	-0.00348945	-0.0539636	0.0287304	0.32857
ARNT2	CAA_Score_Avg	-0.0287882	-0.00212829	-0.0554482	0.0166423	0.280116
TRGC2	CAA_Score_Avg	-0.0291003	0.000233841	-0.0584344	0.0290181	0.32857
CIRBP	CAA_Score_Avg	-0.0295249	-0.00156628	-0.0574836	0.00424595	0.198734
MIR3936HG	CAA_Score_Avg	-0.0295659	-0.00877141	-0.0503603	0.00158426	0.130324
FAXDC2	CAA_Score_Avg	-0.0301812	-0.00420976	-0.0561526	0.00655401	0.223984
SGMS1	CAA_Score_Avg	-0.0309171	-0.00723437	-0.0545999	0.00406004	0.195577
SAMM50	CAA_Score_Avg	-0.0314356	-0.0122045	-0.0506666	0.000471307	0.0850102
RBMS3-AS3	CAA_Score_Avg	-0.0320033	0.000306304	-0.0643129	0.0363207	0.354966
POMP	CAA_Score_Avg	-0.0332055	-0.0032587	-0.0631523	0.0235752	0.306855
RPL23A	CAA_Score_Avg	-0.0339124	-0.00402855	-0.0637962	0.017713	0.284395
EPSTI1	CAA_Score_Avg	-0.0346727	0.00871106	-0.0780565	0.0492597	0.387764
RPS6	CAA_Score_Avg	-0.0347074	-0.00638532	-0.0630295	0.0229679	0.306257
SLC19A3	CAA_Score_Avg	-0.0356437	0.000476684	-0.071764	0.0371304	0.359017
ZMYND8	CAA_Score_Avg	-0.0358714	-0.00626797	-0.0654748	0.00933495	0.240974
AFF3	CAA_Score_Avg	-0.0366481	0.0439786	-0.117275	0.0442816	0.377959
RPS4X	CAA_Score_Avg	-0.0366979	-0.00586048	-0.0675353	0.0115057	0.251425
CEMIP2	CAA_Score_Avg	-0.0369302	-0.00712216	-0.0667381	0.0386289	0.366872
SERPINB6	CAA_Score_Avg	-0.0371332	-0.00301708	-0.0712492	0.0447421	0.379095
AQP4	CAA_Score_Avg	-0.0376207	-0.00951176	-0.0657297	0.00354424	0.195577
CASS4	CAA_Score_Avg	-0.0378203	-0.0112206	-0.06442	0.000573118	0.0924897
SEMA6A	CAA_Score_Avg	-0.0379604	-0.0086387	-0.0672822	0.0117893	0.251425
HLF	CAA_Score_Avg	-0.0385194	-0.00118397	-0.0758548	0.0164958	0.279124
TMCC3	CAA_Score_Avg	-0.0386215	-0.0085084	-0.0687345	0.0117171	0.251425
FAU	CAA_Score_Avg	-0.0388405	-0.00413615	-0.0735449	0.0413503	0.372518
SRP14	CAA_Score_Avg	-0.0390302	-0.00245194	-0.0756084	0.0323479	0.340481
RPS14	CAA_Score_Avg	-0.0390389	-0.00291209	-0.0751657	0.0237935	0.306855
OSMR	CAA_Score_Avg	-0.0395792	-0.00258154	-0.0765769	0.0284672	0.32857
ARGLU1	CAA_Score_Avg	-0.0403294	-0.0187327	-0.0619261	0.000268737	0.0675311
NRP1	CAA_Score_Avg	-0.040352	-0.00210355	-0.0786004	0.029263	0.328717
RHOBTB1	CAA_Score_Avg	-0.0405135	-0.00288507	-0.078142	0.0020402	0.146692
AC019197.1	CAA_Score_Avg	-0.0406787	0.0289367	-0.110294	0.0425033	0.375216
SLFN12L	CAA_Score_Avg	-0.0411642	-0.00356027	-0.0787682	0.00156431	0.130324
LEPR	CAA_Score_Avg	-0.0414588	-0.0152973	-0.0676204	0.0023459	0.154644
PRELID2	CAA_Score_Avg	-0.0421729	-0.0103496	-0.0739961	0.00144454	0.123172
CD320	CAA_Score_Avg	-0.043509	-0.00903278	-0.0779853	0.00503269	0.214875
USP54	CAA_Score_Avg	-0.0437337	-0.0063102	-0.0811572	0.0161816	0.277769
C1orf61	CAA_Score_Avg	-0.043846	-0.0164516	-0.0712404	0.000770849	0.103043
CPE	CAA_Score_Avg	-0.044456	-0.0156807	-0.0732313	0.000835266	0.103268
GMDS-DT	CAA_Score_Avg	-0.0459687	-0.00472393	-0.0872135	0.00882505	0.240974
NET1	CAA_Score_Avg	-0.0461544	-0.000941979	-0.0913669	0.0316104	0.337081
PPARD	CAA_Score_Avg	-0.0462029	-0.0145407	-0.0778651	0.000979217	0.103268
IFNAR2	CAA_Score_Avg	-0.0467816	-0.0114749	-0.0820883	0.0118965	0.251425
RPS27A	CAA_Score_Avg	-0.0482209	-0.00101484	-0.095427	0.025198	0.31459
GLUL	CAA_Score_Avg	-0.0502448	-0.015921	-0.0845685	0.00167318	0.135188
RAC1	CAA_Score_Avg	-0.0505353	-0.00929442	-0.0917762	0.0148881	0.267137
CLIC5	CAA_Score_Avg	-0.051304	-0.0136407	-0.0889674	0.00352437	0.195577
APOE	CAA_Score_Avg	-0.0518683	-0.012119	-0.0916175	0.00676879	0.224757
DDX5	CAA_Score_Avg	-0.0530066	0.00107485	-0.107088	0.0188939	0.289472
LRP8	CAA_Score_Avg	-0.0530157	-0.011308	-0.0947234	0.00895595	0.240974
JCAD	CAA_Score_Avg	-0.0537557	0.00162795	-0.109139	0.0475091	0.384637
TPM1	CAA_Score_Avg	-0.0541688	-0.0149066	-0.0934311	0.00075341	0.103043
NOSTRIN	CAA_Score_Avg	-0.0556822	-0.00626142	-0.105103	0.0287688	0.32857
SLC5A6	CAA_Score_Avg	-0.0595825	0.00200332	-0.121168	0.047242	0.38419
SRARP	CAA_Score_Avg	-0.0597398	-0.010506	-0.108974	0.0112662	0.251425
IFI44L	CAA_Score_Avg	-0.0605873	0.00571489	-0.126889	0.0439679	0.377959
GPC5	CAA_Score_Avg	-0.0628703	-0.00324877	-0.122492	0.0392517	0.368703
VIM	CAA_Score_Avg	-0.0629925	-0.00552023	-0.120465	0.0166592	0.280116
RPL3	CAA_Score_Avg	-0.0633281	-0.0089339	-0.117722	0.0128638	0.256888
AC112481.2	CAA_Score_Avg	-0.0643803	-0.0227963	-0.105964	5.35e-05	0.0322357
CFH	CAA_Score_Avg	-0.0650219	0.00552493	-0.135569	0.0418975	0.372977
ADIRF	CAA_Score_Avg	-0.0651161	-0.007866	-0.122366	0.0220232	0.30252
PTPRB	CAA_Score_Avg	-0.0670292	-0.0164762	-0.117582	0.0234527	0.306855
CLU	CAA_Score_Avg	-0.0673438	-0.00531663	-0.129371	0.0426214	0.375216
SLCO2B1	CAA_Score_Avg	-0.0693814	-0.0207167	-0.118046	0.00403014	0.195577
FLI1	CAA_Score_Avg	-0.0695897	-0.0181192	-0.12106	0.0175059	0.284395
NKTR	CAA_Score_Avg	-0.0712885	-0.0197098	-0.122867	0.00919772	0.240974
RUNDC3B	CAA_Score_Avg	-0.071354	-0.0273504	-0.115358	0.000246823	0.0675311
ACER2	CAA_Score_Avg	-0.0715405	-0.0017547	-0.141326	0.0205891	0.300581
GPR85	CAA_Score_Avg	-0.0742662	-0.0120378	-0.136495	0.0169611	0.280951
EMP2	CAA_Score_Avg	-0.0743599	-0.00840778	-0.140312	0.0236465	0.306855
BBS9	CAA_Score_Avg	-0.0749875	-0.00773406	-0.142241	0.023347	0.306855
ATP1A2	CAA_Score_Avg	-0.0751319	-0.0321972	-0.118067	1.87e-05	0.0322357
ITM2A	CAA_Score_Avg	-0.0754549	-0.00648688	-0.144423	0.0113346	0.251425
XAF1	CAA_Score_Avg	-0.0763641	0.000877895	-0.153606	0.0265817	0.324536
LRMDA	CAA_Score_Avg	-0.0815573	-0.00729821	-0.155816	0.0442004	0.377959
SLC1A3	CAA_Score_Avg	-0.0822019	-0.00511458	-0.159289	0.034019	0.351239
MFSD2A	CAA_Score_Avg	-0.0854735	-0.0111817	-0.159765	0.0179203	0.284395
TFRC	CAA_Score_Avg	-0.0859868	-0.0199035	-0.15207	0.0108465	0.251425
ST6GAL1	CAA_Score_Avg	-0.0939108	-0.0264619	-0.16136	0.0051013	0.214875
ESYT2	CAA_Score_Avg	-0.102091	-0.0227147	-0.181466	0.0245625	0.310487
MT3	CAA_Score_Avg	-0.102295	-0.0139167	-0.190673	0.0112499	0.251425
SAT1	CAA_Score_Avg	-0.103155	-0.0165419	-0.189767	0.0188615	0.289472
CST3	CAA_Score_Avg	-0.105961	-0.0409658	-0.170956	0.00217432	0.149052
ABCG2	CAA_Score_Avg	-0.109333	-0.0188927	-0.199773	0.0146871	0.264417
SLC2A1	CAA_Score_Avg	-0.112161	-0.0228825	-0.201439	0.0305884	0.333157
MTUS1	CAA_Score_Avg	-0.112433	-0.0483059	-0.176561	0.000350262	0.0757961
GPCPD1	CAA_Score_Avg	-0.112972	-0.0259376	-0.200006	0.00666044	0.223984
SLC1A2	CAA_Score_Avg	-0.115913	-0.0295845	-0.202241	0.00482524	0.211587
FTH1	CAA_Score_Avg	-0.122405	-0.00847566	-0.236335	0.0305789	0.333157
IFI27	CAA_Score_Avg	-0.124411	-0.0159117	-0.23291	0.0217803	0.30252
PTGDS	CAA_Score_Avg	-0.141268	-0.071647	-0.210888	1.76e-05	0.0322357
SPARCL1	CAA_Score_Avg	-0.156784	-0.0355869	-0.277982	0.0133741	0.263164
B2M	CAA_Score_Avg	-0.183456	-0.0258394	-0.341073	0.0257792	0.318341
ATP10A	CAA_Score_Avg	-0.20376	-0.0560525	-0.351467	0.00892974	0.240974
SLC16A1	CAA_Score_Avg	-0.204748	-0.035101	-0.374396	0.00940954	0.240974
SLC7A5	CAA_Score_Avg	-0.206522	-0.0537375	-0.359306	0.00809932	0.235508
ESCO1	CAA_Score_Avg				0.00575892	0.22337
MIS18BP1	CAA_Score_Avg				0.00841861	0.238171
