# Supplementary material for: Endothelial Cells Are Heterogeneous in Different Brain Regions and Are Dramatically Altered in Alzheimer's Disease
Source: J Neurosci. 2023 Jun 14;43(24):4541–57. doi: 10.1523/JNEUROSCI.0237-23.2023 (PMC10278684; doi:10.1523/JNEUROSCI.0237-23.2023)
Supplement: Table 9-4 — Table containing CAA-associated GO Biological processes obtained from enrichment analysis. (Data shown in Figure 9B). Download Table 9-4, XLSX file. [file ns-JN-RM-0237-23-s17.xlsx]

## Sheet: Ext 9-4
GO BP	Homosapiens_REFLIST20589_number	Number of genes	Expected number of genes	Over (+) or Under (-)	Fold enrichment	p-value	BH FDR
negative regulation of inclusion body assembly (GO:0090084)	11	5	0.42	+	11.98	0.000201	0.0189
regulation of inclusion body assembly (GO:0090083)	18	6	0.68	+	8.79	0.000179	0.0171
protein refolding (GO:0042026)	25	7	0.95	+	7.38	0.000128	0.0127
chaperone-mediated protein complex assembly (GO:0051131)	22	6	0.83	+	7.19	0.000442	0.0359
N-terminal protein amino acid modification (GO:0031365)	29	7	1.1	+	6.36	0.00028	0.024
'de novo' protein folding (GO:0006458)	41	9	1.56	+	5.79	7.25e-05	0.008
chaperone cofactor-dependent protein refolding (GO:0051085)	32	7	1.21	+	5.77	0.000469	0.037
chaperone-mediated protein folding (GO:0061077)	71	13	2.69	+	4.83	1.07e-05	0.00189
cellular response to vascular endothelial growth factor stimulus (GO:0035924)	45	8	1.71	+	4.69	0.000634	0.0463
regulation of cell-substrate junction organization (GO:0150116)	69	12	2.62	+	4.58	3.65e-05	0.0048
regulation of focal adhesion assembly (GO:0051893)	64	11	2.43	+	4.53	8.4e-05	0.00902
regulation of cell-substrate junction assembly (GO:0090109)	64	11	2.43	+	4.53	8.4e-05	0.00896
regulation of stem cell differentiation (GO:2000736)	82	12	3.11	+	3.86	0.00016	0.0156
response to unfolded protein (GO:0006986)	123	17	4.67	+	3.64	1.45e-05	0.00239
regulation of NIK/NF-kappaB signaling (GO:1901222)	100	13	3.79	+	3.43	0.000249	0.0219
cellular response to leukemia inhibitory factor (GO:1990830)	93	12	3.53	+	3.4	0.000453	0.0362
response to leukemia inhibitory factor (GO:1990823)	94	12	3.57	+	3.37	0.000494	0.0386
protein folding (GO:0006457)	221	28	8.38	+	3.34	1.43e-07	5.33e-05
endoplasmic reticulum to Golgi vesicle-mediated transport (GO:0006888)	127	15	4.82	+	3.11	0.000223	0.0201
response to topologically incorrect protein (GO:0035966)	145	17	5.5	+	3.09	9.48e-05	0.00978
negative regulation of translation (GO:0017148)	170	19	6.45	+	2.95	6.76e-05	0.00774
regulation of mRNA catabolic process (GO:0061013)	181	20	6.87	+	2.91	5.08e-05	0.00618
negative regulation of cellular amide metabolic process (GO:0034249)	192	21	7.28	+	2.88	3.81e-05	0.00494
regulation of RNA stability (GO:0043487)	175	19	6.64	+	2.86	9.6e-05	0.00984
protein stabilization (GO:0050821)	218	23	8.27	+	2.78	2.79e-05	0.00387
cellular response to steroid hormone stimulus (GO:0071383)	152	16	5.77	+	2.77	0.000456	0.0363
negative regulation of cellular macromolecule biosynthetic process (GO:2000113)	190	20	7.21	+	2.77	9.37e-05	0.00973
regulation of RNA splicing (GO:0043484)	181	19	6.87	+	2.77	0.000144	0.0141
regulation of mRNA stability (GO:0043488)	163	17	6.18	+	2.75	0.000338	0.0285
membrane fusion (GO:0061025)	158	16	5.99	+	2.67	0.00067	0.0482
viral life cycle (GO:0019058)	178	18	6.75	+	2.67	0.000323	0.0274
ribonucleoprotein complex subunit organization (GO:0071826)	209	21	7.93	+	2.65	0.000116	0.0116
regulation of mRNA metabolic process (GO:1903311)	301	29	11.42	+	2.54	1.72e-05	0.0027
Golgi vesicle transport (GO:0048193)	290	27	11	+	2.45	5.12e-05	0.00618
biological process involved in symbiotic interaction (GO:0044403)	261	24	9.9	+	2.42	0.00016	0.0155
vesicle organization (GO:0016050)	327	30	12.4	+	2.42	2.35e-05	0.00345
negative regulation of growth (GO:0045926)	247	22	9.37	+	2.35	0.000428	0.0349
viral process (GO:0016032)	251	22	9.52	+	2.31	0.000508	0.0394
regulation of I-kappaB kinase/NF-kappaB signaling (GO:0043122)	252	22	9.56	+	2.3	0.000531	0.0404
proteasome-mediated ubiquitin-dependent protein catabolic process (GO:0043161)	347	30	13.16	+	2.28	7.17e-05	0.00797
negative regulation of organelle organization (GO:0010639)	345	29	13.09	+	2.22	0.000138	0.0136
regulation of small GTPase mediated signal transduction (GO:0051056)	312	26	11.84	+	2.2	0.000356	0.0295
positive regulation of cellular catabolic process (GO:0031331)	411	34	15.59	+	2.18	5.46e-05	0.00649
autophagy (GO:0006914)	303	25	11.49	+	2.18	0.000525	0.0403
process utilizing autophagic mechanism (GO:0061919)	303	25	11.49	+	2.18	0.000525	0.0401
modification-dependent macromolecule catabolic process (GO:0043632)	598	49	22.68	+	2.16	1.78e-06	0.000429
regulation of protein catabolic process (GO:0042176)	367	30	13.92	+	2.15	0.000197	0.0186
RNA splicing (GO:0008380)	368	30	13.96	+	2.15	0.000202	0.0188
regulation of cellular catabolic process (GO:0031329)	786	64	29.82	+	2.15	5.9e-08	2.5e-05
regulation of protein stability (GO:0031647)	333	27	12.63	+	2.14	0.00051	0.0394
post-transcriptional regulation of gene expression (GO:0010608)	498	40	18.89	+	2.12	2.15e-05	0.00321
modification-dependent protein catabolic process (GO:0019941)	586	47	22.23	+	2.11	4.42e-06	0.000888
ubiquitin-dependent protein catabolic process (GO:0006511)	575	46	21.81	+	2.11	6.05e-06	0.00112
positive regulation of catabolic process (GO:0009896)	513	41	19.46	+	2.11	2.55e-05	0.00364
negative regulation of protein modification process (GO:0031400)	503	40	19.08	+	2.1	3.59e-05	0.00478
proteasomal protein catabolic process (GO:0010498)	378	30	14.34	+	2.09	0.000276	0.0237
negative regulation of intracellular signal transduction (GO:1902532)	518	41	19.65	+	2.09	2.81e-05	0.00386
regulation of catabolic process (GO:0009894)	987	78	37.44	+	2.08	4.39e-09	2.75e-06
negative regulation of protein metabolic process (GO:0051248)	1042	80	39.53	+	2.02	1.02e-08	5.51e-06
proteolysis involved in protein catabolic process (GO:0051603)	647	49	24.54	+	2	1.23e-05	0.00207
regulation of translation (GO:0006417)	410	31	15.55	+	1.99	0.0007	0.0499
protein localization to organelle (GO:0033365)	694	52	26.33	+	1.98	9.3e-06	0.00166
protein catabolic process (GO:0030163)	756	56	28.68	+	1.95	5.58e-06	0.00105
negative regulation of cellular component organization (GO:0051129)	690	51	26.17	+	1.95	1.47e-05	0.00238
regulation of protein transport (GO:0051223)	502	37	19.04	+	1.94	0.000259	0.0226
regulation of cellular response to stress (GO:0080135)	709	52	26.89	+	1.93	1.79e-05	0.00278
regulation of cellular amide metabolic process (GO:0034248)	469	34	17.79	+	1.91	0.000642	0.0464
cellular response to hormone stimulus (GO:0032870)	489	35	18.55	+	1.89	0.000575	0.0429
regulation of cellular component biogenesis (GO:0044087)	951	68	36.07	+	1.89	1.89e-06	0.000437
cellular macromolecule catabolic process (GO:0044265)	785	56	29.78	+	1.88	1.94e-05	0.00292
macromolecule catabolic process (GO:0009057)	989	70	37.52	+	1.87	1.93e-06	0.000431
endomembrane system organization (GO:0010256)	554	39	21.01	+	1.86	0.000493	0.0386
regulation of establishment of protein localization (GO:0070201)	527	37	19.99	+	1.85	0.000584	0.0434
regulation of protein localization (GO:0032880)	850	59	32.24	+	1.83	1.86e-05	0.00286
membrane organization (GO:0061024)	851	59	32.28	+	1.83	1.9e-05	0.00289
protein localization (GO:0008104)	1919	133	72.79	+	1.83	4.92e-11	8.57e-08
cellular macromolecule localization (GO:0070727)	1925	133	73.02	+	1.82	5.38e-11	7.67e-08
regulation of growth (GO:0040008)	627	43	23.78	+	1.81	0.00034	0.0285
vesicle-mediated transport (GO:0016192)	1382	94	52.42	+	1.79	1.18e-07	4.5e-05
negative regulation of macromolecule biosynthetic process (GO:0010558)	1533	104	58.15	+	1.79	3.01e-08	1.52e-05
response to hormone (GO:0009725)	767	52	29.09	+	1.79	0.000124	0.0124
negative regulation of nitrogen compound metabolic process (GO:0051172)	2409	163	91.38	+	1.78	9.5e-13	7.45e-09
regulation of cellular localization (GO:0060341)	962	65	36.49	+	1.78	1.69e-05	0.00271
mRNA metabolic process (GO:0016071)	607	41	23.03	+	1.78	0.000621	0.0457
macromolecule localization (GO:0033036)	2345	156	88.95	+	1.75	1.36e-11	3.05e-08
establishment of protein localization (GO:0045184)	1267	84	48.06	+	1.75	1.9e-06	0.000432
intracellular protein transport (GO:0006886)	682	45	25.87	+	1.74	0.000573	0.043
negative regulation of biosynthetic process (GO:0009890)	1624	107	61.6	+	1.74	6.9e-08	2.71e-05
protein ubiquitination (GO:0016567)	684	45	25.95	+	1.73	0.000592	0.0438
intracellular transport (GO:0046907)	1360	89	51.59	+	1.73	1.39e-06	0.000351
protein phosphorylation (GO:0006468)	719	47	27.27	+	1.72	0.000542	0.0409
positive regulation of intracellular signal transduction (GO:1902533)	999	65	37.89	+	1.72	5.03e-05	0.00616
negative regulation of RNA metabolic process (GO:0051253)	1435	93	54.43	+	1.71	1.22e-06	0.000319
negative regulation of cellular biosynthetic process (GO:0031327)	1594	103	60.47	+	1.7	3.39e-07	0.000102
negative regulation of cellular metabolic process (GO:0031324)	2264	146	85.88	+	1.7	5.11e-10	4.22e-07
protein transport (GO:0015031)	1179	76	44.72	+	1.7	1.7e-05	0.0027
negative regulation of macromolecule metabolic process (GO:0010605)	2764	178	104.85	+	1.7	3.84e-12	1e-08
negative regulation of nucleobase-containing compound metabolic process (GO:0045934)	1562	100	59.25	+	1.69	7.76e-07	0.00021
cellular catabolic process (GO:0044248)	1625	104	61.64	+	1.69	4.32e-07	0.000125
regulation of intracellular signal transduction (GO:1902531)	1721	110	65.28	+	1.68	2.13e-07	7.25e-05
organonitrogen compound catabolic process (GO:1901565)	1112	71	42.18	+	1.68	4.17e-05	0.00523
regulation of hydrolase activity (GO:0051336)	1020	65	38.69	+	1.68	8.63e-05	0.00914
programmed cell death (GO:0012501)	1074	68	40.74	+	1.67	8.81e-05	0.00927
cellular localization (GO:0051641)	2655	167	100.71	+	1.66	1.48e-10	1.45e-07
regulation of cell differentiation (GO:0045595)	1581	98	59.97	+	1.63	3.54e-06	0.000731
negative regulation of DNA-templated transcription (GO:0045892)	1323	82	50.19	+	1.63	2.47e-05	0.00359
apoptotic process (GO:0006915)	1033	64	39.18	+	1.63	0.000251	0.022
negative regulation of nucleic acid-templated transcription (GO:1903507)	1325	82	50.26	+	1.63	2.53e-05	0.00365
negative regulation of RNA biosynthetic process (GO:1902679)	1327	82	50.34	+	1.63	2.6e-05	0.00367
positive regulation of cellular component organization (GO:0051130)	1054	65	39.98	+	1.63	0.000214	0.0194
negative regulation of metabolic process (GO:0009892)	2988	184	113.34	+	1.62	5.37e-11	8.43e-08
cell death (GO:0008219)	1108	68	42.03	+	1.62	0.000213	0.0194
protein modification process (GO:0036211)	2658	162	100.83	+	1.61	2.45e-09	1.6e-06
regulation of protein metabolic process (GO:0051246)	2587	157	98.13	+	1.6	6.15e-09	3.71e-06
regulation of cellular component organization (GO:0051128)	2364	143	89.67	+	1.59	4.47e-08	2e-05
regulation of response to stress (GO:0080134)	1373	83	52.08	+	1.59	6.21e-05	0.00727
negative regulation of cell communication (GO:0010648)	1357	82	51.47	+	1.59	5.8e-05	0.00684
negative regulation of signaling (GO:0023057)	1363	82	51.7	+	1.59	7.98e-05	0.00869
regulation of multicellular organismal development (GO:2000026)	1383	83	52.46	+	1.58	6.68e-05	0.00771
protein-containing complex assembly (GO:0065003)	1270	76	48.17	+	1.58	0.000161	0.0155
negative regulation of signal transduction (GO:0009968)	1257	75	47.68	+	1.57	0.000202	0.0189
positive regulation of RNA metabolic process (GO:0051254)	1848	110	70.1	+	1.57	4.81e-06	0.000955
regulation of organelle organization (GO:0033043)	1189	70	45.1	+	1.55	0.000464	0.0367
regulation of protein modification process (GO:0031399)	1563	92	59.29	+	1.55	5.24e-05	0.00628
positive regulation of nucleobase-containing compound metabolic process (GO:0045935)	2058	121	78.07	+	1.55	3.08e-06	0.000645
negative regulation of response to stimulus (GO:0048585)	1620	95	61.45	+	1.55	4.01e-05	0.00507
proteolysis (GO:0006508)	1266	74	48.02	+	1.54	0.000384	0.0317
protein-containing complex organization (GO:0043933)	1423	83	53.98	+	1.54	0.000196	0.0186
regulation of developmental process (GO:0050793)	2489	145	94.41	+	1.54	3e-07	9.82e-05
establishment of localization in cell (GO:0051649)	1752	102	66.46	+	1.53	3.09e-05	0.00421
cellular response to stress (GO:0033554)	1599	93	60.65	+	1.53	8.26e-05	0.00893
nitrogen compound transport (GO:0071705)	1589	92	60.28	+	1.53	0.000104	0.0106
catabolic process (GO:0009056)	1974	114	74.88	+	1.52	1.2e-05	0.00206
protein metabolic process (GO:0019538)	3920	226	148.7	+	1.52	6.19e-11	7.47e-08
macromolecule modification (GO:0043412)	2883	166	109.36	+	1.52	6.84e-08	2.75e-05
positive regulation of developmental process (GO:0051094)	1339	77	50.79	+	1.52	0.000536	0.0406
organic substance catabolic process (GO:1901575)	1679	96	63.69	+	1.51	9.26e-05	0.00968
phosphate-containing compound metabolic process (GO:0006796)	1855	106	70.37	+	1.51	3.82e-05	0.0049
organic substance transport (GO:0071702)	1964	112	74.5	+	1.5	2.61e-05	0.00366
positive regulation of biosynthetic process (GO:0009891)	2087	119	79.17	+	1.5	1.46e-05	0.00238
negative regulation of cellular process (GO:0048523)	4732	269	179.5	+	1.5	1.18e-12	6.19e-09
macromolecule biosynthetic process (GO:0009059)	1487	84	56.41	+	1.49	0.000451	0.0363
cellular component assembly (GO:0022607)	2394	135	90.81	+	1.49	5.73e-06	0.00107
phosphorus metabolic process (GO:0006793)	1881	106	71.35	+	1.49	7.15e-05	0.00801
positive regulation of cellular biosynthetic process (GO:0031328)	2048	115	77.69	+	1.48	3.69e-05	0.00482
positive regulation of macromolecule biosynthetic process (GO:0010557)	1943	109	73.7	+	1.48	6.97e-05	0.00786
positive regulation of nucleic acid-templated transcription (GO:1903508)	1715	96	65.05	+	1.48	0.000232	0.0208
positive regulation of DNA-templated transcription (GO:0045893)	1715	96	65.05	+	1.48	0.000232	0.0206
positive regulation of molecular function (GO:0044093)	1590	89	60.31	+	1.48	0.000403	0.033
response to organic substance (GO:0010033)	2704	151	102.57	+	1.47	2.17e-06	0.00048
cellular component biogenesis (GO:0044085)	2633	147	99.88	+	1.47	2.87e-06	0.000609
positive regulation of RNA biosynthetic process (GO:1902680)	1721	96	65.28	+	1.47	0.000239	0.0212
cellular macromolecule metabolic process (GO:0044260)	2518	140	95.51	+	1.47	7.01e-06	0.00128
regulation of signal transduction (GO:0009966)	2989	166	113.38	+	1.46	7.22e-07	0.000199
nervous system development (GO:0007399)	2191	121	83.11	+	1.46	4.79e-05	0.00591
localization (GO:0051179)	4566	252	173.2	+	1.45	2.05e-10	1.78e-07
positive regulation of cellular metabolic process (GO:0031325)	3122	172	118.43	+	1.45	6.75e-07	0.000189
negative regulation of biological process (GO:0048519)	5314	292	201.58	+	1.45	3.4e-12	1.07e-08
regulation of cell communication (GO:0010646)	3369	185	127.8	+	1.45	2.46e-07	8.21e-05
regulation of signaling (GO:0023051)	3381	185	128.25	+	1.44	3.29e-07	0.000101
transport (GO:0006810)	3840	210	145.66	+	1.44	3.52e-08	1.67e-05
organonitrogen compound metabolic process (GO:1901564)	5013	274	190.16	+	1.44	4.69e-11	9.2e-08
establishment of localization (GO:0051234)	3997	218	151.62	+	1.44	1.98e-08	1.03e-05
positive regulation of nitrogen compound metabolic process (GO:0051173)	3174	172	120.4	+	1.43	1.74e-06	0.000428
regulation of catalytic activity (GO:0050790)	2373	128	90.01	+	1.42	6.91e-05	0.00785
organelle organization (GO:0006996)	3026	163	114.78	+	1.42	4.99e-06	0.000979
cellular response to organic substance (GO:0071310)	2026	109	76.85	+	1.42	0.000321	0.0274
regulation of response to stimulus (GO:0048583)	4034	215	153.02	+	1.41	1.72e-07	5.98e-05
positive regulation of macromolecule metabolic process (GO:0010604)	3542	188	134.36	+	1.4	1.84e-06	0.000438
regulation of molecular function (GO:0065009)	3094	164	117.36	+	1.4	1.22e-05	0.00208
regulation of localization (GO:0032879)	2104	111	79.81	+	1.39	0.000627	0.0459
cellular metabolic process (GO:0044237)	6606	346	250.58	+	1.38	3.34e-12	1.31e-08
cellular biosynthetic process (GO:0044249)	2464	129	93.47	+	1.38	0.000273	0.0236
gene expression (GO:0010467)	2314	121	87.78	+	1.38	0.000448	0.0362
system development (GO:0048731)	3838	200	145.59	+	1.37	2.41e-06	0.000519
cellular response to chemical stimulus (GO:0070887)	2616	136	99.23	+	1.37	0.000208	0.019
macromolecule metabolic process (GO:0043170)	5941	308	225.36	+	1.37	5.71e-10	4.27e-07
positive regulation of metabolic process (GO:0009893)	3858	200	146.35	+	1.37	3.91e-06	0.000796
cellular component organization or biogenesis (GO:0071840)	5727	296	217.24	+	1.36	2.25e-09	1.53e-06
cellular component organization (GO:0016043)	5523	285	209.5	+	1.36	6.76e-09	3.92e-06
nitrogen compound metabolic process (GO:0006807)	6710	344	254.53	+	1.35	6.18e-11	8.08e-08
regulation of RNA metabolic process (GO:0051252)	3752	191	142.32	+	1.34	2.22e-05	0.00329
multicellular organism development (GO:0007275)	4228	215	160.38	+	1.34	5.36e-06	0.00104
regulation of nitrogen compound metabolic process (GO:0051171)	5709	289	216.56	+	1.33	3.88e-08	1.79e-05
regulation of biosynthetic process (GO:0009889)	4163	210	157.91	+	1.33	1.12e-05	0.00194
primary metabolic process (GO:0044238)	7228	363	274.18	+	1.32	1.68e-10	1.55e-07
cellular nitrogen compound metabolic process (GO:0034641)	3573	179	135.53	+	1.32	0.000101	0.0103
regulation of macromolecule biosynthetic process (GO:0010556)	3938	197	149.38	+	1.32	3.89e-05	0.00496
regulation of nucleobase-containing compound metabolic process (GO:0019219)	4067	203	154.27	+	1.32	3.23e-05	0.00437
positive regulation of cellular process (GO:0048522)	5670	282	215.08	+	1.31	3.43e-07	0.000101
regulation of primary metabolic process (GO:0080090)	5872	292	222.74	+	1.31	1.57e-07	5.71e-05
cellular developmental process (GO:0048869)	3542	176	134.36	+	1.31	0.000206	0.019
heterocycle metabolic process (GO:0046483)	2999	149	113.76	+	1.31	0.000679	0.0486
regulation of gene expression (GO:0010468)	4855	241	184.16	+	1.31	5.47e-06	0.00105
regulation of macromolecule metabolic process (GO:0060255)	6214	308	235.71	+	1.31	6.75e-08	2.78e-05
regulation of cellular biosynthetic process (GO:0031326)	4102	202	155.6	+	1.3	7.5e-05	0.00822
cell differentiation (GO:0030154)	3519	173	133.49	+	1.3	0.000353	0.0295
developmental process (GO:0032502)	5677	278	215.34	+	1.29	1.85e-06	0.000432
metabolic process (GO:0008152)	8131	396	308.43	+	1.28	5.58e-10	4.37e-07
regulation of metabolic process (GO:0019222)	6754	328	256.2	+	1.28	1.58e-07	5.63e-05
organic substance metabolic process (GO:0071704)	7697	373	291.97	+	1.28	7.83e-09	4.38e-06
regulation of cellular metabolic process (GO:0031323)	5647	273	214.21	+	1.27	7.09e-06	0.00128
positive regulation of biological process (GO:0048518)	6304	304	239.13	+	1.27	1.41e-06	0.000351
anatomical structure development (GO:0048856)	5144	246	195.13	+	1.26	6.46e-05	0.0075
cellular process (GO:0009987)	15044	659	570.66	+	1.15	1.88e-13	2.94e-09
regulation of cellular process (GO:0050794)	11187	483	424.36	+	1.14	3.43e-05	0.0046
regulation of biological process (GO:0050789)	11806	509	447.84	+	1.14	1.3e-05	0.00217
biological regulation (GO:0065007)	12544	532	475.83	+	1.12	4.47e-05	0.00556
biological_process (GO:0008150)	17864	735	677.63	+	1.08	7.33e-11	7.66e-08
Unclassified (UNCLASSIFIED)	2725	46	103.37	-	0.45	7.33e-11	8.21e-08
G protein-coupled receptor signaling pathway (GO:0007186)	1223	16	46.39	-	0.34	3.15e-07	9.89e-05
detection of stimulus (GO:0051606)	686	5	26.02	-	0.19	1.38e-06	0.000354
sensory perception (GO:0007600)	997	7	37.82	-	0.19	1.48e-09	1.05e-06
humoral immune response (GO:0006959)	339	2	12.86	-	0.16	0.000635	0.0461
detection of chemical stimulus (GO:0009593)	526	2	19.95	-	0.1	8.82e-07	0.000234
detection of chemical stimulus involved in sensory perception of smell (GO:0050911)	443	1	16.8	-	0.06	2.19e-06	0.000477
sensory perception of smell (GO:0007608)	470	1	17.83	-	0.06	6.7e-07	0.000191
detection of chemical stimulus involved in sensory perception (GO:0050907)	489	1	18.55	-	0.05	3.1e-07	9.93e-05
sensory perception of chemical stimulus (GO:0007606)	551	1	20.9	-	0.05	4.88e-08	2.13e-05
detection of stimulus involved in sensory perception (GO:0050906)	560	1	21.24	-	0.05	3.23e-08	1.58e-05
