# Supplementary material for: Endothelial Cells Are Heterogeneous in Different Brain Regions and Are Dramatically Altered in Alzheimer's Disease
Source: J Neurosci. 2023 Jun 14;43(24):4541–57. doi: 10.1523/JNEUROSCI.0237-23.2023 (PMC10278684; doi:10.1523/JNEUROSCI.0237-23.2023)
Supplement: Table 9-5 — Genes associated with ptau/tau levels. Download Table 9-5, XLSX file. [file ns-JN-RM-0237-23-s18.xlsx]

## Sheet: Ext 9-5
Gene	Contrast	Coefficient	Confidence Interval Lower	Confidence Interval Upper	Pr(>Chisq)	BH FDR
ANKRD37	ptau	-0.670271	-1.0322	-0.308345	7.11e-05	0.376573
UBA6-AS1	ptau	0.0262339	-0.00565279	0.0581207	0.000855115	0.999766
EMP2	ptau	-0.352162	-0.559557	-0.144766	0.000991369	0.999766
MAML3	ptau	0.122432	0.0524503	0.192413	0.00114333	0.999766
THUMPD2	ptau	-0.0469107	-0.0763331	-0.0174883	0.00206145	0.999766
AAK1	ptau	-0.131768	-0.209667	-0.0538676	0.00270586	0.999766
TMCC3	ptau	0.143261	0.0512198	0.235303	0.00320186	0.999766
CLASP2	ptau	0.119723	0.0438401	0.195606	0.00337244	0.999766
LMNA	ptau	-0.0521801	-0.0850041	-0.0193561	0.00338368	0.999766
SLFN12L	ptau	0.0791031	0.00765635	0.15055	0.00365585	0.999766
LEF1	ptau	0.162465	0.0301219	0.294807	0.00397776	0.999766
RBMS2	ptau	0.199886	0.0647759	0.334997	0.00401429	0.999766
RNF149	ptau	-0.0497344	-0.083328	-0.0161408	0.00413389	0.999766
YBX3	ptau	-0.294063	-0.487113	-0.101012	0.00460498	0.999766
ACADVL	ptau	-0.0698907	-0.110572	-0.0292091	0.00479005	0.999766
THSD4	ptau	0.345743	0.10487	0.586616	0.00501175	0.999766
CEBPD	ptau	-0.295313	-0.498501	-0.0921241	0.00523414	0.999766
PODXL	ptau	-0.312263	-0.54856	-0.0759665	0.00571266	0.999766
CP	ptau	-0.282296	-0.484296	-0.0802965	0.00587991	0.999766
IFI44L	ptau	0.156619	0.0135725	0.299666	0.00633543	0.999766
SCLT1	ptau	0.0546681	0.0135073	0.095829	0.00669308	0.999766
IGF1R	ptau	0.347656	0.0623929	0.63292	0.0067138	0.999766
ARFGEF2	ptau	0.10687	-0.0137415	0.227482	0.00729913	0.999766
NDRG1	ptau	-0.202373	-0.343059	-0.0616863	0.00787018	0.999766
ALS2	ptau	0.00640762	-0.0280457	0.040861	0.0082794	0.999766
AP3S2	ptau	0.0559101	0.0173177	0.0945025	0.00834089	0.999766
RCOR3	ptau	0.0683993	0.0176796	0.119119	0.00894905	0.999766
USP54	ptau	0.159409	0.0415117	0.277306	0.00915972	0.999766
CHD9	ptau	0.103093	0.0165489	0.189637	0.00975955	0.999766
SLCO4A1	ptau	-0.319973	-0.600706	-0.0392407	0.0102009	0.999766
PODN	ptau	-0.00663416	-0.0499489	0.0366805	0.0103583	0.999766
KIF13B	ptau	0.0702418	0.0184272	0.122057	0.0106172	0.999766
ESF1	ptau	-0.0409256	-0.0687752	-0.0130761	0.010827	0.999766
MTHFD2L	ptau	-0.0443508	-0.0735886	-0.015113	0.0115396	0.999766
CCDC3	ptau	-0.0833203	-0.14403	-0.02261	0.011762	0.999766
PCDH9	ptau	0.617011	0.217162	1.01686	0.0117742	0.999766
DUSP6	ptau	-0.0960376	-0.185452	-0.00662288	0.0117835	0.999766
UBE2J1	ptau	-0.100946	-0.167573	-0.0343186	0.0120675	0.999766
ANKRD10	ptau	-0.099033	-0.163348	-0.0347179	0.0128584	0.999766
FMNL3	ptau	0.14446	0.0430917	0.245828	0.0135643	0.999766
TEK	ptau	0.116518	0.0343922	0.198644	0.0136882	0.999766
PON2	ptau	-0.309325	-0.526555	-0.0920958	0.0140086	0.999766
RASGRP3	ptau	0.135897	0.0350134	0.236781	0.0143351	0.999766
SMIM14	ptau	0.0513012	0.0142906	0.0883118	0.0147168	0.999766
HILPDA	ptau	-0.0918241	-0.187855	0.00420649	0.0148229	0.999766
EPSTI1	ptau	0.161948	0.0433903	0.280505	0.0149267	0.999766
MAP2	ptau	-0.138774	-0.232892	-0.0446563	0.0149324	0.999766
ARL5A	ptau	-0.0259471	-0.0636286	0.0117343	0.0149765	0.999766
UGP2	ptau	-0.124381	-0.211315	-0.0374466	0.0152547	0.999766
IGFBP3	ptau	0.0755786	0.00603732	0.14512	0.0155968	0.999766
KCNMB4	ptau	0.00653294	-0.0335848	0.0466507	0.015798	0.999766
PGR	ptau	0.0672671	0.0129881	0.121546	0.0160159	0.999766
MT3	ptau	-0.357496	-0.621421	-0.0935718	0.0166158	0.999766
ZNRF3	ptau	0.0871151	0.0145299	0.1597	0.0168875	0.999766
CDH11	ptau	0.103369	0.0259204	0.180817	0.017021	0.999766
SELENOW	ptau	-0.147228	-0.286798	-0.0076576	0.017083	0.999766
USP45	ptau	-0.0322896	-0.0542215	-0.0103578	0.0170956	0.999766
HERC6	ptau	0.0775133	0.0116384	0.143388	0.017407	0.999766
FGFR1OP2	ptau	-0.0758115	-0.130078	-0.0215454	0.0178926	0.999766
SLC2A3	ptau	-0.408337	-0.713322	-0.103351	0.0179891	0.999766
FAM107A	ptau	-0.187721	-0.36946	-0.00598162	0.0183444	0.999766
RABGAP1L	ptau	0.132124	0.019756	0.244493	0.0186069	0.999766
POU2F1	ptau	0.0840758	0.0211647	0.146987	0.0187414	0.999766
TULP4	ptau	-0.0460963	-0.0856609	-0.00653169	0.0194683	0.999766
BOC	ptau	-0.000706426	-0.0365729	0.03516	0.0196054	0.999766
MT1A	ptau	-0.0624734	-0.12316	-0.00178711	0.0198234	0.999766
RNF115	ptau	0.127353	0.024548	0.230157	0.0200206	0.999766
ANKRD12	ptau	-0.140759	-0.288437	0.00691891	0.0206918	0.999766
DPH6	ptau	0.0401019	0.00229058	0.0779132	0.0208795	0.999766
TDRP	ptau	0.0540805	-0.0241391	0.1323	0.0213449	0.999766
SPINT2	ptau	-0.0680404	-0.120687	-0.0153939	0.021614	0.999766
MACF1	ptau	0.303313	-0.0175448	0.62417	0.0224306	0.999766
LIMCH1	ptau	0.325075	0.0890371	0.561113	0.0226107	0.999766
SAT1	ptau	-0.377528	-0.667917	-0.0871398	0.0226531	0.999766
ARHGAP26	ptau	0.198034	-0.0239331	0.420002	0.022965	0.999766
ANGPTL4	ptau	-0.0750096	-0.141668	-0.00835098	0.0236217	0.999766
DCBLD1	ptau	0.0321746	0.00430608	0.0600432	0.0236425	0.999766
FXR1	ptau	-0.124362	-0.212753	-0.0359716	0.0239569	0.999766
EPB41L4A	ptau	0.0559145	-0.0637299	0.175559	0.0245809	0.999766
RHOBTB1	ptau	0.0869796	0.0140505	0.159909	0.0246229	0.999766
FAM219A	ptau	-0.0324836	-0.0912539	0.0262867	0.0249005	0.999766
MSI2	ptau	0.180952	-0.00155482	0.363458	0.0249925	0.999766
ENOX2	ptau	0.0383351	0.00523495	0.0714352	0.0252555	0.999766
FNIP1	ptau	0.100861	0.024157	0.177564	0.0256684	0.999766
CUX1	ptau	0.17019	0.0323758	0.308005	0.0259089	0.999766
ATP2B1	ptau	0.0395204	0.00143669	0.0776041	0.0265442	0.999766
NES	ptau	-0.0730053	-0.140473	-0.00553717	0.0267662	0.999766
HIKESHI	ptau	-0.036782	-0.0632848	-0.0102792	0.0269088	0.999766
TBC1D9B	ptau	0.0301973	0.00674443	0.0536501	0.0272912	0.999766
NKD1	ptau	0.0637317	0.0124195	0.115044	0.0274271	0.999766
HIST1H2AC	ptau	-0.0467717	-0.0869319	-0.00661153	0.0277689	0.999766
LRRC8D	ptau	0.049337	0.00349134	0.0951827	0.0279417	0.999766
TXLNA	ptau	-0.0218882	-0.0400086	-0.00376781	0.0280507	0.999766
NFIX	ptau	0.0415701	0.00828154	0.0748586	0.0280847	0.999766
VOPP1	ptau	0.0741034	0.018461	0.129746	0.0284796	0.999766
ATF4	ptau	-0.0511476	-0.0910129	-0.0112823	0.0296672	0.999766
FTL	ptau	-0.416307	-0.797251	-0.035364	0.0307795	0.999766
PLIN2	ptau	-0.107071	-0.203898	-0.0102439	0.0309184	0.999766
USP32	ptau	0.061308	0.00369655	0.118919	0.0310162	0.999766
DYRK1A	ptau	0.0736349	-0.0178616	0.165131	0.0311324	0.999766
HLA-DRB1	ptau	-0.070709	-0.133398	-0.00802009	0.0313086	0.999766
SLC16A1	ptau	-0.38183	-0.713397	-0.050263	0.0319064	0.999766
SUCLG2	ptau	0.0675874	0.0150905	0.120084	0.0319359	0.999766
SPTBN1	ptau	0.124872	-0.0500053	0.299749	0.0319967	0.999766
KCNT2	ptau	-0.0882913	-0.164754	-0.0118288	0.0343219	0.999766
RBM17	ptau	-0.101966	-0.218257	0.0143242	0.0344613	0.999766
PRICKLE2	ptau	0.156229	-0.0155941	0.328052	0.0347285	0.999766
STC1	ptau	-0.0876778	-0.166506	-0.00884945	0.0348488	0.999766
CLEC1A	ptau	0.0294578	-0.0302845	0.0892002	0.0351085	0.999766
NOSTRIN	ptau	0.093839	-0.0410722	0.22875	0.035945	0.999766
ZNF644	ptau	0.0678242	0.00816714	0.127481	0.0363544	0.999766
TTC21B	ptau	0.0299469	-0.00661174	0.0665055	0.0376498	0.999766
SLK	ptau	0.0762851	0.00195611	0.150614	0.0377012	0.999766
ITGB3BP	ptau	-0.00261243	-0.0410668	0.0358419	0.0378917	0.999766
ZNF720	ptau	0.0191097	-0.00770436	0.0459237	0.0381358	0.999766
ZNF706	ptau	-0.0558582	-0.0973293	-0.0143872	0.0381856	0.999766
NID1	ptau	0.0351378	0.00470686	0.0655688	0.0382907	0.999766
STK25	ptau	-0.0319783	-0.0573632	-0.00659345	0.039042	0.999766
PARP9	ptau	0.0761923	0.0122412	0.140143	0.039329	0.999766
AK9	ptau	-0.0294713	-0.0561853	-0.00275733	0.0396769	0.999766
SH3RF3	ptau	0.0688969	0.0114327	0.126361	0.0398264	0.999766
STAU2	ptau	-0.175484	-0.320186	-0.0307819	0.0398823	0.999766
NOL4	ptau	-0.0495425	-0.092657	-0.00642798	0.0399112	0.999766
FMNL2	ptau	0.205852	0.0375586	0.374146	0.0399159	0.999766
RNF130	ptau	0.0476664	0.00647657	0.0888561	0.0406456	0.999766
PKM	ptau	-0.076811	-0.140345	-0.0132768	0.0409016	0.999766
C12orf4	ptau	-0.0141325	-0.0398878	0.0116228	0.0410635	0.999766
AFF4	ptau	0.0412764	-0.0475031	0.130056	0.0416864	0.999766
DGLUCY	ptau	0.0738566	0.0144672	0.133246	0.0418089	0.999766
XAF1	ptau	0.107239	-0.0781624	0.292641	0.0423155	0.999766
ACAP2	ptau	0.0694481	-0.00374452	0.142641	0.0427663	0.999766
MX1	ptau	0.128906	0.0214983	0.236313	0.0428168	0.999766
GIMAP8	ptau	0.0428276	-0.0170804	0.102736	0.0430368	0.999766
PPP1R16B	ptau	0.0716647	0.00858351	0.134746	0.0433596	0.999766
PCGF3	ptau	-0.0310927	-0.055205	-0.00698047	0.0435521	0.999766
SCYL2	ptau	0.0323822	-0.00697404	0.0717385	0.0447645	0.999766
SYTL4	ptau	-0.038409	-0.0722541	-0.00456393	0.0447761	0.999766
ANXA3	ptau	-0.135293	-0.306882	0.0362952	0.0449989	0.999766
CASP4	ptau	-0.0604124	-0.117793	-0.00303189	0.045271	0.999766
RBM20	ptau	0.0650419	0.00194065	0.128143	0.0456639	0.999766
FN1	ptau	0.00178833	-0.157372	0.160948	0.0460528	0.999766
COX7A2L	ptau	0.0280953	0.00370867	0.0524819	0.0462038	0.999766
PCSK7	ptau	-0.0249935	-0.0544798	0.00449278	0.0463694	0.999766
BICD1	ptau	0.0894827	0.00674478	0.172221	0.0463798	0.999766
CNRIP1	ptau	-0.0412029	-0.0741774	-0.00822826	0.04701	0.999766
ETV6	ptau	0.151404	0.0183407	0.284468	0.0473303	0.999766
AL137139.2	ptau	0.0780574	0.00762094	0.148494	0.0476344	0.999766
DNAJA1	ptau	-0.114743	-0.252185	0.0226983	0.0477995	0.999766
PLEKHA1	ptau	0.0412719	-0.00430193	0.0868457	0.048194	0.999766
PTPRB	ptau	0.244413	-0.00420473	0.493031	0.0484045	0.999766
LY96	ptau	-0.0489894	-0.0923902	-0.00558849	0.0486218	0.999766
SIK2	ptau	0.0746838	0.00582872	0.143539	0.0490418	0.999766
RILPL2	ptau	0.0377586	0.00611152	0.0694058	0.0490594	0.999766
TNFRSF1A	ptau	-0.0603761	-0.107569	-0.0131833	0.0494856	0.999766
