# Supplementary material for: Endothelial Cells Are Heterogeneous in Different Brain Regions and Are Dramatically Altered in Alzheimer's Disease
Source: J Neurosci. 2023 Jun 14;43(24):4541–57. doi: 10.1523/JNEUROSCI.0237-23.2023 (PMC10278684; doi:10.1523/JNEUROSCI.0237-23.2023)
Supplement: Table 9-6 — Genes associated with presence of the APOE4 allele. Download Table 9-6, XLSX file. [file ns-JN-RM-0237-23-s19.xlsx]

## Sheet: Ext 9-6
Gene	Contrast	Coefficient	Confidence Interval Lower	Confidence Interval Upper	Pr(>Chisq)	BH FDR
ANO2	has_e4TRUE	-0.465779	-0.626161	-0.305397	1.01e-05	0.0507392
CNOT6L	has_e4TRUE	-0.188721	-0.27727	-0.100172	0.000110806	0.240487
MGAT5	has_e4TRUE	-0.225275	-0.326406	-0.124143	0.000143289	0.240487
MKLN1	has_e4TRUE	-0.138885	-0.212963	-0.0648074	0.000213516	0.24738
MED13	has_e4TRUE	-0.0713357	-0.114351	-0.0283204	0.00024566	0.24738
ADAMTS9-AS2	has_e4TRUE	-0.380838	-0.594587	-0.167089	0.000366077	0.271773
PLIN2	has_e4TRUE	-0.120884	-0.189054	-0.0527145	0.000377837	0.271773
GALNT18	has_e4TRUE	-0.349626	-0.510249	-0.189003	0.000588625	0.370466
ZNF638	has_e4TRUE	-0.152047	-0.239786	-0.0643089	0.00117843	0.636316
EEA1	has_e4TRUE	0.0199447	-0.00113918	0.0410285	0.00126379	0.636316
MARK3	has_e4TRUE	-0.0917389	-0.148048	-0.0354302	0.00140646	0.643776
SCARB1	has_e4TRUE	-0.217206	-0.348036	-0.0863755	0.00166107	0.657329
RB1CC1	has_e4TRUE	-0.0391594	-0.0664873	-0.0118315	0.00169717	0.657329
TJP1	has_e4TRUE	-0.15312	-0.22546	-0.08078	0.00188035	0.663776
YAF2	has_e4TRUE	-0.0263087	-0.0408875	-0.0117298	0.00203791	0.663776
IQGAP1	has_e4TRUE	-0.0982234	-0.148808	-0.0476389	0.00224473	0.663776
HLA-DRB1	has_e4TRUE	0.0941489	0.0174543	0.170844	0.00228974	0.663776
MCF2L	has_e4TRUE	-0.148925	-0.254858	-0.042993	0.00239121	0.663776
ADGRF5	has_e4TRUE	0.142088	0.0485704	0.235605	0.00262851	0.663776
SSBP2	has_e4TRUE	-0.0693048	-0.104598	-0.0340116	0.00268159	0.663776
ACOX1	has_e4TRUE	-0.044081	-0.0703386	-0.0178234	0.00276848	0.663776
PPP6R3	has_e4TRUE	-0.0873015	-0.142023	-0.0325799	0.00302253	0.691747
MARCH6	has_e4TRUE	-0.048294	-0.083502	-0.0130861	0.00383712	0.839997
ADIPOR2	has_e4TRUE	-0.302831	-0.493077	-0.112584	0.00401618	0.842561
DENND4C	has_e4TRUE	-0.0716289	-0.114483	-0.0287749	0.00429487	0.85722
SMARCA2	has_e4TRUE	-0.145381	-0.241089	-0.0496736	0.00442656	0.85722
CREM	has_e4TRUE	-0.269024	-0.477112	-0.0609366	0.00547816	0.927668
NXN	has_e4TRUE	-0.138781	-0.213572	-0.0639908	0.00580903	0.927668
PRRC2C	has_e4TRUE	-0.114339	-0.185765	-0.0429116	0.00648898	0.927668
INPP5D	has_e4TRUE	-0.209791	-0.353278	-0.0663045	0.00651047	0.927668
IFNGR1	has_e4TRUE	0.130542	0.00729038	0.253793	0.00691008	0.927668
ELK3	has_e4TRUE	0.0300547	-0.00103424	0.0611436	0.00699945	0.927668
CSNK1E	has_e4TRUE	-0.0839316	-0.148797	-0.0190659	0.00700536	0.927668
NFATC2	has_e4TRUE	-0.0282199	-0.0448404	-0.0115994	0.00710267	0.927668
LHFPL6	has_e4TRUE	-0.204096	-0.327364	-0.080829	0.00710966	0.927668
VPS53	has_e4TRUE	-0.0336368	-0.0514247	-0.015849	0.00731381	0.927668
EVL	has_e4TRUE	0.058315	0.0171324	0.0994976	0.00744664	0.927668
PHF10	has_e4TRUE	-0.108666	-0.186748	-0.0305851	0.00751902	0.927668
ANXA11	has_e4TRUE	0.0252043	0.00985993	0.0405486	0.00755199	0.927668
ZBTB16	has_e4TRUE	-0.180927	-0.30272	-0.0591337	0.00764643	0.927668
CHD2	has_e4TRUE	-0.0943489	-0.157751	-0.0309468	0.00779135	0.927668
WDFY3	has_e4TRUE	-0.0458021	-0.071071	-0.0205331	0.0079247	0.927668
ZHX2	has_e4TRUE	-0.0672521	-0.112043	-0.0224608	0.00806967	0.927668
WAC	has_e4TRUE	-0.0853878	-0.149822	-0.0209533	0.00810673	0.927668
NPDC1	has_e4TRUE	0.0947381	0.0289036	0.160573	0.00834004	0.933157
LMO2	has_e4TRUE	0.140114	0.0309865	0.249241	0.00857733	0.938845
ZNF782	has_e4TRUE	-0.0160007	-0.0247146	-0.00728682	0.00881788	0.944639
MRPL1	has_e4TRUE	-0.088845	-0.146016	-0.0316742	0.00919116	0.945298
SMCHD1	has_e4TRUE	-0.17514	-0.298841	-0.0514383	0.00919952	0.945298
FRYL	has_e4TRUE	-0.111097	-0.173978	-0.0482168	0.00967062	0.957267
ZBTB38	has_e4TRUE	-0.111016	-0.194905	-0.0271272	0.00969625	0.957267
FAM214A	has_e4TRUE	-0.0528945	-0.085804	-0.019985	0.0105376	0.965321
AFDN	has_e4TRUE	-0.190104	-0.322926	-0.0572822	0.010826	0.965321
MECOM	has_e4TRUE	-0.177277	-0.278799	-0.0757548	0.0109354	0.965321
CAMK2D	has_e4TRUE	-0.118948	-0.195969	-0.0419262	0.0110754	0.965321
EXOC6B	has_e4TRUE	-0.164926	-0.261822	-0.0680314	0.0113761	0.965321
ACTB	has_e4TRUE	0.190659	0.0441381	0.33718	0.0116034	0.965321
NLK	has_e4TRUE	-0.175644	-0.295781	-0.0555062	0.0116823	0.965321
PLEKHA1	has_e4TRUE	-0.0314734	-0.05593	-0.00701687	0.0117732	0.965321
YIPF4	has_e4TRUE	-0.0279942	-0.0441754	-0.0118131	0.0117829	0.965321
NIPBL	has_e4TRUE	-0.0874743	-0.148349	-0.0265998	0.011824	0.965321
ESYT2	has_e4TRUE	-0.252408	-0.422663	-0.0821537	0.0122117	0.965321
FNBP1L	has_e4TRUE	-0.0448655	-0.0727075	-0.0170235	0.0122702	0.965321
XRN1	has_e4TRUE	-0.0445982	-0.0786371	-0.0105593	0.0124305	0.965321
TMEM184B	has_e4TRUE	-0.0672643	-0.125008	-0.00952023	0.0124619	0.965321
USP24	has_e4TRUE	-0.0311272	-0.0493361	-0.0129183	0.0135786	0.997717
MCM9	has_e4TRUE	0.000726385	-0.0211935	0.0226463	0.0136651	0.997717
PLA2G4A	has_e4TRUE	0.026355	0.00225945	0.0504505	0.0138892	0.997717
MLLT1	has_e4TRUE	-0.0457354	-0.0735593	-0.0179116	0.01422	0.997717
ID1	has_e4TRUE	0.438824	0.0502132	0.827435	0.0144496	0.997717
SLC16A1-AS1	has_e4TRUE	-0.109881	-0.182549	-0.0372137	0.0149508	0.997717
TNS1	has_e4TRUE	-0.164405	-0.279786	-0.0490245	0.0157732	0.997717
SPEN	has_e4TRUE	-0.102282	-0.178446	-0.0261185	0.0166325	0.997717
NEDD4L	has_e4TRUE	-0.0922294	-0.167374	-0.0170849	0.0171165	0.997717
BAZ2B	has_e4TRUE	-0.106307	-0.178375	-0.0342386	0.0172757	0.997717
CNOT2	has_e4TRUE	-0.083836	-0.144643	-0.0230288	0.0173853	0.997717
MT-CO1	has_e4TRUE	0.0626587	-0.00707322	0.132391	0.0190781	0.997717
NR3C2	has_e4TRUE	-0.170887	-0.288009	-0.0537651	0.019686	0.997717
ZFAND1	has_e4TRUE	0.0201091	0.00468555	0.0355327	0.0198806	0.997717
BACH2	has_e4TRUE	-0.0245792	-0.040739	-0.0084193	0.0202146	0.997717
CSRP2	has_e4TRUE	0.0279356	-0.00673615	0.0626073	0.0202426	0.997717
SPIDR	has_e4TRUE	-0.100216	-0.190122	-0.0103099	0.0207741	0.997717
RAB3GAP1	has_e4TRUE	-0.04057	-0.0661144	-0.0150256	0.0209087	0.997717
MAFF	has_e4TRUE	-0.156445	-0.284066	-0.0288247	0.021037	0.997717
RAPGEF2	has_e4TRUE	-0.140178	-0.230116	-0.0502407	0.0211657	0.997717
RBM6	has_e4TRUE	-0.0684659	-0.115218	-0.0217137	0.0217935	0.997717
AK3	has_e4TRUE	-0.0520924	-0.0855072	-0.0186776	0.0229306	0.997717
SLC16A14	has_e4TRUE	0.0547033	0.00133162	0.108075	0.0236835	0.997717
FLT1	has_e4TRUE	-0.594638	-1.06928	-0.12	0.0239499	0.997717
SOX18	has_e4TRUE	0.140946	0.00814171	0.273749	0.0248512	0.997717
RNF115	has_e4TRUE	-0.10894	-0.20589	-0.0119898	0.0252853	0.997717
HBP1	has_e4TRUE	-0.0489953	-0.0845297	-0.0134609	0.0253048	0.997717
INSR	has_e4TRUE	-0.18555	-0.318094	-0.0530069	0.0253075	0.997717
IRAK3	has_e4TRUE	-0.224954	-0.406563	-0.0433442	0.0257059	0.997717
ZNF207	has_e4TRUE	-0.0397415	-0.0698808	-0.0096022	0.025827	0.997717
ARID2	has_e4TRUE	-0.0543015	-0.0897149	-0.018888	0.0262338	0.997717
TMEM132C	has_e4TRUE	-0.248803	-0.484507	-0.0130991	0.0262807	0.997717
JAG1	has_e4TRUE	0.0290421	0.00630801	0.0517761	0.0263723	0.997717
NMD3	has_e4TRUE	0.0117783	0.00161669	0.0219399	0.0272189	0.997717
PHIP	has_e4TRUE	-0.0625999	-0.106649	-0.0185504	0.0278867	0.997717
ADAM15	has_e4TRUE	0.0428661	-0.00248783	0.0882201	0.0290774	0.997717
PIBF1	has_e4TRUE	-0.0379153	-0.0780062	0.00217571	0.0294507	0.997717
AC080132.1	has_e4TRUE	0.0294575	-0.00931315	0.0682281	0.029556	0.997717
RBMS3	has_e4TRUE	-0.189509	-0.315224	-0.0637932	0.030294	0.997717
CNOT4	has_e4TRUE	-0.0301381	-0.0510215	-0.00925474	0.0303998	0.997717
LINC02147	has_e4TRUE	0.0758819	0.00361799	0.148146	0.0305374	0.997717
ZFYVE28	has_e4TRUE	-0.0903589	-0.154163	-0.0265551	0.0306886	0.997717
ASPH	has_e4TRUE	-0.0235012	-0.0414502	-0.00555226	0.0309469	0.997717
TGFBR2	has_e4TRUE	0.0525958	0.0047476	0.100444	0.0315217	0.997717
SORBS1	has_e4TRUE	-0.272652	-0.507704	-0.0375995	0.0317098	0.997717
VGLL4	has_e4TRUE	-0.0831859	-0.144517	-0.0218549	0.0319574	0.997717
SNRPG	has_e4TRUE	0.00714953	-0.0271355	0.0414346	0.0320594	0.997717
CCNY	has_e4TRUE	-0.216249	-0.371981	-0.0605172	0.0322118	0.997717
TACC1	has_e4TRUE	-0.412012	-0.750951	-0.0730729	0.0323955	0.997717
STAT5B	has_e4TRUE	-0.0609962	-0.110286	-0.0117067	0.0325468	0.997717
PDK4	has_e4TRUE	-0.126598	-0.241337	-0.011859	0.0326716	0.997717
MXI1	has_e4TRUE	-0.062851	-0.122479	-0.00322288	0.0333644	0.997717
RPS6KA3	has_e4TRUE	-0.1677	-0.304989	-0.0304109	0.0336878	0.997717
MARCH7	has_e4TRUE	-0.0476657	-0.0798785	-0.0154529	0.0337608	0.997717
PCAT19	has_e4TRUE	-0.148692	-0.281641	-0.0157436	0.0341307	0.997717
PDGFB	has_e4TRUE	0.085475	-0.00997028	0.18092	0.0343402	0.997717
RPGR	has_e4TRUE	-0.129992	-0.270154	0.0101708	0.0346534	0.997717
TTBK2	has_e4TRUE	-0.0534192	-0.0964124	-0.0104261	0.0348212	0.997717
TNKS	has_e4TRUE	-0.0459192	-0.0819305	-0.00990781	0.0348882	0.997717
ARIH1	has_e4TRUE	-0.0850135	-0.156222	-0.0138055	0.0349943	0.997717
CEP112	has_e4TRUE	-0.0916374	-0.155159	-0.0281157	0.035541	0.997717
KAT2B	has_e4TRUE	-0.0624747	-0.115811	-0.00913873	0.0357406	0.997717
TBC1D15	has_e4TRUE	-0.0473983	-0.0827671	-0.0120296	0.0362138	0.997717
ARL5A	has_e4TRUE	-0.0279266	-0.0486849	-0.00716841	0.0364653	0.997717
PRKRA	has_e4TRUE	-0.0116804	-0.0202747	-0.00308604	0.0364659	0.997717
REEP3	has_e4TRUE	-0.121432	-0.225368	-0.017495	0.0368978	0.997717
SESTD1	has_e4TRUE	-0.144977	-0.264603	-0.0253515	0.0377027	0.997717
EMSY	has_e4TRUE	-0.0379884	-0.0670946	-0.00888223	0.0377314	0.997717
PCGF5	has_e4TRUE	-0.0346027	-0.0735404	0.00433491	0.0379676	0.997717
CNTNAP3B	has_e4TRUE	-0.134868	-0.246985	-0.0227512	0.0381199	0.997717
PTPRM	has_e4TRUE	-0.202423	-0.352885	-0.0519602	0.0383451	0.997717
ARPC1B	has_e4TRUE	0.0428248	-0.00477617	0.0904258	0.0384892	0.997717
ARL5B	has_e4TRUE	-0.0695182	-0.133309	-0.00572781	0.0387418	0.997717
NSD3	has_e4TRUE	-0.0355038	-0.0690721	-0.0019355	0.0396335	0.997717
GIMAP7	has_e4TRUE	0.163304	-0.00719407	0.333802	0.0396385	0.997717
KDR	has_e4TRUE	0.0118834	-0.0152365	0.0390033	0.0396808	0.997717
PPP1R12A	has_e4TRUE	-0.044502	-0.0754025	-0.0136014	0.0398712	0.997717
GIMAP6	has_e4TRUE	0.0362522	0.00638602	0.0661184	0.0399903	0.997717
SGPP2	has_e4TRUE	-0.13823	-0.273307	-0.00315212	0.0404973	0.997717
RSF1	has_e4TRUE	-0.0335188	-0.0580818	-0.00895578	0.0406104	0.997717
XRRA1	has_e4TRUE	0.0489301	0.00935997	0.0885003	0.0409875	0.997717
KLF3	has_e4TRUE	0.031445	0.00191393	0.0609762	0.0411695	0.997717
STAG2	has_e4TRUE	-0.045678	-0.0894238	-0.00193224	0.041311	0.997717
ID3	has_e4TRUE	0.297807	-0.00358393	0.599197	0.0415848	0.997717
PDK1	has_e4TRUE	-0.0477476	-0.0873491	-0.0081462	0.0416071	0.997717
TSHZ2	has_e4TRUE	0.117396	0.0260115	0.208781	0.0417883	0.997717
RBMS3-AS3	has_e4TRUE	0.0677449	-0.0160998	0.15159	0.0427748	0.997717
LPAR6	has_e4TRUE	0.0562056	0.00739159	0.10502	0.0429948	0.997717
DLC1	has_e4TRUE	0.0969071	-0.00880765	0.202622	0.0433113	0.997717
MYO9A	has_e4TRUE	-0.0761154	-0.139716	-0.0125148	0.0437277	0.997717
UACA	has_e4TRUE	-0.134377	-0.249219	-0.0195342	0.0442402	0.997717
FGFR1	has_e4TRUE	-0.0580235	-0.118195	0.00214772	0.0446379	0.997717
SFMBT1	has_e4TRUE	0.0121822	-0.00407634	0.0284408	0.0448071	0.997717
USP37	has_e4TRUE	-0.021454	-0.0365637	-0.00634427	0.0456692	0.997717
EGLN2	has_e4TRUE	0.0158939	0.00384871	0.027939	0.0456942	0.997717
UBE2I	has_e4TRUE	0.0105316	0.0016838	0.0193793	0.0457455	0.997717
RAP1A	has_e4TRUE	-0.0458953	-0.078557	-0.0132337	0.0457605	0.997717
TUT4	has_e4TRUE	-0.0536401	-0.0928925	-0.0143877	0.0459935	0.997717
PMAIP1	has_e4TRUE	0.00514053	-0.0588941	0.0691752	0.0463301	0.997717
MPDZ	has_e4TRUE	-0.138004	-0.265248	-0.0107589	0.0464926	0.997717
ACOT9	has_e4TRUE	0.0209226	0.00409189	0.0377533	0.0472824	0.997717
GRB10	has_e4TRUE	-0.0936903	-0.164462	-0.0229182	0.0472998	0.997717
USP53	has_e4TRUE	0.0404583	-0.00346153	0.0843782	0.0473254	0.997717
WARS2-AS1	has_e4TRUE	-0.0277624	-0.0574717	0.00194684	0.0480375	0.997717
LIX1L	has_e4TRUE	-0.0197323	-0.0354967	-0.00396789	0.04826	0.997717
IL17RA	has_e4TRUE	0.00584908	-0.0245159	0.036214	0.048486	0.997717
CDH11	has_e4TRUE	0.046218	-0.0130359	0.105472	0.0485259	0.997717
PLXND1	has_e4TRUE	0.0356652	-0.000163565	0.0714939	0.0486335	0.997717
DOCK1	has_e4TRUE	-0.117553	-0.215092	-0.020015	0.0486606	0.997717
BRWD3	has_e4TRUE	-0.0117368	-0.0215346	-0.00193909	0.0487785	0.997717
NR2C2	has_e4TRUE	-0.0510424	-0.0940526	-0.00803226	0.0490281	0.997717
AHNAK	has_e4TRUE	-0.0604741	-0.113199	-0.00774912	0.0490308	0.997717
