# Supplementary material for: Endothelial Cells Are Heterogeneous in Different Brain Regions and Are Dramatically Altered in Alzheimer's Disease
Source: J Neurosci. 2023 Jun 14;43(24):4541–57. doi: 10.1523/JNEUROSCI.0237-23.2023 (PMC10278684; doi:10.1523/JNEUROSCI.0237-23.2023)
Supplement: Table 10-1 — List of gene sets related to aging and neurodegenerative disease that were compared to this dataset. (Data shown in Figure 10). Download Table 10-1, XLSX file. [file ns-JN-RM-0237-23-s20.xlsx]

## Sheet: Ext 10-1
Gene Set Label	Reference	Species	Condition	Genes
Dehkordi Canonical Senescence	https://doi.org/10.1038/s43587-021-00142-3	Human		CDKN2D,ETS2,RB1,E2F3,CDK6,RBL2,ATM,BMI1,MDM2,CDK4,CCNE1,E2F1,CHEK2,CHEK1,CDKN1A,TWIST1,CCND1,ETS1,TP53,CDKN2A,CDK2,SATB1,CDKN2D,ETS2,RB1,E2F3,CDK6,RBL2,ATM,BMI1,MDM2,CDK4,CCNE1,E2F1,CHEK2,CHEK1,CDKN1A,TWIST1,CCND1,ETS1,TP53,CDKN2A,CDK2,SATB1
Dehkordi Senescence Initiator	https://doi.org/10.1038/s43587-021-00142-3	Human		SOD1,MAP2K1,GSK3B,PIK3CA,SOD2,MAPK14,IGF1R,TP53BP1,NBN,HRAS,CITED2,CREG1,ABL1,MORC3,NFKB1,AKT1,CDKN1B,EGR1,RBL1,MAP2K6,IGF1,IRF3,PCNA,GADD45A,MAP2K3,IGFBP5,SIRT1,ING1,TGFB1,TERF2,CCNB1,PRKCD,CDC25C,IGFBP3,ALDH1A3,MYC,NOX4,CCNA2,CDKN2C,TERT,ID1,IGFBP7,CDKN1C,IRF7,IFNG,CDKN2B,PLAU,IRF5,SOD1,MAP2K1,GSK3B,PIK3CA,SOD2,MAPK14,IGF1R,TP53BP1,NBN,HRAS,CITED2,CREG1,ABL1,MORC3,NFKB1,AKT1,CDKN1B,EGR1,RBL1,MA…
Dehkordi Senescence Response	https://doi.org/10.1038/s43587-021-00142-3	Human		IGFBP7,VIM,FN1,SPARC,IGFBP4,TIMP1,TBX2,TBX3,COL1A1,COL3A1,IGFBP2,TGFB1I1,PTEN,CD44,NFIA,CALR,TIMP2,CXCL8,IL6,FGF2,FGF7,AKT1,CXCL2,VEGFA,CXCL1,PLAUR,SERPINE1,LMNB1,GLB1,VEGFB,CCL2,IL1B,CXCL5,SERPINB2,IL11,IL1A,CCL5,TNF,CCL20,MMP1,CCL8,MMP3,MMP12,MMP10,IGFBP7,VIM,FN1,SPARC,IGFBP4,TIMP1,TBX2,TBX3,COL1A1,COL3A1,IGFBP2,TGFB1I1,PTEN,CD44,NFIA,CALR,TIMP2,CXCL8,IL6,FGF2,FGF7,AKT1,CXCL2,VEGFA,CXCL1,PLAUR,…
Casella Shared Reduced Senescence	https://doi.org/10.1093/nar/gkz555	Human		MCUB,FBLN1,HIST1H1D,HIST1H1A,NIBAN1,ANP32B,PARP1,LBR,SSRP1,TMSB15A,CBS,CDCA7L,HIST1H1E,CBX2,PTMA,HIST2H2AB,ITPRIPL1,AC074135.1,MCUB,FBLN1,HIST1H1D,HIST1H1A,NIBAN1,ANP32B,PARP1,LBR,SSRP1,TMSB15A,CBS,CDCA7L,HIST1H1E,CBX2,PTMA,HIST2H2AB,ITPRIPL1,AC074135.1
Casella Shared Increased Senescence	https://doi.org/10.1093/nar/gkz555	Human		TMEM159,CHPF2,SLC9A7,PLOD1,FAM234B,DHRS7,SRPX,SRPX2,TNFSF13B,PDLIM1,ELMOD1,CCND3,TMEM30A,STAT1,RND3,TMEM59,SARAF,SLCO2B1,ARRDC4,PAM,WDR78,CLSTN2,WDR63,NCSTN,SLC16A14,GPR155,CLDN1,JCAD,BLCAP,FILIP1L,TAP1,TNFRSF10C,SAMD9L,SMCO3,POFUT2,KIAA1671,LRP10,BMS1P9,MT-TA,MT-TN,MT-TC,MT-TY,DIO2,MAP43-DT,AC002480.1,LINC02154,TM4SF1-AS1,PTCHD4,H2AFJ,PURPL,TMEM159,CHPF2,SLC9A7,PLOD1,FAM234B,DHRS7,SRPX,SRPX2,TNF…
Moursel CAA Up	https://doi.org/10.3389/fnagi.2018.00102	Human		HSPA6,INHBA,PDYN,RRAD,TIMP1,HSPA1A,LINC01164,SECTM1,HSPB1,CHI3L2,SPOCD1,GNG10,BAG3,SERPINH1,SERPINE1,DNAJB1,NPTX2,LAMB3,VEGFA,PNOC,C7orf61,LOXHD1,HSPA7,GBP2,HASPA1B,ADM,C2CD4A,ACRC,HSPA6,INHBA,PDYN,RRAD,TIMP1,HSPA1A,LINC01164,SECTM1,HSPB1,CHI3L2,SPOCD1,GNG10,BAG3,SERPINH1,SERPINE1,DNAJB1,NPTX2,LAMB3,VEGFA,PNOC,C7orf61,LOXHD1,HSPA7,GBP2,HASPA1B,ADM,C2CD4A,ACRC
Moursel CAA Down	https://doi.org/10.3389/fnagi.2018.00102	Human		DRD5,TMEM125,TSPAN8,LOC101927641,CX3CR1,LOC403323,DNAH17,SUSD3,GJB1,GPIHBP1,TYMSOS,NAPSB,GPD1,DRD5,TMEM125,TSPAN8,LOC101927641,CX3CR1,LOC403323,DNAH17,SUSD3,GJB1,GPIHBP1,TYMSOS,NAPSB,GPD1
Verhaaren WMH SVD GWAS	https://doi.org/10.1161/CIRCGENETICS.114.000858	Human	WMH	TRIM65,EFEMP1,TRIM47,PLEKHG1,PDCD11,NEURL1,SH3PXD2A,PMF1,NBEAL1,NRCAM,DAB1,PTPRD,EVL,ZNF16,CHRM3,RASSF3,COL4A2,AHCYL2,C10orf143,PCDH7,QRICH2,KCNB1,DPPA3,ARID1A,VCAN,ITPRID1,PMF1-BGLAP,C1QL1,GAS1,TRIM65,EFEMP1,TRIM47,PLEKHG1,PDCD11,NEURL1,SH3PXD2A,PMF1,NBEAL1,NRCAM,DAB1,PTPRD,EVL,ZNF16,CHRM3,RASSF3,COL4A2,AHCYL2,C10orf143,PCDH7,QRICH2,KCNB1,DPPA3,ARID1A,VCAN,ITPRID1,PMF1-BGLAP,C1QL1,GAS1
NWG Stroke GWAS	https://doi.org/10.1016/s1474-4422(16)00102-2	Human	Stroke	UBE2E3,FOXF2,OPRM1,MPDZ,CFL2,SYNE2,ALCAM,CDH6,CASC10,NINJ2,SPRY2,F5,PITX2,F2,LRAT,SH2B3,H DAC9,FUNDC2,ALDH2,PMF1BGLAP,ABCC1,ZFHX3,FGB,LRCH1,PATJ,CHD3,SLC44A2,CASZ1,PROCR,FAF1,C DK6,SLCO1B1,ILF3,CDKN2C,PRPF8,PDE3A,ADAMTS13,SMARCA4,DAB1,AGBL1,KIF26B,COX7A2L,SWAP70,C DKN1A,PTPRD,TSPAN15,ALDH1A2,IRX1,SLC26A11,PTPRG,KCNK1,HPS4,MYRIP,C10orf143,PCDH7,QRICH2,C DC5L,CRISP2,KCNK3,DPPA3,ARID1A,NRCAM,LAMA1,W…
Kouri CBD GWAS	https://doi.org/10.1038/ncomms8247	Human	CBD	MAPT ,MOBP,SOS1,LINC02210-CRHR1,SPPL2C,KIF13B,DUSP4,TSPEAR,MAPT ,MOBP,SOS1,LINC02210-CRHR1,SPPL2C,KIF13B,DUSP4,TSPEAR
Hoglinger PSP GWAS	https://doi.org/10.1038/ng.859	Human	PSP	CD8B,IRF4,IL2,IL21,STX6,EIF2AK3,MOBP,MAPT,BMS1,SLCO1A2,EXOC2,KANSL1,NSF,WNT3,TRIM11,RUNX2, SP1,ASAP1,PIK3C2G,CD8B,IRF4,IL2,IL21,STX6,EIF2AK3,MOBP,MAPT,BMS1,SLCO1A2,EXOC2,KANSL1,NSF,WNT3,TRIM11,RUNX2, SP1,ASAP1,PIK3C2G
Ferrari FTD GWAS	https://doi.org/10.1016/s1474-4422(14)70065-1	Human	FTD	RAB38,CTSC,HLADRA,BTNL2,TMEM106B,VWDE,GFRA2,CEP131,WASHC5,NDUFAF8,TEPSIN,COL28A1,ST18, ATP9B,TNIK,RRBP1,BANF2,NDUFS1,C8orf49,NEIL2,FUT10,CFAP54,SEM1,DLD,HNF1B,CHL1,ZCCHC24,ACTN 3,PALM2,SFRP4,STARD3NL,DMRT2,SLC38A10,UNC13A,TRMT11,ZFHX3,NECTIN2,LRRC37B,PRPF40A,SHANK 3,SP1,FAT4,RAB38,CTSC,HLADRA,BTNL2,TMEM106B,VWDE,GFRA2,CEP131,WASHC5,NDUFAF8,TEPSIN,COL28A1,ST18, ATP9B,TNIK,RRBP1,BANF2,NDUFS1,C8orf4…
Jansen AD GWAS	https://doi.org/10.1038/s41588-018-0311-9	Human	AD	PPOX,B4GALT3,ADAMTS4,NDUFS2,FCER1G,APOA2,CR1,CR1L,BIN1,ERCC3,GPR17,INPP5D,HESX1,MICB,C4 A,C4B,PRRT1,EGFL8,AGPAT1,RNF5,AGER,PBX2,GPSM3,NOTCH4,TSBP1,BTNL2,HLA-DRA,HLA-DRB5,HLADRB1,HLA-DQA1,HLA-DQB1,HLA-DQA2,HLA-DQB2,HLADOB,TAP2,PSMB8,PSMB9,VPS52,TREML1,TREM2,CD2AP,ADGRF2,TRIM4,AZGP1,ZKSCAN1,ZSCAN21,COPS6, MCM7,AP4M1,TAF6,CNPY4,MBLAC1,LAMTOR4,C7orf43,GAL3ST4,GPC2,STAG3,CASTOR3,PVRIG,PILRB,PILR A,ZCW…
Zhao Mouse Endothelial Aging	https://doi.org/10.1038/s41467-020-18249-3	Mouse		MT-CO1,MT-ND2,FLT1,ARGLU1,ITIH5,TPT1,TTC3,PLCB1,RRBP1,SBNO2,KLF6,AHNAK,SAMD9L,PCMTD1,NCOR1,TIMP3,STMN2,CP,KLF2,ARHGAP31,KMT2E,GNAS,KLF4,NFE2L1,ALPL,JUND,MEF2C,ANKRD11,PURA,BTG2,TPR,IQGAP1,IGFBP7,RPS20,ZNF644,DNM3,APOLD1,TAX1BP1,SLC6A6,PTPRB,SYNE1,ZBTB20,HMCN1,AFDN,RPS28,MTCH1,CYSTM1,MT-CO1,MT-ND2,FLT1,ARGLU1,ITIH5,TPT1,TTC3,PLCB1,RRBP1,SBNO2,KLF6,AHNAK,SAMD9L,PCMTD1,NCOR1,TIMP3,STMN2,CP,KLF2,ARHG…
Kiss Senescence Core	https://doi.org/10.1007/s11357-020-00177-1	Mouse		CDKN2A,BMI1,TP53,HMGA1,CHEK1,CHEK2,PRODH,TNFRSF10B,CDKN1A,DAO,CDKN2A,BMI1,TP53,HMGA1,CHEK1,CHEK2,PRODH,TNFRSF10B,CDKN1A,DAO
Kiss Senescence Effector	https://doi.org/10.1007/s11357-020-00177-1	Mouse		PPP1CA,AHCY,BRF1,MAP2K3,MAP2K6,SMURF2,TGFB1I1,SRSF1,ANGPTL2,PPP1CA,AHCY,BRF1,MAP2K3,MAP2K6,SMURF2,TGFB1I1,SRSF1,ANGPTL2
Kiss SASP	https://doi.org/10.1007/s11357-020-00177-1	Mouse		CCL2,CCL24,CCL3,CCL18,CCL3L3,CCL3L1,CCL5,CTNNB1,CXCL1,CXCL10,CXCL12,CXCL2,CXCL16,HGF,HMGB1,ICAM1,IGFBP2,IGFBP3,IGFBP4,IGFBP5,IGFBP6,IGFBP7,IL15,IL18,IL1A,IL1B,IL2,IL6,MIF,MMP12,MMP13,MMP14,PGF,PLAT,TIMP2,SERPINE1,CCL3,CCL18,CCL3L3,CCL3L1,CCL4,CCL4L2,ANGPTL2,CSF2,KITLG,SERPINE2,TNFRSF1A,HGF,NRG1,EREG,AREG,CCL2,CCL24,CCL3,CCL18,CCL3L3,CCL3L1,CCL5,CTNNB1,CXCL1,CXCL10,CXCL12,CXCL2,CXCL16,HGF,HMGB1,IC…
